# Supplementary material for: Evaluation of FGFR1 as a diagnostic biomarker for ovarian cancer using TCGA and GEO datasets
Source: PeerJ. 2021 Feb 3;9:e10817. doi: 10.7717/peerj.10817 (PMC7866899; doi:10.7717/peerj.10817)
Supplement: Supplemental Information 1 [file peerj-09-10817-s001.r]

source("http://bioconductor.org/biocLite.R")
options(BioC_mirror="http://mirrors.ustc.edu.cn/bioc/") 
  
biocLite("affy")       
biocLite("affyPLM")
biocLite("RColorBrewer")
biocLite("impute")
biocLite("limma")  
biocLite("pheatmap")   
biocLite("ggplot2")  

setwd("D:\\papers\\Bioinformation paper\\fig\\20200922\\volcano\\GSE105437-cel\\all")
library(affyPLM) 
Data<-ReadAffy()
Pset<-fitPLM(Data)      
image(Data[,1])
image(Pset, type="weights", which=1, main="Weights")  
image(Pset, type="resids", which=1, main="Residuals")
image(Pset, type="sign.resids", which=1, main="Residuals.sign")
png("plot-%d.png")
image(Pset, type="weights", which=1, main="Weights") 
image(Pset, type="resids", which=1, main="Residuals")
image(Pset, type="sign.resids", which=1, main="Residuals.sign")
dev.off()
library(affyPLM)
library(RColorBrewer)
Pset<-fitPLM(Data)
colors<-brewer.pal(12,"Set3")
Mbox(Pset,col=colors,main="RLE",las=3)
library(affyPLM)
library(RColorBrewer)
Pset<-fitPLM(Data)
colors<-brewer.pal(12,"Set3")
boxplot(Pset, col=colors, main="NUSE", las=3)     
library(affy)
data.deg<-AffyRNAdeg(Data)
plotAffyRNAdeg(data.deg,col=colors)
legend("topleft",sampleNames(Data),col=colors, lwd=1,inset=0.05,cex=0.2)

setwd("D:\\papers\\Bioinformation paper\\fig\\20200922\\volcano\\GSE105437-cel\\normal")
library(affyPLM)
library(affy)
Data<-ReadAffy()
sampleNames(Data)
N=length(Data)
eset.rma<-rma(Data)
normal_exprs<-exprs(eset.rma)
probeid<-rownames(normal_exprs)
normal_exprs<-cbind(probeid,normal_exprs)
write.table(normal_exprs,file="normal.expres.txt",sep='\t',quote=F,row.names=F)
setwd("D:\\papers\\Bioinformation paper\\fig\\20200922\\volcano\\GSE105437-cel\\tumor")
library(affyPLM)
library(affy)
Data<-ReadAffy()
sampleNames(Data)
N=length(Data)
eset.rma<-rma(Data)
normal_exprs<-exprs(eset.rma)
probeid<-rownames(normal_exprs)
normal_exprs<-cbind(probeid,normal_exprs)
write.table(normal_exprs,file="tumor.expres.txt",sep='\t',quote=F,row.names=F)
setwd("D:\\papers\\Bioinformation paper\\fig\\20200922\\volcano\\GSE105437-cel")
normal_exprs<-read.table("normal.expres.txt",header=T,sep="\t")  
tumor_exprs<-read.table("tumor.expres.txt",header=T,sep="\t")
probe_exprs<-merge(normal_exprs,tumor_exprs,by="probeid")
write.table(probe_exprs,file="cancer.probeid.exprs.txt",sep='\t',quote=F,row.names=F)  
setwd("D:\\papers\\Bioinformation paper\\fig\\20200922\\volcano\\GSE105437-cel")
probe_exp<-read.table("cancer.probeid.exprs.txt",header=T,sep="\t",row.names=1)
probeid_geneid<-read.table("GPL570-55999.txt",header=T,sep="\t")
probe_name<-rownames(probe_exp)
loc<-match(probeid_geneid[,1],probe_name)
probe_exp<-probe_exp[loc,]
raw_geneid<-as.numeric(as.matrix(probeid_geneid[,3]))
write.table(raw_geneid,file="NA.txt",sep='\t',quote=F,row.names=F)  
index<-which(!is.na(raw_geneid))
geneid<-raw_geneid[index]
exp_matrix<-probe_exp[index,]
geneidfactor<-factor(geneid)
gene_exp_matrix<-apply(exp_matrix,2,function(x) tapply(x,geneidfactor,mean))
rownames(gene_exp_matrix)<-levels(geneidfactor)
geneid<-rownames(gene_exp_matrix)
gene_exp_matrix2<-cbind(geneid,gene_exp_matrix)
write.table(gene_exp_matrix2,file="OV.cancer.geneid.exprs.txt",sep='\t',quote=F,row.names=F)
loc<-match(rownames(gene_exp_matrix),probeid_geneid[,3])
rownames(gene_exp_matrix)=probeid_geneid[loc,2]
genesymbol<-rownames(gene_exp_matrix)
gene_exp_matrix3<-cbind(genesymbol,gene_exp_matrix)
write.table(gene_exp_matrix3,file="OV.cancer.genesyb.exprs.txt",sep='\t',quote=F,row.names=F)
library(impute)
gene_exp_matrix<-read.table("OV.cancer.genesyb.exprs.txt",header=T,sep='\t',row.names=1)
gene_exp_matrix<-as.matrix(gene_exp_matrix)
imputed_gene_exp<-impute.knn(gene_exp_matrix,k=10,rowmax=0.5,colmax=0.8,maxp=3000,rng.seed=362436069)
GeneExp<-imputed_gene_exp$data    
genesymbol<-rownames(GeneExp)
GeneExp<-cbind(genesymbol,GeneExp)
write.table(GeneExp,file="OV.cancer.gene.exprs.txt",sep='\t',quote=F,row.names=F)
library("limma")
library("impute")
rt<-read.table("OV.cancer.gene.exprs.txt",sep="\t",header=T,row.names=1)
pdf(file="rawBox.pdf")
boxplot(rt,col="blue",xaxt="n",outline=F)    
dev.off()
rt<-normalizeBetweenArrays(as.matrix(rt))
pdf(file="normalBox.pdf")
boxplot(rt,col="red",xnax="n",outline=F)
dev.off()
library(limma)
rt<-read.table("OV.cancer.gene.exprs.txt",header=T,sep='\t',row.names="genesymbol")
class<-c(rep("normal",5),rep("tumor",10))
design<-model.matrix(~factor(class))
colnames(design)<-c("normal","tumor")
fit<-lmFit(rt,design)
fit2<-eBayes(fit)
allDiff=topTable(fit2,adjust='fdr',coef=2,number=200000)
write.table(allDiff,file="limmaTab.xls",sep='\t',quote=F)
allDiff<-read.table("limmaTab.xls",sep="\t",header=T,row.names=1)   
logFoldChange=1
adjustP=0.05
#volcano
pdf(file="volv.pdf")
yMax=max(-log10(allDiff$adj.P.Val))
xMax=max(abs(allDiff$logFC))
plot(allDiff$logFC,-log10(allDiff$adj.P.Val),xlab="logFC",ylab="-log10(adj.P.Val)",cex.lab=1.3,font.lab=2,main="GSE105437",xlim=c(-xMax,xMax),ylim=c(0,yMax),yaxs="i",pch=20,cex=2.0)
diffSub=subset(allDiff,adj.P.Val<adjustP&logFC>logFoldChange)
points(diffSub$logFC,-log10(diffSub$adj.P.Val),pch=20,col="purple",cex=2.0)
diffSub=subset(allDiff,adj.P.Val<adjustP&logFC<(-logFoldChange))
points(diffSub$logFC,-log10(diffSub$adj.P.Val),pch=20,col="orange",cex=2.0)
abline(v=0,lty=2,lwd=3)
dev.off()

#write table  
diffLab<-allDiff[with(allDiff, ((logFC>1 |logFC<(-1)) & adj.P.Val<0.05)),]
write.table(diffLab,file="diffEXp.xls",sep='\t',quote=F)

# down & up
diffLab<-allDiff[with(allDiff, (logFC>1 & adj.P.Val<0.05)),]
write.table(diffLab,file="diffEXpUp.xls",sep='\t',quote=F)
diffLab<-allDiff[with(allDiff, (logFC<(-1) & adj.P.Val<0.05)),]
write.table(diffLab,file="diffEXpDown.xls",sep='\t',quote=F)
diffExpLevel<-rt[rownames(diffLab),]
qvalue=allDiff[rownames(diffLab),]$ adj.P.Val
diffExpQvalue=cbind(qvalue,diffExpLevel)
write.table(diffExpQvalue,file="diffExpLevel.xls",sep="\t",quote=F)


setwd("D:\\papers\\Bioinformation paper\\fig\\20200922\\volcano\\GSE12470\\matirx")
library("limma")
library("impute")
logFoldChange<-1
adjustP<-0.05
rt<-read.table("gene_arranged.txt",sep="\t",header=T,row.names=1)   
exp<-as.matrix(rt)
mat<-impute.knn(exp)
rt<-mat$data
mat<-impute.knn(exp)
mat<-impute.knn(exp,k=10,rowmax=0.5,colmax=0.8,maxp=3000,rng.seed=362436069)
rt<-mat$data
write.table(rt,file="knn.xls",sep='\t',quote=F)   
rt<-avereps(rt)
pdf(file="rawBox.pdf")
boxplot(rt,col="blue",xaxt="n",outline=F)
dev.off()
rt<-normalizeBetweenArrays(as.matrix(rt))
pdf(file="normalBox.pdf")
boxplot(rt,col="red",xnax="n",outline=F)
dev.off()
rt<-log2(rt)         
rt<-na.omit(rt)      
#differential
#class <-c ("con","con","treat","con","treat","treat")
class <- c(rep("con",10),rep("treat",43))      #con is normal��treat is tumor
design<-model.matrix(~0+factor(class))   
colnames(design)<-c("con","treat")
fit<-lmFit(rt,design)
cont.matrix<-makeContrasts(treat-con,levels=design)
fit2<-contrasts.fit(fit,cont.matrix)
fit2<-eBayes(fit2)

allDiff<-topTable(fit2,adjust="fdr",number=200000)
write.table(allDiff,file="limmaTab.xls",sep="\t",quote=F)

#volcano
allDiff<-read.table("limmaTab.xls",sep="\t",header=T,row.names=1) 
pdf(file="volv.pdf")
yMax=max(-log10(allDiff$adj.P.Val))
xMax=max(abs(allDiff$logFC))
plot(allDiff$logFC,-log10(allDiff$adj.P.Val),xlab="logFC",ylab="-log10(adj.P.Val)",cex.lab=1.3,font.lab=2,main="GSE12470",xlim=c(-xMax,xMax),ylim=c(0,yMax),yaxs="i",pch=20,cex=2.0)
diffSub=subset(allDiff,adj.P.Val<adjustP&logFC>logFoldChange)
points(diffSub$logFC,-log10(diffSub$adj.P.Val),pch=20,col="purple",cex=2.0)
diffSub=subset(allDiff,adj.P.Val<adjustP&logFC<(-logFoldChange))
points(diffSub$logFC,-log10(diffSub$adj.P.Val),pch=20,col="orange",cex=2.0)
abline(v=0,lty=2,lwd=3)
dev.off()
