# Supplementary material for: Evaluation of FGFR1 as a diagnostic biomarker for ovarian cancer using TCGA and GEO datasets
Source: PeerJ. 2021 Feb 3;9:e10817. doi: 10.7717/peerj.10817 (PMC7866899; doi:10.7717/peerj.10817)
Supplement: Supplemental Information 2 [file peerj-09-10817-s002.zip]

Archive with 7 entries (6 files):
- GSE12470_RAW1/
- GSE12470_RAW1/GSM311992_p3.txt.gz
- GSE12470_RAW1/GSM312129_p4.txt.gz
- GSE12470_RAW1/GSM312130_p7.txt.gz
- GSE12470_RAW1/GSM312131_p12.txt.gz
- GSE12470_RAW1/GSM312132_p15.txt.gz
- GSE12470_RAW1/GSM312133_p16.txt.gz
