# Supplementary material for: Evaluation of FGFR1 as a diagnostic biomarker for ovarian cancer using TCGA and GEO datasets
Source: PeerJ. 2021 Feb 3;9:e10817. doi: 10.7717/peerj.10817 (PMC7866899; doi:10.7717/peerj.10817)
Supplement: Supplemental Information 3 [file peerj-09-10817-s003.zip]

Archive with 8 entries (7 files):
- GSE12470_RAW2/
- GSE12470_RAW2/GSM312138_s2.txt.gz
- GSE12470_RAW2/GSM312139_s6.txt.gz
- GSE12470_RAW2/GSM312140_s7.txt.gz
- GSE12470_RAW2/GSM312141_s11.txt.gz
- GSE12470_RAW2/GSM312142_s17.txt.gz
- GSE12470_RAW2/GSM312143_s18.txt.gz
- GSE12470_RAW2/GSM312144_s20.txt.gz
