# Supplementary material for: Evaluation of FGFR1 as a diagnostic biomarker for ovarian cancer using TCGA and GEO datasets
Source: PeerJ. 2021 Feb 3;9:e10817. doi: 10.7717/peerj.10817 (PMC7866899; doi:10.7717/peerj.10817)
Supplement: Supplemental Information 4 [file peerj-09-10817-s004.zip]

Archive with 8 entries (7 files):
- GSE12470_RAW3/
- GSE12470_RAW3/GSM312148_s37.txt.gz
- GSE12470_RAW3/GSM312149_s38.txt.gz
- GSE12470_RAW3/GSM312150_s43.txt.gz
- GSE12470_RAW3/GSM312151_s49.txt.gz
- GSE12470_RAW3/GSM312152_s54.txt.gz
- GSE12470_RAW3/GSM312153_s57.txt.gz
- GSE12470_RAW3/GSM312154_s61.txt.gz
