# Supplementary material for: Evaluation of FGFR1 as a diagnostic biomarker for ovarian cancer using TCGA and GEO datasets
Source: PeerJ. 2021 Feb 3;9:e10817. doi: 10.7717/peerj.10817 (PMC7866899; doi:10.7717/peerj.10817)
Supplement: Supplemental Information 5 [file peerj-09-10817-s005.zip]

Archive with 8 entries (7 files):
- GSE12470_RAW4/
- GSE12470_RAW4/GSM312162_s46.txt.gz
- GSE12470_RAW4/GSM312163_s50.txt.gz
- GSE12470_RAW4/GSM312165_s51.txt.gz
- GSE12470_RAW4/GSM312167_s52.txt.gz
- GSE12470_RAW4/GSM312168_s53.txt.gz
- GSE12470_RAW4/GSM312170_1_s55.txt.gz
- GSE12470_RAW4/GSM312171_s56.txt.gz
