# Supplementary material for: Evaluation of FGFR1 as a diagnostic biomarker for ovarian cancer using TCGA and GEO datasets
Source: PeerJ. 2021 Feb 3;9:e10817. doi: 10.7717/peerj.10817 (PMC7866899; doi:10.7717/peerj.10817)
Supplement: Supplemental Information 6 [file peerj-09-10817-s006.zip]

Archive with 8 entries (7 files):
- GSE12470_RAW5/GSM312174_s62.txt.gz
- GSE12470_RAW5/GSM312175_s64.txt.gz
- GSE12470_RAW5/GSM312176_s5.txt.gz
- GSE12470_RAW5/GSM312178_s8.txt.gz
- GSE12470_RAW5/GSM312179_s9.txt.gz
- GSE12470_RAW5/GSM312180_s28.txt.gz
- GSE12470_RAW5/GSM312181_s32.txt.gz
- GSE12470_RAW5/
