# Supplementary material for: Evaluation of FGFR1 as a diagnostic biomarker for ovarian cancer using TCGA and GEO datasets
Source: PeerJ. 2021 Feb 3;9:e10817. doi: 10.7717/peerj.10817 (PMC7866899; doi:10.7717/peerj.10817)
Supplement: Supplemental Information 7 [file peerj-09-10817-s007.zip]

Archive with 8 entries (7 files):
- GSE12470_RAW6/
- GSE12470_RAW6/GSM312134_p18.txt.gz
- GSE12470_RAW6/GSM312135_p21.txt.gz
- GSE12470_RAW6/GSM312136_1_p23.txt.gz
- GSE12470_RAW6/GSM312137_s30.txt.gz
- GSE12470_RAW6/GSM312145_s24.txt.gz
- GSE12470_RAW6/GSM312146_s25.txt.gz
- GSE12470_RAW6/GSM312147_s36.txt.gz
