# Supplementary material for: Evaluation of FGFR1 as a diagnostic biomarker for ovarian cancer using TCGA and GEO datasets
Source: PeerJ. 2021 Feb 3;9:e10817. doi: 10.7717/peerj.10817 (PMC7866899; doi:10.7717/peerj.10817)
Supplement: Supplemental Information 8 [file peerj-09-10817-s008.zip]

Archive with 8 entries (7 files):
- GSE12470_RAW7/
- GSE12470_RAW7/GSM312155_s10.txt.gz
- GSE12470_RAW7/GSM312156_s15.txt.gz
- GSE12470_RAW7/GSM312157_s23.txt.gz
- GSE12470_RAW7/GSM312158_s27.txt.gz
- GSE12470_RAW7/GSM312159_s39.txt.gz
- GSE12470_RAW7/GSM312160_s42.txt.gz
- GSE12470_RAW7/GSM312161_s45.txt.gz
