# Supplementary material for: Evaluation of FGFR1 as a diagnostic biomarker for ovarian cancer using TCGA and GEO datasets
Source: PeerJ. 2021 Feb 3;9:e10817. doi: 10.7717/peerj.10817 (PMC7866899; doi:10.7717/peerj.10817)
Supplement: Supplemental Information 9 [file peerj-09-10817-s009.zip]

Archive with 6 entries (5 files):
- GSE12470_RAW8/
- GSE12470_RAW8/GSM312172_s58.txt.gz
- GSE12470_RAW8/GSM312173_s60.txt.gz
- GSE12470_RAW8/GSM312182_s33.txt.gz
- GSE12470_RAW8/GSM312183_s35.txt.gz
- GSE12470_RAW8/GSM312185_s65.txt.gz
