# Supplementary material for: Evaluation of FGFR1 as a diagnostic biomarker for ovarian cancer using TCGA and GEO datasets
Source: PeerJ. 2021 Feb 3;9:e10817. doi: 10.7717/peerj.10817 (PMC7866899; doi:10.7717/peerj.10817)
Supplement: Supplemental Information 10 [file peerj-09-10817-s010.zip]

Archive with 7 entries (6 files):
- GSE105437_RAW1/GSM2825980_Normal_1.CEL.gz
- GSE105437_RAW1/GSM2825981_Normal_2.CEL.gz
- GSE105437_RAW1/GSM2825982_Normal_3.CEL.gz
- GSE105437_RAW1/GSM2825983_Normal_4.CEL.gz
- GSE105437_RAW1/GSM2825984_Normal_5.CEL.gz
- GSE105437_RAW1/GSM2825985_Wound_1.CEL.gz
- GSE105437_RAW1/
