# Supplementary material for: Evaluation of FGFR1 as a diagnostic biomarker for ovarian cancer using TCGA and GEO datasets
Source: PeerJ. 2021 Feb 3;9:e10817. doi: 10.7717/peerj.10817 (PMC7866899; doi:10.7717/peerj.10817)
Supplement: Supplemental Information 11 [file peerj-09-10817-s011.zip]

Archive with 7 entries (6 files):
- GSE105437_RAW2/GSM2825992_Tumor_1.CEL.gz
- GSE105437_RAW2/GSM2825993_Tumor_2.CEL.gz
- GSE105437_RAW2/GSM2825994_Tumor_3.CEL.gz
- GSE105437_RAW2/GSM2825995_Tumor_4.CEL.gz
- GSE105437_RAW2/GSM2825996_Tumor_5.CEL.gz
- GSE105437_RAW2/GSM2825997_Tumor_6.CEL.gz
- GSE105437_RAW2/
