# Supplementary material for: Evaluation of FGFR1 as a diagnostic biomarker for ovarian cancer using TCGA and GEO datasets
Source: PeerJ. 2021 Feb 3;9:e10817. doi: 10.7717/peerj.10817 (PMC7866899; doi:10.7717/peerj.10817)
Supplement: Supplemental Information 12 [file peerj-09-10817-s012.zip]

Archive with 8 entries (7 files):
- GSE105437_RAW3/
- GSE105437_RAW3/GSM2825988_Wound_4.CEL.gz
- GSE105437_RAW3/GSM2825989_Wound_5.CEL.gz
- GSE105437_RAW3/GSM2825990_Wound_6.CEL.gz
- GSE105437_RAW3/GSM2825991_Wound_7.CEL.gz
- GSE105437_RAW3/GSM2825999_Tumor_8.CEL.gz
- GSE105437_RAW3/GSM2826000_Tumor_9.CEL.gz
- GSE105437_RAW3/GSM2826001_Tumor_10.CEL.gz
