# Supplementary material for: Evaluation of FGFR1 as a diagnostic biomarker for ovarian cancer using TCGA and GEO datasets
Source: PeerJ. 2021 Feb 3;9:e10817. doi: 10.7717/peerj.10817 (PMC7866899; doi:10.7717/peerj.10817)
Supplement: Supplemental Information 13 [file peerj-09-10817-s013.zip]

Archive with 4 entries (3 files):
- GSE105437_RAW4/GSM2825986_Wound_2.CEL.gz
- GSE105437_RAW4/GSM2825987_Wound_3.CEL.gz
- GSE105437_RAW4/GSM2825998_Tumor_7.CEL.gz
- GSE105437_RAW4/
