# Supplementary material for: Evaluation of FGFR1 as a diagnostic biomarker for ovarian cancer using TCGA and GEO datasets
Source: PeerJ. 2021 Feb 3;9:e10817. doi: 10.7717/peerj.10817 (PMC7866899; doi:10.7717/peerj.10817)
Supplement: Supplemental Information 14 [file peerj-09-10817-s014.zip]

Archive with 5 entries (4 files):
- TCGA Ovarian Cancer (OV)/HiSeqV2
- TCGA Ovarian Cancer (OV)/OV_clinicalMatrix
- TCGA Ovarian Cancer (OV)/miRNA_HiSeq
- TCGA Ovarian Cancer (OV)/mutation_wustl
- TCGA Ovarian Cancer (OV)/
