# Supplementary material for: Evaluation of FGFR1 as a diagnostic biomarker for ovarian cancer using TCGA and GEO datasets
Source: PeerJ. 2021 Feb 3;9:e10817. doi: 10.7717/peerj.10817 (PMC7866899; doi:10.7717/peerj.10817)
Supplement: Supplemental Information 14 [file peerj-09-10817-s014.zip › TCGA Ovarian Cancer (OV)/HiSeqV2]

sample	TCGA-61-1910-01	TCGA-61-1728-01	TCGA-09-1666-01	TCGA-24-1469-01	TCGA-04-1348-01	TCGA-61-1917-01	TCGA-61-2009-01	TCGA-31-1950-01	TCGA-31-1951-01	TCGA-61-1995-01	TCGA-24-2297-01	TCGA-24-1555-01	TCGA-25-1322-01	TCGA-24-1427-01	TCGA-29-1698-01	TCGA-23-1023-01	TCGA-13-0924-01	TCGA-24-1847-01	TCGA-24-1843-01	TCGA-25-1321-01	TCGA-30-1891-01	TCGA-25-1326-01	TCGA-29-2414-01	TCGA-09-1670-01	TCGA-24-2033-01	TCGA-29-2414-02	TCGA-61-1741-01	TCGA-31-1953-01	TCGA-30-1855-01	TCGA-25-1324-01	TCGA-09-2056-01	TCGA-29-1701-01	TCGA-25-1633-01	TCGA-25-2396-01	TCGA-61-1914-01	TCGA-61-2094-01	TCGA-29-1705-01	TCGA-36-1580-01	TCGA-25-2401-01	TCGA-5X-AA5U-01	TCGA-13-0916-01	TCGA-23-2084-01	TCGA-36-1577-01	TCGA-24-1551-01	TCGA-61-1998-01	TCGA-20-1684-01	TCGA-24-1556-01	TCGA-57-1582-01	TCGA-04-1362-01
ARHGEF10L	9.6011	9.3203	8.1951	8.5826	8.7195	8.0901	8.6452	9.8853	10.1132	8.7514	8.6169	8.6420	9.4061	9.1621	10.1697	9.5461	8.7713	9.2335	8.9051	8.8884	9.0302	9.5908	8.2287	8.3945	8.7348	8.1691	7.8075	9.6077	8.9595	7.8756	8.5015	7.9443	9.5403	8.4231	8.3038	9.8092	9.4871	8.4290	9.0752	9.6678	8.5926	8.7540	8.6498	9.7088	9.2637	4.9577	8.7503	8.8981	9.5652
HIF3A	3.2786	7.3655	5.6778	9.6524	9.9184	11.2161	9.6066	8.7037	8.8622	5.7859	9.5987	8.3824	10.8045	10.4302	9.2647	7.694	5.9942	4.6378	9.5361	9.5063	6.0031	9.1239	8.8319	6.1321	10.0581	9.3259	12.3992	5.5334	6.8869	11.0361	2.2301	10.1719	10.0597	7.4811	5.9250	8.7282	4.9594	8.5559	5.1619	9.7358	6.5038	5.0489	8.7885	11.3954	10.2294	8.1756	6.3277	10.7429	7.7798
RNF17	0.0000	0.0000	0.0000	0.0000	0.0000	0.0000	0.0000	0.0000	0.4621	0.0000	0.0000	0.0000	0.0000	0.0000	0.0000	0.1431	0.0000	0.0000	0.0000	0.0000	0.0000	0.0000	0.0000	0.0000	0.0000	0.0000	0.0000	0.0000	0.0000	0.0000	0.0000	0.0000	0.0000	0.5369	0.0000	0.6149	0.0000	0.0000	0.0000	0.0000	0.4456	0.0000	0.0000	0.0000	0.0000	0.0000	0.0000	0.0000	0.0000
RNF10	12.4351	11.8492	11.0238	11.4436	12.1362	11.1611	11.9031	12.1210	12.1182	12.1572	11.4893	12.1881	12.6513	11.6703	11.6965	12.16945	12.5862	11.6561	11.5958	11.8097	11.3394	11.9020	11.2112	11.9742	11.5444	10.8649	12.2128	12.0814	11.5287	11.7164	11.4533	11.0862	12.1456	11.4901	11.8893	12.2391	11.8564	12.0040	11.8894	12.1323	13.0126	12.5226	11.8419	11.9813	11.4537	11.8682	11.7692	11.7442	12.0785
RNF11	10.1028	10.7862	11.3112	10.4607	10.2388	10.8223	11.1603	10.6347	10.7654	11.0157	10.8073	10.4619	10.6709	10.3530	11.2376	11.3124	10.9186	10.7791	10.8420	10.7176	12.1377	11.2810	10.4825	11.2118	10.6213	10.0828	10.5556	10.7638	10.4677	11.0523	11.3445	10.7488	11.0568	10.0365	11.8542	10.5394	10.6870	11.4298	10.6446	10.5632	10.5057	11.1316	11.7732	10.5027	11.1152	10.6511	9.4402	10.8108	11.0155
RNF13	8.6764	9.3913	9.9497	9.3645	11.1340	9.7950	11.6905	9.6178	9.6244	9.4990	8.8483	9.0858	9.6013	9.6914	8.9216	10.1437	9.4302	10.0745	9.9251	9.7481	10.5826	10.1426	9.6427	9.8731	9.9898	9.7812	9.2318	9.7227	9.5063	8.8702	10.1861	10.8954	9.8772	10.2976	10.8289	9.9867	9.5735	10.0043	9.5581	9.9595	9.2155	9.7574	10.1418	9.9197	10.3076	9.6603	9.6809	10.2357	9.8383
GTF2IP1	12.8725	13.0713	13.6193	12.9225	12.5353	13.6568	11.8844	12.7700	12.7099	13.6211	13.3971	12.6353	12.6130	12.9815	13.0914	12.71505	12.6051	12.3662	12.8801	13.3189	13.0261	12.4118	12.6619	13.2597	12.9156	12.8993	13.2871	13.0624	12.4808	13.0752	12.6429	12.6891	12.7460	13.0806	12.8321	12.7672	13.1680	12.7814	12.7447	13.7353	13.8447	12.8247	12.3314	12.8495	13.3305	13.5347	12.4691	12.1946	12.0717
REM1	4.4134	5.3580	4.8914	6.4480	5.7103	6.5339	7.9650	6.4760	7.5795	4.5634	8.7813	1.5221	5.7969	5.8367	6.3176	5.83	5.5469	7.8253	4.1667	5.6060	6.0741	6.0744	4.8852	4.3222	4.6803	3.6900	6.4542	5.2402	6.6762	4.3493	7.3263	7.0944	6.6044	6.5529	5.6947	5.1517	6.9157	4.8537	5.4922	3.2945	6.6973	3.5064	5.4620	3.9459	5.3801	2.9618	4.8233	5.7027	7.2313
MTVR2	0.0000	1.0730	0.0000	1.8586	1.5272	0.0000	0.0000	1.6459	3.3307	0.8952	2.7130	1.2248	2.2083	0.7785	1.3917	0.5794	0.0000	0.0000	2.0704	1.7529	0.0000	0.8145	1.0548	2.3021	1.0841	1.8899	2.2987	0.7497	0.3377	1.0050	0.7977	0.0000	0.0000	0.9274	0.5128	0.8458	0.0000	1.5291	0.5963	1.0956	0.6256	0.8142	0.0000	0.5990	0.0000	0.9783	2.6380	0.8618	1.5781
RTN4RL2	2.2835	4.0403	3.3832	8.4402	4.8695	4.8764	5.5608	4.5013	4.7776	3.6063	4.3189	2.9916	4.6573	5.8724	6.9622	6.79565	5.8048	4.2720	6.0917	4.5374	5.8629	5.8650	7.9209	2.7159	5.4633	6.7055	4.9157	6.1186	8.2176	2.5933	8.6036	5.5357	5.4750	6.7651	4.2424	3.5398	5.2146	6.1908	5.6768	6.6053	5.1300	6.0381	5.3064	6.6633	5.1074	2.7700	5.8281	4.3368	5.9047
C16orf13	9.7768	11.7214	10.0090	10.5998	11.0527	10.9794	11.0800	11.3540	9.6078	9.6348	9.8463	10.1420	9.7838	11.5104	10.2311	10.98435	11.4958	9.9306	10.8620	10.2491	11.4985	10.0691	11.0008	9.8055	11.0845	10.8301	10.1243	10.9117	10.9970	10.7205	11.5833	11.1053	10.8699	11.0485	10.4225	9.7120	10.1822	10.7988	10.2515	10.0025	10.4357	10.6014	10.7083	10.3311	10.5931	10.7645	10.4566	12.0030	10.7576
C16orf11	1.5530	2.3615	0.0000	1.7011	0.6209	0.5226	4.4320	0.7738	0.8116	0.6538	0.4081	1.0495	0.0000	1.0517	0.6241	0.78645	1.2061	0.0000	0.0000	0.9175	0.6226	0.0000	0.6217	0.7271	4.4777	1.0582	0.0000	0.0000	0.6111	1.8145	0.0000	0.0000	0.8581	0.0000	0.0000	0.6149	0.4374	0.8110	0.0000	0.6494	2.7634	0.5903	1.5709	0.0000	1.3751	0.7888	0.0000	1.3976	0.9949
FGFR1OP2	6.8225	9.0362	8.9088	8.6582	8.5152	8.8296	9.4169	8.4652	8.4995	8.9265	8.3353	8.1386	8.6283	8.5456	8.8956	7.6058	8.0991	8.9976	8.6623	9.6269	9.5611	9.3579	8.6810	8.8270	8.6944	8.9797	8.6470	8.6969	8.8475	9.3893	8.6653	9.1291	8.6513	8.3651	8.9950	8.7980	8.2507	9.5379	8.2257	8.4183	8.3137	8.5356	9.3867	8.0611	8.6391	8.9627	8.1320	8.1425	8.8672
TSKS	0.0000	1.0730	0.0000	2.0007	0.8534	1.8556	0.0000	4.0233	1.0926	0.6538	0.0000	0.0000	0.8763	0.4412	1.2347	0.5794	2.7829	0.8452	0.4005	0.0000	0.6226	1.8701	1.3874	0.4089	1.6960	1.6621	2.7361	2.0238	1.7542	2.3299	0.0000	3.7268	0.0000	0.0000	1.9956	0.3400	1.4705	0.4617	2.3489	1.5800	1.2913	0.0000	0.6444	2.2025	1.7617	0.7888	0.0000	0.0000	0.0000
ATRX	10.3126	10.2512	10.7588	10.9692	10.5208	10.1440	9.2195	10.0676	10.6100	10.4223	10.5914	10.3829	10.3336	10.8005	10.0012	10.2853	9.7011	9.8001	9.8744	10.1480	9.8344	10.5867	10.4512	10.8272	9.3629	10.5075	9.7857	10.2094	10.0896	9.4867	9.7495	9.4111	10.0804	10.6740	10.2304	10.7621	10.0626	10.4618	9.6473	11.0827	9.9128	10.0483	10.1734	10.5139	10.2033	10.0600	10.6142	10.4148	11.1086
PMM2	8.5517	9.6438	8.8497	9.6256	11.2866	10.0164	10.0728	10.9325	9.0054	9.2037	9.3952	9.8380	9.2929	9.9646	10.0560	9.8581	9.5169	9.4191	10.1097	9.7919	9.9219	9.9765	8.9119	9.1755	9.7963	9.2960	9.3911	9.5081	9.3523	10.7814	10.7562	8.6384	9.7304	9.5030	9.3483	9.9579	9.8166	9.4665	9.2472	9.5772	10.2246	10.0498	10.2870	10.5177	9.4781	10.1089	9.2741	11.2971	9.3260
LOC100272146	5.7855	4.7663	5.5557	5.9138	5.7251	4.6189	4.3042	5.8614	5.7711	5.6108	6.5419	3.5808	5.1171	5.2418	4.9308	4.61065	5.1015	5.1231	4.9727	4.9507	2.9022	5.7578	5.3336	5.2111	4.7719	6.8814	6.6732	4.9534	5.6902	6.1131	5.1125	4.7279	5.0488	5.7484	4.4539	4.8795	4.5433	4.6735	4.1610	7.2284	5.9911	4.2819	4.1839	4.4321	4.7708	4.6722	6.4266	5.6332	6.7177
ASS1	13.6639	13.6829	13.7107	12.9015	13.6025	13.3093	13.4079	13.1207	13.7816	12.5088	13.7233	14.3917	13.3981	14.0597	13.4104	13.7053	13.9050	13.6035	13.1166	13.7739	14.3775	13.8950	12.5863	13.2599	14.2117	12.4366	12.5908	12.7237	12.8218	13.2883	15.5236	14.8693	13.1045	13.5458	14.2766	12.6944	14.9825	12.0580	13.3028	10.8893	14.3773	13.4417	9.4251	13.7914	13.1893	12.6685	12.8280	13.6491	14.1220
NCBP1	8.7134	9.8352	9.4890	9.3478	9.8427	8.9363	9.2733	9.0457	10.3276	9.6215	10.3533	10.0957	10.2828	9.5223	9.9291	9.3663	9.2027	9.9812	9.3363	9.4326	9.1825	10.3868	9.4750	9.3647	9.2718	9.7620	9.4666	9.8179	10.0172	10.0723	8.9615	9.6097	8.9763	9.8344	9.2790	9.4405	10.7660	9.1001	9.6823	9.4922	9.1594	10.2578	10.6599	10.1643	9.9880	10.1568	10.1408	11.1830	10.0017
ZNF709	6.9408	9.3339	7.8993	7.3092	7.2967	7.4985	7.6397	6.4351	9.0731	7.1116	7.6206	9.0751	7.3547	6.8011	8.0846	7.22645	5.1287	6.3757	9.9887	6.5183	7.2792	7.1471	7.6655	7.5015	6.7241	7.8819	8.0778	7.4294	7.8889	9.1867	8.2236	7.4377	6.5740	8.9078	8.4253	8.0017	7.1992	6.8726	7.3688	9.2073	7.8345	6.5472	7.4581	8.5375	7.1010	8.3151	7.4420	7.6469	7.8456
ZNF708	7.8886	9.7857	7.7904	6.6339	6.8523	7.3482	7.3401	6.8622	7.6244	7.7850	7.9492	7.8799	6.7581	7.3201	8.2344	6.52185	6.0380	6.4695	5.6611	7.9548	6.9164	6.5711	7.0256	8.0252	8.3942	7.7024	8.4218	7.4237	7.8399	7.4256	7.2479	7.6902	8.8242	7.0663	7.3580	7.3777	6.7499	7.2433	6.5878	8.6726	6.7345	6.9317	7.9909	6.9483	7.0757	7.2069	6.6306	6.3704	7.3532
RBM14	11.2595	10.8688	10.4783	11.0048	11.2464	10.8535	10.2511	10.8249	10.9139	11.3374	11.1676	11.0541	11.0661	11.1734	11.2703	11.08915	11.4996	10.9431	10.9266	10.7472	10.1588	10.6167	10.8541	10.6646	10.6737	11.0311	11.3282	11.0616	11.2798	11.1137	10.6711	10.3654	10.7362	10.7954	10.1054	11.2370	10.9253	10.8523	10.8824	11.3019	11.2236	11.2813	10.9048	10.9394	10.9127	11.1840	11.4464	11.2406	11.1499
NCBP2	9.5026	10.2822	10.4200	11.2274	11.1892	11.1520	11.2772	10.8950	10.7767	10.9407	10.8126	11.4842	10.3002	10.9587	11.3198	10.3906	10.5372	11.1233	10.9789	10.2314	10.1461	11.3506	11.2432	11.4702	10.4130	11.8379	11.7818	10.2556	10.8833	11.5525	10.3768	10.9537	10.4255	11.0729	11.3827	10.5977	11.4091	11.0459	10.4435	11.3043	11.0621	10.2321	11.6730	10.6144	11.5553	11.4918	10.3279	11.7810	11.4096
DISC1	6.1619	6.1892	7.0502	7.1506	6.6499	6.4895	6.1619	6.4682	7.8923	6.7803	6.4197	6.5141	7.0554	7.2059	7.2724	7.2299	6.1616	7.3530	6.4856	7.2177	6.3100	7.3486	8.5021	7.9873	7.1931	8.9283	7.7820	7.4006	7.1154	7.0872	7.0925	6.6249	7.0471	7.9678	5.9316	8.0255	6.6898	8.1127	7.5010	8.4618	7.4941	6.8037	6.8502	7.1182	7.2457	7.0729	8.1681	5.4698	6.1549
CAMK1	6.9717	7.7618	9.5858	8.2939	8.3055	7.8753	7.8463	7.9058	7.2673	8.7248	7.0431	7.6082	7.9472	8.1795	7.6254	7.5592	8.3822	8.4398	8.3317	7.4233	7.8203	7.4359	9.1664	7.4562	7.3658	9.4069	8.4563	8.9628	8.0100	7.8633	7.9793	8.6630	7.1573	8.1874	7.9965	8.4044	8.0637	8.0322	9.1638	7.4174	8.3202	7.4974	7.7151	8.8013	8.1323	7.0616	8.5577	7.1066	7.7579
RPL37	14.5142	15.7977	14.8949	14.7398	13.9218	15.1531	14.2997	13.0293	13.1896	13.7693	13.4606	15.7040	14.0864	14.3250	15.3004	13.89475	15.1377	13.6377	14.1979	14.7986	16.1352	14.0651	14.1587	15.0603	15.0092	14.4120	13.4794	13.6031	14.0983	14.9774	15.3832	15.2257	13.7035	15.1968	14.3032	13.4803	13.9717	14.3353	13.5361	13.7472	14.0358	13.4387	14.6509	13.5038	13.7926	15.0239	13.7856	14.2007	14.7319
SPR	8.4872	9.6809	9.0136	8.8593	9.4816	8.1797	9.3677	9.1537	9.6726	8.5532	9.9462	8.6745	8.9542	8.7136	9.4763	9.0765	10.2464	8.8510	9.5742	8.8106	9.4497	9.2622	8.9131	9.3262	9.6041	8.5105	8.7381	9.5174	10.1982	6.9929	10.6692	10.0143	8.9349	9.2930	10.2985	8.6066	10.0021	9.5769	9.3384	7.8953	9.2592	10.1990	9.2895	9.3386	9.2025	8.4662	8.1765	8.5969	10.0386
ZNF700	7.3358	7.9465	8.0951	7.4552	6.7623	6.4643	7.6893	6.3308	8.6399	8.3724	7.6677	8.4623	7.5302	7.5605	7.8265	7.1581	5.9794	6.8690	8.2974	6.8612	7.5273	7.5865	7.2361	7.9411	7.4432	8.1691	8.0257	7.5783	7.2313	8.2108	7.5360	7.5636	7.1206	8.6424	8.0158	8.2541	7.2967	7.5582	7.5485	8.4643	7.9750	7.4588	7.3327	8.2728	7.1423	7.5932	7.5916	7.7326	8.0250
ZNF707	9.7592	8.5588	8.0342	8.1907	8.7038	7.2273	6.9707	8.2567	8.6617	8.1213	9.3762	8.3962	8.6161	8.4951	8.4860	9.6505	8.6800	9.1235	7.8662	8.1808	7.4801	8.7305	8.3142	8.6203	8.3894	8.1986	8.3638	8.3669	9.0084	8.0854	7.1425	6.7077	7.5787	7.4738	9.0201	8.2389	8.9804	8.6537	9.3734	8.5033	9.9255	8.7129	7.7290	7.3315	9.0130	8.1937	8.3345	9.8748	9.4775
CAMK4	0.0000	1.6815	1.5295	2.3583	4.6707	3.8611	1.5007	2.6607	3.8670	4.1395	2.0938	0.3419	2.2083	3.6784	2.2598	3.2201	3.2474	5.5727	3.7181	1.4739	3.0967	2.6579	2.0814	2.0964	1.6960	2.6808	3.1441	3.6140	4.2627	3.6530	1.0755	3.8339	3.2529	3.8607	2.2755	5.8281	2.8119	3.6660	2.6130	3.4148	3.5229	2.0120	2.8468	5.6107	2.0662	3.6876	3.2554	2.2259	1.7297
ZNF704	9.4852	8.4696	9.6551	9.2947	6.4614	7.8655	7.6764	10.3758	8.9263	8.8604	8.5717	9.7820	9.1201	9.3876	9.2824	10.6505	8.5602	9.5880	8.2542	10.5456	8.4203	8.8155	8.0730	9.6209	8.9428	8.0086	10.1316	8.0390	8.8794	9.7798	6.3286	9.0256	8.1175	7.8543	8.0182	7.6746	6.9574	7.6773	8.6881	9.5864	7.3026	9.0011	9.3247	8.5355	8.3138	8.7822	10.2235	9.8991	9.1886
LOC339240	0.0000	0.0000	0.0000	0.0000	0.0000	0.9054	0.0000	0.0000	0.0000	0.0000	0.0000	0.0000	0.0000	0.0000	0.0000	0.5794	0.0000	0.0000	0.0000	0.0000	0.0000	0.0000	0.0000	0.0000	0.0000	0.0000	0.9040	0.0000	0.0000	1.1755	0.0000	0.0000	0.0000	0.0000	0.0000	0.0000	0.0000	0.0000	0.0000	0.0000	0.0000	0.0000	0.3579	0.0000	0.0000	0.3132	0.0000	0.0000	0.0000
GOLGA6B	1.9640	0.0000	0.0000	0.8078	0.6209	0.0000	0.0000	1.6459	1.0926	1.2829	0.0000	0.3419	1.2587	1.4794	0.6241	0.2483	0.0000	1.1340	0.0000	0.9175	0.0000	0.4640	0.0000	0.9877	0.0000	1.0582	0.9040	0.0000	1.3687	2.7089	0.0000	0.5945	0.0000	0.0000	0.0000	0.0000	0.0000	0.8110	1.3422	2.0450	2.3163	0.0000	1.8213	0.0000	0.0000	1.1458	0.0000	1.6056	2.4940
RNF115	8.2187	9.4494	8.7822	10.4495	9.5592	9.5424	10.6027	10.0719	8.8634	9.0186	9.2110	9.3826	9.0827	9.6348	9.2018	8.889	9.3472	9.6572	9.8963	10.6586	8.9848	10.2005	9.6745	9.0350	9.5885	9.9627	9.3434	9.0723	9.5069	9.5345	9.2900	10.4951	9.9619	9.6349	9.9052	9.1049	8.8992	9.5812	8.9833	8.9145	8.8348	9.8449	9.8851	8.7087	8.9140	9.9648	9.4782	9.7653	10.6069
RNF112	3.8619	1.0730	0.0000	3.6155	1.2292	2.0198	1.7169	3.0794	1.7072	3.7047	3.8805	2.2462	3.3494	3.3134	2.4143	2.42265	0.7256	2.0656	3.0635	4.7588	1.6592	1.8701	3.3446	3.1479	2.7224	5.3010	4.5638	2.9661	4.5165	3.4353	1.9831	1.0144	2.2194	1.4873	0.0000	1.2196	2.8119	3.2744	2.0252	4.0312	3.8650	3.0140	2.0346	1.3471	1.7617	1.7763	4.5290	3.5392	3.8649
ZC3H14	10.4356	10.2593	9.9010	9.8768	9.5122	9.7837	9.4110	9.4819	11.1118	10.9462	10.5321	11.2097	10.4775	10.3303	9.5190	9.83675	10.3057	10.1427	10.1895	10.5050	9.7999	10.8358	10.1682	10.6085	10.0498	10.4843	9.7764	10.1142	10.7254	9.8768	9.3679	10.0474	10.7514	9.7884	10.5159	10.6341	10.5912	10.4230	10.5174	10.1656	10.5977	10.3257	11.2326	10.6788	10.2379	10.4295	10.2278	10.0267	10.4205
SPN	5.4123	5.8051	6.3331	6.0093	7.2743	6.6133	5.3177	6.0586	9.0206	7.8220	4.8141	5.2031	5.4469	7.5605	6.6052	6.54495	7.0556	8.4718	7.3705	5.9824	6.8772	6.2063	6.7648	7.3648	5.6357	8.0853	6.5512	8.9692	7.4668	5.9287	5.8543	5.7284	6.7201	6.4375	5.0262	9.0495	6.5571	7.4504	7.1932	4.4802	6.3394	6.4587	4.5033	7.4295	6.6298	4.5128	7.0454	5.4831	5.8806
HMGCLL1	2.2835	2.7046	6.5286	2.9550	0.0000	3.2162	2.3553	0.0000	3.1584	0.6538	3.7464	0.6181	3.3494	4.7415	0.8576	1.8511	3.9429	3.5052	2.7570	2.4448	2.7941	0.0000	0.6217	2.0964	3.6735	0.0000	5.8156	2.3473	6.5356	0.5883	1.0755	1.3391	6.7477	1.2343	0.8904	2.5968	5.6710	3.8659	4.1610	1.4359	6.2633	0.0000	1.5709	2.6198	3.4010	5.7580	5.8579	2.5617	6.2377
NACAP1	1.9640	1.4091	1.7067	2.4602	1.0535	0.9054	2.2202	2.3947	1.0926	2.3256	1.2063	2.4716	0.8763	2.4981	1.0584	1.5366	1.5660	0.8452	1.1890	1.6202	2.4106	1.7120	2.5480	1.5685	1.4222	1.8899	1.4554	0.4230	1.0391	3.5009	2.2301	2.1922	1.6001	1.4873	1.4369	2.0667	0.7727	0.4617	0.5963	2.2312	1.0605	1.1788	2.3050	1.8373	0.0000	2.9162	1.2779	1.1545	1.9923
LRRTM1	6.7724	11.5191	6.8307	11.3357	6.3083	9.4254	9.9712	11.2570	10.2696	11.7584	8.4408	11.9729	10.5898	9.7650	8.8173	8.9879	11.9600	6.8982	12.5128	9.2097	9.7858	7.5044	9.8823	13.0236	13.4775	8.4016	10.1107	6.0609	10.4518	13.0042	9.9790	10.1597	13.4348	10.7416	9.1242	9.7574	7.7216	8.0357	10.0180	12.1331	6.0709	9.7439	11.5218	7.3082	8.3317	12.0960	5.4034	13.1325	9.8901
GRIN1	1.9640	5.9856	0.8112	1.3224	2.4066	0.9054	0.9373	0.0000	3.4351	3.9384	5.1291	2.4003	2.8888	1.4794	1.3917	2.81865	2.7829	2.1967	2.0704	3.1216	1.0560	0.8145	0.6217	0.4089	1.9260	3.0064	3.0712	1.6061	3.2386	1.7073	0.4533	0.0000	2.0877	2.0553	1.8323	2.3929	3.8541	0.4617	2.6130	0.3610	8.3470	3.8477	2.0346	2.3554	2.5315	2.0542	3.1436	5.8633	3.9903
RBMY1A3P	0.0000	0.0000	0.0000	0.0000	0.0000	0.0000	0.0000	0.0000	0.0000	0.0000	0.0000	0.0000	0.0000	0.0000	0.0000	0.0	0.0000	0.0000	0.0000	0.0000	0.0000	0.0000	0.0000	0.0000	0.0000	0.0000	0.0000	0.0000	0.0000	0.0000	0.0000	0.0000	0.0000	0.0000	0.0000	0.0000	0.0000	0.0000	0.0000	0.0000	0.0000	0.0000	0.0000	0.0000	0.0000	0.0000	0.0000	0.0000	0.0000
DHX8	9.5517	9.6510	9.2519	10.8443	10.4732	9.7141	9.7150	10.2978	9.8003	9.6651	9.3939	9.5365	9.8867	9.7603	10.5519	10.363	9.9776	9.8705	9.4556	10.3214	9.3095	9.8868	10.4113	9.7664	9.3932	10.1869	10.3179	10.0636	9.9508	10.2878	10.2052	9.5153	10.3927	10.2794	10.0837	9.8829	10.5389	9.9737	9.8149	10.4337	9.4777	10.0974	9.6776	9.3328	9.6659	10.4300	10.0296	10.5845	9.9224
DHX9	11.9312	11.7033	11.8903	12.3253	12.1193	11.6846	11.6957	11.9534	11.9651	12.4103	12.1570	12.5101	12.0805	11.9235	12.0569	11.70055	11.8401	11.7456	12.0081	12.1264	11.4177	11.4741	12.1188	12.3011	11.6310	12.1620	12.3117	11.7589	12.3139	12.2243	11.9217	11.5518	12.2312	12.0434	11.4053	11.9619	12.0619	11.9748	11.9265	12.6921	12.1078	12.1240	12.0221	12.1272	12.2392	12.5093	12.2074	12.2539	11.7886
LOC441204	5.3105	6.6567	5.7704	8.2000	5.9799	8.2599	4.9418	7.5301	7.7910	7.3457	6.3413	8.1221	5.1400	4.3943	8.5097	6.3411	5.5266	3.8219	5.6882	5.6829	4.8064	6.0332	4.1457	7.6548	4.5135	3.7493	8.2342	7.5017	7.0042	8.6520	5.2726	5.2176	4.7111	4.8781	6.2503	7.1750	6.0484	6.4678	6.2229	8.5899	7.3815	3.2997	6.2777	4.8983	4.6840	8.1647	7.1335	4.3368	3.9290
TCOF1	11.5078	9.7798	10.5441	10.6552	12.2737	10.4588	9.6159	10.2978	10.5686	10.5320	10.8832	10.7670	10.5706	10.8040	11.1650	10.5845	10.8093	11.0234	10.3806	9.9004	9.7474	10.5326	11.4891	10.8556	10.2679	11.0857	11.1532	10.8389	10.3566	10.7675	9.2539	8.8614	10.2459	9.9325	9.6834	10.5547	11.1626	10.1173	11.0899	11.0273	10.3336	11.2692	10.1968	11.3076	10.1065	10.6849	11.0588	10.6907	10.1971
LRRTM3	0.0000	1.0730	1.3273	0.0000	0.0000	0.0000	0.0000	1.0459	0.0000	0.3636	2.2003	0.6181	2.0229	0.4412	0.6241	1.3324	0.0000	1.3746	0.7137	2.3640	0.0000	2.1422	0.6217	0.4089	0.0000	1.0582	0.9040	0.0000	0.0000	0.8116	0.4533	0.0000	0.0000	0.0000	0.5128	0.3400	0.0000	0.4617	0.0000	0.0000	0.0000	1.7115	2.7892	0.5990	2.0662	0.3132	0.3074	0.4944	0.9949
NUP98	10.3958	10.7564	10.5142	11.0549	11.3423	11.1523	10.4870	11.9618	11.4799	11.8116	11.3584	11.7563	11.9122	11.0062	11.5610	10.3763	10.7177	10.7323	11.5497	12.0356	10.4642	10.4316	10.4662	11.4926	10.6431	10.6284	11.3359	10.8682	11.5305	11.5386	10.9833	10.6849	12.1853	11.1570	10.1675	11.0382	10.6227	11.5072	10.6110	11.5202	10.6113	12.0304	10.8398	11.6414	11.3972	11.6065	10.8141	11.3343	10.8754
XPC	10.1280	9.4591	9.6719	9.1649	9.3793	8.6151	9.0728	9.1821	9.4617	9.9490	8.9914	10.3428	9.7802	9.2082	8.9289	9.5485	8.4405	9.6379	8.7281	9.2705	9.0361	9.5808	10.1756	9.3091	9.0350	10.1099	9.7906	9.8480	9.4157	10.4612	9.9351	8.0228	9.3342	9.2951	8.5668	9.9147	10.0492	9.5776	9.9921	9.5075	8.7806	9.4615	9.7085	9.4069	8.9586	9.2493	10.1587	9.2544	9.7407
SLC12A2	8.5103	9.8371	10.1228	8.9832	9.1636	8.1644	8.4132	8.5094	9.1412	9.1547	9.4908	9.6422	8.5933	8.5676	8.2866	9.0839	8.3767	9.4552	8.4765	9.4271	9.3554	10.2516	8.6904	7.9314	8.5315	8.3923	8.6579	8.0795	10.3793	8.2339	8.6159	7.7323	9.9442	8.5517	7.8760	9.2225	8.9120	9.3497	8.8837	9.5491	8.3454	8.4125	8.1737	8.7421	8.7870	9.5376	8.7926	6.7882	8.3863
GRINA	14.2975	13.9235	13.1101	13.0946	12.8428	13.1399	12.5673	12.8792	13.3216	12.3957	14.1769	13.1621	13.4461	12.5538	13.1024	14.5781	13.8712	14.1451	12.5078	13.5007	13.7848	12.6771	12.6142	13.1242	12.7673	12.1348	12.6420	12.9094	14.2238	13.0372	13.7838	11.9745	13.0317	12.9307	14.1643	12.6766	14.0780	13.3927	14.0577	12.8498	14.8158	13.7789	12.5722	12.1123	13.9210	13.5039	12.5875	14.3584	13.9902
LRRTM2	4.5976	1.5517	3.2749	2.1300	1.8832	2.0198	2.4789	1.9408	3.7505	2.8113	4.4966	1.7685	3.6019	2.9626	3.1007	2.2975	0.7256	3.0987	1.5460	1.4739	2.2562	3.2243	3.0946	2.2030	1.9260	3.9137	3.2797	3.0277	2.3839	2.7089	1.0755	1.3391	1.9428	2.5753	3.2535	3.2884	1.0445	3.6660	2.3489	5.2676	2.6844	2.4725	1.8213	2.6198	2.8828	2.2871	3.6043	1.7874	2.7282
NUP93	9.1441	10.6764	9.2846	10.3385	9.9956	11.4585	10.0127	9.8629	9.4998	9.6201	9.3012	10.4479	9.9111	10.2739	9.8647	10.53045	10.6728	9.6227	10.1623	10.4988	10.2991	10.9322	10.0367	9.8538	10.5546	10.0914	10.4108	10.3270	10.4596	10.8501	10.5352	9.2343	10.5628	9.5385	9.7543	10.0768	9.9951	10.3930	10.0813	10.4452	9.8573	11.1865	10.0424	9.3568	9.5978	10.7625	10.0694	10.3303	8.9670
HAP1	1.5530	5.3773	2.7356	3.4271	4.3285	3.0739	4.0086	2.3947	2.9627	3.5006	4.0033	1.7685	4.0770	4.4425	1.5334	3.1512	4.6913	6.7985	1.5460	3.8413	1.8868	3.7158	2.6752	2.6421	2.7224	3.3506	2.8275	2.0238	5.8305	4.2574	4.0122	2.8318	3.6762	3.2581	3.9946	2.4641	5.1441	3.2170	4.5867	4.4048	1.8930	3.1015	4.3524	2.4936	3.6954	1.1458	4.9726	4.9654	5.8967
KLRA1	6.0186	5.4057	5.3708	5.7117	4.8958	5.5892	4.8302	5.1467	5.5794	4.9453	6.3529	3.7043	5.4190	4.8349	5.5128	3.3146	2.4790	4.7488	4.7677	5.1078	5.1067	4.4505	5.0110	5.2111	5.4262	6.9525	5.0162	5.3162	4.5494	7.2145	4.0122	5.3497	3.7214	3.7197	4.8237	5.9633	4.3056	6.4050	2.8362	5.7129	4.0016	4.0594	5.2961	4.3973	3.9397	3.9814	4.2516	3.3206	6.1191
CAMKV	1.5530	0.0000	0.4619	0.0000	0.6209	3.0739	0.0000	1.9408	0.4621	1.1020	0.9859	0.0000	0.6389	0.0000	0.8576	2.3552	0.0000	1.1340	2.6871	0.9175	0.0000	1.0963	3.6839	0.4089	2.5945	3.4251	5.4347	0.0000	1.0391	5.1492	0.0000	0.0000	0.0000	0.5369	0.0000	0.3400	0.0000	2.5616	1.0169	6.1882	1.9616	0.8142	4.6399	1.6129	0.8456	2.0542	0.5607	0.0000	0.7328
SPPL3	11.0964	10.7633	9.8688	10.9334	10.6787	10.1738	10.5451	10.9569	10.7142	10.9836	9.9167	11.0803	11.5329	10.4971	10.9866	11.0513	10.8751	10.2963	10.8377	10.6357	10.4719	10.3882	10.2470	10.7957	10.8300	10.2324	11.2935	10.3100	10.8982	11.5449	10.5125	10.4326	11.5017	10.8308	10.4619	10.5649	10.6648	10.7418	9.9208	11.2477	11.4404	10.7005	11.1363	10.6462	10.9651	11.0642	10.4168	10.7221	10.8276
GOLIM4	9.2186	8.3502	8.5168	9.9924	9.3746	8.5341	8.8305	7.2225	9.7147	8.0293	9.3960	8.7923	8.7593	8.7702	9.0257	8.67215	7.3203	8.5688	8.7657	8.1006	9.1294	8.8204	9.4055	8.9734	8.9096	8.6531	9.2689	8.7875	9.5353	9.2573	7.4774	7.7699	9.3585	9.5022	7.7472	9.3913	9.2881	9.4371	8.8132	10.2441	9.0715	8.6661	10.0447	9.4658	9.1387	9.1375	8.7856	9.3721	8.1052
ZNF646	10.2601	9.7069	9.6497	9.9188	10.1367	9.1285	9.0556	9.9821	10.2854	9.2338	10.2296	9.4409	9.0299	9.7973	9.0729	10.2919	9.1033	9.5456	8.6894	9.6515	8.7003	10.1250	9.9569	8.9846	9.3944	9.2561	9.9705	9.4662	9.6005	9.9645	8.1729	7.4837	9.9713	9.3309	8.6115	9.6480	9.3784	9.0360	9.0861	10.1720	10.5423	9.7549	9.4993	9.5001	9.7577	9.8112	9.7074	9.3667	8.8310
OPA3	9.3655	8.2334	8.8662	8.7937	9.8380	8.2661	8.6615	8.0674	10.1926	8.8639	9.5729	9.1612	9.3269	9.1376	8.9613	9.71725	8.9402	8.9321	8.3605	8.3436	7.9799	8.7395	9.0961	8.4029	9.3356	8.3900	8.8554	8.9233	8.5135	9.2549	7.7165	8.7632	8.4697	8.4306	8.6288	8.8595	8.2790	8.5043	8.8727	8.2098	8.4610	8.7766	8.2070	9.3970	8.6677	7.7460	8.9352	9.6170	8.7667
OPA1	9.6154	10.4811	9.6057	10.9529	11.2736	10.9485	11.3168	10.5114	10.6434	10.4937	10.4401	10.5316	10.6294	10.6166	10.9894	10.0636	10.0145	10.6420	10.6531	10.4550	9.8656	11.7168	10.6981	10.8591	9.9081	11.0854	11.1171	10.0311	10.9549	10.8269	9.6811	10.1706	10.1501	10.5314	10.2955	10.8303	11.3498	10.4175	9.9972	11.0983	10.1744	9.7099	11.6980	10.4685	10.7362	10.7137	10.0799	11.8186	11.3148
RHEB	10.6479	10.9794	11.1309	10.2870	10.8459	10.9414	10.4003	10.7324	9.9045	9.8814	10.1682	10.6463	11.3530	10.6110	10.5222	10.38	12.1162	11.1730	10.8007	10.6249	11.6530	10.6753	10.1381	10.3273	11.0014	10.2866	10.2514	10.6727	10.0850	10.6299	11.2380	11.8844	10.2570	10.6478	12.1566	10.1983	11.3641	10.7120	11.2708	9.7831	11.5261	11.0526	11.4826	9.8115	10.9529	10.6957	10.0144	10.8769	11.3410
RAB40C	9.0604	10.3554	8.3059	9.9099	9.9291	9.0688	9.5443	10.6462	8.8751	9.4829	9.3146	9.9281	9.2392	10.3958	9.8415	10.4965	9.1539	8.9072	9.3407	9.7367	9.5319	9.6286	9.7304	9.0142	9.7945	9.5075	9.6561	9.5727	9.9969	9.8317	8.8544	8.7513	10.4259	9.6560	8.6411	9.3012	8.8679	9.6485	9.1249	9.7492	9.5623	9.4274	10.0879	10.1037	9.2353	9.8489	9.8355	11.1787	9.6872
RAB40B	8.8284	8.0122	9.1540	7.1081	7.4354	8.2288	8.5087	9.7698	8.6630	8.1695	8.7267	9.4084	7.4950	9.5731	7.7542	8.39695	9.2312	8.5336	9.1978	6.6476	8.6566	8.3187	8.1893	8.1847	8.4204	7.9530	6.7800	8.3322	8.2530	8.5433	8.9130	8.9577	8.0147	7.9961	9.1580	8.0780	9.2684	7.6559	8.7287	6.9749	9.8064	8.4568	9.0697	9.2216	6.9229	7.8176	8.9519	8.9043	8.7656
RAB40A	3.6560	3.3760	3.9743	4.2200	3.1371	2.7386	1.5007	4.6102	3.2181	5.0363	3.6744	4.3779	3.1824	2.8949	3.0067	2.55625	3.1446	2.7171	3.2203	3.4691	2.0833	2.3710	3.4191	3.5623	3.2326	4.0138	4.4534	2.5286	3.4273	3.8673	3.3546	1.0144	2.6513	4.8102	2.1423	3.3648	1.4705	3.1573	1.0169	3.7857	5.3379	2.0997	2.1305	4.7406	3.4010	4.0034	4.1395	4.0822	4.2382
COL7A1	7.8162	6.5755	4.1984	10.4269	7.1211	4.6692	7.6797	7.9522	8.1827	7.6454	9.1417	5.0368	7.5582	7.4048	7.0355	7.02635	4.7626	7.7842	8.5300	6.7061	5.3552	6.2996	7.5989	6.6000	8.3577	8.8788	7.9311	6.7131	8.5495	10.4978	6.9620	5.7559	5.9625	3.9476	3.9554	5.7590	7.6419	8.1646	6.0217	10.5879	8.1779	5.7504	7.3503	5.3261	7.9730	5.9794	9.9263	6.1137	9.3636
MDP1	7.0706	6.5224	8.0146	6.7739	7.3224	7.8197	7.2109	7.0381	6.2146	6.9358	7.5861	7.6892	6.6111	6.3939	5.9467	7.2736	7.6773	7.3387	6.7890	7.1744	7.5922	6.3259	7.9566	6.5180	6.9253	8.5687	6.3420	6.1042	6.0471	6.1271	7.9627	8.4496	6.5186	7.4836	8.4336	7.2072	6.0376	7.8137	6.5913	5.7355	7.2185	6.6499	7.4475	6.2570	7.4161	6.1488	7.0725	7.6761	7.0142
GTSE1	7.9963	8.1698	7.7730	10.2744	10.3866	9.0711	7.3154	9.1944	8.4935	9.0050	8.5239	7.3061	9.3511	8.4232	8.3418	7.7455	8.5627	8.7264	9.5479	8.0287	8.1622	7.6230	7.7254	7.8208	7.5289	7.1358	8.9974	9.4203	9.5688	7.4086	7.1612	8.9885	5.7282	9.3034	6.9434	9.6773	9.6158	7.0718	8.7682	8.7298	8.8411	9.4532	8.9590	8.7932	8.4149	8.6603	8.2447	8.4360	8.1975
FAM183A	3.4157	7.2342	4.4925	5.0883	0.8534	4.5125	2.8884	3.0794	0.0000	2.9246	7.8707	3.7043	1.8102	1.0517	4.3375	3.9028	4.0606	4.2419	4.9873	6.5822	3.6243	1.0963	5.2339	4.8668	1.6960	5.6354	5.4635	6.4178	4.7606	4.7645	3.0026	2.1922	5.0129	5.4688	6.7793	1.6444	2.3926	4.3656	2.3489	3.0688	5.3571	4.1236	5.1889	2.3554	5.5369	6.7576	5.3114	3.6838	4.8314
ARFRP1	8.8315	10.6676	8.9998	9.1052	9.2451	9.4190	8.9909	10.5312	9.3367	9.2930	8.8121	8.0742	9.0082	10.3307	10.0533	9.322	9.6195	9.7449	7.9129	8.8125	9.0957	9.6341	8.7566	9.0829	9.2847	9.0269	8.2975	9.4417	9.5527	8.5996	8.3547	8.8708	9.2297	8.6473	9.6891	10.2826	9.1100	9.1958	9.4837	8.9825	8.4676	9.2156	8.0837	9.3236	9.2315	8.6377	9.2039	9.3685	8.7142
OVCH1	1.5530	0.0000	1.3273	0.4596	0.0000	0.5226	0.9373	0.4382	2.1368	1.4435	2.7832	0.0000	1.0801	2.1942	0.0000	0.61315	0.0000	0.0000	0.0000	1.1278	0.0000	0.8145	0.0000	2.6421	1.0841	1.3915	0.9040	0.0000	0.8408	2.4004	0.0000	0.0000	0.4919	0.0000	0.0000	0.6149	0.0000	1.5291	0.0000	1.0956	0.2399	0.5903	0.0000	0.0000	1.3751	0.0000	0.0000	0.8618	0.0000
FAM183B	4.2761	0.8701	0.8112	0.8078	2.4066	1.8556	0.0000	2.7395	2.5627	0.3636	1.3975	2.0736	1.2587	0.7785	1.3917	0.0	0.7256	0.8452	1.5460	0.3744	0.0000	1.0963	1.0548	4.0641	0.0000	1.8899	0.9040	0.7497	0.6111	0.0000	1.5089	0.0000	0.0000	0.0000	0.5128	1.3755	1.0445	3.0298	1.3422	0.3610	0.9296	1.1788	0.0000	0.5990	0.0000	0.3132	1.1292	0.8618	0.7328
PSAP	15.0602	14.4242	14.3881	14.7619	14.2280	14.8259	14.8545	14.2718	14.6066	15.2660	15.1020	14.6015	15.2286	15.1447	14.8069	14.8708	15.1557	15.8441	15.2496	15.3736	14.7911	15.6316	14.3630	15.0053	14.4971	14.5033	14.8370	15.7368	15.1488	14.7406	15.0333	15.1025	15.3032	14.7019	15.0851	15.3967	15.0556	15.1574	15.3663	14.1105	13.9884	14.8972	13.7006	14.6465	15.1640	14.1171	14.7386	14.6863	14.3231
KIAA0831	9.3591	9.2203	8.0383	8.3911	7.9438	7.8437	8.1413	8.0384	8.2980	9.3100	9.0628	9.5208	9.3382	8.2745	8.0299	8.21715	7.1582	8.4556	9.0584	8.8351	8.5063	8.9741	8.8301	9.2683	9.1447	9.5529	8.5598	8.5380	8.4044	9.0022	7.7341	8.6246	9.1729	8.2242	8.6147	9.1160	7.9308	9.1884	8.0278	8.8582	7.8707	8.6028	9.0907	7.8870	8.8753	8.9243	8.6335	8.6609	8.8184
SPPL2A	7.7268	8.1206	9.4787	8.7478	9.6480	8.2183	9.4091	9.7245	8.8469	9.0282	7.8788	8.2669	8.2522	8.9247	8.1379	9.1162	9.2359	9.0188	9.0576	9.4184	8.5609	9.2746	8.3787	8.1217	8.0393	8.7542	7.8103	9.7657	9.1848	7.6610	8.7518	9.8407	8.4447	8.2329	9.0022	8.9390	8.4495	9.0225	8.8946	8.4987	7.7265	8.5981	8.0926	8.4762	7.9453	8.5043	7.8150	8.4240	8.5646
SLC46A1	8.8673	9.5757	8.6818	8.5795	8.1211	8.1616	8.8294	9.4040	9.4449	9.5466	8.3649	8.6399	8.5480	8.0773	9.0456	8.88175	9.1463	8.7075	8.6139	9.3668	8.5676	9.2479	9.5816	8.6794	8.5161	9.2539	9.0395	8.6311	9.0486	8.7336	8.5878	7.3670	9.5673	8.9790	7.6312	8.6945	8.8910	9.0157	8.2131	8.1173	9.6682	8.2961	7.5963	9.2515	8.1438	7.6614	9.1747	9.0681	8.7280
TGFBR2	10.0785	10.5024	11.2817	9.0963	9.7233	9.6583	10.8941	10.4726	10.9408	10.7022	10.2907	10.8980	10.5656	11.3139	10.6185	10.48335	10.5729	12.3271	10.4363	9.8572	12.8647	11.0709	10.0030	10.2377	10.2561	9.9255	9.9452	10.5855	9.9767	10.7678	9.8959	9.8188	11.0438	10.3424	10.4541	11.2018	10.8642	11.1623	11.2366	9.6628	8.9084	9.7168	10.4550	10.4031	10.7569	8.8183	10.1143	11.0034	12.0504
ITGA8	1.9640	3.3372	0.0000	0.0000	3.5219	2.7386	2.7964	1.6459	6.8692	1.1020	2.7832	1.8775	5.0580	4.3187	3.9897	5.1209	0.7256	3.4537	4.1408	1.1278	3.3468	3.6736	1.0548	1.5685	2.8399	1.8899	4.0973	2.7639	3.3547	3.0962	0.7977	3.1127	4.9574	3.3881	4.2746	6.4966	4.4055	2.6510	2.4869	2.7410	3.2486	5.3010	3.0566	2.3554	3.6954	2.0542	2.6380	3.0628	0.0000
ITGA9	6.1022	7.9067	5.4601	9.2615	7.6782	4.0248	6.5525	6.7854	7.4328	5.7632	7.2878	8.3354	11.1795	8.2132	8.1640	7.92445	8.3823	9.9689	5.9570	6.9259	4.9136	8.9130	7.0434	8.0179	7.2968	7.2834	6.2629	8.7063	7.5360	8.7207	7.1797	7.0890	6.5491	7.5897	7.2570	7.5553	8.6215	6.6791	7.7269	5.1911	6.7898	9.1159	9.0182	10.4980	7.9730	8.9795	8.8991	7.6021	9.9967
STK40	10.8458	11.0455	10.3408	10.7762	10.4521	10.3525	10.1773	11.6408	10.3398	10.7207	10.4963	10.6398	11.1759	11.6550	12.1376	10.59095	10.9069	11.0123	10.3975	11.3788	10.3644	12.7709	9.7203	11.0456	10.5557	9.5192	10.6777	10.6100	10.1848	10.8920	10.7450	9.8074	11.4322	9.3359	10.3442	11.1243	10.7584	11.3183	11.3498	10.5093	12.3823	11.4207	12.4361	10.4124	10.9248	10.4068	10.3987	10.6875	10.8284
MYO3B	5.2010	6.7777	5.9660	5.3889	2.4066	0.0000	6.6477	4.1727	6.1770	10.2759	9.0985	6.4271	4.8226	4.3187	7.0054	7.8829	5.3758	3.2871	4.9727	9.4754	7.0692	5.6958	5.5145	8.3092	6.5279	5.6665	6.8083	4.5538	4.9693	7.2743	6.3743	5.6573	7.6679	3.8152	7.7501	4.5922	4.9261	2.4664	2.3489	7.1895	2.8744	6.2684	5.6757	5.6702	5.2948	7.2304	5.9495	7.7215	5.8395
ATP2A1	7.0182	3.9658	3.9392	5.8774	4.5924	4.4847	3.6886	5.7718	4.5639	4.9328	6.0239	3.8452	4.1239	3.5525	3.7202	4.06765	3.8147	4.3863	5.8885	4.7269	1.6592	4.0818	3.0946	4.2244	4.6484	6.2107	5.4201	3.7669	5.6529	5.6892	4.3361	5.1570	3.2529	3.6694	2.8024	4.3316	3.7054	6.0664	3.2780	5.8038	8.0800	4.3189	5.0608	4.3623	5.1074	5.2973	4.3888	5.2856	4.8645
ATP2A2	13.3214	12.3386	12.3219	12.6585	12.9042	12.1946	12.2897	13.0211	13.3069	12.8642	12.6647	12.9025	13.2370	12.9061	12.4134	12.67175	12.9414	13.1340	12.8997	12.8489	11.6957	12.9281	12.2076	12.7197	12.6163	12.0175	12.9115	12.8951	13.1121	12.9016	12.5985	11.9782	13.9420	12.7365	12.2032	13.0111	12.9870	13.2239	12.0647	12.9927	13.2016	13.0426	12.2706	13.8983	12.6002	12.7156	12.7091	12.1020	13.1361
ATP2A3	6.4442	6.1572	7.1549	7.5962	8.2734	7.1228	7.1014	8.0326	8.0636	8.8161	6.6632	6.6001	7.1856	9.1229	7.6177	10.34455	8.5376	9.3241	8.7313	5.8772	7.2020	7.6559	7.2566	7.0664	5.2249	8.5692	8.9537	9.6389	8.1616	7.2022	6.7946	6.5596	8.5485	7.3831	6.7163	10.9293	6.5517	7.8896	7.8726	5.7051	8.2914	7.1808	8.1849	8.3084	7.9684	5.0344	7.9318	7.1203	6.9747
ITGA1	8.5638	7.0906	8.2921	7.6830	8.0644	8.3989	9.3610	7.6101	9.1425	7.8113	8.8066	5.7687	8.2201	8.7018	8.8555	8.7838	7.2477	9.0194	7.9930	7.9240	8.2651	7.8772	7.4339	7.3152	8.0210	7.4579	8.0811	9.0380	8.0266	6.7416	6.9142	8.1106	9.1997	7.6395	8.0441	8.2055	9.0554	8.4633	9.1976	8.4378	9.2693	8.6223	8.9682	7.2573	9.2092	7.4141	8.5809	8.0830	6.9786
ITGA2	5.9969	6.1902	8.1988	8.3634	7.0497	6.7187	7.0674	5.1894	9.6327	7.8510	6.8049	7.3982	6.1761	6.7825	6.7500	6.7972	6.2997	7.2773	4.0600	4.8799	7.9424	6.4195	7.7218	8.2232	6.2802	7.6411	6.9472	7.3443	6.8966	8.2988	7.8769	4.8089	9.2843	6.3365	6.3593	8.0907	8.0043	7.8618	7.9671	6.6179	6.4864	5.4994	7.7117	7.0693	7.9074	6.2697	7.8271	5.5349	5.8643
ITGA3	12.1554	11.8988	12.1934	13.2493	11.7334	12.1130	10.6928	13.0569	13.4747	11.8430	12.7168	12.1248	11.7982	12.9111	11.6081	12.7852	12.5388	13.2335	11.3003	12.2565	12.6465	11.9941	12.7538	11.8478	11.8990	11.8055	12.5388	12.6798	14.1842	12.4236	13.4414	11.0763	13.5188	12.1902	11.1987	11.5833	13.2871	13.5124	12.6261	12.7795	10.8546	11.9088	10.3309	11.3815	12.2917	11.1306	12.3050	12.1168	12.3882
ITGA4	7.3797	7.0054	8.0639	6.2691	7.9336	7.2636	8.3738	7.1254	8.4141	8.3368	6.6183	7.0462	8.4317	8.3669	7.6637	7.26595	7.2899	9.1481	7.9878	7.2626	7.9028	8.7615	6.3116	8.3580	7.4622	7.3577	7.6964	8.7150	8.3349	6.5980	7.2126	7.7359	8.6709	8.0624	7.9656	9.9371	8.2157	7.8739	9.5520	5.5924	8.5152	8.2676	7.1855	8.5417	7.3927	5.7726	8.1278	7.3320	7.0913
ITGA5	9.5665	8.9695	8.9665	9.7512	11.1159	9.9457	10.8767	10.3224	11.3043	8.8894	9.6618	8.4223	10.4282	11.6052	11.2160	11.49425	10.4716	10.2663	10.5862	9.7471	11.0311	10.9550	10.4345	8.7890	10.9812	8.8538	9.3928	11.5095	10.4179	7.9480	9.9340	10.2202	11.8886	9.3766	9.2418	9.0480	11.1328	10.9282	11.7002	8.2879	10.0281	10.8669	10.0148	9.8958	11.2684	7.7830	9.6312	9.5658	9.2751
ITGA6	10.2162	10.7485	11.1069	11.3090	9.3880	10.1412	9.5619	9.9030	10.6707	10.9236	11.4262	10.3993	10.8721	10.4064	10.7197	10.96785	9.6965	10.2366	10.6150	10.4827	10.7219	10.0511	9.8234	10.6658	8.9543	9.7918	10.9854	9.7169	10.5631	10.3847	10.3329	8.8065	11.2007	10.2288	9.8548	11.1281	9.7962	9.8418	10.9852	9.4017	11.0576	9.4432	11.7969	10.0304	10.1333	10.7783	11.7942	10.6358	11.1754
ITGA7	9.4051	9.2507	10.1140	9.9919	6.9371	8.6531	6.7797	8.7377	9.1556	7.9158	8.8807	9.9722	7.6846	10.4744	7.6492	9.08725	8.3964	9.6350	7.6162	6.9912	7.4492	9.3901	9.6582	8.2483	7.2176	9.8301	8.9524	7.3772	8.3772	10.2321	8.5871	7.2715	8.0416	8.6128	7.4803	8.4931	8.3227	9.3531	8.0887	9.8108	10.8894	7.1528	8.4552	6.8679	7.6456	8.3217	8.9705	7.6818	8.2169
TRHR	1.9640	0.0000	0.0000	0.4596	0.0000	0.0000	0.0000	0.4382	0.0000	0.0000	0.0000	0.3419	0.0000	0.0000	0.0000	0.0	0.0000	0.0000	0.0000	0.0000	0.0000	0.0000	0.0000	0.0000	1.6960	0.0000	0.9040	0.4230	0.8408	0.3239	0.0000	0.0000	0.4919	0.0000	0.0000	0.0000	0.0000	0.0000	0.0000	0.6494	0.0000	0.5903	0.6444	0.5990	0.0000	0.3132	0.3074	0.0000	0.4125
LOC100132288	9.5443	9.9673	9.3784	9.2947	10.1197	8.8972	10.8062	9.7497	8.0286	9.1000	8.6975	8.7072	8.9205	8.0319	8.6602	9.856	8.1465	8.7900	9.3903	9.9706	7.2020	9.9743	10.1519	8.6803	9.5328	9.9651	8.7278	8.7696	7.8613	8.8702	8.5378	9.2257	10.1215	8.6293	7.8549	9.6632	7.6798	10.6735	9.2980	9.3636	8.1228	7.7284	7.8289	9.6728	9.6155	7.6656	6.8807	6.4263	7.8601
DENND4A	7.4834	7.4670	8.2745	8.0072	7.7032	7.7679	8.5427	7.9208	8.2700	9.1394	7.4638	8.1400	8.5695	8.4792	7.6257	7.76705	7.7939	7.9374	7.3364	7.8605	7.7057	8.2272	7.7577	8.2298	8.2370	8.1799	7.3855	8.4585	7.6097	8.4033	7.2338	7.6058	7.8961	7.6576	7.6646	9.0234	8.0416	8.7485	7.9493	8.3191	7.8790	8.1192	7.4081	8.6359	7.4292	8.1449	7.6054	7.8733	7.4333
DENND4B	11.1526	10.3339	9.7140	11.5021	10.0650	9.9015	10.3810	10.6856	10.8568	10.7400	10.2546	9.9609	10.4613	11.0542	10.6067	10.52865	10.0555	10.1184	10.4237	10.8039	9.6812	10.9515	10.7599	10.2558	10.7542	10.9723	11.2346	10.4596	10.7564	10.9334	9.5703	9.6329	10.9702	10.0469	9.2181	10.7438	10.4541	10.2742	10.2556	11.1661	10.5385	10.6168	10.3203	10.3758	10.5250	10.1112	10.7329	10.2565	9.8336
DENND4C	9.0578	9.3782	10.6600	9.9607	9.6334	9.3249	9.0630	8.9627	10.2989	9.6864	10.5586	9.7406	10.0224	9.3745	9.1573	9.4678	8.3595	10.5679	9.0627	9.1387	9.0212	9.3495	9.1613	9.3938	9.5545	9.4924	10.4446	9.9489	9.7529	9.9025	9.2565	9.3639	9.0871	10.2794	8.9620	10.9307	8.7624	8.4163	9.0363	11.2675	9.4708	9.7866	9.4943	11.0661	9.0395	8.9871	10.5015	8.9202	9.4968
SWAP70	8.2738	9.2837	8.9234	9.1295	10.0387	8.7173	8.9883	9.6640	9.8215	10.3885	9.2526	9.0936	10.4136	9.3117	9.5448	9.6377	9.1687	9.7301	9.5430	10.1578	9.7089	9.3654	9.0659	9.8420	9.0939	8.7757	9.5653	10.4828	9.8235	9.1855	9.6086	9.1252	10.1136	9.3309	8.5488	9.5638	9.6820	9.5604	9.5600	9.6582	8.5500	9.8112	9.2639	10.1882	9.3169	9.9759	9.3290	8.6374	9.2016
RARRES1	4.0421	10.3247	9.3360	7.8472	8.0589	9.2009	9.7545	7.4445	10.1058	8.2272	8.5480	9.0279	9.8765	8.8087	9.1136	10.61815	9.8237	8.4056	9.2646	8.4342	11.2724	8.7972	5.9762	9.6406	8.7061	7.4799	8.9008	9.5046	9.0499	6.5412	10.9618	9.2823	11.0032	8.8141	8.3270	13.2019	8.9814	9.7588	8.1076	10.5594	8.5611	8.8111	7.8109	10.2172	9.1986	5.9170	9.0267	7.8497	9.0674
LOC100132287	10.2068	7.7802	7.1240	9.8849	9.0118	7.7118	7.6602	9.8782	8.1505	8.0482	9.4305	8.4302	8.9362	8.5878	7.9342	7.1001	6.6204	8.4441	7.7764	9.3721	6.4925	8.4668	8.0260	7.7435	8.7667	9.1055	9.9318	8.1065	8.6851	10.0911	6.1749	6.5518	7.5414	8.0730	6.6986	9.3030	7.1568	7.7972	7.3234	8.9760	9.1267	7.7438	8.0852	8.4318	7.4556	8.9458	8.8141	9.3853	9.1836
PHLDA3	10.1613	11.3705	8.7280	11.3180	10.9486	9.4846	10.8791	11.8200	11.0394	9.6238	10.4144	10.6201	11.6050	10.8034	10.6536	10.9546	10.3727	10.8524	10.7735	10.4997	10.0901	10.5550	9.8157	10.9231	10.1591	8.7560	8.9838	9.2238	10.9358	8.5018	12.7555	9.4673	11.0112	12.0898	11.9179	9.6175	10.9262	11.1893	11.3062	9.2273	8.5953	9.3322	8.9639	9.7211	11.0181	10.5380	9.2010	10.4918	12.1234
PHLDA2	6.2562	8.3380	7.8647	6.6768	7.9264	7.7591	9.6425	9.4383	8.7119	8.2973	9.0280	9.0433	9.3652	7.2940	7.8504	10.0356	10.5142	9.5066	7.5512	7.7457	10.8177	8.0166	7.4153	7.6781	6.5710	6.5806	8.7023	8.1573	9.1131	4.1992	10.3313	8.5907	7.7627	8.1597	7.1483	8.4278	8.4064	8.2933	8.8425	5.9635	7.0305	8.8567	7.4207	8.0996	9.2372	5.9626	7.7464	6.5635	8.9708
TACO1	9.5939	8.3466	8.7920	8.6555	9.3810	8.4412	9.1079	8.3600	8.4111	7.6740	8.9134	7.7389	7.8575	8.8316	8.4772	9.04865	9.3984	7.9948	9.7512	8.4366	8.1622	8.4776	9.2367	8.0942	7.7847	9.2940	8.3790	8.3758	9.5425	8.5530	9.2977	9.5907	8.3163	9.1787	9.8701	8.6795	9.0886	8.8738	8.9238	8.0854	8.9251	8.6065	8.5729	7.7660	8.9770	8.8812	9.2726	9.8565	8.7142
PMM1	6.9294	8.5798	8.5550	8.3683	7.9168	8.2140	8.5707	8.7377	7.7308	8.3852	7.2262	8.0188	7.8312	8.5079	7.7506	8.9305	8.6800	8.7991	7.7380	7.8842	8.9220	8.1028	7.8213	8.2468	8.1229	7.7611	7.2981	8.0277	8.2567	6.3136	8.4583	9.3081	7.4471	9.0908	9.1591	8.6935	8.9142	7.8214	8.7817	6.4309	9.4240	8.3931	8.4081	9.9403	7.9775	5.9738	8.9820	7.9317	6.8805
GAP43	0.0000	0.8701	1.3273	1.8586	1.9847	4.0630	2.7964	0.0000	1.7072	2.5540	0.7257	0.8498	2.2083	2.4981	3.2722	1.98935	4.4102	2.6270	2.6135	1.1278	5.3552	3.0370	5.0584	0.4089	1.4222	2.9058	6.1699	2.9661	3.8529	1.3279	1.3084	3.1953	6.0624	0.9274	4.4539	2.2390	1.7990	3.7493	2.9360	2.6783	0.7856	4.8734	0.6444	2.3554	4.2121	1.1458	0.9634	1.6056	0.4125
NENF	9.4968	9.9018	11.4316	9.6031	9.9335	9.8294	10.4216	9.8657	9.3426	10.8240	9.6096	9.8732	9.8855	9.2546	9.5253	10.1881	11.5869	9.2943	9.7011	9.7296	9.9803	9.5794	10.8359	10.4116	10.5492	10.8573	9.6608	10.1004	8.9418	8.4917	11.4058	10.8123	9.7018	11.0509	10.9289	9.5994	9.0839	10.2043	10.3287	8.2588	10.5271	10.2961	10.4287	10.6756	9.8945	9.9003	9.7049	8.7730	7.8785
SQLE	10.7266	10.9213	9.6951	10.3502	9.5797	10.7488	9.3945	9.8205	10.8623	9.4887	11.7779	10.5085	11.6025	11.1405	9.6871	11.3001	10.5283	10.5473	9.5022	10.1294	11.0587	11.3664	10.1850	10.2243	10.2281	9.9093	10.0785	10.3411	10.9503	9.8703	9.7402	10.5589	9.9317	10.3328	12.1134	10.0800	11.3471	9.7122	11.4490	10.2397	11.3860	10.9772	10.8703	8.4231	9.9993	10.8589	10.6590	12.0091	10.4313
MRPL28	8.8130	10.9594	9.1758	10.2783	10.2528	10.0509	10.9569	8.8395	8.8013	9.1983	9.2229	10.1754	8.7630	10.2918	10.4330	10.4939	10.3584	9.5820	10.1587	10.5516	10.5632	9.6168	10.5618	9.3754	9.9914	10.5710	9.7253	9.9579	10.1943	9.8177	10.7995	10.7930	10.1548	10.7590	9.8428	9.4620	9.6726	10.7516	9.8116	9.3398	9.6504	9.7692	10.3090	10.4270	9.9812	10.2330	9.8029	11.2280	9.5589
LOC100289341	6.0817	7.0178	5.5441	5.8115	7.4196	8.4119	6.1023	6.5543	5.2621	5.0736	6.9832	9.3992	4.9710	6.0386	6.3274	7.5735	6.3584	7.6303	4.6253	6.9946	7.5315	6.4067	6.5410	5.0914	5.4815	6.8614	5.9022	5.7314	7.0072	7.8157	6.6746	6.3769	5.6833	6.2278	7.5378	5.4170	6.7065	5.8663	4.9867	6.4731	6.9420	5.3819	5.6190	4.3616	6.9039	7.2210	6.9209	6.8406	6.3878
FBXL13	4.2761	5.5315	6.7215	4.8464	3.4527	3.6764	3.7875	4.3081	3.8292	6.0395	6.2575	4.9142	4.6573	3.7945	5.1881	3.44285	3.3435	4.8519	4.5484	6.0092	5.2969	5.8556	5.1706	5.8745	6.2380	6.5308	6.5646	5.4793	4.1812	6.7846	4.1685	3.4181	5.6947	6.2957	5.3316	3.5398	5.2949	4.8909	5.4422	5.6652	6.7467	4.5699	4.9204	3.8969	2.5315	6.4406	6.0198	4.4218	4.5549
FBXL12	8.6101	9.6042	9.1084	9.0480	9.3373	9.4951	9.5175	8.4695	9.7049	8.8639	9.2370	7.9518	8.9973	8.4632	9.3128	8.9179	8.9305	8.1095	8.2512	8.4947	8.8780	8.2485	9.9848	9.1634	8.8496	10.1565	9.4003	8.8485	9.1610	8.2942	9.5832	8.5734	9.0893	10.1166	8.8597	8.9904	8.7470	9.3892	9.4387	9.0114	9.9805	8.6830	8.4212	9.2547	9.0219	8.9186	8.8427	8.1214	8.3877
FBXL15	8.2373	9.2376	7.5674	8.1417	9.1438	9.0392	9.1469	8.4121	8.3540	8.3691	8.1715	8.8250	8.7169	9.5485	8.5236	9.3491	9.0421	8.1485	9.1732	9.0528	9.0361	8.7960	8.8555	8.8145	8.7961	8.7917	8.0848	8.5167	8.7842	8.6005	9.7252	8.8802	8.7567	8.8970	9.3045	8.0723	8.5110	9.5798	8.9313	7.6539	8.2797	8.0341	8.0701	9.6115	8.9116	7.5694	7.9569	8.6754	9.1069
CYP27B1	5.9068	3.8601	3.5318	6.4603	5.4063	3.8171	5.1789	3.4036	5.3178	5.6192	5.1558	4.0219	3.8999	3.4137	3.6903	3.3647	3.9429	3.9389	4.8176	2.1876	3.0967	3.7569	4.6266	3.6776	4.4409	5.9827	7.1016	4.4452	6.6461	3.5637	4.2823	3.7268	3.6296	3.1153	3.3772	6.0812	3.0771	5.0306	3.6748	4.4430	4.6053	3.0140	5.2857	4.1268	5.2652	5.4411	4.7989	3.6838	3.9600
FBXL17	9.6047	9.2330	9.1626	7.9493	8.5622	9.9741	9.8619	9.5828	8.8622	8.7125	8.4941	9.0396	8.3552	7.8825	9.3220	8.66405	7.9921	8.4588	9.0960	9.4808	8.9894	9.0617	9.5699	8.8670	9.0473	9.4483	9.1423	9.1600	8.1879	10.0967	8.7543	7.6686	8.6887	9.1015	9.4428	9.5429	8.3034	10.3914	8.1183	8.9555	8.0249	8.2567	7.7798	9.2352	8.3670	9.0934	8.5700	7.6202	8.1828
FBXL16	8.2093	10.7179	6.3532	8.1889	9.1636	6.7772	9.4246	7.1559	8.9263	8.4481	8.0397	9.6503	8.5350	8.0061	6.8139	7.9588	7.6651	5.2644	8.4778	7.8270	9.8480	7.0960	9.0232	8.1864	9.1275	8.0853	7.1946	9.2329	9.4869	6.9957	7.6727	7.6208	8.1673	7.8288	5.3468	9.6043	8.6370	8.5178	7.6033	7.2119	8.5431	9.1516	8.0178	7.8902	7.5690	8.0819	6.2443	8.8233	6.0702
FAM169A	6.9745	6.3105	6.9234	7.4082	7.2967	6.6823	5.4892	7.8538	6.9150	6.8101	7.3556	5.5546	5.6842	5.8547	6.6408	5.83025	5.5867	5.9893	8.2282	5.4582	6.4751	5.8837	6.8481	6.8375	7.6138	6.8614	6.9972	5.8124	8.0295	8.1861	7.5587	5.4708	7.9355	6.1383	7.9942	6.4181	5.6199	4.9449	5.7334	8.5931	7.0562	6.4752	9.6626	7.0858	5.8071	7.6535	5.9215	4.5278	7.0843
FAM116B	7.4756	9.1749	7.1701	8.9692	7.4532	8.7293	7.9490	9.3263	7.3814	7.9362	9.0513	8.3438	8.2162	8.0021	7.1798	8.1704	8.0922	9.3420	8.0911	9.9199	7.9137	7.5577	8.3094	8.1651	6.8762	7.3943	7.9667	8.3429	8.2765	7.8756	7.5531	6.8031	6.5239	8.2067	6.7737	9.1194	8.4597	8.1124	7.6773	7.6641	7.1326	7.5570	8.3755	8.3991	7.7129	6.6710	7.3208	7.6961	8.4922
FAM116A	8.7234	8.7796	8.8055	9.1324	9.2075	8.2985	8.5374	8.9008	9.1169	9.4413	9.1804	8.9605	8.5252	9.0351	8.7822	8.66995	8.8346	9.6436	9.3206	8.1660	8.6777	9.7001	8.9854	9.7917	8.5051	9.3703	9.3317	9.6766	8.8005	9.3763	9.2807	9.2645	8.5105	8.9320	8.7751	8.9791	9.0620	8.4756	8.9389	9.1097	8.6306	9.1542	9.3598	9.6322	9.3277	9.0299	9.5467	10.0886	9.0816
FAM169B	0.0000	0.0000	0.0000	0.0000	0.0000	0.0000	0.0000	0.0000	0.0000	0.3636	0.0000	0.0000	0.0000	0.0000	0.0000	1.2507	0.0000	0.0000	0.0000	0.0000	0.0000	0.0000	0.0000	0.0000	0.0000	0.0000	0.0000	0.0000	0.0000	0.0000	0.0000	0.0000	0.4919	0.0000	0.0000	0.0000	0.0000	0.0000	0.0000	0.0000	0.2399	0.0000	0.8834	0.0000	0.0000	0.5706	0.5607	0.0000	1.9923
RALGAPA2	8.1759	7.8089	8.0932	9.2030	7.6103	7.5565	8.4438	9.1883	9.7550	10.0032	8.9896	8.7686	9.4596	8.0573	9.6975	8.91035	8.0178	9.2675	7.9803	9.5428	8.1292	9.2729	9.5892	9.4265	8.2236	9.5786	9.2546	8.3444	7.9112	8.5403	6.1147	6.4628	9.9430	8.9856	7.1176	10.2404	7.9782	8.3710	8.7733	8.8051	7.5539	8.4997	7.8986	11.1525	8.1854	8.1537	9.5604	7.5496	7.9439
GHDC	10.5966	9.0528	9.0030	8.8322	9.3623	8.3649	8.9191	10.1279	8.7828	9.0955	8.8142	9.3745	8.7667	9.2962	8.5076	9.50055	9.5806	9.3384	8.7688	9.2650	9.1224	9.1130	9.7249	9.0864	9.0504	9.4018	8.9099	9.1804	9.1329	9.9818	9.8597	8.4143	8.5826	9.4732	8.7863	8.8168	9.2576	9.4926	9.1499	8.5931	9.0696	8.5197	8.6202	8.8761	8.7792	9.2261	9.0783	9.7386	9.0231
H19	8.4072	15.8506	8.7672	10.4783	15.9942	10.9424	12.9376	13.4122	10.2758	15.7033	17.2150	17.3069	17.9091	11.9497	16.3393	10.26865	10.4590	14.5449	4.6982	17.2729	10.0032	11.4154	13.6819	11.9380	11.7761	12.7441	15.8500	10.0493	17.2709	8.6547	15.9517	11.8929	17.5117	10.6315	15.1371	14.4345	10.8980	16.5371	14.8232	16.1339	8.9820	13.2522	13.5079	14.0735	17.7422	13.6938	9.2298	9.8571	7.5366
SDK2	4.5388	7.3214	5.8481	9.9850	4.8016	9.8245	6.7555	6.7140	5.1744	8.6976	6.6725	8.1509	5.7529	7.6735	5.7706	9.0559	7.5936	6.0770	6.2211	10.5312	5.1291	5.9021	9.8439	9.3783	6.7543	9.7065	8.9307	4.0594	7.6616	7.2673	7.8308	7.0451	8.9528	5.5544	6.2823	5.7519	7.0682	10.3007	6.2811	7.0324	5.7887	5.5234	10.5399	2.7358	6.4040	4.9800	4.1967	6.0259	8.7457
GRP	0.9761	3.4867	2.2551	1.8586	0.6209	0.5226	7.3154	0.0000	1.8650	0.0000	0.7257	0.0000	2.2927	2.8238	1.5334	5.4674	3.1446	0.0000	1.8319	0.0000	3.8570	2.9687	6.3350	0.0000	0.0000	1.0582	0.5217	2.4408	3.4273	1.8145	0.7977	2.3448	2.3401	3.0382	1.1894	0.0000	6.7735	4.2842	6.6771	0.6494	0.9296	0.5903	0.0000	0.0000	0.8456	1.4318	1.1292	0.0000	1.2165
TPRN	10.2613	10.0852	9.4779	8.0467	9.6528	9.8870	8.7713	8.2567	10.8156	9.5468	9.9534	10.1834	9.1898	9.8243	8.7472	9.3658	9.9174	9.8557	8.9580	9.1417	10.1509	10.1878	8.3456	9.3009	9.5577	8.2863	8.5796	9.7418	10.2674	8.3686	10.2636	8.1422	9.2011	8.6244	9.5311	9.8359	11.0629	9.0566	9.8672	9.5491	11.2730	9.9526	9.7477	9.6646	9.7309	8.7304	9.3497	8.6826	8.8642
THSD4	14.4681	13.9303	11.9316	11.6930	12.9260	10.2492	13.0235	13.0689	10.8431	10.1981	13.0355	13.8274	13.2392	11.2625	9.5285	10.37005	13.4789	13.4244	8.9874	11.4633	9.9772	15.3788	11.0625	11.5336	10.5503	10.7742	10.8008	9.8276	12.8460	10.8137	12.1477	11.6015	10.0766	14.0315	9.4339	13.8785	14.7634	11.4653	9.0861	11.3174	14.5522	14.0727	10.4593	11.2831	11.8338	10.6507	11.2687	11.9067	15.0830
KIAA0895L	8.6711	7.9227	6.9977	8.2209	7.6248	7.5292	7.8187	8.2166	8.3385	8.6842	9.1280	7.3947	7.6030	7.2336	8.3362	7.04315	6.8338	7.5891	7.0341	7.0682	6.8401	6.7716	7.6753	7.2889	8.6889	8.9680	8.9896	8.3208	8.0025	8.8998	7.1500	5.6368	7.3172	6.8829	6.4673	8.4333	7.4901	7.5547	6.5955	9.5898	8.0811	7.0818	7.5702	8.2392	7.4023	8.8544	8.3509	6.7227	7.0843
CHST9	1.5530	5.6864	3.5781	7.0602	5.1896	4.3367	3.8345	8.9616	6.0594	2.5540	5.7536	2.7832	6.9939	3.9694	6.6756	5.76735	3.2474	4.4922	0.4005	6.2131	1.8868	9.3753	3.0006	3.7496	1.4222	3.3506	8.5747	6.0972	3.7717	7.7463	0.7977	5.9229	6.7959	5.3621	6.3290	4.7141	5.7773	0.0000	1.8314	3.9802	8.0139	2.5367	4.1152	9.9980	3.5060	2.6072	5.4667	6.9965	7.2628
CHST8	0.9761	1.4091	1.0923	0.8078	0.3436	2.0198	1.5007	1.8009	2.6520	2.8691	1.7173	2.0736	3.0430	5.9496	1.0584	5.6525	2.0936	2.3169	1.6960	2.9104	4.1480	1.7120	1.8850	1.5685	1.0841	2.0865	2.1650	1.0159	3.4273	0.8116	2.3394	2.9316	3.0556	2.3386	0.8904	1.0448	2.9506	1.3271	3.6748	0.0000	4.1993	1.5956	2.6012	2.2025	0.0000	0.7888	0.7761	0.0000	4.6340
COL4A5	8.3139	8.9639	10.5034	10.0379	7.6163	9.6505	8.2008	8.1399	9.6686	9.9190	10.0175	10.0138	8.6957	10.7526	13.7797	9.0063	8.0853	7.6562	6.1898	10.5266	9.1501	8.0313	9.6093	9.7484	9.3617	9.7084	9.5258	8.1964	8.6343	9.3784	8.0335	7.9413	10.3285	7.5897	8.1102	9.1900	8.3959	9.8729	8.1236	10.0807	10.2773	7.5117	9.0690	8.5652	8.9815	9.7924	8.4160	7.8649	8.7312
COL4A4	4.1244	4.6283	6.5167	8.3485	5.8977	4.0248	2.0711	5.0262	6.5927	4.7285	5.1155	3.1737	5.0213	3.9360	3.3886	4.9157	3.5182	4.0815	3.4060	6.3186	2.5501	1.8701	4.5948	4.3222	4.8855	5.7559	7.7267	3.1981	3.0676	7.5986	2.8631	3.1953	5.2776	2.9567	4.1060	7.1617	2.2918	4.3918	4.8397	6.2860	5.5644	4.3189	5.6024	7.2654	5.0736	4.2983	6.1413	1.3976	4.1602
COL4A3	3.6560	3.5895	5.9396	5.9924	4.2077	2.3011	0.0000	3.1387	6.0757	3.1740	2.6392	1.3811	3.8999	2.6701	1.0584	2.1122	2.2991	1.7611	2.6871	4.4025	0.6226	1.0963	0.0000	3.0371	4.5135	3.4251	6.0799	1.8975	2.1468	7.4877	1.5089	0.0000	1.6001	0.9274	2.3974	5.9447	0.7727	2.4664	2.8362	4.7324	4.5395	1.7115	3.0070	6.1391	3.0308	3.3867	5.5928	0.0000	2.3137
COL4A2	13.4979	12.1421	11.3892	12.9781	12.5051	12.5116	12.3829	11.9615	13.7033	12.1302	13.7476	11.3134	12.9104	14.0724	14.5110	13.70905	12.4214	12.6488	11.8407	12.1973	12.0148	13.3385	12.3524	11.0885	12.3577	11.4339	12.9598	13.0678	14.0451	11.1996	11.4086	11.5098	13.8297	12.0271	11.6089	12.3186	13.7988	12.4766	13.6705	13.4852	13.3052	13.0741	12.8217	11.8489	13.3706	11.6524	13.1232	12.0709	11.6958
COL4A1	13.0733	11.0081	11.5678	11.9236	12.3557	12.0378	12.4864	11.7127	13.4149	11.1168	13.1386	10.2530	12.0136	13.2871	13.8595	13.1588	11.6680	11.9370	11.7658	11.6105	11.9890	12.6848	12.2560	10.1601	12.1464	11.2585	12.1040	12.8991	13.4116	10.5033	10.5541	11.4987	13.2734	11.9554	11.4928	11.6364	13.5606	12.2525	13.5057	12.3109	13.0135	12.5610	12.4445	10.8226	12.8402	11.1113	12.5696	12.1175	10.9093
SLC35D2	7.3867	8.8751	8.5991	7.7348	8.7834	8.5727	9.2206	8.1598	8.6777	8.3803	8.7488	6.9451	9.3936	8.2812	8.2765	8.67435	8.5171	9.2056	8.5350	8.0723	9.3132	8.5626	8.4247	8.7179	7.6138	8.9229	8.5141	9.0511	8.7660	9.2194	9.4592	8.9126	8.2809	8.7849	8.8098	8.2146	9.2135	8.4740	9.3521	8.2111	8.3170	8.9694	9.2797	8.9724	7.9684	9.0245	8.4029	9.0292	9.7749
CHST1	7.9463	10.2819	4.4925	11.3430	7.8393	6.3836	11.2180	8.5820	10.1092	8.4670	9.3805	11.3746	10.4121	8.5290	8.2853	10.4198	9.2091	10.6659	5.8570	11.4207	8.4562	7.6908	8.2262	9.6257	8.5510	6.9141	7.4851	7.3713	8.8500	9.5869	11.4209	8.3092	8.7928	9.2742	9.1794	7.5013	8.5401	9.0495	9.6638	8.9572	9.9142	8.9191	8.4690	8.9783	10.0172	10.2383	10.2928	7.9317	8.3473
ZNF879	7.4834	6.5880	7.2898	6.4542	7.1405	6.2658	7.5900	6.1907	7.0153	7.2966	6.0667	7.2464	5.7603	6.9793	6.9684	5.96845	6.1748	6.3265	7.0112	6.7662	6.8505	5.3782	7.4107	7.0874	6.3312	7.5853	7.5300	6.5652	6.8740	6.4445	6.4493	7.9049	7.1824	6.4963	7.1087	6.0755	5.0236	7.1921	6.0217	7.7293	6.0474	6.8004	8.0319	5.8091	5.9991	6.8726	6.8573	5.7140	8.6844
CHST3	6.3786	8.4469	7.1739	7.5215	6.8953	7.4845	8.1759	6.0890	7.4732	9.2590	7.9319	8.9029	9.7543	8.4020	8.8164	9.46905	7.6927	9.5540	8.2344	7.8770	9.3181	8.4355	10.2528	7.0379	8.9992	9.2356	10.4039	8.9284	9.4979	9.1334	9.6120	7.4164	9.3305	7.7494	7.5931	8.4995	9.4148	11.0862	8.0021	10.1652	8.1806	8.8924	9.1556	7.4338	8.3459	8.6681	10.6149	7.1825	9.1779
CHST2	7.4989	9.3902	7.3275	11.0352	8.8739	8.4430	10.4124	9.9571	10.2138	7.3981	9.1484	8.1235	7.8557	8.0437	9.6052	10.2919	7.9199	9.5813	7.9692	7.8697	6.9035	7.8793	9.2120	7.3932	6.7766	8.9782	8.6948	9.5610	9.0570	9.6150	11.4666	7.7597	8.1301	8.3944	9.6849	11.6299	8.1191	9.5518	8.0021	8.9145	10.3574	7.9860	7.1446	8.7193	7.9775	9.1375	9.4724	6.9825	7.5054
CHST5	6.5256	5.1985	4.7399	5.1509	5.2240	4.4078	4.1982	3.3357	4.9320	3.6804	5.6175	4.6673	5.5696	2.6139	4.3137	5.07795	4.8191	4.0788	5.4397	5.4370	2.5842	3.8694	5.0845	4.6270	3.8982	5.5982	4.1690	5.3401	4.5192	6.0839	4.1240	3.6255	2.8716	3.5814	4.9778	5.2235	4.1141	3.8859	4.0724	5.2487	5.4024	4.8177	2.9334	4.4884	2.7777	6.4274	5.2195	4.5960	4.2823
CHST4	0.9761	6.0886	5.0962	5.0562	8.7451	6.9141	10.4042	6.2321	3.1584	7.1235	5.7624	6.6355	8.7694	3.6375	5.1446	4.45575	5.3984	7.3946	7.4650	10.6751	4.6290	4.8234	5.6445	5.7036	4.1538	4.5354	5.0919	4.5538	7.2981	5.6751	8.5885	9.6340	4.0744	7.5382	7.9249	5.9694	2.3926	6.6250	5.0325	4.4985	3.5454	7.0102	3.7429	4.6547	6.8451	8.2361	5.3789	3.6838	6.0487
CHST7	5.1230	5.2985	4.3923	7.0107	4.8828	6.6513	5.5468	5.6225	4.8359	4.9980	5.7182	4.4678	5.7677	5.2553	5.6668	6.5065	5.4639	6.2754	6.4012	4.6777	5.2770	5.8556	5.5810	4.4358	3.6735	5.2196	6.1524	5.8555	7.5401	4.1992	7.1425	6.4958	5.6011	5.4979	5.8416	5.4259	5.6508	4.9798	6.1416	4.3455	7.4532	5.8230	6.3442	5.8739	5.7864	4.6859	6.2398	4.9076	6.8184
CHST6	6.1812	5.9148	6.2851	6.9767	7.4309	5.5494	6.3730	5.7421	6.1233	7.6821	8.8514	5.7321	6.8481	5.6230	7.6434	6.70715	8.1431	9.5058	5.7323	7.4309	4.6601	9.7518	6.0717	5.4461	5.4995	5.2811	5.8487	10.7518	6.5998	4.2948	8.3465	8.7999	6.1558	5.4088	7.9148	9.0437	6.1951	6.1064	5.8910	7.3565	3.9177	5.3993	5.6107	9.0303	7.0671	6.1318	6.9433	5.3007	7.6360
ITGAX	8.3907	7.2526	8.3077	8.2788	9.2042	8.2476	7.4723	8.0844	9.3559	9.1670	6.5267	7.2840	8.3903	9.2307	7.7120	7.30095	7.9199	9.5917	8.9118	7.3754	7.8611	9.0223	6.9396	8.8741	8.0424	8.9035	7.7326	10.2984	8.4873	6.5295	7.6277	7.1158	8.5764	7.6099	7.8495	10.2171	8.3683	8.7068	9.2647	6.7571	7.1400	8.1166	7.7761	9.1331	8.8655	5.7709	8.8125	7.3724	7.7244
OR8J1	0.0000	0.0000	0.0000	0.0000	0.0000	0.0000	0.0000	0.0000	0.0000	0.0000	0.0000	0.0000	0.0000	0.0000	0.0000	0.0	0.0000	0.0000	0.0000	0.0000	0.0000	0.0000	0.0000	0.0000	0.0000	0.0000	0.0000	0.0000	0.0000	0.0000	0.0000	0.0000	0.0000	0.0000	0.0000	0.0000	0.0000	0.0000	0.0000	0.0000	0.0000	0.0000	0.0000	0.0000	0.0000	0.0000	0.0000	0.0000	0.0000
SNORD115-17	0.0000	0.0000	0.0000	0.0000	0.0000	0.0000	0.0000	0.0000	0.0000	0.0000	0.0000	0.0000	0.0000	0.0000	0.0000	0.0	0.0000	0.0000	0.0000	0.0000	0.0000	0.0000	0.0000	0.0000	0.0000	0.0000	0.0000	0.0000	0.0000	0.0000	0.0000	0.0000	0.0000	0.0000	0.0000	0.0000	0.0000	0.0000	0.0000	0.0000	0.0000	0.0000	0.0000	0.0000	0.0000	0.0000	0.0000	0.0000	0.0000
BCL2A1	4.6541	5.1827	6.1536	5.4018	7.3356	6.3912	6.0535	5.6121	6.9419	5.4212	2.8501	4.6784	6.3239	6.0849	5.2509	5.84175	7.9994	6.6405	6.3903	4.1369	8.0696	6.1687	5.0584	4.7310	6.0312	6.4527	4.9568	6.8558	5.3039	4.6095	8.2396	6.7697	6.2043	5.5405	7.2449	7.0677	5.1296	7.0308	6.8725	3.4527	4.8421	5.1954	7.3150	7.6525	7.5989	3.7145	5.0879	4.5531	3.7978
GPSM2	8.4300	8.4922	8.8026	10.1677	9.9893	9.4960	8.2309	9.3228	9.2817	9.8750	9.5941	8.0691	10.5835	8.2340	9.2043	8.22245	9.4134	9.3609	9.6122	8.2045	8.8411	8.5087	8.9018	9.5463	9.0889	9.2146	9.8884	9.5717	9.1383	8.6108	8.2688	9.8298	6.6905	9.0371	8.4531	9.7897	8.4005	7.2973	9.0548	9.5864	7.8144	10.4932	10.6073	9.8138	9.3809	9.6710	10.4319	8.6017	8.9873
HLCS	9.4813	9.2343	9.5289	9.0191	9.3588	8.4699	8.2319	9.7533	9.6739	9.8020	9.7743	9.5234	9.6295	8.9656	9.4878	9.3091	9.2186	9.8985	9.1860	8.8775	8.1485	9.7307	8.5167	9.9030	9.2821	8.6550	9.5486	9.8346	8.9310	9.3647	8.0696	8.3727	8.6218	8.6904	8.6717	8.3500	9.5922	8.9876	9.9775	9.5415	10.0087	9.8099	9.5673	10.1844	9.5918	9.1858	9.6394	9.6837	9.1538
NOG	0.0000	3.7460	2.3648	2.1300	4.9088	1.8556	4.4919	3.8915	4.0091	2.4818	5.0881	5.9222	2.6536	6.9793	3.7783	5.02815	4.5374	5.4598	2.7570	2.3640	6.4925	5.4551	6.6839	2.8531	4.1077	5.2811	5.0734	3.4882	6.3753	4.7238	4.0122	3.6111	4.9574	5.0839	2.1423	1.3755	5.0236	6.4801	3.7315	4.9734	6.4330	0.5903	5.1889	1.3471	5.0736	4.1085	4.5871	4.1502	4.7089
LIPG	6.2922	6.8135	4.1984	7.9839	5.7613	7.9847	6.3489	5.3360	8.8049	2.0541	7.4504	7.4848	8.1212	4.4892	7.0649	6.5368	6.2997	8.3309	3.1699	4.0621	4.6906	6.0986	5.9131	4.2495	3.9069	5.8401	6.0518	5.3162	7.5524	2.4004	5.8170	5.6427	6.2279	7.1280	6.8716	7.9000	6.1811	6.6523	6.6331	9.3543	5.4556	6.8519	6.5916	5.0177	8.5095	8.0466	5.7727	4.3940	4.7974
ITGAV	9.5684	11.8031	11.1803	11.5420	11.2964	10.5507	11.1203	10.4980	12.2056	11.0859	12.0280	10.5016	11.1988	11.2205	11.4892	10.65065	9.9096	12.0659	11.3095	12.7544	10.3953	11.6621	9.7957	10.7756	11.0287	9.3296	10.9826	12.4841	12.0644	10.4877	11.3078	11.4639	11.2662	11.4664	11.4788	11.2573	11.0574	11.2005	11.4091	11.1427	10.7969	11.8051	10.6303	12.2518	10.5175	11.8940	11.8568	12.0241	11.6985
HIBCH	9.0233	8.8400	9.6786	8.4665	9.2566	8.6547	9.1246	7.9645	9.1652	9.4812	8.9134	10.3596	7.7232	8.5703	8.3573	9.21755	8.5197	8.3237	8.6995	9.1303	8.5650	9.0607	8.3973	9.8477	8.9213	8.4426	8.5192	8.7040	8.5020	8.4877	8.6692	8.1908	9.0467	9.1629	9.2047	9.0767	7.7094	8.9385	8.6755	8.7857	9.2866	7.9874	8.8461	9.6153	8.1290	7.9844	9.1398	10.1407	9.0441
ZNF703	8.7592	11.4921	10.2196	10.5790	7.6687	8.4375	9.9862	12.5092	9.3634	10.4325	8.7792	11.2675	8.6201	9.8812	9.4408	10.74665	9.5892	8.7141	8.9580	7.7437	10.2673	11.2488	10.1110	10.1626	11.8708	9.0388	10.2965	9.0418	10.2922	12.6664	6.4615	8.7009	11.5727	8.1345	9.1385	11.8267	8.7811	8.0705	10.2809	11.4935	12.3068	8.0397	12.2065	10.6527	9.0633	10.1822	10.3898	9.3550	10.5893
ITGAL	6.1423	6.4983	8.5679	7.3262	9.0692	7.4775	6.8558	7.9439	8.8552	9.3518	6.8465	6.7037	7.7156	9.1449	8.1028	7.9993	8.4158	10.4393	8.3365	7.4748	7.0100	8.6672	5.7054	8.5157	6.3512	9.1140	8.2713	9.4388	8.6980	7.2554	6.8231	7.0113	8.8887	8.0682	6.7396	11.0250	7.8861	8.2758	9.5123	4.4985	8.5205	7.8377	5.3369	8.6837	7.3468	4.7393	8.8890	7.0773	7.0878
ITGAM	7.7912	6.8241	7.5501	8.0589	8.5653	7.7735	7.3441	7.6849	9.1652	9.4514	5.7361	6.9420	8.6222	8.5470	7.4130	6.8491	7.9003	8.7965	8.6771	7.4676	7.9551	8.9698	6.2250	8.5388	7.0139	7.4973	7.9566	9.8254	8.5135	6.3805	7.0730	6.6649	8.4927	7.8173	6.8977	8.8946	8.4539	8.4983	9.8861	5.8893	6.6668	8.0466	6.8807	9.2705	8.4350	5.3836	8.2571	7.2146	7.3906
LOC286359	0.0000	0.0000	0.0000	0.0000	0.0000	0.0000	0.0000	0.0000	0.4621	0.6538	0.0000	0.0000	0.0000	0.0000	0.3456	0.0	0.0000	0.0000	0.0000	0.0000	0.0000	0.0000	0.0000	0.0000	0.0000	0.6241	0.5217	0.0000	0.0000	0.3239	0.0000	0.0000	0.0000	0.0000	0.0000	0.0000	0.0000	0.0000	0.0000	0.0000	0.0000	0.0000	0.0000	0.0000	0.0000	0.3132	0.0000	0.0000	0.0000
HLF	4.4775	5.2781	6.0004	2.4602	4.5763	5.5628	2.8884	2.0683	4.1385	6.0890	5.4535	5.1820	7.3958	4.6622	2.6810	5.23695	3.9429	5.2188	5.3909	5.2152	4.8064	5.4920	6.9076	6.1117	4.8580	5.1985	4.8948	2.5286	4.3586	5.4773	4.0449	3.9335	4.8799	3.7682	4.5358	6.5051	3.0771	5.1732	4.2016	5.8614	3.3797	5.9226	6.2079	4.5317	7.1585	4.7781	6.7436	3.9738	4.3121
NOV	9.5102	9.6653	8.8356	9.0582	7.9328	9.5313	9.8676	6.4988	10.0570	5.8942	9.2503	7.3470	9.3713	8.0612	7.0909	8.61355	7.2965	7.6562	8.4184	7.3494	7.9613	6.6872	9.0946	6.9904	8.4530	8.6512	8.5763	7.1709	8.6618	7.3762	6.7850	10.0599	6.9556	7.6231	8.5554	8.2790	8.9279	8.0085	8.3998	8.4643	6.4951	7.0102	8.6599	7.5690	9.4609	7.0227	7.1696	6.6065	10.3859
FAM134C	9.6100	9.7088	9.5796	10.0700	9.2916	9.7246	9.7944	10.9113	9.6612	9.7716	9.4556	9.7881	9.8969	10.1819	10.3445	10.5773	9.8258	10.0793	10.0661	10.2683	9.9687	10.6180	10.3760	9.9251	9.4975	10.4099	10.4414	9.8942	9.8875	10.6217	10.3514	10.2288	10.0971	10.1114	10.5925	10.0066	10.2894	10.1745	9.8239	10.2350	9.7273	9.7430	9.6302	9.4025	9.9101	9.9254	10.0843	10.7910	10.6272
FAM134B	5.1230	9.1886	8.5345	8.4418	5.6027	8.3725	7.0019	5.5910	8.7274	8.8807	8.6048	5.9286	6.6897	6.9294	4.9562	6.6115	7.6322	6.5142	3.9745	6.3608	8.9740	7.1394	7.6693	7.4266	3.2326	7.3614	7.0119	4.4896	7.9821	4.7100	9.0788	7.4250	8.9902	7.7373	8.8912	5.3051	7.5818	5.3166	6.5955	8.0564	8.7971	4.0150	9.1048	7.4677	5.7226	4.2066	7.3273	4.6025	6.6480
FAM134A	12.3143	12.1187	11.7585	11.5844	12.0603	12.2448	11.2933	11.6583	11.7547	11.7025	11.8758	12.0131	12.3203	11.7916	11.4340	12.7592	11.1839	11.4357	11.5273	12.2473	11.0561	11.8818	12.0052	11.9399	11.4598	11.9993	11.3691	10.9061	11.9438	12.2799	11.8361	10.5936	11.7780	11.9828	11.1645	11.1069	12.1115	11.9595	12.2400	11.3462	11.5816	10.8728	11.9670	11.3737	12.1772	12.1498	11.3335	11.6249	12.0027
SERPING1	12.6470	12.4970	14.8581	14.0482	14.2464	14.8235	13.2664	14.0791	13.8419	13.2232	13.7224	13.6477	14.8337	14.1131	13.1734	12.94985	14.4589	12.5814	12.8005	14.1395	13.8670	13.1317	14.6453	13.1977	14.3240	14.2492	13.8780	14.3713	13.4714	14.4445	13.2853	13.1102	14.4575	13.7655	12.9827	12.8402	13.0558	14.2786	14.2364	13.0786	15.0267	13.4754	11.2485	13.8516	13.2168	14.7943	13.3113	11.5459	12.7183
SMAD9	0.9761	3.5218	4.6525	3.1505	2.6731	1.8556	3.4678	3.6681	3.1584	3.8835	4.6917	2.7832	4.6573	3.6784	4.6949	4.961	2.4790	3.8620	4.9126	4.9087	4.8610	4.1756	4.3500	4.4575	5.5172	4.1520	6.6295	3.0277	4.3586	4.5794	2.9345	4.2364	4.7333	4.3175	3.8737	3.9894	4.2259	4.9449	4.0315	5.9167	5.2853	4.3005	6.3933	3.9933	4.5432	4.7393	5.1178	3.0628	2.6543
TRERF1	9.3844	7.5970	9.5363	8.8581	7.7805	7.5765	8.3498	8.1934	9.2948	9.1431	8.8837	9.3481	6.9749	8.5635	7.0473	8.4092	7.9884	8.0801	7.9912	8.9978	7.5230	7.3419	9.6980	9.2514	8.7979	9.7579	9.7104	8.9070	8.5536	9.2650	8.6508	7.0617	9.1452	8.8054	6.1756	8.4771	8.2047	9.2005	7.9730	8.6100	9.4919	8.9130	8.2166	7.7897	8.6275	8.8167	9.3038	6.9206	7.9006
LOC653501	6.5221	6.9899	7.9420	6.3846	6.5218	6.5807	5.8396	5.5588	6.8969	6.4332	6.3238	6.9669	6.0544	5.7626	6.4306	6.2617	5.4639	6.7459	5.9117	6.5090	7.2437	6.5243	6.6378	6.8293	5.4995	7.0906	6.7453	7.4036	6.9313	6.6681	6.7157	5.5197	7.1539	7.9095	6.6867	6.8556	6.6668	6.0745	5.7878	8.4503	5.9409	6.8769	7.3478	6.6779	6.1198	5.9738	7.5373	6.1639	7.2345
LRPAP1	11.1812	11.6246	11.4069	11.0240	10.7103	12.0378	11.5567	11.5370	11.7442	10.6630	13.5155	10.2511	10.9330	11.9878	10.8566	12.27885	11.1231	11.1435	11.5077	11.7243	12.1112	10.5245	11.5050	10.4903	11.0986	11.1860	11.1103	11.1609	11.6743	9.7447	11.4248	12.3899	10.7254	11.5793	11.4144	10.4207	10.8449	10.7239	11.9005	11.2513	12.4448	10.6492	10.2102	11.6224	11.4643	11.5255	11.9243	11.3704	11.1657
LQK1	3.4157	5.2470	4.7569	3.6155	6.5344	5.9567	4.5209	2.0683	5.5564	5.8302	4.4105	4.5023	4.1467	2.0769	3.0544	4.1812	4.4102	4.3303	4.5286	6.0992	4.0574	3.8735	3.9075	4.8505	4.6803	4.7823	5.0162	5.2402	3.1977	2.8159	5.2020	5.5978	4.6187	5.9824	2.9689	5.3714	4.7088	3.9737	2.6130	4.5865	5.4556	5.2823	6.2243	2.2025	2.0662	5.4411	3.9965	4.0469	0.4125
SMAD6	11.1848	9.3848	9.6971	9.4819	8.1422	9.1184	9.1515	8.0423	10.6420	8.2286	8.4730	9.6368	10.0185	11.5634	8.9168	10.22225	9.1817	10.2418	8.4130	8.8039	8.7300	10.0193	9.6408	8.9487	9.4111	9.5171	9.1108	7.9283	9.8138	9.2212	9.1915	8.5183	8.8911	8.6794	9.5270	9.0247	10.0783	9.5669	10.0058	9.4471	11.4795	8.5762	9.9064	10.0053	9.6870	8.9387	8.5950	9.6577	9.9906
SMAD7	8.4715	9.0913	8.4959	9.4193	7.9919	9.2137	7.8177	7.4118	10.0426	8.0776	7.9472	8.9767	9.1487	9.7241	9.0944	7.87895	8.0991	8.4424	8.5187	7.8043	8.5773	9.4111	8.4888	8.6918	9.2652	8.4245	8.5295	8.4195	9.4017	8.3795	7.3296	7.9141	8.9096	8.6457	8.9258	8.4211	9.8465	9.1342	8.9657	8.7035	10.2010	8.0739	9.3604	7.1075	10.2427	8.8050	7.4122	8.2196	8.6959
GOLPH3L	9.7050	10.4495	10.7868	11.3808	11.3445	10.7703	11.1066	11.1132	10.3292	10.3811	10.5260	9.9901	10.3374	10.5698	10.1496	9.6564	9.9952	10.2714	10.2758	11.1385	10.5183	10.7861	10.6995	11.0077	10.8781	10.6821	10.5996	11.6275	10.5721	10.3526	11.8980	10.9758	10.2613	10.9680	10.5676	10.2277	10.0735	10.6418	9.9284	10.3456	10.1348	10.9779	10.4355	10.4484	10.3785	10.9782	10.1974	10.6395	11.2321
SMAD1	9.9894	10.4947	10.1956	10.3506	10.1928	10.9790	9.3587	9.1830	10.0647	10.2387	9.1715	9.1639	9.3882	9.8708	9.6197	9.48345	9.9184	9.7341	10.0171	10.3739	9.0031	9.2939	9.7966	10.1389	9.6471	9.8326	9.4443	10.1283	10.0333	9.7586	9.4263	9.9629	9.9637	11.3050	9.7109	9.2674	9.1483	9.5481	10.2630	9.1948	9.2177	9.5948	8.8965	9.2153	10.1964	10.7936	10.4136	9.2688	9.4019
AFTPH	9.8914	10.3554	10.1947	10.6464	9.9637	9.9186	10.3230	10.6315	10.3096	10.3598	10.8689	10.2555	10.5989	10.0954	10.5238	9.87695	10.0035	10.3435	10.4026	10.5266	10.2158	10.9110	9.7231	10.7023	10.2408	9.7750	10.1488	10.6209	10.2114	10.6052	10.1774	10.1871	10.2536	10.3960	10.2999	10.2187	10.1507	10.2412	10.1057	10.2542	10.0787	10.2290	9.9370	10.2203	10.2746	10.3923	10.4213	9.9825	10.0785
SMAD3	10.6814	9.5971	10.0227	9.1724	9.8367	9.3930	8.9948	9.0454	10.7557	11.0291	9.5791	9.8993	10.9241	10.3718	8.9297	10.34525	9.9785	10.9587	10.0409	9.7083	9.4564	10.0193	9.7148	9.0680	9.9536	9.9822	10.0438	9.8750	10.2140	10.7104	10.6421	8.8032	11.2567	8.9701	9.1698	10.3868	10.1312	10.5940	9.8075	10.5006	10.8177	9.8844	10.9672	11.5724	10.4092	9.8737	9.4264	9.5858	11.0502
MUS81	9.9362	9.5405	9.6659	9.7499	9.9800	10.3919	9.3003	9.4264	9.5406	9.6363	9.4986	9.2764	9.5857	10.3311	9.0076	9.93475	9.7697	9.4178	9.9496	9.2369	9.2984	9.0597	9.0703	9.4942	10.2965	9.4837	9.3424	9.7314	9.8040	9.5237	9.9583	10.1533	9.8265	9.9458	9.6440	10.0658	9.2700	9.2442	9.6482	9.3999	10.5209	9.9939	9.8415	9.1423	9.4495	9.4311	9.7797	10.0591	10.4610
AMMECR1L	8.5406	9.2540	9.3824	9.1883	8.8174	9.6435	8.0620	8.1580	9.4740	9.6332	9.4085	8.1563	9.8318	9.6126	9.8022	9.12195	8.5426	8.6165	9.2181	9.3656	8.0696	9.1356	9.0557	9.7582	9.2062	9.2663	9.6522	9.3669	9.4606	9.5103	8.3367	9.9769	9.5125	8.7967	8.9731	9.2649	9.7405	9.3296	9.1381	10.0477	9.2476	9.3180	9.4653	8.4700	9.4625	9.3183	8.8969	9.7625	8.5340
IL1RAPL1	0.0000	0.0000	1.5295	1.0879	0.0000	0.0000	0.0000	0.0000	0.0000	1.1020	3.3437	0.3419	1.0801	0.7785	0.3456	0.2483	0.0000	1.1340	0.4005	0.0000	0.0000	0.0000	0.0000	0.7271	0.6415	0.6241	1.4554	0.4230	1.2133	0.3239	0.0000	0.0000	1.1499	0.0000	0.0000	0.0000	0.0000	0.0000	0.5963	1.0956	1.2913	0.5903	0.3579	1.0210	0.8456	0.0000	0.3074	0.4944	0.0000
TMPRSS11B	1.5530	0.0000	0.0000	0.8078	0.0000	0.0000	0.9373	0.0000	0.0000	0.0000	0.4081	0.0000	0.0000	1.6535	0.0000	0.4327	0.0000	0.0000	0.0000	0.0000	1.0560	0.0000	0.0000	0.0000	1.0841	0.0000	0.5217	0.0000	3.0676	0.0000	0.0000	1.3391	1.6001	0.0000	0.0000	0.3400	0.0000	0.0000	0.0000	0.0000	0.0000	0.0000	0.0000	0.0000	0.0000	0.0000	0.5607	0.0000	0.9949
IGF2R	10.3978	10.3563	10.1470	11.9114	9.9163	11.5627	10.1687	11.4338	11.2992	10.7532	10.9064	10.7796	10.9904	11.3296	11.9175	11.1384	10.1055	11.0818	11.1643	10.6819	10.5892	11.5619	11.6564	10.4580	10.4266	10.9284	12.0053	11.0112	11.2225	11.1458	8.4613	9.4704	12.3240	11.2419	9.6121	11.9781	10.8401	10.9451	10.6138	11.1945	10.8363	10.2508	11.4670	10.9167	11.3496	11.0345	11.3124	10.4075	10.4795
TMPRSS11D	0.9761	0.6340	0.0000	0.4596	0.8534	0.0000	0.0000	1.0459	0.0000	0.8952	1.2063	0.0000	0.8763	0.0000	0.0000	0.94855	0.0000	0.4836	0.0000	0.0000	0.0000	0.8145	0.0000	0.4089	2.4541	0.0000	1.4554	0.7497	0.6111	1.1755	0.7977	0.0000	0.8581	0.9274	0.0000	1.6444	0.0000	0.0000	0.0000	2.2312	0.2399	0.0000	0.0000	0.0000	1.3751	0.3132	0.0000	0.4944	1.2165
TMPRSS11F	0.0000	0.8701	0.0000	0.8078	0.3436	0.0000	0.0000	0.7738	0.0000	0.0000	0.7257	0.0000	0.0000	1.4794	0.0000	0.0	0.0000	0.0000	0.0000	0.0000	1.0560	0.8145	0.0000	0.0000	0.0000	0.0000	0.0000	0.0000	0.0000	0.8116	0.0000	0.0000	0.0000	0.0000	0.0000	0.3400	0.0000	0.0000	0.0000	0.3610	0.0000	0.0000	0.0000	0.0000	0.8456	0.0000	0.0000	0.0000	0.0000
ZC3H10	7.5593	8.2661	7.3775	8.9441	7.6630	7.6660	7.8495	8.7930	7.7587	8.0388	7.4850	7.9657	6.9327	8.2132	7.7970	8.1367	7.3895	8.0652	7.6625	8.0056	7.5606	7.8296	8.9746	7.8721	7.8666	8.7415	8.3978	7.1399	7.6541	9.0078	8.3995	8.7289	7.6358	8.3372	7.7896	7.6877	8.1678	7.4689	7.6591	8.0944	8.3047	7.5743	7.7117	7.4165	7.8186	7.6742	7.6661	8.0609	7.9651
RAD21L1	0.0000	0.0000	0.0000	0.0000	0.0000	0.0000	0.0000	0.7738	0.0000	0.0000	0.0000	0.0000	0.0000	0.4412	0.0000	0.0	0.0000	0.0000	0.0000	0.0000	0.0000	0.0000	0.0000	0.9877	0.0000	0.0000	0.0000	0.0000	0.3377	0.0000	0.7977	0.0000	0.0000	0.0000	0.5128	0.0000	0.0000	0.0000	0.0000	0.0000	0.0000	0.0000	0.3579	0.0000	0.0000	1.1458	0.0000	1.1545	0.0000
IL1RAPL2	1.9640	2.5087	4.1378	0.0000	0.6209	0.0000	2.8884	0.0000	1.5299	0.0000	3.0905	0.3419	0.0000	1.2813	1.2347	1.64895	0.0000	4.0815	0.0000	4.9507	1.0560	1.3320	1.6575	0.7271	0.6415	1.3915	0.9040	1.7592	1.3687	1.0050	2.2301	2.0214	0.0000	0.0000	1.9956	0.3400	1.4705	0.4617	1.3422	3.7557	0.0000	5.4913	1.2677	0.0000	0.8456	0.0000	1.1292	1.3976	3.5755
SLC36A3	1.5530	0.0000	0.0000	0.4596	0.3436	0.0000	0.0000	0.4382	0.8116	0.0000	0.0000	0.0000	0.0000	0.0000	0.0000	0.0	0.0000	0.0000	0.0000	0.0000	0.0000	0.0000	0.0000	0.0000	0.0000	0.0000	0.0000	0.0000	0.0000	0.3239	0.0000	0.5945	0.4919	0.0000	0.0000	0.0000	0.0000	0.0000	0.0000	0.3610	0.0000	0.0000	0.3579	0.0000	0.0000	0.0000	0.0000	0.0000	0.0000
CKS1B	9.5610	10.3241	9.3511	11.8773	10.9694	11.2489	10.6759	10.4976	8.9898	9.1053	9.6054	9.9265	10.2088	10.4981	9.3527	9.90715	10.8416	10.0600	11.1194	9.7412	10.1399	10.7404	9.7983	9.9468	11.0904	10.0485	10.0125	9.8287	11.0219	10.4296	11.4511	12.8067	9.5807	10.9770	10.9086	9.1927	10.1457	9.8167	9.9139	10.6384	10.7162	10.9036	11.3021	8.7998	10.3931	11.4565	10.3885	11.1924	9.1696
SLC36A1	8.1318	7.5447	7.6429	7.9645	8.1229	7.6059	8.4904	7.1378	8.8969	9.0548	8.4570	7.6184	8.3040	8.1993	8.8276	8.1098	7.3668	8.3147	7.7973	8.4840	7.9799	8.4837	8.2696	8.3705	7.4525	8.2813	8.4598	8.7262	7.6522	6.6060	6.2185	7.1831	8.5407	8.4155	7.9649	8.6944	8.6998	8.5774	8.5333	6.9943	6.5712	8.5414	7.6883	8.2437	7.7825	6.2743	8.3408	8.7837	6.1797
ST13	10.7839	11.3541	11.7606	12.1960	11.1822	11.6983	11.8611	12.1348	10.7459	11.0735	10.9832	11.7435	11.2198	11.5198	11.3849	11.1985	11.5351	11.7733	11.6326	11.7229	11.7446	11.7897	12.0987	11.2892	11.3597	11.7655	11.4963	10.8768	11.8119	11.5054	11.4622	11.2672	11.2094	12.0067	12.0251	11.5421	12.2060	11.2897	10.8822	10.9224	11.1383	11.0976	11.8433	12.6049	11.2454	12.2441	11.8048	12.1147	11.9063
RPL31P11	0.9761	0.8701	0.8112	0.4596	0.6209	0.5226	0.0000	0.4382	0.4621	1.2829	0.0000	1.2248	0.8763	1.0517	0.0000	0.8419	0.7256	0.8452	0.7137	0.0000	1.0560	1.3320	1.8850	0.4089	0.0000	0.0000	0.9040	1.8975	2.0582	1.1755	0.7977	1.0144	0.8581	0.5369	0.8904	1.3755	1.0445	1.0919	0.5963	0.8897	0.9296	0.5903	1.2677	1.0210	0.0000	1.1458	0.0000	0.4944	0.9949
C14orf115	0.0000	1.4091	0.0000	5.1198	1.2292	0.0000	0.9373	1.0459	0.0000	1.1020	0.0000	0.0000	0.0000	0.0000	0.8576	0.6952	1.2061	0.0000	0.0000	0.0000	0.0000	1.0963	0.0000	0.0000	0.0000	0.0000	1.8534	0.0000	0.0000	7.2459	0.0000	0.0000	2.0877	0.0000	0.8904	0.0000	0.0000	0.0000	0.0000	1.7111	1.5803	0.0000	0.0000	0.0000	2.5315	1.5560	0.0000	0.4944	0.0000
ZC3H15	10.0219	10.4827	10.4148	10.5501	11.0632	9.9095	10.6527	9.9110	10.6640	10.3105	11.0390	10.9145	10.3994	10.1363	10.3674	10.2597	10.2817	9.9429	11.2167	10.7310	10.7425	10.2932	9.8498	10.7150	10.4948	9.8041	10.6634	10.0311	10.7777	10.6755	10.7908	10.4464	10.3547	10.3089	11.0174	10.2404	9.6191	10.3033	10.2393	10.3044	10.1040	10.5148	10.8028	11.5192	10.3654	11.1048	10.4412	10.9116	10.8136
TMEM213	1.9640	0.8701	0.8112	0.8078	0.4122	2.0198	0.0000	1.8009	0.4621	3.1740	3.5591	1.3811	1.4175	2.9626	1.7807	2.49025	2.7829	0.4836	0.0000	0.9175	1.8868	1.0963	2.0814	0.4089	2.8399	1.0582	1.2059	0.0000	1.5089	0.3239	0.4533	0.5945	3.3132	1.4873	1.1894	0.6149	2.4868	1.7063	1.3422	1.5800	1.1805	0.0000	2.3850	1.0210	0.0000	1.4318	0.0000	0.0000	0.7328
C14orf118	7.8528	8.0682	6.6089	7.3824	7.1945	6.8983	7.4077	6.4351	8.6563	8.4705	7.8299	8.1950	8.2175	7.3489	6.8482	7.8221	7.1582	7.5282	7.3020	7.4260	7.1426	8.4084	7.5458	7.5974	8.0455	8.1637	6.6855	7.7133	7.7331	6.7747	7.0041	8.3322	7.7708	6.9019	7.7472	8.4144	7.9802	7.4157	7.9130	7.6272	6.7540	7.6777	9.4618	6.8931	7.8338	8.7204	7.8599	7.7655	6.6528
ARTN	6.8829	6.6368	4.8542	8.2978	4.4926	5.9567	7.1945	7.3409	5.3714	6.4849	6.8829	5.7175	6.3586	7.0037	6.2627	7.7877	7.5185	8.1178	6.4601	6.7345	5.3552	5.9112	6.4639	6.1048	5.2032	6.8274	5.7931	4.8718	7.2933	7.0597	7.5531	4.6998	7.0293	4.8332	6.9633	6.1903	5.7299	7.8118	6.7948	6.4592	7.9081	5.9699	7.7743	6.7066	6.3627	6.8815	6.6409	6.1639	7.2690
ART1	0.0000	2.4370	0.0000	0.0000	0.0000	0.0000	0.0000	1.0459	0.0000	0.3636	0.4081	0.0000	0.3546	0.0000	0.3456	0.3914	0.0000	0.8452	0.0000	1.3112	0.0000	0.4640	0.0000	0.4089	0.0000	0.0000	0.0000	0.0000	0.0000	0.0000	0.0000	0.0000	0.0000	0.0000	0.0000	0.0000	0.0000	0.0000	0.0000	0.3610	0.0000	0.0000	0.0000	0.0000	0.0000	0.3132	0.3074	0.4944	0.4125
HRH3	0.0000	3.0790	0.4619	1.5242	0.8534	1.6702	0.0000	1.0459	1.0926	0.3636	0.4081	0.3419	0.6389	1.6535	1.0584	1.73085	0.0000	0.0000	0.0000	1.3112	2.2562	1.0963	0.0000	0.4089	1.9260	1.6621	1.6681	0.0000	1.3687	1.3279	0.0000	0.0000	2.3401	0.0000	0.0000	0.0000	0.7727	0.0000	0.0000	0.6494	0.9296	0.0000	3.0070	0.0000	0.8456	1.6703	0.7761	1.1545	0.4125
ART3	0.0000	1.4091	0.4619	0.0000	1.5272	1.4573	0.0000	1.4722	1.7072	0.0000	1.2063	0.3419	1.0801	0.7785	1.0584	2.28305	1.8538	2.0656	0.0000	0.0000	1.8868	0.0000	0.0000	0.0000	0.6415	0.6241	0.5217	1.6061	1.6368	0.8116	0.0000	2.0214	1.1499	2.3386	1.4369	0.8458	1.0445	1.5291	1.3422	0.3610	4.2550	0.0000	0.6444	0.0000	0.0000	4.0881	3.8850	0.4944	1.7297
HERC2P2	10.4009	9.0301	8.5779	8.4119	9.4464	8.5392	9.2781	9.5207	10.2051	7.9311	10.1333	8.0569	9.5089	9.4413	9.4181	7.74145	8.2336	8.9531	9.4971	8.2428	6.9918	9.1288	8.6828	8.8249	9.1376	11.1883	9.8340	8.7377	8.6343	10.4869	7.5867	8.6777	7.5414	8.4231	5.7415	10.6391	8.4199	9.1448	8.3954	10.3931	8.6837	8.9326	9.1151	10.1051	9.0655	9.2579	10.7946	9.5889	10.8112
ART5	0.0000	3.7161	5.7402	3.9316	5.0086	4.8106	2.7964	5.1753	4.0091	5.7402	4.7277	4.7660	3.7880	2.3028	2.6188	3.28055	2.4790	4.6378	5.5765	4.1610	2.6772	3.8357	4.1011	3.1479	2.9486	4.1952	5.8487	3.6921	3.4273	2.7089	0.4533	5.5671	3.6296	6.4672	5.4061	2.7183	2.6585	2.7351	3.1171	3.5609	6.4148	4.8483	6.3036	5.2501	4.6840	5.5645	3.7387	2.3467	1.8670
ART4	0.0000	1.0730	0.0000	0.0000	1.2292	1.2076	0.0000	0.4382	0.8116	0.3636	0.0000	0.0000	0.6389	3.2606	1.9918	1.0396	1.8538	0.0000	0.9709	0.9175	4.1912	0.0000	1.3874	0.0000	0.0000	0.6241	1.4554	0.0000	1.3687	1.3279	0.0000	2.0214	4.0031	0.0000	2.5098	0.8458	0.0000	1.5291	0.0000	0.0000	0.9296	0.3252	0.3579	1.3471	0.0000	0.0000	0.3074	0.4944	0.0000
RNF111	9.8390	9.1202	10.1203	8.8179	9.2056	9.0356	9.9895	9.3539	10.0065	9.6702	8.7455	9.8187	9.2069	9.8927	9.3652	9.5141	9.4839	9.8338	9.0410	9.9556	8.9678	9.5128	9.1449	9.3797	9.4919	9.1378	8.8445	9.4978	9.5931	10.1714	8.8347	8.5945	9.6080	8.9882	9.0331	9.8397	9.7589	10.3011	9.6492	10.0780	8.4258	8.4630	8.7931	9.0915	9.7404	8.9415	8.7957	10.3156	9.6001
TCEA2	9.7365	10.7160	9.2741	9.9487	10.1828	10.3929	9.6125	10.2657	9.8070	9.2917	9.8329	8.9481	9.6715	9.4959	9.0786	8.9046	9.4865	9.7754	9.6765	9.8751	8.7482	9.8362	9.8018	9.2653	9.1447	9.7741	8.9688	9.7606	9.6044	10.6459	9.2132	9.5223	8.3418	9.7307	9.9388	9.3401	10.0351	9.8821	9.9583	9.8321	10.1264	8.1644	9.7841	8.5395	9.3958	9.7633	9.0135	8.3446	9.0665
TCEA3	9.0708	9.2964	9.0623	8.2453	7.4398	9.1036	9.4838	11.0857	8.2841	10.9240	9.5461	10.1119	9.3125	8.8406	9.7925	8.4512	10.3591	9.1276	9.6136	10.8994	9.9895	8.8240	8.6866	10.2000	11.3371	8.2813	10.8057	9.1651	9.5209	11.0280	10.4214	10.4951	8.4697	9.8233	8.6882	8.6559	9.5988	9.3860	8.4193	8.1846	9.7130	8.3513	7.6704	11.3860	9.9065	7.1709	11.2740	9.5151	10.1160
TCEA1	9.1016	10.8313	10.6249	10.2314	10.1367	10.0282	10.3328	9.9142	10.0076	9.8386	9.9928	11.0774	10.8325	9.7020	9.8239	9.4553	10.0263	10.0230	10.3951	10.6145	10.5404	10.4332	10.7032	10.2938	9.8259	10.3967	10.2955	9.5823	9.6689	11.6102	10.3192	10.5393	9.8004	10.1190	10.9862	9.8384	10.1248	10.6452	9.4280	10.3903	10.2182	10.5468	11.1119	9.6313	10.5902	11.2303	11.1366	10.8869	11.2137
MGC57346	7.4180	8.0651	7.2148	8.0579	8.0025	7.5532	7.6097	6.7565	7.6413	7.2539	7.4117	6.9032	8.0541	7.6659	7.5190	8.06095	7.5719	7.1872	8.3853	7.7267	7.6053	7.9385	8.7775	7.2265	7.7095	9.1433	8.2526	7.4688	8.1711	7.9495	8.0375	8.9080	7.8546	8.5987	8.0874	6.9732	7.9309	7.2951	6.2619	8.1446	7.6302	7.7940	7.4817	6.7328	7.6464	7.1255	8.3215	8.6346	7.5592
COX4I2	3.2786	4.3248	2.7356	3.6155	4.6084	4.4562	3.3433	4.8241	3.7505	3.7361	4.8141	2.1625	3.9785	4.2926	4.9308	6.4479	5.6444	4.0815	4.9727	2.9662	5.4293	3.5851	4.7181	2.5643	6.2273	3.4251	4.9568	4.7308	4.0948	5.0971	4.0122	5.9588	6.7257	4.6893	4.1060	3.7539	4.6285	4.5627	5.2995	3.8440	5.0455	3.2622	7.7000	2.8432	5.2041	3.3528	3.9530	3.4340	3.7978
COX4I1	12.2991	12.9862	13.2299	11.4867	12.2726	14.3746	14.0570	11.4538	12.0934	11.9860	11.8950	12.6399	11.4261	11.3615	11.3509	11.7144	13.0585	11.7977	13.0608	11.5710	12.7648	11.2470	12.3106	12.2634	12.7462	12.6755	11.2847	12.3839	12.0370	11.2650	14.0560	13.2541	11.6881	12.4461	12.8604	12.1887	13.2752	12.0423	11.8950	11.9420	12.0972	12.7558	11.4213	12.2266	11.6692	13.3141	11.6798	11.6114	11.2921
BFAR	10.2499	10.4651	10.8784	10.1641	10.8831	11.0964	11.1764	10.8715	9.5486	9.6859	10.3183	10.7108	9.6381	10.5144	10.6495	10.57385	9.5457	10.1548	10.2888	10.4045	11.4223	10.2014	9.9993	9.8996	10.6442	10.1795	10.2280	10.1048	9.9481	12.2434	10.7347	10.3976	10.8263	10.3945	10.0044	9.8397	10.7937	10.5006	10.1104	9.8140	10.8064	10.2947	11.0994	10.3483	10.6805	11.2870	10.0909	11.5559	10.0304
ZC3H18	9.6643	10.0958	10.1508	10.1702	10.8276	10.4606	9.7220	9.6455	9.6368	9.6998	9.4743	10.2799	9.9620	9.3541	9.9505	9.7168	9.7202	9.7206	10.1367	9.8733	9.1637	9.5060	10.0293	9.6370	10.0244	9.7759	9.9736	10.0891	9.5006	10.3842	10.0415	9.0878	9.9135	9.5968	8.8989	10.3628	10.6592	9.8571	9.7606	10.2428	9.8429	10.6788	9.4881	10.3910	9.8265	10.9237	9.9129	9.4245	9.2249
TMEM212	0.9761	2.3615	1.3273	3.8210	1.0535	1.8556	0.9373	1.2748	0.0000	0.0000	7.1012	3.0393	0.6389	0.7785	0.0000	0.4327	0.0000	1.5807	0.0000	6.4417	0.0000	0.0000	1.0548	2.8531	0.0000	2.4140	3.9010	2.3473	1.6368	1.0050	0.0000	0.0000	0.0000	2.5753	0.0000	0.6149	0.4374	0.0000	0.0000	0.6494	0.7856	0.0000	0.6444	0.5990	2.0662	1.6703	4.8826	1.6056	0.7328
SNORD115-13	0.9761	0.0000	0.0000	0.0000	0.0000	0.0000	0.0000	0.0000	0.0000	0.0000	0.0000	0.0000	0.0000	0.0000	0.0000	0.0	0.0000	0.0000	0.0000	0.0000	0.0000	0.0000	0.0000	0.0000	0.0000	0.0000	0.0000	0.0000	0.0000	0.0000	0.0000	0.0000	0.0000	0.0000	0.0000	0.0000	0.0000	0.0000	0.0000	0.0000	0.0000	0.0000	0.0000	0.0000	0.0000	0.0000	0.0000	0.0000	0.0000
TCEB3B	2.5449	2.0127	0.8112	1.7011	1.3859	0.9054	0.9373	1.8009	2.4674	0.8952	2.8501	1.8775	1.6908	0.4412	1.0584	0.96375	0.0000	0.0000	0.4005	1.9866	0.0000	1.7120	0.6217	1.9815	0.0000	0.6241	2.1650	1.4349	1.6368	3.6816	1.5089	1.6040	1.6001	1.4873	1.1894	1.7621	0.4374	0.0000	0.0000	2.6783	1.8930	1.1788	0.6444	1.8373	1.7617	0.3132	0.7761	1.1545	0.4125
SIPA1	9.8722	9.9253	9.0210	10.4087	10.0523	11.1921	9.2251	11.1959	9.9108	10.3040	9.2967	9.8961	10.4159	10.7651	10.5352	10.4679	10.7266	10.1482	10.7151	10.0670	9.3987	10.0225	9.7531	10.2889	10.3898	9.7371	10.0497	10.7951	11.2194	9.5058	10.8896	10.7959	10.1933	10.1422	9.8825	10.9331	10.3073	9.4956	10.6437	10.2818	10.1419	9.9654	9.9440	10.5042	10.1415	9.5605	10.1641	9.9970	10.5295
CRTAM	2.2835	2.4370	4.0419	2.5553	4.7735	2.6411	5.6943	2.3947	4.2284	4.2738	4.2709	6.2201	4.1006	4.4892	2.4143	2.61965	5.1287	6.1435	4.0600	1.8745	4.2740	4.5474	3.3446	3.9768	2.4541	4.9433	3.1441	5.0306	4.3210	2.7634	3.5940	4.9102	4.5946	4.0295	2.8024	6.0175	4.0520	4.2272	6.0103	1.0956	3.5000	3.0584	1.2677	4.1686	1.7617	1.2959	4.3557	1.6056	4.3594
EDA	4.2023	8.3527	6.2781	5.9667	6.6038	5.9260	7.4347	6.5268	7.5537	7.2781	7.6158	8.4413	9.3313	7.8245	6.5520	9.18915	7.8764	8.3273	4.5874	6.4901	7.7641	9.3604	6.8481	7.5093	5.0161	6.3319	8.4181	6.7455	5.5183	6.9017	7.9901	6.8548	8.6351	7.3153	8.3574	8.4278	6.8058	7.4316	7.3997	6.1013	7.0699	5.4913	9.0499	8.3154	8.0915	5.4730	7.5916	8.7891	8.8373
OR6P1	0.0000	0.0000	0.0000	0.0000	0.0000	0.0000	0.0000	0.0000	0.0000	0.0000	0.0000	0.0000	0.0000	0.0000	0.0000	0.0	0.0000	0.0000	0.0000	0.0000	0.0000	0.0000	0.0000	0.0000	0.0000	0.0000	0.0000	0.0000	0.0000	0.0000	0.0000	0.0000	0.0000	0.0000	0.8904	0.0000	0.0000	0.0000	0.0000	0.0000	0.0000	0.0000	0.0000	0.0000	0.0000	0.0000	0.0000	0.0000	0.0000
CCDC116	1.5530	0.8701	0.4619	3.2676	0.8534	1.2076	0.5435	2.1855	2.4674	1.7194	2.9141	1.0495	2.4481	1.6535	2.5538	2.4534	1.8538	2.0656	2.4542	0.9175	2.6772	3.3901	1.8850	0.7271	2.5945	1.8899	0.5217	3.6921	0.3377	0.8116	0.7977	1.3391	1.6001	0.9274	0.5128	2.7183	2.0663	1.7063	1.6074	1.4359	1.9616	2.4053	1.0883	4.3973	1.7617	1.2959	0.3074	2.2259	1.9923
CADPS2	3.4157	6.3105	8.3416	7.7945	8.3657	5.7499	7.1809	6.2591	9.3568	4.2082	8.8555	6.7221	6.5551	7.2641	7.3735	7.46	7.0697	8.2350	7.1767	7.7772	7.0399	7.2442	7.1836	5.3566	7.7211	7.1413	8.1304	8.4620	8.1280	8.9318	8.3234	6.9590	7.5848	9.1731	6.3817	9.1386	7.4212	8.5717	7.1155	7.1352	8.6007	6.2154	6.7734	9.9724	7.6684	6.7348	8.5536	5.4831	6.3764
CCDC114	5.8352	7.9732	7.1004	7.6101	5.4777	6.5474	4.3695	6.3308	6.9682	7.3018	9.4610	7.5966	5.9478	5.7815	3.6903	4.6361	5.5867	7.3565	6.5466	7.9956	3.6861	5.4798	8.0110	6.5453	6.9434	8.5836	7.7118	8.4868	4.5165	6.6823	2.7088	4.8855	5.1010	6.6852	8.7751	5.5539	5.6406	5.4092	6.1930	2.9676	9.1258	5.6951	7.1954	5.8865	5.8071	7.0807	9.3901	7.4213	6.8142
CCDC115	9.2021	10.2940	9.7849	10.1456	9.6038	10.6127	9.2459	9.6583	9.4740	9.3712	9.6722	9.6436	9.8722	9.2705	10.1557	9.5046	9.5457	9.1997	9.4364	10.2530	9.6354	9.7106	10.1215	10.4418	9.4578	9.8930	9.5981	10.1574	9.6647	10.4487	9.0837	9.1603	10.1072	9.6060	9.8280	9.9562	9.4547	9.8542	9.5304	9.4305	10.2569	9.9864	10.1146	9.4069	10.0060	10.2740	9.2847	10.3996	8.6797
CCDC112	7.9963	7.6613	7.8740	7.9818	8.2933	6.9036	7.9729	7.0125	7.1247	7.6861	8.0786	7.3061	7.1966	6.9504	7.6857	6.6024	6.6488	6.4952	7.8179	7.2206	6.9356	7.2150	8.0497	7.0307	7.0387	7.8245	8.4346	7.4436	7.3872	7.1026	6.6269	6.9590	7.6388	7.1046	7.2120	7.7153	6.9697	7.6009	6.6771	7.8174	6.6642	7.0575	7.6823	9.0668	6.9039	8.3315	7.8226	6.0077	7.4601
CCDC113	6.9294	9.6646	8.2007	8.6639	7.2439	8.3379	7.4038	8.1526	6.4505	7.3709	9.1534	8.2404	7.5751	7.5795	8.1475	6.6256	9.0474	8.3433	8.3773	10.6562	7.4492	8.3425	9.0918	8.1782	6.4653	9.0927	9.0848	7.8324	8.3247	9.6511	8.3449	6.9472	8.0305	8.9200	8.2009	7.2575	7.7692	7.6204	7.0612	8.5882	8.4295	8.7532	7.8935	4.6839	7.6684	10.3214	9.1686	8.4869	8.2201
CCDC110	3.4157	6.9805	6.5920	5.9316	5.1573	4.6938	4.5209	4.4786	5.5907	6.1309	6.7090	5.6030	5.3016	4.0650	5.4063	4.52	5.6816	6.0072	5.7581	6.1543	6.3083	4.3734	4.9368	6.7785	3.7949	4.5687	4.9568	5.6555	5.6529	5.9523	6.2327	6.3501	4.5453	6.4300	5.6708	5.6099	5.2949	4.4427	4.8904	3.5609	4.2955	6.2637	4.3121	4.0836	4.9302	4.3678	6.2756	6.4867	4.0492
CCDC111	6.2026	7.9717	7.1791	7.3487	6.6803	7.6284	6.6850	7.0098	7.3941	6.8715	7.2054	6.5870	6.1151	7.1807	6.2555	6.9078	7.3877	7.7556	7.6564	7.4407	7.0711	7.1584	7.3644	7.0512	7.7327	7.3842	6.9353	7.2653	7.3233	8.0366	8.2059	7.8977	6.8733	7.9724	7.1347	6.8102	6.7367	6.7099	6.7171	6.6614	6.7988	6.9400	5.3592	6.4084	7.3000	7.0726	7.6195	7.7931	5.7816
LEO1	8.6419	8.0427	9.0168	8.1417	9.8473	6.9552	9.0141	8.3349	8.8727	8.9683	7.6490	9.1998	8.1568	9.1951	8.4338	8.64405	8.3364	8.0737	8.2737	9.6204	7.5770	8.5712	8.8387	8.4725	8.1713	8.4626	8.0039	8.5603	8.8762	8.5722	7.5186	7.6320	8.8112	8.2671	7.7299	8.7692	8.9651	8.8900	8.6445	9.1934	7.4621	7.8924	8.0427	8.5355	7.4556	9.2783	8.1965	9.6482	7.9574
ATP1A4	0.0000	0.0000	0.0000	0.8078	0.0000	0.0000	1.9049	0.0000	0.4621	0.8952	0.0000	0.0000	0.8763	0.4412	0.0000	0.5108	0.0000	0.0000	0.0000	0.3744	0.0000	0.0000	0.0000	0.0000	0.6415	1.0582	0.0000	0.0000	0.0000	2.0951	0.0000	0.0000	2.0877	0.5369	0.0000	1.6444	0.0000	1.5291	0.5963	0.6494	0.6256	0.0000	1.2677	0.0000	0.0000	0.0000	0.0000	0.0000	0.0000
ATP1A3	0.0000	6.9421	4.3395	4.0008	8.6440	3.3457	6.5241	6.9013	11.1609	6.4570	7.7554	6.0788	8.0149	9.9626	4.6175	4.597	7.1112	6.6289	4.6803	10.0888	7.0039	7.2187	1.6575	8.1131	6.3110	3.6900	5.8156	8.8812	8.4999	3.7906	3.0026	6.5905	5.2624	6.5389	2.1423	7.9536	8.3667	6.5398	6.5724	0.0000	8.0219	8.2131	6.8101	9.6655	0.0000	0.5706	5.2765	3.3784	5.4710
ATP1A2	2.5449	2.6422	1.8645	4.1301	2.7899	2.4236	1.7169	3.2506	2.4674	7.5755	5.2204	3.7905	5.9607	5.6541	3.6597	3.94755	6.6951	2.9580	4.7506	5.0827	2.5501	3.3901	4.6882	4.8829	9.3956	3.6282	6.6609	0.4230	6.2359	11.5391	2.6249	3.6111	4.5199	3.1884	4.4255	3.2077	2.9506	6.2845	2.6130	5.8257	8.9035	3.3363	8.2180	3.0366	5.1074	6.9790	1.1292	3.4340	4.1867
ATP1A1	14.1704	13.4681	14.1324	12.2399	13.9700	13.3970	13.1152	13.6680	13.3863	14.3857	14.3180	14.2249	14.2154	14.0877	12.9160	14.1231	13.7726	14.5991	13.3306	13.7050	14.7345	13.5987	13.8941	14.4198	13.6721	13.4345	14.2273	13.6140	13.6131	13.5289	14.4519	12.8911	13.4798	13.1674	13.5494	14.2388	13.3732	14.0281	13.9642	13.3594	14.0293	13.9383	13.4754	14.3893	13.3955	13.5819	13.9294	13.8316	14.0917
KGFLP2	8.2213	7.1736	8.1540	5.9147	6.5004	7.0711	7.1050	4.4026	7.0631	6.8449	7.6261	7.6924	6.8645	5.6138	4.7697	6.06985	7.0290	6.3768	4.4886	6.7028	6.9881	6.3074	5.4585	6.4003	7.1457	6.3475	6.5471	6.3284	6.3804	7.1213	5.7235	4.5030	6.4221	7.3867	4.5880	7.0598	4.5152	6.5148	6.4803	8.3630	7.4119	7.0102	6.8966	7.1974	6.8693	7.6800	7.7090	4.8847	5.0549
MGRN1	10.9845	11.3396	10.6664	11.2740	11.3370	10.9834	10.8704	12.6930	11.1742	10.9140	10.8782	11.5026	11.0848	11.9383	11.6264	11.96465	10.6180	11.2912	10.8545	11.5726	11.1355	11.3615	12.3580	10.5912	11.3695	11.8282	11.2854	11.6170	10.9966	12.7279	10.8859	9.9964	11.8059	11.2858	9.9039	11.8150	10.7439	11.5902	11.0208	11.5231	10.9684	11.5506	11.4720	12.1386	10.4818	11.2923	11.1709	11.9415	11.0544
TCP1	10.8114	11.6187	11.4529	12.2714	11.5128	12.4725	11.9255	11.9284	10.8356	11.4245	10.7473	12.6468	11.0232	11.7116	12.0168	11.38365	11.7089	11.4778	12.8519	11.2052	12.6313	12.0219	12.0654	11.6603	11.8708	11.9609	12.7041	11.1996	11.5495	11.9613	11.4200	12.2328	12.0915	11.7463	11.5828	11.9423	11.6058	11.4274	11.2662	11.2575	11.6277	11.4767	12.4526	12.2209	10.9749	12.7188	11.4276	11.4795	11.1700
CRTAP	12.1308	11.7583	13.2696	11.3478	11.9784	11.4978	12.6356	11.3456	11.8341	12.3267	11.4504	13.4740	12.0273	12.1360	11.6471	12.41785	11.6235	12.7752	11.6085	11.8125	12.7935	11.9784	12.2286	12.3748	12.3454	12.0073	11.9666	12.7670	11.1811	11.5625	12.8130	12.5573	12.6785	12.3963	11.7054	11.8862	12.2299	11.9473	12.6193	11.9344	11.7150	11.8138	12.9208	12.3017	12.2463	11.4123	12.4420	11.5645	11.8397
CBLC	9.4154	9.1583	8.3764	9.0086	10.5606	10.3496	9.0012	8.6826	8.8843	8.4339	9.2487	9.7183	10.0571	10.1427	7.0114	10.0213	10.3191	10.3208	8.5325	9.4364	8.9187	9.3770	9.2997	9.0269	10.4987	8.9859	10.6125	9.8639	7.7491	8.8964	9.7440	9.7640	8.6188	8.5023	7.7979	7.6988	8.6887	8.7338	9.1743	8.6625	8.0896	10.2947	8.2597	10.5179	9.8391	8.4533	9.0985	10.0777	9.4229
SPHK1	6.3438	6.6522	6.6427	6.0772	6.6865	6.6066	8.9768	5.4307	8.1375	5.9041	5.5562	4.4919	6.9321	8.9657	8.2226	8.68905	8.2051	7.3043	8.0157	5.6698	7.8980	7.9002	6.8140	4.7487	8.5683	6.8880	7.1898	8.6689	8.0462	4.9294	7.1907	8.3322	8.5057	6.8005	7.6663	6.2875	8.4110	7.8175	9.1349	6.7380	8.4405	7.5963	6.3015	6.5831	7.8463	3.1009	8.0157	6.4800	6.7679
DPT	2.2835	3.7460	0.0000	3.3227	1.3859	4.3052	7.7549	1.0459	5.3449	2.2407	2.3921	0.0000	4.7348	6.3162	5.7562	6.5995	4.7969	2.7171	0.4005	1.4739	6.9733	7.7757	6.7648	2.4821	4.2839	6.7204	3.4037	3.3014	6.1038	5.1995	0.7977	6.0281	5.4484	4.9847	4.4539	2.5968	5.9690	7.6827	5.6328	0.6494	0.2399	1.5956	3.8594	1.8373	5.6783	0.9783	5.7474	7.0641	0.7328
BPESC1	0.0000	0.0000	0.0000	0.4596	0.0000	0.5226	0.0000	0.0000	0.0000	0.0000	0.0000	0.0000	0.0000	0.0000	0.0000	0.0	0.0000	0.0000	0.0000	0.0000	0.0000	0.0000	0.0000	0.0000	0.0000	0.0000	0.0000	0.0000	0.0000	0.0000	0.0000	0.0000	0.0000	0.0000	0.0000	0.0000	0.0000	0.0000	0.0000	0.0000	0.0000	0.0000	0.0000	0.0000	0.0000	0.0000	0.0000	0.0000	0.0000
CUEDC1	8.4833	9.4420	8.7859	9.4034	8.8242	9.6846	9.5238	8.2684	8.6290	9.1343	9.8600	8.9828	9.3978	9.3327	10.0730	9.7019	8.9052	9.5161	8.7582	9.8728	8.1622	9.1395	10.3807	8.9030	9.2212	10.0928	9.5620	9.5459	9.9573	9.8460	9.9302	8.7733	8.7112	9.4986	8.8989	9.2993	9.6594	10.1551	9.2707	9.5838	7.3498	9.5787	10.6316	9.0584	9.3295	9.5889	10.3247	7.9861	10.5828
CUEDC2	9.3334	10.6449	9.9314	10.3297	10.8601	10.5880	10.3516	9.4152	9.8868	10.2961	9.2456	10.4952	9.3269	10.2693	9.4818	10.5191	10.3272	9.4527	10.3872	9.7546	10.4631	9.8339	10.9044	10.4206	10.2725	10.8736	10.0924	9.9707	9.7311	10.5580	10.9907	10.3861	10.1262	10.8124	10.0837	8.9514	10.4493	10.3131	10.3259	9.9516	10.2779	9.5222	9.6343	10.1476	10.5214	9.6047	9.7750	10.0119	9.7639
CBLB	9.7688	10.2211	8.7747	9.8606	10.3096	9.7013	8.6970	9.4876	9.3725	8.5554	9.1045	9.5282	9.8948	9.3845	10.9075	9.8738	8.9111	9.9087	8.9290	10.9005	9.7218	9.3310	8.6328	9.2105	8.8461	8.8282	9.2012	10.3327	9.6267	9.0591	10.6176	8.6265	9.2365	10.6021	10.1803	9.8571	9.8734	9.5918	8.5649	10.8583	9.4887	9.6352	9.2237	9.3692	10.2634	10.5954	9.9704	9.7700	10.3377
CPEB4	7.6315	7.9363	9.2555	7.7373	8.3762	6.8930	9.4178	8.2331	10.0462	9.5189	9.1821	7.5459	9.1919	9.1702	9.0837	8.25915	8.5923	9.7734	8.0235	8.4465	8.7733	10.0366	7.7070	9.3768	7.9408	8.0592	8.8968	8.8216	8.6333	7.7480	8.5335	8.8502	8.6915	8.5059	9.0668	9.8715	8.1820	9.1333	8.6371	8.6716	7.5759	8.7932	8.0225	8.0188	8.2735	7.4078	8.4477	9.2736	10.0336
CPEB1	0.0000	2.0127	1.3273	4.1301	3.8791	3.6263	4.3695	3.9915	1.7072	3.4636	3.5185	1.0495	3.7880	3.2606	3.3508	3.50885	3.7461	2.3169	5.8410	5.2267	2.7941	2.7421	2.7920	2.9783	3.1440	1.8899	8.5192	3.6140	6.2409	4.3132	6.7704	4.0268	3.8489	5.9085	4.4817	0.3400	3.8183	6.5572	3.7860	3.2521	5.4674	1.4696	4.9859	1.8373	3.7815	4.5280	1.9448	3.4876	7.7267
ZNF45	7.5741	6.9226	8.2264	7.5564	8.1775	7.5089	6.8035	5.5479	8.3322	7.4652	8.0199	7.2311	7.4101	7.4586	7.6628	7.74735	7.4062	7.0620	6.8525	7.0277	6.6324	7.8392	7.9305	6.9373	7.7476	8.2687	9.5112	7.4493	6.4940	8.4404	5.2863	7.4121	7.9663	7.1280	7.6026	7.4757	6.8194	7.2179	8.3554	7.6000	7.5663	7.2709	7.1898	7.8681	7.5259	6.4446	8.0030	7.2691	7.3878
CPEB3	8.1999	6.4717	7.8316	7.4082	6.5918	6.1988	7.7641	7.9889	7.3617	8.6926	7.1419	8.2856	8.1568	8.0021	7.1852	6.04785	6.0090	6.4433	6.9750	7.9270	7.3429	7.1159	6.6063	8.4510	6.9434	6.9898	7.3871	8.2081	7.3689	6.8647	6.8137	7.1316	7.1331	6.8005	6.8716	7.6614	7.6496	7.7499	7.6296	7.0603	6.3297	7.5724	5.0730	7.7210	6.0863	6.2606	7.3273	6.8302	7.1697
CPEB2	8.9825	9.4026	9.0623	8.2559	7.6914	7.6315	8.9779	8.1916	9.1393	7.8018	9.7532	8.1522	7.8383	8.9098	7.2787	7.6618	7.0413	9.0592	8.6555	9.2489	7.0458	7.9781	8.7312	8.8518	9.6740	8.6704	7.9103	8.6450	8.5465	7.9017	8.4292	7.5558	8.2233	8.7400	8.0534	7.9443	8.4363	8.5530	8.8632	7.9377	8.8036	7.0520	7.4207	7.3315	8.0313	10.6004	9.5613	7.7354	7.5797
BEGAIN	4.3464	3.7161	3.9392	2.4602	3.1371	3.9038	4.1640	4.6917	6.7629	7.1235	4.1163	4.0686	5.3418	5.7626	4.7540	5.52275	6.0804	4.4922	3.5311	3.3484	4.6906	5.4043	5.3528	4.6007	4.8855	4.9931	3.7221	4.8885	5.8171	2.8159	4.5330	3.6701	5.8951	2.5753	3.3772	2.9343	4.8748	5.1732	5.6178	3.0688	7.4651	5.5855	6.6775	3.7936	5.4865	2.2135	4.3046	3.3206	4.9129
RBMXL3	0.0000	0.0000	0.0000	0.0000	0.0000	0.0000	0.0000	0.0000	0.0000	0.3636	0.4081	0.0000	1.4175	0.0000	0.0000	0.1431	0.0000	0.0000	0.0000	0.0000	0.0000	0.0000	0.0000	0.0000	0.0000	1.0582	0.5217	0.0000	0.0000	0.0000	0.0000	0.0000	0.0000	0.0000	0.0000	0.0000	0.4374	0.0000	0.0000	0.0000	0.6256	0.0000	0.3579	0.0000	0.0000	0.0000	0.0000	0.0000	0.0000
OSGEP	8.7332	11.9189	8.3533	7.9316	8.1789	9.1750	10.3556	8.4030	7.3008	9.3499	8.2245	9.7732	8.3490	8.3571	8.7151	8.19795	8.9668	8.3679	8.9318	10.1604	8.9940	8.7661	8.3216	8.5131	8.7291	9.0329	7.8998	8.6511	8.0468	7.7310	7.8746	9.6450	8.2677	8.2839	9.4445	8.4899	8.4363	8.9517	8.4867	7.4857	8.7591	9.2363	8.5931	8.2190	8.0957	8.2918	8.6309	9.8829	8.4802
ABAT	7.6315	9.1770	8.8415	8.6782	8.3936	9.4291	7.4155	9.8363	9.2730	10.6990	8.5518	9.6957	7.4101	9.7217	9.8478	7.5565	7.1180	8.3731	9.4881	8.8556	10.4741	7.8004	8.9307	9.2248	9.2373	9.7750	9.1423	8.2081	8.2009	12.6583	10.0455	7.6133	8.4664	8.5343	7.9990	10.4129	8.9289	9.1235	7.6370	9.3347	10.3733	7.7874	8.0100	7.3498	6.7838	9.5305	8.6455	7.7546	6.5647
LOC100129637	8.3313	7.4353	7.7631	7.9074	7.2282	6.7830	6.2132	7.0711	8.1310	7.9565	8.1822	8.0951	7.9911	6.5061	7.1026	5.8831	6.3997	6.9257	7.5641	6.8857	5.4111	7.4273	6.9181	7.5399	8.5180	8.4177	8.7429	7.7062	6.8144	8.2201	7.0364	6.6407	6.6174	6.7975	6.1663	8.9311	7.9009	7.4379	6.8150	8.9174	8.1755	8.0151	6.3379	6.9678	6.6351	8.1301	7.7064	6.3466	6.6827
ZNF780A	7.5066	7.4613	7.8002	8.5994	8.0589	6.5339	6.9654	8.2365	7.7075	8.0022	7.8319	8.0277	8.0380	7.3520	7.6951	7.41835	7.6130	7.2435	7.8955	8.9682	6.0151	7.3419	7.7724	6.7871	7.1679	7.7099	10.1214	7.0351	6.8245	8.8910	5.2588	8.0783	6.9603	7.8655	7.5245	7.3213	7.9033	7.5350	7.2718	10.4229	6.9184	7.4463	7.4489	6.9055	6.8942	7.8902	7.1456	7.9171	8.0359
ZNF780B	8.0018	7.9492	7.5088	9.0933	8.2532	7.2104	7.2035	8.3125	8.4223	8.3413	8.4354	8.1858	7.9136	7.9715	8.0654	7.21725	7.8562	7.3530	8.2915	9.2305	6.7528	7.5490	7.6069	7.0699	7.6901	8.3970	10.6309	7.6705	6.8902	8.5345	6.0357	9.2367	6.9222	7.8402	7.0118	7.5140	7.8578	7.4720	6.9817	10.9498	6.5903	7.4017	7.7909	7.3315	7.4225	8.3477	7.4162	7.5776	8.5896
TLN2	9.6540	8.3318	8.8224	8.5395	9.7565	7.4489	8.0370	8.5564	9.4632	9.6677	8.3308	10.5500	10.1209	9.0958	8.9723	9.18915	8.5702	8.7466	7.1894	8.8528	7.4177	8.5465	9.5658	10.1152	8.9881	8.6197	8.0615	9.6688	9.1158	9.3403	7.0887	6.5518	9.5028	8.0778	7.8734	10.3224	9.6901	9.8589	9.3327	9.7887	9.0735	8.5522	8.6699	10.8981	8.2166	9.5081	10.1367	9.1430	8.6959
FRG1	8.5217	9.0927	8.8498	9.3563	9.0757	9.4758	9.4130	8.2056	8.7828	8.5576	8.8687	8.5011	8.4820	8.9500	8.1626	8.91955	10.0487	9.3899	9.8274	8.7443	9.1542	6.9309	9.6456	8.8741	9.3992	9.7380	8.9397	9.1548	9.2961	8.6347	9.3735	10.9271	8.8268	10.1611	9.8435	8.4087	8.8369	8.9462	8.7950	8.2866	9.1996	8.7155	8.9905	9.0160	9.3873	9.3972	8.5799	8.9845	7.9860
FRG2	0.0000	0.0000	0.0000	0.0000	0.3436	0.0000	0.0000	0.0000	0.0000	0.0000	0.0000	0.0000	0.0000	0.0000	0.0000	2.4786	0.0000	0.0000	0.0000	0.0000	0.0000	0.0000	0.0000	0.0000	0.0000	0.0000	0.0000	0.0000	0.0000	0.0000	0.0000	0.0000	0.0000	0.0000	0.0000	0.0000	0.0000	0.0000	0.0000	0.0000	0.0000	0.0000	0.0000	0.0000	0.0000	0.0000	0.0000	0.0000	0.0000
RHEBL1	4.2023	5.0082	3.2175	6.9981	4.5434	4.6443	4.2003	5.8437	4.8167	3.8263	4.6547	3.7043	5.1738	3.9360	5.9518	4.2407	3.6741	5.1395	5.0303	4.0875	4.9392	4.1756	4.3500	4.1196	4.9126	5.3593	5.6250	5.6457	5.5016	5.5643	4.4131	5.3677	3.1901	6.1009	4.0698	5.0279	5.2949	4.1373	5.2421	4.0312	4.8781	4.7433	5.6107	4.8732	5.2041	3.2089	4.8826	3.0628	4.7089
ZNF41	8.8315	8.1959	8.4452	8.6393	8.4051	7.2646	7.6732	8.7872	8.7939	8.8719	8.4650	8.7624	8.2283	8.2812	7.8555	7.64145	7.0341	8.2445	8.8075	7.9771	7.7748	8.6672	7.0954	9.0105	8.0936	7.6095	7.8214	8.6778	8.6842	7.3363	7.9733	8.2740	8.1363	7.8202	7.7896	8.8686	8.3559	7.4252	8.0502	7.7389	7.3720	8.6936	7.7612	8.1657	7.9912	7.3467	8.4359	8.9926	8.2153
IFT80	9.2139	9.5529	9.3410	9.6828	9.5436	8.9224	10.3897	9.6106	9.8418	9.6329	9.7243	9.3746	8.8521	8.8234	9.3814	8.7054	7.4654	9.1138	8.7210	9.6543	8.9874	10.2011	9.3119	9.7869	9.5999	10.1227	9.5192	9.0454	9.1552	9.6718	9.0559	9.2650	8.7782	9.4409	9.3227	9.7876	8.7541	9.2319	7.4862	10.0096	8.7330	8.9333	9.1280	9.3308	8.9235	9.2212	9.5964	9.8090	9.7441
FBRS	11.9398	11.5617	11.0714	11.3571	11.7452	11.4750	11.0840	11.4295	11.5468	10.3980	11.7373	11.0529	10.7955	11.4460	10.5746	11.7734	11.3571	11.2547	11.2668	11.5371	10.7015	11.5098	11.7177	10.4949	11.0053	11.4892	11.2708	10.9782	11.6288	11.4126	10.9592	9.5628	12.0892	11.1836	10.5825	10.9167	10.5112	11.3100	10.8794	11.3252	12.1178	11.3014	11.2910	10.7299	11.4458	11.8485	10.8917	10.9567	10.9588
ZNF414	9.0017	10.3110	8.5921	9.4413	9.5644	9.6212	9.6351	9.3625	9.9005	9.6327	8.8483	8.5667	9.1480	9.0891	9.7528	9.8191	9.1979	8.5413	8.5815	9.3255	9.5570	8.3307	10.3888	9.1960	9.0242	10.1274	9.7641	8.8324	9.5847	8.1748	8.8567	8.8065	8.8924	9.9392	8.0134	9.1940	9.5195	9.1968	8.5668	10.5110	9.7226	9.3294	8.6232	8.8490	9.1181	9.3260	8.7825	8.5908	8.8498
IFT88	7.5959	7.9476	7.6672	7.3954	7.4510	7.3636	8.5948	6.3931	6.6909	6.7306	7.8525	7.0966	7.4770	7.4497	7.7506	6.50875	6.4366	7.6760	7.7487	8.2499	6.2170	7.5548	7.0015	6.8375	6.9950	7.2272	8.8756	6.9017	7.1954	8.3969	8.2201	7.1882	8.0349	7.3275	6.4253	6.6872	7.8489	8.3242	5.9988	8.5952	7.1082	6.7093	8.1163	6.5882	7.5568	8.0293	7.3899	8.6740	8.6032
IL10RA	7.8886	7.7173	8.3533	7.9048	9.3349	8.4502	8.3478	8.3924	9.2983	9.7607	7.1651	7.0881	8.9022	9.3899	8.1923	8.53695	9.0965	10.2160	9.1676	7.9805	7.6982	9.6300	6.7719	9.3077	7.7957	9.0373	8.6024	10.1496	9.1510	7.0350	7.8904	8.4100	9.4102	8.2501	8.2980	10.6701	8.6788	8.8134	9.9524	6.5539	8.1725	8.5108	6.1462	9.0416	8.8778	6.1368	9.3054	7.9768	8.2024
POU5F1B	6.1812	4.0511	3.0955	5.2535	5.5457	3.9038	2.1206	4.5891	4.2284	4.7128	5.9611	4.1360	3.8727	5.7531	4.7684	3.40745	3.3351	3.5777	5.2280	5.7716	2.7805	4.4505	3.8000	4.5630	3.8703	3.7493	5.4347	4.7853	4.1812	6.0210	1.5014	4.3490	6.0536	3.0382	6.3213	5.1300	4.0520	4.8909	3.9382	5.5474	6.4677	2.9681	4.8933	5.2105	2.7178	5.4491	3.5172	3.0628	3.6909
SP1	12.1944	11.1761	11.6248	12.1812	11.8635	11.3250	11.3963	12.9627	11.8298	12.2243	11.6099	11.8337	12.2604	12.3165	11.5252	10.68245	11.0693	12.0928	11.6571	12.1563	11.1564	11.6976	11.8128	12.1922	11.1052	11.8803	11.9704	11.9421	11.4588	12.0378	11.4051	10.8535	11.8279	11.7821	10.6151	12.2105	11.8675	11.5247	11.2354	12.4058	11.1522	11.7455	11.3055	11.8785	11.6038	11.8178	11.5596	11.4408	12.1091
SLC27A4	8.1516	9.1443	9.2546	9.5434	9.1293	8.9529	8.7638	8.7744	9.3333	9.2982	9.8152	9.2614	9.6285	9.5263	10.4188	10.4179	9.7033	9.3726	9.1954	9.0648	9.0122	9.4175	9.0557	8.9762	8.8842	8.5360	9.2515	8.9534	9.9485	9.5660	8.2413	9.6012	9.4205	8.9505	9.8116	8.7489	10.1257	9.2316	9.7708	8.6391	9.5955	10.3875	10.3540	9.7264	9.8315	8.5310	9.3772	9.8848	9.2479
SP2	9.2233	9.2939	10.1736	10.0104	10.2311	9.3589	9.2908	9.4704	10.0076	9.5877	10.0415	9.2950	10.0914	9.9600	10.0351	10.3458	9.4746	9.7609	9.8934	10.3784	9.2545	9.7505	9.8847	9.2397	9.1674	9.5192	9.9071	9.7915	9.8176	9.9936	9.4788	9.0467	10.0906	10.1892	9.3822	9.5653	10.1936	9.6539	9.5669	10.3157	10.4618	9.7612	8.8275	9.6683	9.3752	9.5752	10.3954	10.0452	10.0341
OLA1	11.4744	11.2481	11.2190	10.8429	11.1326	10.8465	11.1546	9.9301	10.5793	11.2660	10.7366	12.0521	11.4399	10.3479	10.7900	10.59785	10.8716	10.4615	11.5859	10.8620	12.1372	10.6807	10.5700	11.5487	11.7503	10.3756	11.3077	10.1931	11.3400	11.4418	11.5517	10.9666	11.5120	10.6482	11.9358	10.8830	10.1202	10.4039	11.1217	10.5289	10.7692	11.1612	12.8469	10.9765	10.8595	11.7463	11.2083	11.4566	12.0392
PNOC	9.1564	10.4752	11.3480	6.5896	8.0863	12.4604	9.1079	4.9454	10.8309	7.7585	12.2653	10.1355	9.1691	7.5822	5.3013	4.88015	11.0587	9.7635	8.1393	9.0956	10.5801	10.5601	10.8183	7.5452	11.5717	9.3320	9.2213	3.0867	11.5955	9.0475	7.1760	7.7392	10.1993	10.9181	9.4577	10.0987	10.8811	11.3735	10.3184	10.4829	5.8121	8.9526	5.9234	7.3813	7.0671	5.4085	6.8062	11.1132	7.1327
CNTF	3.5408	2.6422	1.0923	3.6590	3.2227	1.6702	1.2463	3.1957	3.4846	3.7361	3.6744	1.9789	4.1693	4.1253	3.2722	3.0928	3.0338	2.4278	3.1699	3.8908	2.2562	3.2817	1.8850	3.2003	2.5945	2.7977	3.2797	3.5732	3.7436	3.2568	1.5089	2.7246	2.9833	2.7786	3.0455	2.8833	4.1702	4.2560	2.8362	3.2521	2.8383	3.0584	2.3850	3.2853	2.7178	3.2827	3.0223	2.6582	2.7282
MCM10	7.6385	7.5489	7.5902	9.9183	8.9186	9.1575	6.6738	8.1846	7.8839	8.0822	8.0593	7.7711	8.8040	7.9404	7.6118	7.26575	8.2367	7.4449	9.3335	7.0310	6.6863	8.5669	7.7653	7.7258	7.8735	8.3233	8.3715	8.4094	7.6293	8.8476	7.1311	9.9391	6.2967	8.1823	7.5110	7.8741	7.7878	7.1620	8.3486	8.7528	7.3158	8.6625	9.4174	7.3679	7.9170	7.6040	8.9602	9.5509	5.9440
PDIA5	10.6600	9.9940	10.0122	10.4202	9.3990	9.9634	9.0995	9.4819	10.1968	8.5543	9.6820	10.3425	10.3358	8.7074	10.4389	9.61185	10.3080	10.3462	9.3292	9.7878	9.2697	10.7231	10.9129	11.3605	10.1334	11.3000	8.7307	9.5120	9.2680	9.7864	11.1601	9.7775	8.4514	9.7527	10.0871	10.1769	9.7134	11.6941	10.5698	10.1897	8.6134	9.9982	9.1463	9.4929	10.3593	10.8455	9.7322	8.7824	8.6515
SP4	8.0072	7.8782	7.7454	8.5176	8.0791	8.2413	7.3441	7.7881	8.3689	8.7075	8.4993	8.2237	8.3951	6.6293	9.1346	7.5318	7.1180	7.0662	7.4883	7.6468	8.1838	8.3425	8.4516	8.6323	8.3821	8.6724	8.9998	7.8894	7.7205	9.5158	7.6141	7.5401	7.5064	7.9310	7.1699	8.4189	7.8797	8.3970	7.9343	9.8361	8.0790	7.0465	8.7672	9.1774	8.1574	8.5921	7.8089	7.5049	7.0559
TMEM38B	5.3452	7.0897	8.7280	7.0804	7.6611	6.2902	7.6667	4.3836	7.0851	6.4522	8.4862	7.2565	7.6309	5.8001	7.9246	5.75375	6.0804	8.0370	8.5412	5.0827	8.8343	8.1536	6.8208	6.2732	7.6424	7.0142	6.3731	6.8558	8.1879	8.4539	6.6483	8.8629	5.7392	6.5529	8.1476	6.8655	7.7191	6.3258	7.1982	5.4569	8.6950	8.1073	9.8375	7.4844	7.4556	7.6430	7.9486	7.4144	8.3963
THUMPD3	9.9104	10.2288	10.6670	9.7786	10.6123	9.3444	9.9817	9.3780	9.9674	10.0930	9.1062	10.7679	9.5084	9.6580	9.0937	9.69955	9.3371	9.9747	9.6719	9.5267	10.6510	10.1977	9.9498	9.8543	9.8339	10.3850	9.7253	9.3773	9.4492	10.4663	10.2588	10.1173	9.5513	9.6903	10.1621	9.8922	10.3189	9.5510	10.3933	9.9856	9.4803	9.9537	9.7679	9.3815	9.5154	9.3853	9.6909	10.1768	10.2463
IGFBPL1	0.9761	4.9957	2.2551	5.8115	0.8534	5.0575	4.3695	0.4382	2.2556	0.3636	5.0024	0.3419	0.6389	4.0019	2.6188	2.8041	2.2991	1.3746	1.1890	3.2167	2.7941	2.0125	3.8000	1.2083	1.4222	4.4664	6.7971	2.9661	4.5973	0.3239	2.1119	4.5191	5.4484	6.2278	2.2755	1.0448	3.7054	0.4617	3.3522	6.9749	3.7915	2.3347	6.6167	4.6839	2.7178	4.2623	4.1778	1.9488	4.3360
SP5	6.8591	7.0209	7.9197	6.4039	3.4877	4.9798	4.4320	6.4528	3.3838	7.6034	5.3300	6.9700	5.9672	5.9412	6.0135	7.94915	5.9026	5.7960	7.6488	5.2827	6.0508	3.9463	5.8199	8.3987	10.0041	5.6510	6.5974	2.9018	7.8905	9.4694	6.8089	4.7824	10.2068	5.4088	5.7644	2.3929	4.0520	5.2751	8.5976	7.0847	10.3161	2.5367	11.5350	4.6547	4.0128	7.3638	7.5113	3.4876	7.1927
ATG4C	7.0289	7.5637	7.9308	7.0844	7.3945	7.3010	8.0396	7.6699	7.1933	7.9072	7.4204	7.3752	7.6924	7.1083	7.4867	7.4268	7.3379	7.1816	7.5948	7.6743	7.5688	8.0145	6.9893	8.3733	7.1566	7.0734	7.5334	7.8601	6.8312	7.5529	7.9901	8.0284	7.3135	7.1093	8.5651	7.5389	7.8039	7.2996	7.3188	7.2284	7.7302	8.0060	8.6609	6.9301	7.5071	7.8345	7.4558	7.5146	7.3385
ATG4B	10.9982	10.5676	10.7001	10.7163	11.2435	10.9417	9.9633	10.3099	9.7499	10.6346	10.4001	9.1972	10.4262	9.9013	10.9564	10.8943	10.8861	9.7556	10.3786	10.6907	9.3242	10.1033	10.2490	10.4701	10.9703	10.8619	10.4369	9.7186	10.0482	10.6837	10.0556	9.9488	10.1061	10.0390	10.2170	9.8211	10.4779	10.2872	10.1750	10.5191	10.2812	9.5604	9.6255	10.0529	10.4126	10.7166	10.2117	11.1103	10.4501
ATG4A	6.5961	7.1301	7.8147	7.9250	8.0161	7.1716	7.9193	7.2328	7.8489	7.0966	7.2969	7.6495	7.5603	7.5929	11.3040	7.4656	8.2799	7.7868	7.5780	6.5687	8.2746	8.4100	6.5410	7.8498	7.3961	6.9837	6.7800	7.7249	7.1745	6.1391	7.9648	8.4714	7.6150	8.0063	9.1064	8.0097	7.6445	7.8286	7.3909	5.7129	7.8673	7.5990	7.8413	7.7489	7.1585	6.7801	7.7591	6.9638	7.9594
THUMPD2	7.8827	7.0955	8.3633	7.7220	7.7805	6.7066	7.9544	7.3472	7.9948	8.0230	7.7554	7.7443	7.8045	7.7329	7.6781	6.8734	7.4820	6.7513	7.7594	7.1011	7.3333	7.6802	7.1943	7.6987	7.4339	7.7284	7.9642	7.9622	7.2389	7.2720	7.2583	8.2232	7.1290	6.9606	7.7035	7.7006	7.4739	7.5726	6.9758	8.4374	7.1766	7.6633	8.1552	7.6636	6.6181	7.9223	7.9346	7.0641	6.7312
LOC441208	8.0966	6.3886	6.1536	7.5877	6.5715	7.0581	5.0252	6.6130	7.4201	6.2168	7.2419	6.7221	7.0855	5.6744	7.8265	7.19365	6.4475	6.5142	6.3341	6.8649	6.3278	7.0389	6.6915	6.5095	6.6932	6.4879	7.3179	5.2913	6.8445	7.0042	6.7258	5.5825	5.7392	6.6532	6.0787	6.6030	6.9980	7.7499	6.6107	7.2338	7.8617	6.7906	6.4823	7.1810	7.1341	7.2327	7.5262	6.2593	7.2721
ATG4D	10.0134	9.4639	8.9610	8.4540	9.9791	9.1346	9.7834	7.9140	10.3794	9.0948	10.1312	7.6296	9.4400	8.9810	9.5550	9.43475	8.9554	8.5139	10.4845	8.4966	9.2925	9.0088	9.4907	8.5836	7.4097	9.4607	8.7037	8.5936	10.6480	8.7012	9.4191	8.8110	8.5731	10.2148	9.0573	8.6632	9.6056	8.8147	9.6989	8.4696	10.8774	9.0603	7.6720	9.6083	8.8968	8.4090	8.8534	8.3833	8.8640
PHOX2A	2.7661	8.6870	4.7366	9.0993	7.4443	8.5477	6.8094	4.4786	0.8116	7.6225	9.6501	9.6770	0.3546	8.3333	8.1113	12.8374	0.7256	1.5807	8.3897	9.1042	2.0833	3.9814	8.9291	9.1618	5.6194	9.6934	9.4169	1.7592	8.2189	5.4106	9.1777	6.1156	3.1901	8.6310	6.4181	3.7252	1.9389	7.0919	4.4915	6.6550	0.4456	9.7891	8.3694	4.8476	4.0823	3.6037	8.6835	3.5890	8.9016
PHOX2B	0.0000	0.0000	0.0000	0.0000	0.0000	0.0000	0.0000	0.0000	0.0000	0.0000	0.0000	0.0000	0.0000	0.0000	0.3456	0.1431	0.0000	0.0000	0.0000	0.0000	0.0000	0.0000	0.0000	0.0000	0.0000	0.0000	2.2987	0.0000	0.0000	0.0000	0.0000	0.0000	0.0000	0.0000	0.8904	0.0000	0.0000	0.0000	0.0000	0.0000	0.0000	0.0000	0.0000	0.5990	0.0000	0.0000	0.0000	0.0000	0.0000
SNORD114-31	0.0000	0.0000	0.0000	0.0000	0.0000	0.0000	0.0000	0.0000	0.0000	0.0000	0.0000	0.0000	0.0000	0.0000	0.0000	0.0	0.0000	0.0000	0.0000	0.0000	0.0000	0.0000	0.0000	0.0000	0.0000	0.0000	0.0000	0.0000	0.0000	0.0000	0.0000	0.0000	0.0000	0.0000	0.0000	0.0000	0.0000	0.0000	0.0000	0.0000	0.0000	0.0000	0.0000	0.0000	0.0000	0.0000	0.0000	0.0000	0.0000
SNORD114-30	0.0000	0.0000	0.0000	0.0000	0.0000	0.0000	0.0000	0.0000	0.0000	0.0000	0.0000	0.0000	0.0000	0.0000	0.0000	0.0	0.0000	0.0000	0.0000	0.0000	0.0000	0.0000	0.0000	0.0000	0.0000	0.0000	0.0000	0.0000	0.0000	0.0000	0.0000	0.0000	0.0000	0.0000	0.0000	0.0000	0.0000	0.0000	0.0000	0.0000	0.0000	0.0000	0.0000	0.0000	0.0000	0.0000	0.0000	0.0000	0.0000
LRGUK	4.4775	5.2781	4.8161	5.0065	4.6242	2.9160	2.0711	1.6459	3.6236	3.9652	6.2514	3.2568	4.6251	2.8238	6.1627	2.30115	3.1446	2.6270	5.2884	7.0505	2.6772	2.6579	4.4243	4.2984	4.4409	5.7845	4.8077	4.4224	2.8208	5.5566	2.4410	0.0000	1.6001	4.3497	4.2424	5.8876	3.0771	5.3029	1.6074	5.5906	2.5571	5.1344	3.5483	4.3616	3.5060	5.7773	4.2336	1.9488	4.5950
MPHOSPH8	10.3398	9.6017	10.0599	9.2518	10.2834	9.3742	9.3657	9.7075	9.9895	9.5584	9.9255	9.2309	10.0810	10.4558	10.4196	8.9572	8.3305	9.8656	9.4397	9.3995	8.7945	9.7869	8.3927	9.4698	8.9197	8.5381	10.3762	9.2858	9.4536	9.4648	9.1942	8.1983	9.2375	9.5013	8.6241	9.6470	9.7648	10.0310	8.7305	10.2233	8.7379	9.0867	9.4433	10.8169	9.3648	9.5004	9.6721	10.0474	10.5155
UPK2	2.9579	5.2152	2.8151	2.8081	1.9847	6.0547	7.3237	3.6272	2.4674	4.4355	4.1697	3.5148	7.0127	7.1343	4.2783	2.8957	4.6164	5.0383	5.4128	4.4025	6.1418	4.6814	6.0007	4.1465	3.1440	3.9646	3.7221	3.3014	3.5296	8.0747	2.8631	6.7147	9.3205	3.4489	5.6586	1.3755	3.4948	3.1573	3.8385	4.5343	4.8053	3.1434	5.1087	4.7951	3.9397	4.2983	2.1898	3.9358	7.0630
CFH	5.6252	8.5641	11.2109	8.2630	7.9023	9.3239	10.5161	7.6083	10.6407	7.2539	10.7773	7.6321	10.0684	10.2926	9.6177	10.1795	10.3577	9.4995	8.4648	8.5987	10.0656	10.5813	9.2948	8.1651	9.7426	9.1747	9.4737	9.6014	9.4649	8.1392	8.8111	9.6078	10.3353	9.4257	8.9608	10.8464	9.5251	10.6105	10.4703	8.3420	10.8380	9.1146	8.8845	11.7223	10.3417	9.4887	9.8257	8.9740	8.0965
CFI	9.2783	11.8435	11.2233	11.0956	8.7038	12.0096	9.8231	9.6372	12.4644	10.8376	12.3840	9.7036	11.1726	9.7339	10.4171	8.40245	11.6827	11.2564	9.0876	11.5822	9.9365	9.8897	10.8058	11.0151	12.4381	11.4036	10.7820	11.8384	11.6664	10.9253	9.6316	10.4579	10.9318	8.6698	11.3284	10.9362	9.8037	10.8610	11.1896	10.8895	12.5212	10.2321	9.6761	11.9739	11.9615	13.6992	11.5675	10.0351	10.6953
PNP	9.2256	13.1304	9.5938	9.9460	10.3416	10.8972	12.2939	8.6177	9.3409	10.0640	10.3963	8.6923	9.9608	8.6913	10.6924	11.30725	10.6997	9.7589	9.9132	10.7260	8.6016	9.9970	10.5837	8.7566	8.2896	10.4406	8.8648	9.2377	8.8762	7.4277	9.6208	11.3251	9.1555	9.6721	11.4214	9.3595	9.6236	10.5642	10.6001	8.9034	9.9699	10.3008	10.6885	9.3037	10.5767	9.4656	10.3223	11.5839	9.0130
ANKFY1	11.1728	10.1823	10.6909	10.6397	10.0599	10.0100	10.1380	10.2744	11.0435	10.9979	10.4336	10.6208	11.0397	11.1768	11.0305	10.39125	10.2840	10.5709	9.9165	10.9167	10.0085	11.2407	10.4294	11.6525	10.2294	10.3609	11.0909	10.6969	10.9707	10.9536	9.4539	9.6840	11.0800	11.6033	9.9802	10.8353	10.4580	11.4897	10.9713	10.8403	10.8044	11.0471	10.7641	10.0820	9.9291	10.3700	11.3690	10.4864	10.5420
C1orf14	0.0000	0.0000	0.0000	1.5242	0.8534	0.0000	0.0000	0.0000	0.0000	0.0000	2.4793	1.7685	0.0000	0.0000	0.0000	0.80545	0.0000	0.0000	5.2765	1.3112	0.0000	0.0000	0.0000	0.0000	0.0000	0.0000	0.0000	0.0000	3.5296	0.0000	2.6249	1.6040	0.0000	0.0000	0.0000	1.5162	0.4374	0.4617	0.0000	0.0000	3.0736	0.0000	1.5709	0.0000	2.0662	1.1458	0.3074	0.0000	5.5135
CFB	12.9795	12.1430	14.3493	12.8648	14.6774	14.8732	12.6588	16.0287	14.2193	11.6149	13.6198	14.2243	13.5368	11.4293	12.9695	12.66995	13.9695	13.5975	13.2165	12.7716	11.9670	14.1583	12.5059	13.1075	12.7129	13.0710	13.2931	14.8222	15.0688	10.5715	14.6796	12.4501	12.4199	12.4126	12.9755	14.4625	13.5739	13.9640	14.0883	12.4446	15.2345	13.6004	9.7119	15.8950	12.4082	12.3860	15.1434	9.5460	15.4907
OR5P3	0.0000	0.0000	1.0923	0.0000	0.0000	0.0000	0.0000	0.0000	0.0000	1.2829	0.0000	0.3419	0.0000	0.7785	0.0000	0.0	0.7256	0.0000	0.0000	0.3744	0.0000	0.0000	0.6217	0.9877	0.0000	0.0000	0.0000	0.4230	1.0391	0.3239	0.0000	0.0000	0.8581	0.0000	0.0000	0.3400	0.0000	0.0000	0.0000	0.0000	0.0000	0.0000	0.0000	0.0000	0.0000	0.7888	0.0000	0.0000	0.0000
OR5P2	0.0000	0.0000	0.0000	0.0000	0.0000	0.0000	0.9373	0.0000	0.0000	0.0000	0.0000	0.0000	0.3546	0.4412	0.0000	0.0	0.0000	0.0000	0.0000	0.0000	0.0000	0.0000	0.0000	0.0000	0.6415	0.0000	0.0000	0.0000	0.0000	0.0000	0.0000	0.0000	0.0000	0.0000	0.0000	0.0000	0.0000	0.0000	0.0000	0.0000	0.0000	0.0000	0.0000	0.0000	0.0000	0.5706	0.0000	0.0000	0.0000
MLLT4	11.6604	11.3634	10.7158	12.0662	10.2865	12.2423	10.6686	12.0119	11.2924	11.8928	11.4020	12.2353	11.6210	11.1292	12.3888	10.4926	10.2300	11.5265	12.3252	12.2376	11.8975	11.4650	12.0163	12.1763	11.5013	12.0637	13.0371	12.1158	11.0381	11.3798	10.1705	9.8826	12.7354	11.5009	10.1152	12.2420	11.0707	11.2007	10.5561	12.4421	10.3006	11.4296	11.0660	11.1068	10.8883	12.3948	11.8234	10.3267	12.1033
SNORD115-6	0.0000	0.0000	0.0000	0.0000	0.0000	0.0000	0.0000	0.0000	0.0000	0.0000	0.0000	0.0000	0.0000	0.0000	0.0000	0.0	0.0000	0.0000	0.0000	0.0000	0.0000	0.0000	0.0000	0.0000	0.0000	0.0000	0.0000	0.0000	0.0000	0.0000	0.0000	0.0000	0.0000	0.0000	0.0000	0.0000	0.0000	0.0000	0.0000	0.0000	0.0000	0.0000	0.0000	0.0000	0.0000	0.0000	0.0000	0.0000	0.0000
CREBBP	11.5747	11.2834	11.0910	11.7041	11.1117	10.9205	10.9506	12.7835	11.8448	11.6258	11.3591	11.9433	11.6299	12.4825	11.8657	11.971	10.7710	11.1660	11.5679	12.5022	11.3948	11.4317	12.7936	11.3750	11.8922	12.0507	12.1886	11.7352	12.0063	13.3980	10.5609	9.6822	12.8264	11.7444	9.9382	11.9601	11.2944	11.8397	11.2320	12.4882	11.4561	11.8711	11.8025	11.1981	11.2722	12.1700	11.7008	11.9506	11.9320
PNN	12.4948	9.4602	11.2677	10.4576	11.5626	10.0971	9.4120	10.1030	10.5404	11.7463	12.1322	11.2230	10.9432	10.6523	10.4350	10.0622	9.4302	10.4335	10.9807	10.4929	9.8155	10.8575	10.8950	10.8113	11.3726	12.0442	10.7752	10.3147	10.1819	10.4917	9.4944	9.7071	10.1747	10.6373	10.1257	11.4257	10.4682	10.9504	9.9464	11.2896	9.9642	10.3988	10.7778	10.5726	10.7609	11.5152	11.6266	10.4311	10.4488
PHYHIPL	1.9711	7.0567	7.6135	7.7197	6.4700	5.3371	9.9500	4.7761	7.5880	5.9709	7.7000	8.3064	6.2502	5.4254	7.2207	5.16965	5.5362	7.4330	4.5330	10.5253	6.3942	5.7981	5.1330	7.0542	2.1187	5.0316	7.7340	7.0337	9.4577	5.6374	6.6693	6.2133	4.5802	6.8893	8.1154	5.4994	5.3218	6.7988	4.1782	4.2131	9.4798	4.7334	7.4369	4.4943	5.6493	7.4595	5.8721	6.4701	7.0638
ATP6V0E1	11.1428	11.5860	12.2730	10.8209	11.9519	11.2071	12.5615	11.8076	11.5619	11.2969	11.4351	11.4963	10.8747	11.4135	11.2777	11.4446	12.6888	12.0258	10.9926	10.9404	13.0757	11.3724	12.0782	11.7921	10.9919	11.8314	10.7352	11.9416	11.0781	10.4747	12.8523	12.7256	11.2931	12.1158	13.0034	11.2843	11.0574	12.2256	12.0625	9.6264	11.1665	12.0393	12.1127	11.7792	11.4500	10.9441	11.0286	11.4463	12.5187
ATP6V0E2	11.1152	11.2641	11.3250	10.1710	10.1626	10.9487	10.9175	9.6677	10.5902	10.3728	10.7282	10.0565	10.2705	9.8513	10.9840	10.6413	11.4173	10.0240	9.6814	9.9859	10.5857	10.2235	10.7400	10.5068	10.3604	10.4011	10.1502	10.8213	8.9385	9.6905	10.4919	9.9761	9.3875	10.3824	12.2362	10.2671	11.1195	10.8303	11.1596	9.5439	10.4757	9.9138	10.7705	9.3244	9.9812	8.7179	9.7776	10.0135	10.0552
RNF128	3.7626	1.2508	4.3662	4.0669	3.9561	2.6411	4.9418	1.6459	4.9103	3.6398	2.7832	0.8498	3.5685	4.6622	3.6903	3.70735	4.7626	2.7171	3.6462	1.1278	4.3524	5.2110	2.6752	0.0000	5.3491	1.3915	3.3430	5.7034	4.0028	2.9629	0.4533	4.3125	5.1347	4.7143	2.8881	1.5162	4.2795	2.9616	4.4915	3.2521	6.1130	4.8734	4.4109	2.2025	4.6386	0.9783	4.7741	5.4294	0.0000
CFP	4.9976	3.7460	4.5164	4.4103	4.3477	4.3052	2.5926	5.2975	4.3930	5.2686	5.7182	0.8498	4.9054	4.5998	3.8065	5.9056	6.2260	4.6145	5.0303	3.3898	1.3890	3.7569	2.0814	4.5411	1.4222	4.3564	3.0712	5.1600	4.9199	3.3665	3.9096	3.3476	3.6296	3.1884	3.9151	5.3243	2.4868	4.2560	3.9382	4.0561	4.5054	3.8975	4.3916	5.6847	5.2041	2.3570	4.5728	2.7487	3.8973
AAAS	10.5802	10.0307	10.0991	10.8732	11.0948	11.2246	9.9992	11.1770	9.7062	10.3695	10.2347	10.8457	9.9462	10.5257	10.1204	9.37695	10.2449	10.2724	10.2695	10.4347	10.1225	10.3701	10.6655	10.3076	10.4325	10.7460	10.4709	9.8655	9.7765	11.0964	10.0526	9.5223	10.1136	10.0109	9.5219	10.7374	10.3073	10.1997	9.8247	10.5037	10.9107	9.7671	10.6310	9.9304	9.9652	10.7663	9.9618	10.9256	10.1571
HAMP	0.0000	4.7663	3.3832	2.6446	6.6548	4.5667	0.9373	3.4511	5.0483	6.2056	1.2063	2.6044	4.7498	5.6541	2.6810	3.0128	9.3327	6.5514	4.4880	2.9104	4.1034	5.1037	2.2543	5.5405	7.6343	3.6282	1.8534	6.7995	5.5990	3.0531	4.6222	6.1779	4.9384	3.9891	4.5880	4.7573	3.6248	3.9027	5.1201	1.2758	3.7725	4.4415	1.4272	4.6250	5.7442	1.7763	4.0388	4.5780	3.8649
ZNF394	9.0734	9.3937	9.2555	8.4308	9.0936	8.1016	8.7408	8.9104	8.7804	8.8938	8.7813	9.1892	8.6016	8.8225	8.4684	8.84765	8.4268	9.0689	8.8451	9.2594	8.7226	9.1740	8.7921	9.2790	8.8231	8.9844	8.8472	9.1531	8.6237	9.0706	8.8521	8.5441	8.4295	8.7123	8.6550	8.9912	9.3332	8.8773	9.1459	8.3114	8.9506	8.5858	7.7724	8.5808	8.5000	9.0123	8.3968	8.9622	8.5405
SIDT1	2.9579	4.8515	7.7198	5.2535	4.7008	4.4847	4.8982	4.6917	5.0483	5.3721	6.7664	2.5395	5.3318	5.5030	6.0552	5.80535	4.6164	6.3048	5.6427	3.9281	5.2969	4.1756	4.2717	4.8668	1.9260	5.8126	7.1555	5.1181	5.9337	6.6787	3.6374	4.5191	5.5011	7.5693	4.6133	7.3450	3.8890	4.5856	5.6768	3.9539	6.1685	4.5231	3.9410	5.7274	4.5432	4.9689	6.9980	3.3206	4.8969
SERPINA10	0.9761	0.0000	0.0000	0.0000	0.0000	0.5226	0.0000	0.0000	0.0000	0.0000	0.4081	0.3419	0.0000	0.0000	0.0000	0.1431	0.0000	0.8452	1.1890	0.6714	0.0000	0.0000	0.0000	0.0000	0.6415	0.0000	0.0000	0.0000	0.3377	0.0000	0.0000	0.0000	0.4919	0.0000	0.0000	0.3400	0.0000	0.0000	0.0000	0.0000	1.3942	0.0000	0.0000	0.0000	0.0000	0.3132	1.5360	0.0000	0.4125
SIDT2	10.1757	9.8725	9.6674	9.2673	9.1600	9.2368	9.8423	10.4079	10.0827	9.9475	9.9369	10.1989	10.3499	10.7452	10.1072	10.50615	10.3736	11.1562	10.8471	10.5579	10.1889	10.3282	9.7138	10.0274	10.0447	9.7164	10.0581	10.3315	10.1190	10.3503	8.3633	9.7443	10.3334	9.2607	9.7056	10.5038	9.7083	9.9724	10.2491	10.6589	9.0380	9.8933	9.9722	10.0242	10.5481	9.4670	9.2962	9.6847	9.7795
SNORD115-7	0.0000	0.0000	0.0000	0.0000	0.0000	0.0000	0.0000	0.0000	0.0000	0.0000	0.0000	0.0000	0.0000	0.0000	0.6241	0.0	0.0000	0.0000	0.0000	0.0000	0.0000	0.0000	0.0000	0.0000	0.0000	0.0000	0.0000	0.0000	0.0000	0.0000	0.0000	0.0000	0.0000	0.0000	0.0000	0.0000	0.0000	0.0000	0.0000	0.0000	0.0000	0.0000	0.0000	0.0000	0.0000	0.0000	0.0000	0.0000	0.0000
TAF8	8.4715	7.9811	8.6784	8.9970	9.2219	7.6155	9.3148	9.2908	8.7791	8.2036	8.4258	8.8661	7.9819	8.3413	9.3735	9.1316	9.0965	8.4572	8.7411	9.1049	8.0314	8.3692	9.1116	8.2775	8.2073	9.3477	9.3900	9.2434	7.9851	9.0591	7.5417	8.9739	8.2035	8.6554	9.1698	8.8362	8.7972	9.0035	9.1143	10.0333	8.8507	8.7783	8.8284	7.9782	8.6705	9.0292	8.9098	7.7187	9.0895
PISRT1	0.0000	0.0000	0.0000	0.0000	0.0000	0.0000	0.0000	0.0000	0.0000	0.0000	0.0000	0.0000	0.0000	0.0000	0.0000	0.0	0.0000	0.0000	0.0000	0.0000	0.0000	0.0000	0.0000	0.0000	0.0000	0.0000	0.0000	0.0000	0.0000	0.0000	0.0000	0.0000	0.0000	0.0000	0.0000	0.0000	0.0000	0.0000	0.0000	0.0000	0.0000	0.0000	0.0000	0.0000	0.0000	0.0000	0.0000	0.0000	0.4125
SIX4	10.3791	9.6973	8.6677	9.3905	8.6106	8.9207	8.3799	8.7147	9.6813	10.2062	10.0566	10.0774	10.9938	9.0321	8.5940	8.91	9.4492	9.1571	9.3647	9.8260	7.9644	9.9407	9.0143	8.8921	9.6651	9.1364	9.2464	8.9060	9.4073	8.6912	9.1842	9.5530	9.4342	8.8069	9.0284	10.3239	8.9258	10.3461	8.6791	9.8601	10.0099	9.6430	9.8353	9.4510	10.5864	9.8561	9.3890	9.2505	9.4068
LOC283070	8.2828	9.3159	8.3748	9.2659	8.6362	8.3649	6.2484	8.5794	8.0286	10.3254	7.4797	8.9465	9.4504	10.7600	7.4176	7.69045	7.9809	7.7526	9.5442	7.8513	8.9091	7.7222	10.7125	9.6629	9.6720	10.3978	10.3174	8.7145	8.0045	10.4375	6.4493	9.0043	9.5575	8.0511	6.9974	9.4324	7.8378	8.4147	8.1832	8.7181	7.3256	8.9687	8.4248	9.1397	7.2670	7.9179	9.7390	6.0879	6.3532
SIX6	0.0000	0.0000	0.0000	0.0000	0.0000	0.5226	0.0000	0.0000	0.0000	0.0000	0.4081	0.0000	0.3546	0.0000	0.0000	0.0	0.0000	0.0000	0.9709	0.0000	0.0000	0.0000	0.0000	0.0000	0.0000	0.0000	0.5217	0.0000	0.0000	0.0000	0.0000	0.5945	0.0000	0.0000	0.0000	0.3400	0.0000	0.0000	0.0000	0.3610	0.2399	0.0000	1.0883	0.0000	0.0000	0.0000	0.0000	0.0000	0.9949
PM20D1	1.5530	0.0000	2.8151	4.1301	2.3315	1.2076	0.0000	0.4382	3.4846	3.4636	4.3424	1.8775	0.3546	1.4794	1.5334	4.93215	2.4790	2.4278	4.9126	0.6714	1.6592	2.2611	1.8850	2.3949	2.7224	2.6808	0.9040	1.2406	1.3687	1.5916	1.0755	3.0250	2.2194	4.3813	1.1894	2.0667	0.7727	0.0000	4.2412	2.4720	1.2913	0.8142	1.0883	1.8373	0.0000	0.9783	1.4127	0.0000	0.9949
MR1	6.2003	6.2438	8.7190	6.6715	7.3041	7.4704	7.8609	8.1969	8.3356	7.9843	7.5468	6.7074	7.5560	7.0276	7.2091	7.18975	7.6927	7.2993	6.9602	7.3779	6.5351	7.2039	7.0196	8.3503	7.0076	7.4929	7.2739	8.5590	7.1560	6.9728	8.6009	7.9768	8.8242	7.6686	8.0534	8.7055	6.8194	8.6976	7.7477	4.9603	8.3927	8.0355	6.0078	7.5413	7.4023	8.0036	7.5756	6.4998	6.5029
MGC4473	0.0000	1.5517	0.0000	1.3224	0.0000	2.4236	2.4789	0.0000	2.8910	1.7194	1.5662	0.0000	0.8763	2.6701	2.4857	1.0396	1.5660	0.0000	0.0000	0.0000	3.0027	2.5684	1.0548	0.0000	4.1077	0.0000	0.9040	2.0238	2.8208	0.3239	0.0000	5.2372	3.0556	1.4873	1.4369	0.0000	1.0445	2.8147	2.7289	0.6494	3.6940	0.5903	3.0566	0.0000	0.8456	2.6072	1.2779	3.1974	0.0000
SIX3	0.9761	3.8042	0.4619	6.2128	1.2292	3.7717	10.9718	1.0459	1.8650	1.2829	3.7464	0.8498	0.6389	1.4794	1.6623	3.3146	0.7256	1.3746	7.2207	2.4448	1.0560	0.8145	6.8070	3.4799	0.0000	4.9433	3.5178	0.0000	3.7717	5.2576	0.0000	0.0000	4.5702	1.2343	4.3061	1.0448	0.0000	5.3166	2.6130	2.5441	3.1042	3.9457	2.3050	4.0391	5.0736	7.8051	2.1126	0.0000	6.0559
SNORD115-4	0.0000	0.0000	0.0000	0.0000	0.0000	0.0000	0.0000	0.0000	0.0000	0.0000	0.0000	0.0000	0.0000	0.0000	0.0000	0.0	0.0000	0.0000	0.0000	0.0000	0.0000	0.0000	0.0000	0.0000	0.0000	0.0000	0.0000	0.0000	0.0000	0.0000	0.0000	0.0000	0.0000	0.0000	0.0000	0.0000	0.0000	0.0000	0.0000	0.0000	0.0000	0.0000	0.0000	0.0000	0.0000	0.0000	0.0000	0.0000	0.0000
WASH3P	10.1914	8.8945	8.8639	9.9216	9.5323	8.9579	8.6745	8.7074	8.7927	9.7612	9.4783	8.6933	8.9288	9.6296	9.8668	8.43255	9.3312	9.2814	9.1740	8.8947	7.8644	9.0535	9.9260	9.6016	9.6175	9.3284	9.6199	8.5938	8.8401	9.6903	7.8096	9.2391	9.0871	8.8874	8.4018	8.2541	8.4140	9.4743	8.8198	9.2355	9.9880	8.6759	8.4736	8.1184	9.4980	9.0491	8.8664	8.6014	9.4849
CNPY4	5.5074	7.8526	6.5227	7.4334	7.2768	7.9185	7.7240	6.2724	7.3350	6.8643	7.8727	5.1606	7.5410	7.0743	7.7176	7.1428	6.5314	6.8788	7.3366	7.1228	6.8639	7.4460	7.6731	6.9941	7.1280	7.3423	8.0591	7.6849	7.8029	9.1520	6.7106	7.4796	7.4131	7.5762	7.7443	6.7420	7.4594	7.9281	7.5412	7.6251	7.6738	6.6882	7.6704	6.6035	8.0313	7.2853	6.8244	7.1825	5.6433
CNPY3	10.1180	10.5004	10.8545	11.8590	11.5799	11.0709	11.0237	12.1184	10.8031	10.3290	11.9250	10.4169	10.2858	10.6077	11.4731	11.74185	11.3792	10.5829	11.0945	11.2639	10.3791	10.5415	11.7016	10.4060	10.2050	11.3102	11.6373	11.5246	10.9745	11.4482	10.1086	12.0262	10.5862	11.3456	10.5113	10.5586	10.8373	11.1369	11.3467	11.1560	11.8541	10.6557	11.6554	10.5910	11.1855	12.0012	11.7620	10.0362	11.3112
CNPY2	10.7988	11.8096	11.4893	11.4234	11.1086	11.3832	11.3232	11.3002	11.2526	10.5996	11.4492	10.7586	10.4631	11.1636	10.4933	11.06115	11.6975	11.2272	11.1328	11.0785	11.4749	11.0574	11.4826	10.9717	10.4836	11.4257	10.6396	10.1711	11.0523	11.1822	11.4613	12.4025	10.5087	12.1692	11.5025	10.4994	10.8071	11.0309	10.6724	10.3503	11.1192	10.4524	11.0766	9.9944	10.8307	11.2839	10.1869	10.9289	10.9814
CNPY1	0.0000	0.0000	0.0000	0.0000	0.0000	0.5226	0.0000	0.0000	0.0000	0.0000	0.0000	0.0000	0.0000	0.0000	0.0000	0.1431	0.0000	0.0000	0.0000	0.3744	0.0000	0.0000	1.0548	0.0000	0.0000	0.0000	0.0000	0.4230	0.3377	0.0000	0.0000	0.0000	1.3925	0.0000	0.0000	0.0000	0.0000	0.4617	0.0000	0.0000	0.2399	0.0000	8.0686	0.0000	0.0000	0.0000	0.0000	0.0000	0.0000
NODAL	3.8619	3.1254	0.8112	3.8210	2.0795	2.7386	0.5435	5.7131	2.9627	3.5367	3.6744	4.7374	4.3377	3.0273	3.1455	2.2697	2.4790	1.5807	2.9486	3.6158	1.6592	2.8217	4.2717	5.1853	4.8011	4.3564	6.3269	4.7853	3.6856	3.7096	1.0755	1.8278	3.8489	0.9274	0.0000	2.4641	1.0445	3.0298	2.6130	5.3998	3.7338	1.7115	1.4272	3.4974	2.5315	4.5875	2.3991	1.9488	2.2143
SYNJ1	7.3271	6.2749	7.4817	7.6073	7.1322	6.0260	6.7494	7.6317	8.5758	8.4386	7.8947	7.1410	8.2640	7.6531	8.1909	7.0824	7.1449	7.9374	7.3705	7.2602	6.5096	7.6147	6.1721	8.4658	6.9630	6.9011	7.6380	8.1029	7.3527	6.8172	6.3743	6.8738	6.7907	6.5666	7.2037	8.2691	7.6135	8.1796	7.8663	7.2635	6.1829	8.1179	7.0497	8.3107	6.9229	6.7479	7.5262	6.5697	7.3963
KNDC1	0.9761	3.9139	2.6515	4.1907	2.1685	3.5744	1.7169	2.8142	6.0430	4.4732	6.1554	1.7685	7.2609	4.9727	4.6949	8.0488	6.0804	4.4402	2.8237	5.5972	4.6601	5.0218	2.6752	6.7124	4.6803	0.0000	2.2987	2.7639	5.5752	2.8666	5.1278	2.4828	3.3710	4.3175	3.4353	3.8633	3.9231	3.8281	1.8314	3.6936	8.5361	5.3554	2.7292	5.1490	5.4865	2.4876	2.1126	2.2259	7.3296
HMG20A	11.4501	9.3314	10.0902	9.2482	9.8401	9.2348	9.4811	9.0011	9.9465	10.0964	9.4223	10.0774	9.3263	9.4189	9.2539	9.2138	9.4179	9.2749	9.2848	9.4950	9.0376	9.7912	9.2081	9.3618	9.9851	9.6782	9.6070	9.5995	9.6311	10.4359	9.4929	9.5964	9.9394	8.8596	9.5608	10.1077	10.2281	9.7663	9.5153	10.3434	9.8446	9.5652	10.0176	9.9327	10.1272	10.0600	8.3649	10.1717	9.6574
HMG20B	11.8947	11.1459	10.4978	11.6399	11.0025	10.6103	10.8931	11.1416	10.2603	10.8059	11.7578	10.4888	10.4879	11.3027	11.1012	11.02505	11.6975	10.9808	10.7005	10.7771	10.6902	11.0458	10.1532	10.7116	10.8913	10.0330	10.9869	11.3120	10.6497	10.3735	11.2044	11.1626	10.6246	10.5627	10.5302	10.6899	10.5279	10.4325	10.7517	10.0108	11.0271	11.4374	10.6034	10.2687	10.9070	10.5678	10.7057	10.8962	10.9840
PHOSPHO2	6.6736	6.2790	7.4223	5.5007	5.4715	6.6133	6.2132	5.5207	4.3930	6.1485	6.2940	7.0624	5.6492	5.6056	5.2552	6.22135	6.2386	5.7646	6.6826	6.8346	7.4801	6.0202	5.5928	6.4256	7.2916	6.0527	5.5755	5.8205	5.6546	6.5286	6.2951	6.6576	6.5255	7.0760	6.9080	6.0869	5.1001	5.5303	5.3181	5.9263	6.5743	6.7328	7.1789	7.7315	6.1198	6.1300	6.7547	6.1387	6.5290
AAGAB	10.2033	9.7803	10.2345	9.4690	9.9738	9.6371	10.6292	9.5755	9.4162	10.0068	9.3447	9.8170	10.1227	9.7260	9.7415	9.98155	10.1975	9.7662	10.4390	9.8963	9.5518	10.3709	9.1200	9.5752	9.6730	9.6513	9.6397	9.4001	9.3989	10.5384	10.4699	10.5249	9.7984	8.9186	10.8680	9.6253	9.9201	10.7453	9.9321	9.8544	10.7851	9.5038	11.0059	9.7290	9.9077	9.7809	8.8026	10.1480	9.2942
C4orf19	3.2259	6.3886	7.3660	8.6448	8.2632	6.1988	8.1010	9.5187	8.4178	7.5251	7.6108	5.9457	7.3299	8.1087	8.8915	8.08795	5.7879	7.0403	9.3285	5.2936	7.2792	5.1259	5.5145	5.3940	5.4073	5.5210	8.0680	5.6474	7.8547	6.6833	7.2618	6.9624	7.7209	7.1602	8.3761	6.7057	6.0637	5.7897	5.8143	7.7271	7.5044	3.9218	8.5633	7.6936	6.3057	5.0020	6.9089	7.1203	7.0269
C3orf79	0.0000	0.0000	0.0000	0.0000	0.0000	0.0000	0.0000	0.0000	0.0000	0.0000	0.0000	0.0000	0.0000	0.0000	0.6241	0.0	0.7256	0.0000	0.0000	0.0000	0.0000	0.0000	0.0000	0.0000	0.0000	0.0000	0.0000	0.0000	0.0000	0.3239	0.0000	0.0000	0.0000	0.0000	0.0000	0.0000	0.0000	0.0000	0.0000	0.0000	0.0000	0.0000	0.0000	0.0000	0.0000	0.0000	0.0000	0.0000	0.7328
SLC7A6OS	6.4366	7.7702	6.8311	7.2753	7.3143	7.3569	7.4576	7.4514	6.9457	7.3910	7.0236	7.6938	6.9742	6.4382	7.1608	7.11345	6.8038	7.0638	7.7743	8.1074	8.1597	7.7010	7.5795	7.2812	7.3471	7.8003	8.0097	7.5571	7.5562	8.5457	7.8491	7.6947	7.6290	7.3361	7.2838	8.2045	7.0088	7.7296	7.3096	7.8468	7.1576	7.2519	7.6091	6.8930	6.8489	9.2329	7.5365	6.5601	6.3772
C3orf77	0.0000	0.0000	0.0000	0.0000	0.0000	0.0000	0.0000	0.0000	0.0000	0.0000	0.0000	0.0000	0.0000	0.0000	0.0000	0.0	0.0000	0.0000	0.0000	0.0000	0.0000	0.0000	0.0000	0.0000	0.0000	0.0000	0.0000	0.0000	0.0000	0.0000	0.0000	0.0000	0.0000	0.0000	0.0000	0.0000	0.0000	0.0000	0.0000	0.0000	0.0000	0.0000	0.0000	0.0000	0.0000	0.0000	1.5360	0.0000	0.0000
C3orf75	7.9406	8.0199	8.3466	8.2219	8.9146	7.5798	8.7774	7.7881	7.0609	8.6051	8.2071	8.6058	6.9129	7.5384	8.1489	8.49235	8.9325	8.2558	8.2451	7.3415	8.8377	7.8248	8.5564	7.6264	8.4917	8.8772	8.4616	7.8410	7.6895	8.6903	8.4400	9.6078	7.7788	8.4988	9.3267	8.0333	8.2740	8.3644	8.3954	8.2194	9.0337	7.5433	9.0614	7.2894	8.4515	8.4220	8.4950	7.7763	7.7885
C3orf74	1.5530	0.0000	0.0000	0.4596	1.2292	0.0000	0.0000	1.0459	0.0000	0.8952	1.2063	0.3419	1.6908	0.7785	0.6241	0.0	0.7256	0.4836	0.4005	0.6714	1.8868	0.0000	0.0000	0.9877	0.0000	1.3915	0.5217	0.4230	1.3687	1.1755	1.5089	0.0000	0.0000	0.5369	0.0000	1.0448	0.0000	0.8110	0.0000	0.8897	1.8930	0.3252	0.0000	0.5990	0.0000	0.3132	1.5360	0.0000	0.7328
C4orf10	8.2060	9.4190	8.3975	8.9091	9.1084	9.1767	8.8574	9.5358	8.3782	8.1984	9.2390	7.7327	7.7030	8.8059	8.6161	9.7012	8.3619	8.8628	9.2640	9.9196	8.6752	7.9147	9.5923	7.8401	9.6569	9.4598	9.4067	7.6203	9.2073	10.5658	8.7615	8.4794	9.2662	9.6494	9.3090	8.0637	8.5068	8.2006	8.2278	9.7801	9.4564	6.9930	7.5478	7.8235	8.3687	9.5687	9.8824	9.4779	8.3896
C3orf72	0.0000	5.1039	2.3648	2.6446	4.2286	5.8516	3.7875	6.7946	4.7576	4.4544	7.2818	3.4807	7.1492	1.4794	2.0867	3.9218	0.7256	7.2586	4.9279	5.9958	0.6226	5.9560	1.6575	5.3566	1.6960	3.1004	4.3023	0.4230	0.3377	6.1391	5.2020	0.0000	1.6001	2.5753	6.1671	5.5125	1.6441	6.3122	1.6074	5.9960	2.8744	7.1908	6.8807	5.2501	6.9968	4.4501	0.0000	0.4944	5.8561
C3orf71	5.6863	5.9688	6.0800	5.9202	6.3952	6.0584	5.9922	5.5149	5.7626	5.7610	6.2736	6.9492	4.7387	5.2825	4.6534	6.1834	5.2902	6.7382	4.9821	4.8077	6.2823	5.1381	6.4377	5.6837	5.2038	7.0000	5.2638	5.0291	5.4105	6.2416	6.7930	6.8548	5.6408	6.3938	6.4622	5.4720	5.7151	5.8791	5.2505	5.0989	5.9582	4.6343	5.4144	5.8109	5.7293	4.8541	5.8545	4.9895	6.2317
C3orf70	4.6541	4.1339	4.5164	3.2103	4.4577	4.5667	5.3177	4.0233	5.7306	3.5367	5.6258	2.7832	5.7603	6.0925	6.4031	6.4044	4.7969	5.9245	5.6241	4.9228	5.7661	5.7168	5.1920	3.5217	4.2839	4.2780	6.9318	5.0306	5.7830	5.6318	3.5940	5.0938	5.2315	4.5295	4.5621	4.0133	5.8411	5.6008	5.5875	5.5119	6.5152	6.0101	5.9630	7.7350	5.6783	4.2254	5.5274	4.4218	5.3238
ZNF285	7.4278	6.9741	7.3775	5.4018	7.5266	6.8000	2.8884	5.9634	7.0445	6.4663	7.1452	7.3844	6.5249	6.4812	6.6641	6.9083	6.6951	6.1757	2.6135	5.9619	6.1637	6.6978	7.2617	6.4886	7.0751	7.2733	8.5175	7.0574	5.8701	7.5854	4.7661	5.9823	6.4982	6.4598	6.8977	5.5375	6.1454	6.1833	6.5489	6.8840	7.1657	6.7023	5.1999	5.4501	6.6528	6.7083	7.3122	5.9706	5.6623
MRO	2.9579	3.8042	4.3662	3.7013	4.3666	3.8611	5.4744	4.5891	5.1439	5.2686	3.5591	3.9979	5.7969	4.7415	5.0535	3.67015	4.7626	4.3863	6.1185	3.6839	4.3900	6.5302	2.9000	4.3222	4.8855	2.7977	3.8583	4.0886	3.5622	1.7073	3.4552	6.1156	4.7980	3.8607	6.0135	3.1222	5.6406	3.8659	5.6328	3.6936	5.6961	5.2250	4.4486	5.7133	5.5369	2.7700	4.4051	4.3368	3.8973
ZFP82	7.3271	7.2048	7.4509	7.8282	8.0265	7.5961	7.4270	7.4474	7.1632	7.5426	7.5418	7.4826	7.6924	7.4644	7.3110	6.6511	7.2539	7.3353	6.7274	8.8592	6.3374	7.6230	7.2868	7.0629	6.6456	7.4534	9.0096	7.9243	7.3573	8.1622	6.6694	8.8406	7.1702	6.6597	7.8280	7.2824	7.9161	7.2106	8.1022	7.2501	7.6044	7.9137	7.3353	7.9424	6.9134	7.9452	7.3336	7.4282	7.9145
CHFR	8.0864	8.7167	7.9596	8.5381	9.1917	8.2985	8.7864	8.5726	9.0882	9.3048	8.4381	7.8468	9.3524	8.5359	9.7757	8.4361	8.4432	8.6003	9.2041	8.5088	8.6586	8.7724	7.2917	9.3690	8.7272	7.9339	9.3052	9.3692	8.8090	8.4383	7.7977	8.5637	9.2539	8.6178	8.6052	9.4117	8.9743	8.9329	8.4150	9.3258	9.3623	9.2144	9.0795	8.4123	8.5189	8.6030	9.1016	8.1836	8.4600
EFHA1	9.0786	10.1367	10.0932	8.9649	9.5792	9.1707	10.6288	8.6242	9.2035	8.9290	9.5841	8.9659	9.5422	9.4670	8.9488	8.67175	8.5577	9.7962	9.2810	9.5907	9.1182	9.1816	6.4282	9.2942	9.3617	6.9775	9.7416	8.9193	9.4240	9.1020	10.6108	9.8197	9.2080	9.1538	9.7050	8.8303	9.7910	9.9191	8.6935	9.9916	8.5817	8.9781	10.4196	7.6227	9.5859	9.5591	9.2918	10.2628	9.9016
RTBDN	0.0000	2.5087	1.3273	3.3227	5.0206	1.6702	4.7343	0.0000	0.8116	3.0794	3.6744	1.2248	2.6536	0.7785	4.2166	2.21475	3.4335	1.1340	3.8836	0.9175	0.6226	1.3320	0.0000	0.0000	1.4222	0.0000	3.5178	5.3162	5.1938	1.7073	0.4533	2.8318	0.0000	2.3386	1.6481	1.0448	1.0445	1.0919	1.8314	1.8312	6.4864	1.7115	1.7015	1.8373	1.3751	1.7763	2.2630	2.8339	0.7328
EFHA2	3.1271	6.8994	5.9037	6.3518	3.6510	5.3934	7.4760	2.2939	3.9398	6.3083	6.1015	3.7043	5.1054	5.2688	4.4667	4.73175	4.6544	4.7488	3.3618	5.2267	5.9025	4.4253	5.6131	4.8668	6.3212	6.3416	6.0134	3.7296	6.0006	7.5177	6.6641	6.5120	5.4349	5.2975	6.0696	6.1422	5.3710	5.6120	4.7327	7.2635	4.8330	4.3902	6.6775	4.5946	5.6783	5.4411	5.7021	3.3206	4.9286
AAA1	1.9640	0.0000	0.0000	0.0000	0.0000	0.0000	0.0000	0.0000	0.0000	0.3636	0.0000	0.0000	0.0000	0.0000	0.0000	0.0	0.0000	1.1340	0.0000	0.3744	0.0000	0.0000	0.0000	0.0000	0.6415	0.6241	0.0000	0.0000	0.0000	1.1755	0.0000	0.5945	0.0000	0.0000	0.0000	0.0000	0.0000	0.0000	0.0000	0.0000	0.0000	0.0000	1.7015	0.5990	0.0000	0.3132	0.0000	0.0000	0.0000
GPR75	4.4775	3.4507	6.3263	6.1819	4.4037	4.3977	3.3433	5.4308	6.0807	5.3919	5.7093	4.9768	5.4833	4.3187	5.0768	4.058	3.8802	4.5175	6.4336	4.2310	2.6772	4.6159	4.3877	4.8829	5.4262	5.3593	5.4347	5.3285	5.1516	6.2577	5.4778	3.2735	4.0392	5.7724	2.8024	4.9556	4.9757	3.2744	5.7472	6.3157	5.5280	4.7802	3.9930	4.9136	4.5917	4.6722	6.5152	4.2151	4.4496
NUDT9P1	2.9579	2.1081	3.4840	3.5244	1.9847	4.2730	0.0000	4.9619	0.0000	2.4818	2.5615	2.3253	2.3725	2.1942	0.6241	1.4324	1.2061	2.3169	2.0704	3.1216	3.7454	1.3320	2.0814	3.0371	3.3950	3.8062	3.0712	2.1399	0.6111	4.7909	0.4533	2.1922	2.5549	3.8607	2.6141	2.0667	1.0445	2.3644	0.0000	2.4720	3.8828	2.0120	1.8213	2.8432	3.4010	2.5486	3.7387	1.6056	3.7630
SYPL2	2.9579	2.1976	3.3301	2.4602	2.9984	2.1673	3.3433	1.9408	3.8292	2.6228	3.7464	1.5221	3.9785	3.6784	3.9649	5.6934	3.5983	4.4402	2.8875	3.5443	6.0390	2.9687	2.5480	4.2984	4.4777	1.8899	3.2797	3.5313	4.0723	3.6530	2.7880	5.1775	3.4801	2.4618	1.8323	2.5320	3.0771	3.5313	4.1610	0.8897	4.0809	4.1443	4.4298	2.4936	4.7281	0.9783	3.6043	1.6056	2.7282
RFX8	0.9761	1.8005	0.8112	1.3224	1.2292	0.0000	4.7831	0.4382	3.6236	0.0000	2.0938	0.6181	2.4481	3.4613	2.3391	2.19655	2.0936	1.7611	2.5361	0.6714	2.0833	4.4505	2.5480	0.0000	2.7224	1.6621	0.0000	3.8019	3.2386	0.3239	0.4533	3.7813	2.4515	0.0000	1.1894	0.3400	3.9231	3.7083	3.1171	0.6494	1.2913	1.4696	1.9319	0.5990	2.3176	0.5706	2.2630	2.0940	0.4125
ZNF222	5.3252	4.7020	5.9345	5.8594	5.6406	4.9663	3.9142	3.2289	5.4995	3.7870	5.4053	5.1445	4.5046	5.0455	2.9572	5.3389	5.2539	4.3288	3.7866	4.4135	4.8064	4.4240	5.2231	3.9747	4.5825	5.4791	6.3124	4.8008	4.3347	6.4529	2.9345	5.5005	5.4138	4.2798	5.9526	5.3023	4.4898	4.3840	5.8062	4.1812	4.4773	4.3607	4.8375	4.7711	4.7913	3.2062	4.5161	3.8967	5.3754
RFX4	0.0000	0.0000	0.4619	0.0000	0.0000	2.1673	1.2463	0.4382	0.0000	0.0000	0.0000	0.3419	0.0000	0.0000	0.0000	0.2483	0.0000	0.4836	0.7137	0.3744	0.0000	0.0000	1.0548	0.0000	0.0000	1.0582	0.0000	0.0000	0.3377	3.4685	0.0000	0.0000	0.4919	0.0000	0.5128	0.3400	0.0000	0.0000	0.0000	4.4430	1.0605	0.0000	0.6444	0.0000	0.8456	0.0000	0.0000	0.0000	0.4125
OR2C3	0.0000	0.0000	0.0000	3.1505	1.8832	0.0000	0.9373	0.0000	1.5299	0.0000	0.7257	0.0000	0.3546	1.0517	0.8576	0.7225	1.8538	0.0000	0.4005	1.7529	0.0000	0.0000	0.6217	0.7271	0.0000	0.0000	1.4554	0.0000	0.0000	0.8116	0.0000	0.0000	0.0000	0.0000	0.0000	0.0000	0.0000	0.0000	0.0000	0.0000	0.0000	0.3252	0.0000	0.0000	0.0000	0.3132	0.3074	0.0000	0.0000
AVPR2	5.5377	5.4610	2.2551	4.9724	6.3180	5.7264	9.5094	5.6935	4.5407	4.0918	4.7098	3.5482	9.0276	3.8312	4.2166	3.8549	4.9266	3.0301	4.2898	4.5738	2.5501	4.7234	5.0110	7.8822	2.8399	4.5013	4.4818	5.9299	6.0183	5.3043	3.9096	2.8318	3.4801	2.7786	1.4369	6.9044	5.4895	7.0556	2.8362	2.3160	2.9095	1.4696	4.1613	3.5617	5.0037	3.8173	5.0470	3.5890	5.5135
RFX7	9.3072	8.6666	9.9813	8.9198	9.2010	8.8268	8.5965	8.5847	10.0452	10.0371	9.0442	9.4342	8.6899	9.1959	8.3645	8.39805	8.5850	8.1343	9.1684	8.9081	8.6372	8.6414	9.3974	9.2224	9.8861	9.7759	9.0302	8.9213	9.0499	10.2939	8.3964	7.8644	8.9728	9.2207	7.8994	9.5496	9.1063	9.4465	9.0847	10.4342	8.6227	7.8739	8.9889	8.8745	9.2045	9.4809	8.6187	9.2981	9.0450
NRXN3	6.3953	6.8894	1.5295	6.6609	6.1857	4.7179	4.9202	6.6389	8.0818	8.2286	7.3671	4.9013	8.1298	6.4343	6.4485	6.676	4.4538	8.5869	8.3120	7.6680	2.7941	4.8234	7.9682	4.7487	5.2883	4.8104	7.7934	5.1462	6.4770	7.1132	5.0495	8.5441	10.0949	4.6639	6.2664	5.4525	5.3833	7.0515	6.0992	4.4617	4.4104	2.0997	9.6855	7.4165	5.0037	8.7080	5.0778	6.5759	6.3177
GPR77	2.5449	2.5770	1.5295	2.7287	3.6816	3.5205	2.4789	1.8009	4.4439	3.5367	2.5615	1.2248	2.6536	3.2057	2.6188	3.3046	3.8802	3.7807	3.1177	1.1278	2.0833	3.9814	1.0548	3.5217	3.5410	2.7977	1.8534	5.1462	2.3839	0.8116	1.9831	3.6701	3.7214	2.6805	2.3974	4.1918	2.1835	3.4835	3.9382	0.8897	4.0809	2.1823	3.2822	3.8461	4.6840	1.8750	3.0639	2.6582	1.9923
NRXN1	0.0000	2.2819	2.3648	0.8078	0.0000	0.0000	1.2463	1.2748	0.0000	0.3636	2.9753	0.3419	0.6389	1.4794	0.0000	2.3726	0.0000	0.0000	0.0000	0.0000	0.6226	0.4640	0.0000	0.0000	0.0000	0.0000	4.5097	0.0000	2.5228	0.3239	0.0000	0.5945	2.8268	0.5369	2.8881	0.3400	0.0000	0.0000	0.5963	6.1483	0.2399	0.3252	0.0000	0.5990	0.8456	0.0000	2.0311	3.9738	0.7328
RFX3	5.9068	6.7335	6.2851	7.7117	6.5048	6.9704	6.0732	5.8437	6.2857	6.7267	7.0840	6.1834	6.7618	5.9328	6.3705	5.11585	4.0606	6.1915	5.8001	6.8685	6.1853	5.2257	7.9989	6.0841	7.5972	8.6375	7.6568	7.5886	5.5911	7.6645	4.1080	6.2473	6.6921	6.8408	5.3915	6.8187	5.3207	4.6947	4.9394	9.5221	7.2993	7.1528	7.0466	6.8029	5.6327	8.0279	6.9489	4.7190	5.7087
SNORD104	0.0000	0.0000	0.0000	0.0000	0.0000	0.0000	0.0000	0.0000	0.0000	0.0000	0.0000	0.0000	0.0000	0.0000	0.0000	0.0	0.0000	0.0000	0.0000	0.0000	0.0000	0.0000	0.0000	0.0000	0.0000	0.0000	0.0000	0.0000	0.0000	0.0000	0.0000	0.0000	0.0000	0.0000	0.0000	0.0000	0.0000	0.0000	0.0000	0.0000	0.0000	0.0000	0.0000	0.0000	0.0000	0.0000	0.0000	0.0000	0.0000
RFPL2	0.9761	1.2508	0.8112	2.6446	0.8534	0.5226	1.2463	1.2748	2.1368	2.0541	4.4325	1.7685	2.7161	1.6535	1.0584	2.0408	0.7256	0.8452	1.5460	1.4739	0.6226	1.5345	2.0814	1.9815	2.4541	4.0138	2.6385	0.4230	2.5228	2.7089	0.4533	1.0144	1.1499	1.8896	1.6481	1.5162	0.7727	2.5616	1.8314	0.3610	2.5571	0.0000	2.0346	0.0000	0.8456	0.3132	2.5235	1.1545	4.4926
VPS37D	8.5739	9.0347	7.1739	8.3797	6.4832	9.5683	9.3272	7.6239	7.8746	8.6531	8.3826	7.8180	7.6269	8.9001	9.2955	8.9882	7.9697	7.0094	8.6566	9.5514	8.6489	7.5950	8.5850	8.6803	8.3870	8.3475	8.3600	8.2651	7.8266	7.0239	8.9799	9.3783	7.9186	8.5894	9.4303	8.1925	7.4360	8.4786	8.8695	8.0869	7.5301	7.0792	8.1060	7.2703	9.6800	6.7348	7.0863	7.3545	7.6762
NLRP13	0.0000	0.0000	0.0000	0.0000	0.0000	0.0000	0.0000	0.0000	0.0000	0.0000	0.0000	0.0000	0.8763	0.0000	0.0000	0.0	0.0000	0.0000	0.0000	0.0000	0.0000	0.0000	0.0000	0.0000	0.6415	0.0000	0.0000	0.0000	0.0000	0.0000	0.0000	0.0000	0.0000	0.0000	0.0000	0.0000	0.0000	0.0000	0.0000	0.0000	0.0000	0.0000	0.0000	0.0000	0.0000	0.0000	0.0000	0.0000	0.4125
APC	9.4852	7.7946	8.2480	9.4713	8.9551	8.3725	8.8734	8.1327	9.7429	9.3700	8.4272	8.8036	9.2799	8.2288	9.0480	8.89195	7.8399	8.3713	8.1295	8.7562	9.4968	8.6672	8.9259	8.3676	9.0071	8.9051	9.2811	9.1864	8.3283	8.5157	7.4804	7.8390	8.8536	8.4078	8.4072	9.4263	8.3821	8.9918	8.3073	9.8289	7.5828	8.2885	8.0319	8.7695	8.0660	8.4382	8.3238	7.3545	8.7368
TMEM179B	10.7158	10.9354	11.4286	10.9472	11.8721	10.2774	11.5534	11.9271	10.8526	10.8077	11.7127	12.0091	11.2489	11.5164	10.2517	11.2678	11.5955	11.8793	11.1607	11.2599	11.6353	10.4986	11.3944	10.7648	12.0684	11.3502	10.9879	10.6585	11.9802	11.0858	12.0580	12.7358	11.3029	10.9982	12.5633	10.1529	10.9717	11.0500	11.2711	9.5114	11.5853	11.4518	10.5062	10.8836	10.6212	11.2131	10.1509	11.2860	12.4831
ABCE1	10.3258	10.4129	10.1741	10.8628	11.0151	10.2718	9.9190	9.5795	10.4814	9.8318	9.5791	10.4728	10.0092	10.2096	9.7415	9.7146	10.8359	10.3244	11.0555	10.3436	10.1686	10.7664	10.5726	10.0950	10.7327	10.5934	9.9642	10.0391	10.5367	10.2846	10.0369	11.2028	10.9342	10.9032	10.5193	10.1008	10.0477	9.5173	10.3442	9.5126	9.6585	10.5000	10.1514	9.8353	10.4994	10.9997	10.5291	10.8203	10.3373
UQCRC2	12.5669	11.9313	11.9214	10.5154	11.9197	12.4994	13.4795	11.3932	11.0912	11.2841	11.9896	12.4135	10.7925	11.3306	11.2953	11.0313	11.9588	11.5173	11.3464	11.3033	12.8000	11.6208	11.6949	11.7319	12.1448	11.7948	10.7831	12.4423	10.7518	11.6482	12.3868	11.5410	11.8495	11.7163	11.1248	11.7454	11.5846	11.7975	11.0973	10.6046	11.8479	11.7899	11.7683	12.7818	11.1239	12.4818	12.1344	12.4455	10.7054
XPNPEP1	9.5045	9.7933	9.2348	9.9748	10.3479	10.4503	9.9777	9.9597	10.4611	10.9242	9.5667	10.2152	11.0230	10.5278	10.1829	10.74515	10.7919	10.4414	10.3688	10.3469	10.2817	10.7273	10.0061	10.6441	9.8357	10.0878	10.4145	10.3866	9.8480	10.4691	10.0486	10.1533	10.8279	10.0859	9.8942	10.1789	10.3093	10.2195	10.3362	10.0029	10.0092	10.4836	9.4531	9.4825	10.4705	10.3551	9.9700	9.8495	9.8409
XPNPEP2	0.0000	2.6422	0.0000	1.5242	1.5272	2.1673	4.0086	1.0459	3.0309	2.1504	0.4081	0.6181	2.5883	3.7568	2.6188	2.9649	6.4257	3.3448	0.4005	1.4739	2.0833	2.5684	2.5480	0.4089	5.4073	2.5536	0.9040	2.9018	2.5228	3.2568	1.9831	1.8278	5.1677	1.4873	2.9689	0.8458	1.9389	3.5776	2.4869	0.6494	0.9296	2.1823	3.5132	2.8432	3.6954	0.0000	1.7548	3.1317	2.4067
TIGD4	4.2023	5.9015	4.1984	4.9896	3.2637	5.7499	2.4789	3.5852	4.3668	4.2738	5.6353	3.9488	4.1006	3.7568	3.2722	3.7883	3.1446	5.4334	3.9449	5.4679	4.2332	4.9350	5.2339	4.2495	4.5135	6.3222	5.0162	4.4896	4.9073	6.6537	5.2307	5.3854	4.0392	5.4834	4.3670	3.9650	4.4988	3.9387	4.3173	4.7169	3.2758	3.7962	5.1321	4.0391	4.3311	5.9170	5.3200	3.7290	5.4384
ZNHIT3	8.2947	8.3873	9.0067	9.0738	8.4994	8.7049	9.4969	9.0224	8.0213	8.1669	8.2890	8.3069	8.2171	8.3793	8.9394	8.2531	9.5909	8.6672	9.5875	8.5355	9.1346	8.5927	9.2170	8.5484	8.6264	9.5409	9.1406	8.3095	8.8011	8.4709	10.2378	10.4694	8.4969	9.6052	10.6639	8.1430	8.8696	8.8957	8.4664	9.1886	9.0132	8.4032	8.6390	8.1120	8.5006	9.1546	8.7468	8.4733	8.6571
GGCX	8.1999	9.4374	9.1299	9.4705	9.2029	9.4508	9.5094	10.5260	9.5296	9.7196	9.8131	9.6431	9.5529	9.2367	9.8261	9.7378	10.2229	9.5962	9.2503	9.1349	9.2026	9.5395	8.8026	9.5924	10.2842	8.8487	9.5436	9.7837	9.3111	10.4735	9.1061	9.7211	9.6819	8.9065	9.8408	9.4648	9.3792	9.8636	9.2767	9.7993	9.1164	10.0334	9.6586	9.4145	9.3097	9.9669	9.7147	10.6254	8.8683
PAPLN	5.9068	5.3285	6.3796	8.9938	8.7983	7.6155	5.8164	7.9292	6.6750	9.2178	9.8147	7.9026	8.0069	7.9571	8.4030	8.5556	8.9228	7.4449	8.2436	7.8308	5.8222	7.0306	7.6845	5.7657	6.4561	8.0475	8.6281	8.7377	7.8679	6.9317	5.5815	6.8227	9.0411	7.7852	8.5273	6.7203	6.1309	7.9764	7.1048	8.5379	10.0765	5.7639	6.8669	9.6846	8.9678	10.2926	8.8457	7.6082	8.6203
ADNP	11.7692	11.1670	11.6036	12.0932	11.5160	11.7023	11.5635	12.1376	12.0386	11.9039	11.4083	11.2877	11.6681	12.1535	12.0409	11.1195	11.3167	11.5410	11.6082	12.1582	11.6183	11.4977	11.3640	11.7846	12.3345	11.6250	12.5098	11.6323	11.2857	12.6137	10.9085	11.3280	12.6826	11.9111	10.7673	10.7252	11.7029	11.7008	11.3285	13.1057	11.3756	11.5235	11.3623	11.2041	11.4917	11.9680	10.9668	11.9386	11.5359
TMEM218	7.5445	9.1982	7.9791	8.7453	7.0320	8.7601	8.6302	8.2783	7.4975	7.8492	7.6723	8.1082	8.0118	7.2233	8.0507	7.8127	8.5068	9.4995	8.4331	8.0040	8.1403	8.4513	8.0320	8.1200	8.2767	8.3135	7.9051	8.2131	8.1143	7.7896	8.6900	9.6144	8.0724	8.5690	9.1165	8.1199	7.8244	7.9568	8.3844	7.5723	7.2641	8.3822	8.4307	8.7229	8.6873	7.8082	9.0002	8.1957	9.2487
STXBP6	8.0864	8.1587	7.4633	8.6782	8.7675	6.1988	5.7928	10.1265	6.9105	7.7509	10.1723	9.5360	9.7618	6.3857	8.1571	9.8763	9.2942	9.2979	7.5214	5.3576	7.5811	10.7715	8.7973	7.1978	6.6293	8.3037	6.8195	7.6944	4.9199	4.1793	6.6323	9.7272	5.7825	8.6554	8.7807	9.5065	6.0484	6.6359	8.8537	5.3703	2.9095	6.2542	7.2996	7.1810	7.7347	7.1709	8.6785	9.6319	7.9185
KHDRBS1	11.9644	11.8602	12.1496	12.4842	12.4352	11.8074	11.2886	11.7947	11.6562	12.3284	11.9927	12.1536	11.9882	12.0871	12.3522	11.61925	11.9342	11.6257	12.3094	11.9322	11.8311	11.5282	12.0227	11.9758	11.6139	11.9011	12.7376	12.0066	12.1168	12.3995	11.0915	11.4928	12.0699	11.8634	11.2967	11.5775	11.9969	11.9421	11.8503	12.3288	12.0909	12.3165	12.3653	12.2025	11.6734	12.4395	12.2069	12.1295	11.8370
RUNDC2C	5.2717	3.6689	2.5621	4.7355	3.5882	3.3457	3.2070	3.7156	4.0958	3.7472	5.3305	3.7922	4.5732	4.6076	3.8805	4.1109	1.5660	4.1004	2.0704	5.8669	2.0833	4.4595	3.8451	3.8514	5.6519	5.5482	5.6826	4.1081	2.7848	6.4727	3.9342	1.3391	2.9150	1.7458	2.9689	5.0912	2.1226	4.3088	1.3422	5.3752	4.5903	3.7004	5.1145	4.0409	5.3229	4.8274	4.5776	4.3406	3.7213
KHDRBS3	6.3786	9.2798	7.8947	8.4665	6.4614	8.4193	8.2687	6.7854	9.7518	6.4332	9.3953	8.6078	7.9835	8.8607	8.2778	8.71405	8.5094	8.7926	6.1961	8.3304	7.9393	8.2027	8.2821	6.8823	7.2012	6.7204	8.3466	8.3920	8.9286	4.7909	8.5954	10.3816	7.8105	6.7888	7.9966	9.1907	8.5511	8.6844	8.7546	7.9510	8.3121	5.6006	8.4212	8.5434	8.3530	7.1854	8.2903	8.5536	9.7667
GGCT	10.2556	9.9649	9.6272	9.6504	10.2802	9.2576	9.6880	9.5915	10.2639	10.5827	10.5889	10.0827	9.9688	8.7572	10.9050	10.32945	11.2697	8.6597	9.9737	9.2719	10.1309	10.1289	9.3422	10.5053	9.8089	9.3643	10.0831	9.2866	9.3943	9.7552	10.4461	9.6633	8.4089	9.5515	10.5905	8.9170	10.5296	9.9219	10.1718	8.9522	10.6056	9.6755	9.9915	10.1965	9.7296	10.2316	10.9358	11.0647	9.0991
VPS37C	9.5102	9.1639	9.0592	10.1379	10.4337	8.8879	9.6663	9.4812	10.1870	9.7386	9.7575	9.6330	10.4352	10.3227	9.8372	10.27585	10.0830	9.8476	9.9983	9.4115	9.8539	9.9092	9.8814	9.3365	9.9811	9.6962	9.7201	9.8443	10.5583	9.4236	9.7674	9.6606	9.9286	9.9563	9.4664	9.0574	10.1188	9.5576	9.9687	10.0419	10.1380	10.2306	8.9318	9.3625	9.9137	9.8550	9.3752	9.7226	9.4306
STAC2	1.5530	8.6499	8.3383	7.5622	6.1588	6.6451	7.1580	7.8225	3.3838	3.7047	7.4530	4.6784	5.4742	3.0273	8.9136	2.8131	5.3984	4.2419	6.1961	4.8506	6.8233	6.4943	7.4468	6.3563	7.7920	5.9578	8.1636	7.3563	5.4503	6.8204	4.8048	7.8801	5.7392	9.4019	3.6951	10.9807	6.0328	6.2056	1.3422	5.9503	10.0541	8.8731	2.7892	6.8292	4.7708	5.9286	5.1758	6.4125	4.7270
LOC283404	2.5449	3.3372	1.5295	1.5242	1.2292	3.6263	1.7169	3.8915	0.0000	2.4059	2.4793	1.9789	2.5199	1.9490	0.8576	1.9036	3.5983	1.5807	1.5460	1.4739	4.3137	3.5388	2.5480	3.2996	2.2986	1.0582	2.1650	1.2406	1.9638	1.3279	3.0026	1.3391	2.9833	1.8896	3.4911	1.2196	3.4012	1.3271	2.3489	1.9421	0.2399	1.3315	1.8213	2.8432	2.8828	3.1706	3.3592	1.7874	1.8670
ZNF395	11.7172	10.1030	11.1896	11.0958	9.7977	10.9003	9.8596	10.8500	10.2307	11.6587	11.6179	11.1365	10.4079	10.6029	10.3462	10.6854	10.4495	10.7399	11.4020	9.9613	11.1109	9.7275	12.0781	10.0128	10.7256	11.6861	11.2271	11.4229	10.7590	11.8432	9.1933	9.9065	11.4302	9.9350	9.5068	11.2737	10.1068	10.2673	10.0820	11.3280	10.9208	10.5985	11.0438	11.2750	10.9129	10.6658	10.6227	10.3871	11.0432
STAC3	5.6252	5.8097	5.3172	5.3485	6.4076	5.8516	4.9841	6.1585	6.1807	6.6862	5.4026	4.5688	6.1751	5.5707	5.4038	4.1384	5.9492	6.2819	6.0081	5.0912	5.3741	6.4287	4.6578	7.2600	4.4777	6.0072	4.8300	6.6847	6.0734	4.7778	5.4537	5.0500	5.2000	5.2983	4.9081	6.8028	5.9719	5.6983	6.8483	3.1707	5.9155	5.8235	3.3633	6.2286	5.5369	4.3385	5.8364	4.6944	4.8808
TBL1Y	0.0000	0.0000	0.0000	0.0000	0.0000	0.0000	0.0000	0.0000	0.0000	0.0000	0.0000	0.0000	0.0000	0.0000	0.0000	0.0	0.0000	0.0000	0.0000	0.0000	0.0000	0.0000	0.0000	0.0000	0.0000	0.0000	0.0000	0.0000	0.0000	0.0000	0.0000	0.0000	0.0000	0.0000	0.0000	0.0000	0.0000	0.0000	0.0000	0.0000	0.0000	0.0000	0.0000	0.0000	0.0000	0.0000	0.0000	0.0000	0.0000
LHCGR	0.0000	1.2508	0.8112	0.8078	1.6559	1.4573	0.9373	0.0000	0.4621	0.0000	1.5662	0.3419	0.6389	0.7785	0.3456	1.1931	0.0000	1.1340	0.4005	1.1278	0.0000	0.8145	0.0000	0.0000	0.0000	1.0582	2.2987	1.2406	1.5089	1.5916	0.0000	1.3391	0.8581	0.0000	0.0000	0.3400	0.0000	0.4617	0.5963	2.1411	0.0000	0.0000	0.0000	1.3471	0.8456	2.4876	2.1898	0.0000	0.7328
TMEM211	1.9640	3.5218	0.4619	1.3224	1.2292	2.3011	5.1789	2.0683	0.0000	0.3636	2.6392	0.8498	2.0229	0.4412	1.3917	2.5322	2.4790	0.0000	2.6871	0.0000	0.6226	1.5345	3.1828	3.0371	1.0841	4.2780	0.9040	0.0000	2.4550	0.0000	4.8424	2.0214	0.0000	0.5369	1.9956	0.3400	0.7727	0.4617	3.2780	1.2758	0.6256	0.0000	3.0566	3.2071	0.0000	0.9783	0.0000	0.4944	3.7630
OR1Q1	0.0000	1.2508	1.7067	3.5707	1.2292	1.2076	1.5007	1.6459	2.5627	0.6538	5.0024	0.8498	0.8763	0.0000	2.2598	2.43995	0.0000	2.5308	0.4005	0.0000	0.0000	0.4640	0.0000	0.9877	1.0841	2.4140	0.0000	1.4349	1.2133	2.4676	0.0000	1.8278	0.0000	2.7786	1.4369	2.3929	1.6441	0.0000	0.0000	0.6494	0.0000	0.0000	0.0000	0.5990	1.7617	3.1706	4.2872	0.4944	4.5950
TMEM127	11.1985	11.7630	11.6699	11.8121	11.2266	11.6443	11.5911	11.7688	11.7258	11.6994	11.3636	11.4579	11.8306	11.6839	12.0203	11.5361	11.1619	11.6242	11.4790	11.8725	11.3540	11.5984	11.2062	11.1881	11.3928	10.7224	11.8349	11.8061	11.4843	12.1151	11.2455	11.3611	12.0558	11.2279	11.2339	11.7200	11.6443	11.6074	11.6471	11.5803	11.5646	11.5313	11.2074	11.7192	11.3675	11.6126	11.0523	11.7730	11.5655
GPR78	4.9210	0.3515	0.5575	1.0879	0.0000	0.0000	1.5712	1.6766	0.5614	1.1642	3.4683	0.0000	2.0877	0.7785	0.8576	0.0	0.0000	0.0000	0.0000	0.8480	0.0000	0.0000	1.0548	1.6171	0.0000	1.3915	1.2059	2.1816	2.3206	0.0000	1.5089	0.0000	0.0000	0.0000	0.0000	0.0000	0.4748	0.0000	0.6300	1.8495	0.4456	0.0000	0.6828	0.5990	0.0000	0.3874	0.3074	0.0000	3.8750
TRPA1	0.0000	1.0824	0.4737	2.5627	1.2292	2.1715	3.9411	1.2142	4.4059	0.0000	2.5710	0.0000	2.0298	2.7612	2.9144	2.7703	2.2991	0.4877	2.2874	0.6714	4.3266	4.1213	2.8165	0.0000	2.3101	0.7408	3.2169	1.7836	3.6630	0.8116	1.8417	1.3449	2.4622	2.7047	0.5171	6.5056	2.1913	5.7691	2.4869	0.3610	0.2421	1.6016	1.4302	5.4918	2.3382	0.9783	5.0027	2.3467	0.0000
VPS37B	10.3802	10.3852	8.8055	10.0135	9.6523	9.5608	10.7429	9.6223	10.5995	10.2769	9.1054	9.4174	10.6309	10.6574	10.5894	10.60575	10.8099	10.4700	10.1539	10.0578	10.3339	9.2179	9.4954	9.3740	10.2829	9.2420	10.5304	10.2560	10.3930	11.0868	9.8920	9.7281	11.1687	9.3717	9.7692	9.7324	9.9285	9.9536	8.3800	10.0987	10.0762	10.1179	10.8526	10.5016	10.6536	10.9131	10.1081	9.8685	11.3024
TTC7A	8.9377	9.6476	9.5929	8.6574	9.3567	10.1496	9.6129	10.2918	9.4004	10.5672	9.5873	9.3997	10.1250	9.9141	10.0140	10.2387	10.1382	10.4827	9.5908	10.2531	9.2908	9.9112	8.7548	10.0361	10.6333	8.8248	9.4967	10.3648	10.1372	9.2234	9.1273	8.5559	10.8247	8.7641	8.8821	9.6478	10.0056	9.6914	10.4856	9.8869	8.8709	10.1620	9.4189	10.2249	9.7197	8.8696	10.4577	9.1153	10.1356
UQCRHL	9.4852	8.4492	8.8790	9.5398	9.9252	10.0185	9.3395	9.0091	8.2612	8.1781	8.7856	9.2950	8.6068	7.9756	5.1223	9.888	9.7996	8.0609	4.8817	4.3615	10.6741	8.6793	8.7421	9.2706	4.6159	8.6118	8.1146	8.7707	9.4262	9.1880	9.7563	6.3945	7.7761	4.1071	5.7980	8.7604	9.2717	9.3680	5.4922	8.1846	10.2382	9.7837	9.8047	10.1639	8.6984	4.5280	8.3968	8.9043	9.9911
ZBED4	9.3655	9.2585	8.3895	10.2232	9.7011	9.3121	8.8247	8.9719	9.1652	9.3081	9.1666	8.6593	9.2908	9.5819	8.6755	8.72765	8.8222	9.4212	9.3986	8.9970	9.6845	8.6793	9.1842	9.1376	8.3228	8.0445	9.5351	9.2539	9.8431	8.8640	8.3067	8.5382	9.4197	9.3258	7.9426	10.1562	9.7012	8.8761	8.9268	9.9738	9.0769	9.4157	9.3709	9.3658	9.1569	8.4985	8.3088	9.1482	9.3480
C11orf2	11.4929	10.8690	11.0557	11.4096	11.4402	12.6739	10.7869	11.1233	10.9612	11.5993	10.8726	12.1315	11.2822	11.9198	11.1971	11.86255	11.5001	10.9986	10.6276	11.0485	11.3520	10.7758	11.8420	11.5503	11.8983	11.5785	11.1180	11.1166	12.1814	11.2565	12.2862	10.6921	11.1345	11.1891	10.7384	10.8307	11.6198	10.9407	11.4256	11.4664	11.6193	11.3083	11.0358	12.0428	11.7763	11.3949	11.2425	11.1317	12.0743
C11orf1	7.3172	9.4639	9.7364	8.2253	8.7063	9.9908	8.9259	8.2783	7.6615	8.8161	6.7995	10.0444	7.7933	6.4985	7.5456	8.37945	9.6954	9.1768	9.4322	9.0134	10.4541	7.6151	8.4736	8.7177	9.8061	8.2220	8.7112	7.0999	8.4307	9.8732	10.0390	9.3240	8.9904	9.4701	9.4914	7.8496	8.4436	8.8180	8.3151	7.7754	7.7538	8.4578	7.9031	8.8225	8.4771	8.9320	8.0241	7.8664	8.5276
DPYSL5	0.0000	4.1786	1.0923	2.4602	3.6816	0.9054	3.4678	1.9408	0.4621	1.7194	2.2994	0.0000	2.7760	1.4794	4.1955	3.5785	2.2991	3.0301	0.0000	3.8997	1.6592	1.0963	5.4974	2.5643	0.0000	4.9433	10.1773	0.0000	1.7542	10.5148	1.8417	0.0000	5.0129	0.9274	2.1423	1.9721	2.0663	1.5291	2.3489	11.0020	9.0749	1.8188	6.5446	1.8373	2.3176	4.8158	2.1898	0.0000	1.7297
DPYSL2	8.5255	10.4769	11.1571	12.4244	9.7787	10.3621	10.2233	8.9941	11.0912	11.8387	9.6193	10.7805	10.3620	10.5483	10.4753	10.3322	9.7664	10.3342	10.0730	8.9665	10.3837	10.1799	11.6918	10.6067	10.3562	11.0836	10.2575	11.9617	11.5387	12.0991	10.5891	9.0783	9.9507	12.3929	8.8964	11.2269	11.0349	11.5401	10.7344	11.6862	11.2049	9.7059	10.6000	11.0651	10.7456	9.6590	10.7289	8.4663	8.2920
DPYSL3	8.7592	11.8948	11.8624	12.1821	12.5259	12.2072	11.9041	9.9841	13.7187	12.0739	11.8433	12.5214	12.1257	14.6559	13.3823	11.6307	12.6078	13.1664	11.1918	12.6342	14.0322	12.9675	12.8714	11.6576	14.2589	11.4157	13.2012	13.1878	13.3365	13.2290	11.1643	12.5177	13.4966	12.5746	11.6963	12.1566	14.0361	13.4314	13.2921	11.7738	10.7530	12.1395	10.3787	12.3113	12.8056	12.5662	12.7450	11.5589	11.6204
OSTM1	7.3614	8.3490	8.3583	8.6528	8.2909	8.2722	9.3148	8.9911	8.7717	8.4398	7.6253	7.8733	8.7694	8.7608	8.5623	7.8535	8.8854	8.8818	9.0489	7.7497	9.6510	8.7774	8.8952	8.1148	9.0655	9.0149	8.5464	9.4793	8.8541	8.1873	8.7332	9.5022	9.1053	9.2910	9.3804	9.1815	8.5794	8.4571	8.9789	8.1775	8.1824	8.4537	8.4377	8.5395	8.6011	8.2384	8.0003	7.7464	8.2596
RUNX2	7.7593	6.4168	8.9301	6.7390	5.8105	6.3062	8.8818	7.3753	8.8517	7.5949	6.4639	6.8580	8.5881	9.2520	8.3260	6.67125	7.8357	8.7678	7.5037	5.9619	8.6076	9.1111	8.1813	6.9754	7.4934	6.0550	7.6029	8.4310	8.2214	9.0868	7.0690	8.0368	8.8911	6.5249	6.4181	8.1634	8.9945	9.5430	9.1103	7.6721	7.6789	8.2579	9.2121	8.6190	7.8784	9.5460	7.1432	6.2670	8.4949
C11orf9	10.2522	10.5874	9.3792	11.3112	10.0089	11.2122	11.5495	10.1030	8.8422	12.6189	11.0018	8.4688	11.4210	8.9012	11.0994	10.89555	10.7166	11.8687	11.3707	11.6720	11.0915	10.0752	11.0283	11.3061	12.4182	11.1883	12.4155	8.5707	12.3735	11.5478	11.4847	9.2811	13.0717	11.2788	9.8760	9.0509	11.5977	10.3926	11.0194	12.0162	8.8100	9.4448	9.0878	10.1799	10.9896	11.2857	9.4398	10.3221	12.4486
KRTAP10-12	0.0000	0.0000	0.0000	0.0000	0.0000	0.0000	0.0000	0.0000	0.0000	0.0000	0.0000	0.0000	0.0000	0.0000	0.3456	0.0	0.0000	0.0000	0.0000	0.0000	0.0000	0.0000	0.0000	0.0000	0.0000	0.0000	0.0000	0.0000	0.0000	0.0000	0.0000	0.0000	0.0000	0.0000	0.0000	0.0000	0.0000	0.0000	0.0000	0.0000	0.0000	0.0000	0.0000	0.0000	0.0000	0.0000	0.0000	0.0000	0.0000
KRTAP10-11	0.0000	0.0000	0.0000	0.0000	0.0000	0.0000	0.0000	0.0000	0.0000	0.0000	0.0000	0.0000	0.0000	0.0000	0.0000	0.0	0.0000	0.0000	0.0000	0.0000	0.0000	0.0000	0.0000	0.0000	0.0000	0.0000	0.0000	0.0000	0.0000	0.0000	0.0000	0.0000	0.0000	0.0000	0.0000	0.0000	0.0000	0.0000	0.0000	0.0000	0.0000	0.0000	0.0000	0.0000	0.0000	0.0000	0.0000	0.0000	0.0000
KRTAP10-10	0.0000	0.3515	0.0000	0.0000	0.0000	0.0000	0.5435	0.0000	0.0000	0.0000	0.0000	0.0000	0.0000	0.0000	0.0000	0.0	0.0000	0.0000	0.0000	0.0000	0.0000	0.0000	0.0000	0.0000	0.0000	0.0000	0.0000	0.0000	0.0000	0.0000	0.0000	0.0000	0.0000	0.0000	0.0000	0.0000	0.0000	0.0000	0.0000	0.0000	0.0000	0.0000	0.0000	0.0000	0.0000	0.0000	0.0000	0.0000	0.0000
IGFBP2	13.1064	14.5027	13.0583	14.8077	13.2504	16.4885	13.8054	12.9773	13.2532	14.0101	16.5284	13.6009	14.0906	14.9624	15.9939	16.3936	13.9486	13.7349	15.0796	16.2084	12.9517	15.1693	14.0605	14.1951	13.6041	14.0884	14.4385	12.9452	14.5873	13.2484	13.3303	15.0938	14.2627	13.3984	13.9073	13.5361	13.8276	14.2919	14.2477	13.8521	13.1192	13.1478	12.2477	12.5198	15.7198	14.7882	11.8401	15.2136	13.5760
IGFBP3	11.7807	11.9356	11.7031	11.9294	11.0715	11.4079	11.7417	14.2866	12.3427	10.6403	12.6148	10.8337	13.4240	11.7755	12.9413	13.6441	10.5225	11.8083	11.9171	10.8601	12.7925	10.9353	11.7193	11.5705	10.6864	11.0814	11.6736	12.2445	10.8250	12.0112	11.8529	12.0385	11.9218	10.8792	11.3495	11.4444	11.7048	11.6090	11.3076	11.3688	10.9214	11.3360	11.0575	11.2079	12.8883	10.3435	10.6989	11.6986	12.2936
IGFBP1	0.0000	2.5087	0.4619	0.4596	2.0795	4.2063	1.9049	3.3543	3.9398	1.5880	3.3437	0.6181	3.5342	0.4412	1.8901	2.2366	4.0029	2.8019	2.6871	5.5794	0.6226	1.7120	1.3874	3.3926	1.6960	0.0000	1.4554	1.8975	1.2133	4.4852	4.6856	2.3448	1.3925	0.0000	1.1894	2.2390	1.0445	2.8147	1.6074	2.0450	1.2913	0.5903	1.9319	1.6129	5.2350	0.9783	0.7761	0.8618	3.3127
BOP1	9.1855	9.7286	8.5622	8.8334	9.6791	7.5765	8.5880	7.9625	9.2747	9.4760	9.2557	10.5956	9.5503	8.4676	9.5764	10.69735	10.1534	9.9940	8.5935	8.4780	10.6345	8.4989	9.5514	8.7088	8.9673	7.8619	7.9817	9.1821	10.3261	7.9002	9.8024	7.6208	8.5532	8.9213	9.6691	9.2810	10.0549	10.0558	10.2424	9.2915	11.5710	10.6981	9.8626	8.9243	9.4900	9.8926	8.8487	11.5665	9.9958
IGFBP7	12.2121	12.5746	13.6206	11.3179	12.2815	13.3325	13.3091	11.8426	13.0935	12.0163	13.1645	10.9164	12.1379	12.9008	13.1030	14.11015	13.0306	12.7886	13.4832	12.8193	14.7801	12.9214	13.3733	11.8184	14.1301	12.9271	12.2763	12.4915	12.6550	14.4644	12.6959	14.5110	13.4942	13.1168	15.4170	11.2692	13.0584	13.1379	13.4112	11.5859	13.9027	12.9234	13.2023	12.3929	13.2675	12.4756	12.3856	11.5858	11.6259
IGFBP4	9.5739	11.6569	9.7524	12.0534	11.7619	12.1722	13.0536	10.4769	11.7710	10.8026	11.5492	10.2457	12.3998	12.5259	12.7159	13.95985	12.8087	12.8186	11.7247	12.2095	12.6769	12.6847	12.9797	10.4833	12.5191	11.2725	12.0892	11.8219	11.9508	10.7891	13.3293	13.1283	12.7925	11.2572	12.3610	11.1025	12.3017	13.3051	12.5603	11.8267	10.8391	12.7351	12.9126	11.2741	13.6109	9.9535	11.3793	10.9983	11.1080
IGFBP5	10.9811	12.4703	13.3129	12.6004	10.9377	12.9175	12.2828	10.6064	13.0842	13.7999	13.8362	10.5138	13.6497	13.4023	13.2479	15.14835	11.1424	12.5540	12.5829	13.3660	11.8989	12.1067	13.9870	12.2357	12.7221	13.2429	14.4620	11.9690	12.1440	14.6748	11.3357	12.3836	15.0513	11.4638	12.9811	12.7929	10.8932	13.8997	11.8812	14.7658	11.9662	13.3366	11.0741	11.3701	13.6026	14.3889	10.9375	11.5946	11.0618
SKP2	7.4912	9.3758	8.5822	8.8835	9.5063	9.1575	8.2253	7.4649	7.8885	8.9650	8.9231	9.1991	9.0611	8.4734	8.4145	7.82385	7.8191	7.4711	8.6113	8.5832	8.0609	8.3324	6.8208	7.9159	7.9604	7.4127	8.5780	7.9740	7.9563	8.8979	8.0130	8.5520	8.9821	8.6194	8.1777	7.8806	8.0162	7.4811	7.6333	9.5019	9.1411	8.6697	9.6348	8.0245	8.4743	8.8451	8.7542	9.2398	8.0323
TTC4	8.8376	9.9838	9.2916	9.3748	9.6706	9.3504	8.9109	9.4519	8.7704	9.2925	9.2370	9.6015	9.1547	8.2845	9.5491	9.6829	9.8098	8.8794	9.5910	9.0536	9.8069	9.2591	9.0674	9.7775	9.1952	9.1011	9.6656	9.0418	8.7541	9.7199	9.8395	9.4673	8.6233	8.9132	9.6976	9.1088	9.0690	9.1319	9.3794	9.5360	9.8637	9.7220	10.4757	8.7351	9.4658	10.2167	8.5470	9.0888	9.1521
CYP2R1	7.5370	8.0548	6.7111	7.0521	8.2275	6.7830	7.6305	7.2697	7.8275	7.2647	8.2817	7.8400	7.7846	6.9462	7.2686	7.6739	7.1382	8.0609	8.1540	7.6035	7.1753	6.4386	7.3737	7.2577	8.1880	7.9841	8.2047	7.4577	7.3826	7.9466	7.1537	8.6705	7.6936	7.7970	8.7207	7.3284	7.3819	7.5437	6.4678	8.3049	9.7002	7.2873	7.8018	7.7245	7.6964	8.1087	8.6893	7.6703	6.9670
CKLF	7.6731	9.8672	8.8091	7.8912	8.2353	9.9546	9.9593	7.7120	8.2505	8.8497	7.5915	8.9489	8.3304	8.3156	7.8605	8.56345	9.8987	9.2805	9.7203	9.1057	10.2867	8.7330	8.4449	9.1527	9.1246	8.8871	8.7248	9.4536	9.6652	8.6329	10.6524	10.6354	9.1021	9.0655	9.9894	8.7928	10.4555	9.7923	9.2719	8.0564	8.8936	9.8038	8.8122	8.9915	8.5468	9.7187	9.4797	8.1087	8.3473
ZNF193	8.4988	7.5679	7.9286	7.7749	7.1015	7.8547	7.7881	6.2253	6.7975	6.8749	8.0126	7.6125	6.4851	6.9834	7.4845	7.5394	7.3437	6.7406	7.1671	6.3968	6.4486	6.5124	8.1516	6.8982	8.2182	8.5381	8.1767	7.5471	7.4385	7.6735	5.4167	7.1263	7.4268	6.8633	7.4241	7.3754	7.4681	7.7923	7.7234	8.4087	7.3924	6.8264	7.4466	8.7334	7.9684	7.0833	8.0176	7.1032	7.0630
C15orf26	3.2786	5.5571	4.5632	3.8588	2.3315	3.5205	2.5926	1.9408	3.0960	2.6228	6.9531	2.6665	3.6667	1.6535	2.4143	2.3213	2.6390	2.7171	3.3161	6.5276	0.0000	1.8701	4.9112	3.5217	2.1243	5.5039	3.2135	5.1462	2.4550	4.8170	3.1297	1.3391	3.1244	4.2507	3.8737	2.8304	3.3520	2.8147	1.8314	2.8010	5.0691	3.1434	4.2494	4.5635	3.8628	6.6078	5.8638	2.9905	3.4931
C15orf27	5.7855	4.7066	5.6989	4.7288	3.2227	5.3005	5.0454	4.0233	5.6570	5.9011	5.3648	3.7336	5.2497	5.1719	4.0616	4.49365	5.2327	3.7807	4.8339	3.8997	3.9607	3.1022	5.3717	5.6575	4.5825	6.5308	4.9967	3.3978	4.8157	5.8490	4.4379	4.3490	4.6886	4.5295	6.1756	4.3125	5.2553	5.1427	4.4243	5.8111	8.1218	3.5996	4.7497	4.9946	5.7006	5.3149	4.2516	3.3784	6.3992
C15orf24	9.8766	9.3517	10.3479	9.0367	10.4749	8.9401	10.8231	9.6378	8.9941	9.2004	9.2510	9.8633	9.0664	9.8146	8.7716	10.2529	10.7081	9.4287	9.7851	9.2705	10.6836	9.5468	9.4449	9.1774	9.4613	9.5518	8.7629	9.7521	9.3361	8.9333	10.0725	10.2349	9.6798	9.6608	10.1691	9.4329	9.2408	10.4262	10.3845	8.7384	9.3714	9.2193	9.4286	9.4112	9.7867	9.3716	8.9915	9.0382	9.5608
GJA3	1.5530	3.3760	6.7969	3.6590	2.6731	4.5667	3.3433	8.4939	8.0139	5.1915	5.1949	5.1389	5.8605	4.0955	4.8653	3.05385	4.4102	6.9502	5.0018	0.3744	4.3524	4.2637	2.6752	6.5043	2.2986	1.3915	6.5512	7.1294	6.6499	2.4004	6.0276	4.3125	4.5453	4.5847	1.4369	1.7621	4.3312	3.0950	6.2715	0.0000	8.3904	7.0493	4.3722	8.9120	0.0000	3.2827	6.8183	3.9738	4.5344
APLNR	7.5886	6.9741	5.9128	5.6483	7.4620	6.9451	8.4794	8.2634	7.6049	4.7285	6.8506	6.2304	6.8305	8.5065	9.2710	8.3677	8.6093	8.1012	7.1048	7.1770	7.6793	8.6138	7.4993	5.9298	7.4432	6.8205	6.8794	8.0258	8.5239	6.3182	6.1823	7.9232	9.1390	7.8231	7.0862	5.8415	7.9537	8.3578	9.5304	6.0340	7.3861	8.8559	5.9824	6.6560	6.3903	6.7183	8.5959	8.3300	5.9518
C15orf23	8.1999	8.6899	9.1367	9.5507	10.4116	8.3379	9.4341	8.7591	7.7562	9.2757	8.5303	8.8027	8.8725	9.1431	8.9582	9.13075	9.6315	8.7731	9.7725	8.3826	8.5212	8.4791	8.2646	8.4015	8.9029	8.3475	8.6265	8.8485	8.5856	8.7855	8.2129	9.8716	8.0349	9.0173	8.2401	8.8023	8.5166	8.2741	9.3085	9.2882	8.6798	9.0874	9.4601	8.7559	8.9815	9.4765	8.7972	9.2878	8.3414
C15orf21	2.2835	3.0311	2.5621	4.0669	3.8253	3.9856	1.5007	4.4786	3.0960	3.3466	3.5986	3.9236	4.1467	2.6701	3.8065	3.51785	4.3651	3.6946	4.1144	3.8112	2.2562	3.1646	2.9000	2.3021	2.7224	2.2595	4.3023	3.6140	4.3770	5.3584	3.1297	4.5191	2.8268	2.2039	3.9554	3.4016	2.6585	2.8147	3.9856	3.4527	3.9004	3.2237	2.7292	3.5617	3.4010	3.2089	4.1588	3.3784	4.3825
GJA8	0.0000	7.1158	2.8905	2.8081	0.6209	3.9453	0.5435	0.4382	0.8116	3.8552	4.9727	3.4807	3.6019	1.6535	1.8901	0.1431	1.2061	4.0120	1.6960	7.9703	1.3890	3.5851	2.0814	5.4021	3.1440	1.6621	2.1650	0.7497	1.3687	4.9044	2.9345	1.3391	1.1499	2.8704	4.3061	0.0000	2.8119	3.2170	0.5963	1.0956	0.0000	3.2997	0.0000	0.0000	0.8456	1.4318	0.9634	4.2465	0.7328
CYP8B1	2.7661	3.0311	0.8112	2.1300	0.3436	0.9054	0.9373	2.5774	1.3277	4.7128	4.6733	3.3730	6.2883	4.6825	1.5334	5.38435	5.1015	5.6775	0.7137	1.9866	3.2681	4.8427	1.0548	2.4821	1.4222	1.6621	1.4554	3.1981	1.6368	1.8145	0.7977	3.7813	3.1244	0.0000	5.6947	1.7621	1.0445	1.7063	5.0098	1.7111	0.4456	5.5779	1.4272	3.8969	2.5315	0.0000	1.2779	3.4340	6.7842
C15orf28	7.2830	2.0127	2.9621	3.1505	3.8524	2.8300	1.7169	3.5852	4.5639	5.8731	5.1155	3.9488	3.6019	4.5566	3.8612	2.9582	0.7256	3.9010	3.5705	4.4423	1.0560	4.0818	3.6221	3.6017	4.3645	5.7414	4.8519	4.2523	3.5941	4.3493	2.8631	0.5945	2.0877	3.1884	1.4369	4.6994	3.4948	4.2842	2.8362	5.6571	4.9045	2.6573	3.7729	4.4661	3.8628	4.0464	4.6013	4.0469	4.2382
C15orf29	8.0180	8.3006	9.2084	7.9860	8.5269	7.4489	9.0153	8.6255	7.1325	8.5772	8.0217	8.3162	8.0832	8.5178	7.8555	7.95255	8.6661	7.9971	8.7982	8.5275	9.3825	8.0060	8.6387	8.1183	8.4827	8.9936	7.6630	8.3654	7.1453	8.1558	8.4942	9.5802	8.3846	7.7882	9.3923	8.2839	7.5302	7.9979	8.3998	8.2761	7.8091	8.3746	8.7719	8.5112	8.4082	8.8930	7.8316	8.3698	8.3325
STMN1	11.9921	12.2644	11.4508	13.5592	13.2003	13.0592	12.1962	12.1169	11.8620	12.8983	12.4530	12.0670	12.2621	12.1805	12.1913	11.57275	12.9428	10.9509	13.2733	11.7348	11.5207	11.0671	12.6338	11.5440	12.5896	12.6209	13.6045	12.4703	12.4083	13.2273	10.5602	14.4198	12.2980	12.2364	12.8814	11.3254	12.2915	10.2675	12.7897	12.8563	12.3384	11.6722	12.6679	13.0715	12.0332	13.4571	13.0838	12.9184	11.8851
S1PR2	7.2919	8.8286	7.8316	8.6569	8.7790	7.9366	8.3719	7.1450	8.5145	8.3207	7.3324	6.3249	8.7932	7.9838	9.0038	8.55505	8.2083	8.1178	9.8650	7.2933	8.3409	7.6614	8.1184	7.3003	7.1338	8.3900	9.2710	8.2603	8.2838	8.8664	8.9273	7.8801	8.0305	8.7354	8.5455	7.6914	8.2641	7.4347	8.9760	8.9119	8.4551	7.7506	8.9243	8.3200	8.6733	8.5702	8.0003	7.6052	9.3176
KDM3B	12.1233	10.6337	11.3536	10.6485	11.0811	11.2470	10.6441	11.3071	11.2807	11.2183	11.6523	11.6519	11.5816	11.0372	11.2645	11.29335	10.7076	10.6228	10.5565	11.0535	10.5601	11.0894	11.5863	11.5430	10.7689	11.4679	12.1566	11.2736	11.0192	11.5062	9.8614	9.8495	10.5071	10.7758	10.3517	11.5384	11.1825	11.0306	11.2100	12.0599	10.5629	11.1321	10.3016	11.1208	10.6735	11.0542	11.4814	11.3724	11.0279
REG1P	0.0000	0.0000	0.0000	0.0000	0.0000	0.0000	0.0000	0.0000	0.0000	0.0000	0.0000	0.0000	0.0000	0.0000	0.0000	0.0	0.0000	0.0000	0.0000	0.0000	0.0000	0.0000	0.0000	0.0000	0.0000	0.0000	0.0000	0.0000	0.0000	0.0000	0.0000	0.0000	0.0000	0.0000	0.0000	0.0000	0.0000	0.0000	0.0000	0.0000	0.0000	0.0000	0.0000	0.0000	0.0000	0.0000	0.0000	0.0000	0.0000
STK17A	7.3614	9.3196	7.9920	9.0953	8.6469	9.0475	8.4794	8.2280	9.7923	8.9425	8.9318	8.5869	9.0946	8.9152	10.0284	8.9717	9.0003	9.7362	8.9137	8.8068	9.0361	9.3318	8.1100	9.4771	9.2756	8.2119	8.6265	9.1973	8.6693	9.6978	9.7747	9.9294	8.8775	8.1041	9.9000	9.5434	9.0184	9.9984	9.0752	8.7632	8.5960	9.6733	10.0324	9.0874	9.0108	8.9550	9.8703	8.6285	8.0665
KDM3A	10.0965	10.7432	10.7512	10.6043	10.8813	10.3669	10.3142	10.1488	11.1756	10.8457	10.4312	10.5871	10.8866	10.2243	10.7791	9.59255	9.3773	10.6943	10.5540	10.2463	11.0071	10.2023	10.4021	10.6707	10.7170	10.2511	11.0308	10.7375	11.1665	10.9279	10.2670	9.7530	10.8987	10.0203	10.0637	10.7268	10.4584	10.2881	10.0258	11.6095	9.4229	10.2724	11.1556	10.2241	10.7962	10.9245	10.6238	10.9349	10.8367
LOC401387	2.2835	0.0000	0.8112	0.8078	0.7042	0.9054	0.5435	3.7785	1.0926	1.0845	1.5662	1.1416	1.0801	2.9142	3.2182	2.70105	2.7113	1.0338	3.8105	6.0797	3.6369	2.1607	1.1733	0.9877	5.7784	1.5939	0.9040	3.2372	1.5537	4.0487	0.0000	5.9402	0.4919	4.7301	4.8839	0.3400	0.4374	1.7063	4.6566	2.7410	0.6474	1.0080	0.8834	3.4635	0.8456	0.0000	0.8349	0.6971	5.4660
S1PR1	6.8947	7.4903	8.2444	6.1683	6.9960	7.9081	8.5794	7.1983	7.5852	8.8833	8.1518	5.8835	7.8505	7.9425	8.2953	9.04315	7.4007	7.9698	7.4986	7.2713	9.6625	7.5014	7.3923	6.7034	6.5103	7.5357	7.7028	8.1383	7.3410	9.3448	7.3129	8.1369	8.2847	7.2781	8.0086	7.3754	7.7692	7.8964	8.7733	7.6272	7.5244	7.5666	7.6604	6.8931	8.7528	6.6042	7.7982	7.2066	6.8436
ZNF642	5.7855	5.4336	7.1004	6.6229	6.8218	5.2013	5.3982	6.0276	6.6961	6.1887	5.6353	5.4614	5.9082	6.4927	7.7157	5.7289	5.1287	5.9893	6.6094	6.2416	6.0741	6.5243	5.7494	6.6479	5.9155	5.8264	6.8027	6.3770	7.0189	6.3979	6.6536	6.0054	7.4869	6.1475	5.9046	5.6864	6.2159	7.1313	5.9156	7.1439	7.5301	7.3844	8.8337	7.2263	6.2463	7.4703	6.2932	5.7140	6.4923
TMC4	11.1490	10.9853	11.9149	10.0755	10.1674	10.7999	10.7074	10.8528	10.9120	10.3770	12.7895	10.4343	10.9493	10.7005	10.9252	11.5476	11.8486	12.1914	10.1449	11.9849	8.8944	11.2181	12.3455	11.4124	12.0780	12.0168	10.5984	11.4776	11.6821	11.4834	11.5154	11.3992	10.7817	10.9857	11.5429	10.4191	10.6911	11.9907	11.2542	10.9199	13.1347	11.7875	9.4256	10.7658	11.7949	10.8677	11.0291	11.5911	11.0377
MYO3A	0.0000	6.5797	7.8553	6.6609	0.8534	8.3820	5.0848	5.8437	6.2575	7.1412	8.1894	3.0855	6.4896	3.4613	5.0177	3.3527	4.6164	4.4922	0.7137	1.4739	3.2681	2.8217	7.0076	0.0000	6.1611	7.4219	9.0194	6.8127	5.0288	9.7590	6.0519	3.1127	2.6513	5.0839	4.1060	6.5911	6.1811	6.5043	5.0549	6.4357	9.1041	0.0000	6.6332	8.3247	5.5119	6.9050	9.2570	1.6056	6.8436
TMC6	11.0185	10.1020	8.8498	9.5835	10.0413	10.9976	10.9914	11.0757	11.7404	10.1159	10.2843	8.0814	10.3088	10.8144	10.2460	11.0541	10.3235	10.1758	9.4324	9.9124	9.4125	10.3943	9.3518	9.4916	8.9575	9.5487	9.4012	9.8906	11.2220	8.3045	10.5266	10.3385	9.4552	9.2637	10.8221	10.5682	10.2256	9.9899	10.4424	9.5698	9.8711	9.4800	10.0493	9.9568	10.6629	8.2545	10.1464	10.2988	10.3557
KIAA1958	5.4447	6.4672	5.1585	7.0521	5.8714	7.0294	5.2149	6.0815	6.5927	5.9818	6.6678	6.8679	6.8961	6.5816	6.7681	6.843	5.1554	5.8165	6.3052	6.9082	5.4998	6.5361	6.2761	5.6945	6.9368	6.4166	6.8848	6.0386	6.6231	7.5432	4.5098	6.2473	6.9975	5.8867	4.6383	5.9509	6.6156	6.3725	6.2130	8.1647	6.2462	6.8738	7.7405	6.2603	6.7628	6.5417	6.7372	7.3581	6.2377
APIP	8.2583	8.4825	8.9049	9.3471	8.6926	7.5633	9.8339	8.9285	7.7805	8.0206	8.4730	8.4776	8.4996	7.6855	8.4321	8.3833	8.8426	8.1189	9.4194	9.3085	8.2986	8.6003	8.1303	8.0559	8.2554	8.4077	8.6997	8.1881	8.8952	8.8096	9.2335	9.7119	8.9261	8.8038	9.2696	7.5577	8.9030	8.2101	8.7636	7.4292	9.2847	9.1148	8.2604	9.4672	8.1597	8.4303	8.9672	7.8659	8.7928
TMC1	3.6560	4.8515	2.2551	0.8078	0.0000	0.0000	2.0711	2.4889	3.6236	1.2829	6.1945	0.3419	2.7760	2.0769	4.1522	1.3324	1.5660	4.2112	1.5460	0.3744	1.3890	2.1422	0.0000	0.9877	0.0000	1.3915	1.2059	2.4408	3.0215	1.0050	0.0000	1.6040	0.4919	2.0553	0.5128	2.3180	2.2918	1.8641	1.3422	1.8312	0.2399	2.0120	0.6444	3.6823	3.0308	2.2135	3.5468	1.9488	4.0492
GPR15	0.0000	0.6340	0.4619	0.0000	0.6209	0.0000	1.5007	1.0459	0.0000	0.3636	0.0000	0.0000	0.3546	3.5521	1.3917	1.59445	0.0000	0.0000	1.3785	0.0000	0.0000	0.0000	0.0000	0.9877	0.0000	0.6241	0.9040	1.4349	0.6111	0.8116	0.7977	0.0000	0.0000	0.0000	0.8904	1.5162	0.4374	0.4617	1.3422	0.0000	1.0605	1.0080	0.0000	1.3471	1.3751	0.0000	2.2630	1.9488	0.0000
TMC3	1.5530	0.6340	1.3273	0.8078	1.6559	1.8556	2.3553	0.0000	1.0926	1.2829	3.0341	0.0000	1.2587	0.0000	0.6241	1.4633	0.7256	0.8452	0.0000	1.9866	1.0560	1.0963	0.0000	0.7271	0.0000	0.0000	0.5217	0.7497	0.8408	1.1755	0.0000	0.0000	1.7816	1.2343	1.8323	1.3755	1.4705	2.1358	0.0000	0.0000	2.2075	0.8142	1.2677	0.0000	0.0000	0.3132	1.9448	0.0000	0.4125
PKLR	1.7105	0.5192	0.0000	0.5732	0.8936	0.0000	0.0000	1.1875	0.5278	0.0000	1.3146	0.0000	0.4310	0.9351	0.4233	1.0407	1.1647	0.0000	0.5468	0.4420	1.8805	0.0000	1.1972	0.0000	0.8396	0.8357	0.6830	0.0000	1.5794	0.4084	1.5312	0.0000	0.0000	1.7302	0.0000	0.4535	1.6876	0.5499	1.7547	0.0000	2.1569	0.4952	0.5111	0.7742	0.9324	1.3532	0.0000	0.5558	0.5296
TECRL	0.0000	2.2819	0.0000	2.2486	0.0000	0.0000	0.0000	0.7738	0.0000	1.1020	0.0000	0.0000	0.3546	1.8088	0.0000	0.0	0.0000	0.0000	0.0000	0.0000	0.0000	0.0000	0.0000	0.0000	2.5945	0.0000	0.0000	3.6536	0.8408	0.0000	0.0000	0.0000	4.3290	0.9274	0.0000	0.0000	0.0000	0.0000	0.0000	0.0000	0.0000	0.0000	0.0000	3.1243	0.0000	0.9783	0.0000	0.0000	0.0000
EIF2B4	10.0125	9.6042	9.3088	9.9294	9.5968	8.8651	9.7461	9.4175	9.1179	9.4772	9.6102	9.9009	9.2459	8.9184	10.1966	9.3578	9.4865	9.3232	9.4700	8.9614	9.1363	9.1180	9.2263	9.0609	9.0685	9.6445	9.8920	9.7326	8.8475	9.8011	9.1713	9.4920	9.1790	8.8512	9.5567	9.5012	9.3060	9.2261	9.4323	9.7037	8.8216	9.1478	9.9951	9.8832	9.4379	9.5939	9.3386	9.2991	8.8321
EIF2B5	11.4122	9.7361	9.6652	9.9042	10.4139	9.2232	10.5486	10.2132	9.9970	9.7626	10.0637	10.6272	9.3737	9.9002	10.6106	10.13895	9.2075	9.9574	9.8803	9.7124	9.3590	9.9502	9.5316	10.3390	9.5142	10.1441	10.6435	9.5374	9.9361	9.7884	9.5373	9.7194	9.0266	10.0452	9.5858	10.3003	9.9744	9.3040	9.4365	10.2237	9.8863	9.6098	9.8825	10.0833	9.7854	10.2584	9.6024	10.8522	10.4738
EIF2B2	9.5045	9.9298	9.0104	9.2686	9.3863	9.3902	9.5955	8.2056	9.5817	9.2515	9.7367	10.1989	9.3074	8.9972	8.5530	9.5438	10.5385	9.1790	9.3191	9.0390	8.9474	9.6063	9.8456	8.9995	9.1980	9.6386	8.3619	9.0465	10.2321	8.6601	9.3582	10.0654	9.4025	9.0472	10.1546	9.4456	9.1035	10.2263	10.3845	8.2561	9.4737	9.4338	11.1977	8.5454	9.6884	9.2290	9.1597	9.3360	8.9755
EIF2B3	7.9963	8.4763	8.6352	8.6092	8.9675	8.0808	8.8042	8.8495	7.9581	8.0622	8.3556	8.3186	8.2614	8.0121	8.6289	8.7813	9.0222	8.3920	8.9128	7.8932	9.4652	8.6537	7.5908	9.0449	7.6744	8.1306	8.2111	8.7975	8.6842	8.5048	9.7563	9.2800	7.6879	8.1017	8.9707	8.3883	8.5887	9.2343	8.4322	8.3757	9.3262	9.4259	9.9677	9.1825	8.5833	9.0191	8.6523	8.4944	8.4614
EIF2B1	10.4346	10.1657	9.7811	10.4198	10.6391	10.0651	10.7448	10.5257	9.9181	10.2271	9.4002	10.8652	10.2829	9.8031	10.2546	10.1919	10.4730	9.8363	10.4496	9.7190	10.2936	9.8978	9.7922	10.2361	10.4360	10.0074	10.5248	10.4138	10.4776	11.3164	10.5724	10.7137	10.2003	10.3877	10.5172	10.6566	10.3443	10.1320	9.5103	10.5079	11.0114	10.1037	11.0618	9.8466	10.1547	11.0887	10.7094	9.7551	10.4023
PRKAR2A	7.9350	8.8751	8.1783	8.5235	7.7137	7.4308	9.4236	8.6963	9.4477	9.1350	9.2229	9.8387	8.4375	8.6327	9.3480	8.52605	8.5702	9.5999	8.1971	8.1435	8.2569	8.7996	8.5810	8.9197	8.7386	8.4604	9.0693	9.1737	8.5586	8.7387	8.8704	8.8708	8.3740	8.5465	8.6488	9.1861	8.7096	8.8991	9.1050	8.6152	8.4013	8.4232	9.1070	8.7797	8.2127	8.3994	8.6984	8.5923	8.4340
CSNK2A1P	11.0064	9.6805	9.9541	11.2186	9.5720	9.3473	10.7925	10.4483	10.3519	10.1704	9.4428	9.9710	9.9880	9.4909	10.3952	9.2691	9.3283	9.9359	10.0875	10.5493	10.5151	10.2212	10.7437	10.4011	9.9698	10.9312	9.7096	10.1754	9.8706	10.9940	9.5887	9.7167	10.6548	10.3161	8.7723	9.8113	9.7771	9.7322	9.7288	10.2438	9.0564	10.8309	8.8185	10.0861	9.8627	10.6611	10.0111	10.5016	10.1865
XRRA1	6.7438	9.7463	9.1897	10.1833	9.1675	8.8218	7.0979	8.8117	8.0636	9.2407	8.4354	8.9761	9.5378	9.2323	8.4116	8.2774	8.4176	8.0067	9.2956	8.9679	8.1514	8.4718	8.8373	7.9701	7.9355	8.8964	8.7079	7.7505	10.0110	8.2742	8.5863	9.2668	8.9772	8.7210	8.3385	8.6330	9.3900	9.9145	7.7080	8.7562	8.5784	9.2005	7.9852	8.6237	8.8750	9.0840	10.4650	7.9835	10.8815
C20orf56	0.0000	2.1081	1.5295	2.8834	0.0000	1.2076	0.0000	1.0459	4.2284	0.0000	3.6744	1.2248	1.5607	0.0000	0.3456	4.4945	2.4790	2.3169	0.0000	2.0906	1.0560	1.3320	1.6575	0.9877	0.6415	3.1004	0.0000	0.0000	0.0000	1.5916	0.4533	0.0000	1.6001	0.5369	4.2746	1.2196	1.0445	1.0919	2.9360	0.0000	0.0000	0.0000	7.0124	0.0000	2.0662	0.0000	2.5235	2.0940	0.0000
C20orf54	9.0499	8.1904	7.7730	8.6393	8.2958	6.7187	8.3067	8.9749	9.1765	7.8257	7.5940	8.5839	9.5930	6.9875	7.8905	7.9439	8.3823	7.3809	6.9602	8.3238	7.8810	8.2212	9.0989	8.2622	7.7811	8.3970	7.4168	8.6190	8.1320	8.6024	8.7469	6.6865	9.0709	8.4456	6.3442	8.1005	7.2504	8.1796	8.3800	7.6000	8.6849	9.5183	7.9389	9.0317	7.9638	8.0832	7.8819	6.7558	8.6360
TXNIP	13.9526	12.4922	13.6349	10.8767	12.2155	13.0175	11.9570	12.3116	12.4829	12.9210	13.2600	12.4025	12.7932	12.4434	12.3523	12.27255	11.6277	12.6421	11.9322	12.1430	13.6336	12.7998	12.4539	13.7609	11.6887	12.4592	13.1033	13.6333	13.8564	12.2124	13.9902	12.4212	14.2970	12.4590	11.3732	14.1303	12.2300	13.2519	12.5870	12.9371	13.2344	12.7102	11.4071	12.0706	12.7669	11.9124	12.7541	12.0849	12.8860
SLC36A4	2.2835	6.9094	6.5693	7.8306	6.9715	7.0581	7.1945	7.1305	7.1556	6.8537	7.0236	3.9979	5.8947	6.4638	6.9209	4.8465	6.8420	5.7856	8.2003	6.7142	6.1308	5.7679	7.5206	3.9768	5.6993	7.6797	7.2285	6.0160	7.3550	7.7224	5.7193	6.6793	7.0337	6.5938	5.4061	6.7057	5.7395	6.7816	5.8011	6.6221	6.6064	5.0708	8.7913	6.0523	5.7864	7.6895	6.1168	5.0568	7.1395
LOC389791	4.6541	4.2431	3.1578	2.4602	3.9052	3.6263	2.3553	4.4786	2.1368	3.2191	4.7454	4.0686	2.8335	3.0273	2.4857	3.00975	1.2061	4.0120	2.2750	3.6503	0.6226	2.7421	2.7920	2.9783	4.6159	3.9137	2.8275	2.2473	3.1123	2.8159	3.6374	1.6040	0.8581	2.8704	2.6141	2.4641	4.1123	2.8147	1.6074	1.5800	3.3025	3.7962	3.3233	3.6232	2.0662	2.4238	4.6431	1.9488	3.4931
ZNF876P	5.4447	5.5315	6.2208	2.0007	2.0795	3.1468	6.4878	5.8257	6.0096	2.1504	6.6954	5.2546	2.5199	5.6845	5.1223	5.4288	4.9266	2.7171	5.8490	5.1565	3.8023	3.2243	4.8040	2.9783	6.1835	5.9196	4.9157	4.6153	5.6529	4.6678	5.1430	7.0890	4.9384	5.5405	5.7183	4.5272	5.7395	5.5667	5.4591	7.1410	5.9578	5.4585	6.2724	4.5317	5.2948	4.2440	7.2595	5.8633	5.5848
MLF1	7.6867	11.0485	9.7082	10.8155	10.1412	11.4273	11.0800	9.6595	9.7378	8.9945	10.2622	9.2167	9.5668	9.5623	10.8775	9.37555	9.5048	10.6946	12.1465	11.1354	11.1523	11.1525	10.4440	9.2121	11.2170	10.5367	11.3602	10.0599	10.4701	9.9539	10.1843	11.7907	9.7932	10.9637	12.0347	9.4196	10.2722	9.9984	8.8992	9.9395	9.8766	9.6884	10.8436	8.8887	10.1677	10.7467	10.2097	11.4771	11.4224
QPRT	9.1041	10.7094	10.0016	10.2004	11.2438	10.5158	12.0838	11.0167	10.4039	9.8637	10.2169	11.1744	8.8121	9.9259	11.0939	10.62335	10.4468	10.5588	9.1019	11.5434	11.2733	10.6452	10.4540	9.2576	10.0367	10.6721	9.7554	9.2763	9.1117	10.7773	10.3736	11.1318	10.6928	11.1390	12.1703	9.9135	8.9895	10.5533	9.4172	9.2684	9.1623	9.7750	10.9745	8.2314	9.8441	11.4146	9.2956	10.2876	9.2759
IFT140	9.3160	10.0299	8.9892	9.9127	9.2212	9.7548	8.4570	11.1632	8.9286	9.1713	10.0468	10.0983	8.5533	9.9698	10.3159	9.65635	8.3305	8.6948	8.8218	10.6297	8.9970	9.3487	10.9624	9.4092	9.8706	10.7127	10.3272	9.3429	9.0434	11.9577	9.0519	7.5868	10.2132	9.7137	8.3347	9.5279	8.9743	9.6342	9.1576	10.6890	9.8128	9.6652	9.8264	9.3534	9.0633	10.3352	10.2642	10.5822	9.5684
MLF2	11.6055	13.3287	12.5904	12.3319	12.9224	13.2976	12.6941	12.8906	12.0570	12.3606	12.6432	12.6329	12.2600	13.2606	13.0486	12.73735	12.4526	12.6744	13.1388	13.6537	13.2169	12.5152	13.2599	12.5677	12.7814	13.0439	12.5328	11.6100	12.4608	14.2253	13.3376	12.6961	12.2446	13.0400	12.5399	12.0323	12.6053	13.4502	12.6538	11.3830	13.9391	12.2524	13.3206	12.1147	12.3594	12.5900	12.5557	12.9765	12.9522
TMEM14C	11.6949	11.0696	11.8692	11.0362	11.6097	11.7849	12.4406	11.0679	9.4407	9.9478	10.7166	12.1554	9.9078	10.6542	9.7465	10.59425	12.1329	11.4404	11.8491	11.0594	12.3832	11.2879	12.0379	10.3192	11.8113	12.0460	10.8561	11.6750	11.3569	11.5985	11.9655	12.8953	11.3463	11.0583	12.9931	10.2755	11.6740	11.5509	11.8211	10.8908	11.6588	10.6138	10.6672	10.6923	11.7303	11.6079	11.1324	11.2905	11.4680
FAM157A	4.6541	3.4867	2.3648	5.7524	2.4066	5.3164	3.3433	3.7078	5.9754	1.8398	2.9753	2.7260	4.3769	4.1546	5.1111	2.455	1.8538	3.2871	3.4060	4.8653	0.6226	3.1022	5.8335	4.9909	3.7355	5.1770	4.3023	2.5286	2.8208	3.7371	4.0449	0.0000	3.3132	4.6639	0.5128	4.4591	2.4868	2.4664	3.9856	5.7816	5.1300	4.4582	3.4771	3.7390	1.3751	3.4521	4.7615	3.3206	4.4496
FAM157B	0.0000	1.0730	0.0000	0.8078	0.0000	0.0000	0.0000	0.7738	0.0000	0.0000	0.0000	0.0000	0.0000	0.0000	1.7807	0.0	1.5660	0.4836	0.0000	0.3744	0.0000	0.0000	0.0000	0.0000	0.0000	1.3915	0.0000	0.0000	0.6111	0.3239	0.0000	0.0000	0.0000	0.0000	0.5128	0.3400	0.7727	0.0000	0.0000	2.1411	0.6256	0.0000	0.0000	0.0000	0.0000	0.9783	0.0000	0.0000	0.0000
FANCF	8.8005	9.3364	8.8871	8.7591	9.3361	8.6054	8.4904	9.4212	8.8599	9.0864	9.5277	9.4095	9.4007	8.2493	9.1676	8.60455	8.9402	8.8708	8.8320	9.8851	9.2481	7.7300	8.5769	8.9985	9.0760	8.4381	9.6938	8.3444	9.1124	9.6200	9.5091	9.1629	9.7158	9.6981	9.0495	8.0851	9.2492	8.8669	8.5590	9.3200	8.5701	9.4396	8.4447	9.3351	9.1947	9.8871	9.2653	8.8453	8.4076
MECOM	11.9027	10.8291	11.0805	12.5664	10.9715	11.6632	11.2660	12.4128	11.5573	11.2513	11.5358	11.6637	12.8778	10.9331	11.9996	9.27605	10.3050	10.8490	12.0131	9.9821	8.6872	10.8721	11.4593	11.3985	10.4464	11.6791	12.6668	11.7642	11.1146	12.4080	10.3159	10.5521	11.4438	11.9037	10.9044	11.4259	10.2767	10.8971	10.9764	13.1244	12.6239	10.1517	11.2882	12.3423	12.0695	12.9648	11.7845	11.6418	11.9740
ITGA2B	4.5976	6.2954	3.8286	5.9227	4.1433	5.2518	4.2358	6.8710	5.0483	6.0142	5.1019	4.9645	4.9964	4.8706	4.9687	4.50105	5.1817	4.1478	4.5084	6.3451	2.5501	4.9877	5.7202	5.6945	6.6375	7.0381	6.8306	6.2341	4.1169	6.8108	5.1579	4.7554	2.6513	5.2640	5.2531	5.2150	4.3564	4.5856	3.8893	6.4684	5.5024	4.8858	4.8088	3.2071	4.0128	2.0542	6.6681	5.3007	5.6433
RSPH1	5.8595	9.1166	7.4290	7.4612	5.5866	6.3987	4.4320	7.8449	6.8738	7.0380	10.1434	7.8042	6.6301	5.0834	7.8622	6.22435	6.3352	8.1363	7.4832	9.2234	5.9909	7.7831	7.6616	7.9334	5.5692	7.6254	8.0257	8.0777	6.0416	7.0947	6.0029	3.9335	5.4484	7.3356	7.7923	6.3817	7.4594	7.4993	6.3819	6.3377	6.4148	7.1400	6.7808	5.2501	6.7521	7.7346	7.0583	7.6674	8.1646
IFI16	11.1135	10.9998	12.8514	11.9939	11.4678	11.7170	10.5098	12.6717	12.4811	11.6906	11.5549	12.0855	12.1918	11.0620	11.3180	9.5406	12.2874	12.1311	11.6712	11.3499	11.4961	10.8125	11.5087	12.1616	10.6512	11.9406	12.0960	12.5657	11.7934	11.0057	10.6646	11.1050	12.0783	12.2190	10.9768	12.1412	11.1085	11.4385	12.2368	8.0063	11.7527	12.7455	8.3644	12.5876	10.6306	12.3573	13.2183	9.1922	10.5684
SOX6	9.4194	8.0563	7.7656	8.1263	6.5998	8.1905	8.4132	7.1701	6.5871	8.4959	8.2680	8.9950	8.1470	8.5676	6.8208	4.4207	6.8088	7.1736	7.1894	9.3682	5.1291	5.9293	9.9459	7.0198	5.3687	9.7103	9.2618	5.6159	7.5008	10.6728	6.7004	5.7695	7.5539	6.5389	8.2216	7.9380	6.2565	9.3973	6.5801	8.9187	8.2947	3.5692	3.7122	8.6891	8.9701	9.9742	7.3714	8.5299	8.8570
LOC440944	9.4910	8.6976	9.7675	8.5584	9.7941	9.0747	8.7698	8.0976	8.6276	9.0749	9.0716	8.3258	8.8622	8.2993	7.8588	7.61325	6.7042	8.8951	8.6078	8.4911	7.7925	8.4466	8.5377	8.0106	9.8143	10.4876	9.1434	8.1863	7.8679	9.8181	8.5857	9.3805	6.2817	8.1845	8.7453	8.8759	8.4524	8.1890	7.6591	9.0225	7.5896	8.2143	7.3302	8.4637	7.3255	8.9655	9.3736	7.7491	8.8549
TTC1	9.1950	10.3116	10.7229	9.9183	11.0825	9.3949	11.0949	9.8804	10.0864	9.8918	10.3584	10.4440	9.1898	9.9270	9.8495	10.0969	10.6658	10.3999	10.2223	9.7806	10.6921	9.8559	10.7250	10.4428	10.0158	10.5685	10.1935	10.2984	9.7998	9.7847	10.4253	10.4068	9.6348	10.3464	11.5734	9.7946	9.7201	10.2890	10.3856	9.4888	9.3262	9.8805	9.7162	9.9151	9.8738	10.0245	9.8408	9.9524	11.0014
C9orf128	1.5530	0.8701	1.0923	0.8078	1.2292	1.2076	0.0000	0.7738	2.1368	0.8952	1.7173	0.6181	1.0801	1.0517	0.3456	0.5758	0.0000	1.5807	0.9709	0.6714	0.0000	1.0963	1.8850	0.7271	0.0000	3.4251	2.4211	2.0238	0.3377	3.0962	0.0000	0.0000	0.4919	2.4618	0.0000	1.3755	0.0000	0.4617	0.0000	3.2084	1.2913	0.0000	0.6444	2.8432	0.8456	1.1458	2.7441	0.0000	1.7297
C9orf129	5.5601	5.3934	5.1953	4.5362	5.3372	5.8931	5.0801	3.8815	5.8083	5.7389	5.0250	5.3073	6.0914	5.5390	5.6897	5.5498	4.2153	6.2211	5.0746	6.2390	5.2159	6.3117	4.4221	6.9595	6.3110	4.5377	4.1570	5.3285	5.6555	5.1516	4.1431	4.3656	4.6849	6.6520	4.1992	5.1220	6.3338	4.8049	5.2276	7.1313	5.1811	6.2606	5.3109	5.5797	4.8650	5.0148	5.1118	5.9044	5.7523
MYT1L	0.0000	0.0000	0.8112	1.7011	0.0000	0.0000	0.0000	0.0000	0.0000	0.3636	0.0000	0.0000	0.0000	1.2813	0.0000	0.70125	0.0000	0.0000	0.0000	0.3744	0.0000	0.0000	0.0000	0.0000	0.0000	0.0000	0.0000	0.0000	0.0000	0.0000	0.0000	0.0000	1.1499	0.0000	1.4369	0.0000	0.0000	0.4617	0.5963	0.3610	0.0000	0.0000	0.0000	0.5990	0.8456	0.0000	0.0000	3.3784	0.0000
C9orf125	7.9743	9.7399	7.1357	7.5449	9.1493	9.2922	8.6336	5.0104	8.7742	7.5906	9.6282	8.4612	6.2780	7.9171	5.8472	6.98615	8.1794	8.8610	4.2418	8.1390	7.6053	8.9073	8.8147	7.4672	6.8831	8.6914	7.9692	4.9374	7.9624	6.3182	7.3688	8.7800	7.4538	6.9762	7.3200	6.0352	9.0321	6.9138	8.1129	7.4993	9.7598	8.1244	9.6810	6.6187	9.5216	7.1038	9.2491	9.9290	8.9293
C9orf122	0.9761	6.2011	7.1123	6.5555	2.2523	7.3636	5.3982	0.4382	4.1385	0.6538	7.4902	3.8979	2.2927	4.0955	1.9918	5.6147	5.4851	5.1065	4.0875	4.6267	5.6155	4.9528	5.2339	3.5217	1.6960	5.9703	7.1817	0.0000	5.8895	1.4658	6.0915	2.7246	4.7767	6.9342	5.6340	5.4170	5.9443	4.9449	4.1191	4.9603	4.8330	4.2245	6.9644	6.8679	6.3486	5.1473	6.4146	2.3467	6.0984
CEPT1	9.0367	9.1159	9.1280	7.9205	9.3635	9.4723	9.1688	8.4045	8.2963	8.9880	9.3139	8.9308	9.2577	8.3508	8.4816	8.60325	8.8734	9.6021	9.6242	8.9571	9.4239	9.0821	8.6171	9.5073	8.9063	9.1112	8.7972	9.4480	8.4830	8.3904	9.9711	9.8701	8.2828	8.7231	10.1029	9.1083	8.4333	8.5413	8.9964	8.5301	8.7452	9.2973	10.0463	8.6710	9.2896	8.9143	9.0618	9.0527	9.3399
KIAA1267	10.3654	9.5769	9.7198	10.7384	10.3096	9.7350	9.8824	11.0060	10.2230	10.5046	9.8519	9.9146	10.3865	10.3069	10.6853	10.29445	9.6805	9.9855	10.6491	10.6987	9.4486	10.1623	10.7966	10.1716	9.9819	10.7094	11.0302	10.4289	10.5922	11.0373	9.8243	9.3639	10.6205	10.3945	9.8462	10.2832	10.4017	10.2833	9.7244	11.4331	10.9984	10.0362	9.8635	9.7105	9.8252	10.4003	10.7005	10.4661	10.8807
RTCD1	8.2962	8.9227	9.5653	8.6407	9.7529	9.1553	9.3241	9.1428	9.0216	8.8807	9.6252	8.5919	9.9551	8.4471	9.1737	8.56895	9.6805	9.5654	9.7576	8.9415	9.1308	9.2711	9.4911	9.3846	9.2821	9.6009	9.5867	9.3092	8.7126	9.1139	8.5392	9.1616	9.1096	8.6522	9.8368	9.3907	8.4553	9.3464	9.2320	9.1149	8.4954	9.2921	9.7956	9.1939	9.2238	9.7020	9.2542	9.0258	9.4842
CFHR2	0.0000	0.0000	0.0000	0.0000	0.0000	0.0000	0.0000	0.0000	0.0000	0.0000	0.0000	0.0000	0.0000	0.0000	0.0000	0.0	0.0000	0.0000	1.1890	0.0000	0.0000	0.0000	0.0000	0.0000	0.0000	0.0000	0.0000	0.0000	0.0000	0.0000	0.0000	0.0000	0.0000	0.0000	0.0000	0.0000	0.0000	0.0000	0.0000	0.0000	0.0000	0.0000	0.0000	0.0000	0.0000	0.3132	0.0000	0.0000	0.0000
CFHR3	0.0000	1.0730	0.0000	2.8081	2.6731	0.0000	2.4789	0.4382	2.0073	0.0000	4.1957	1.3811	0.3546	1.8088	0.0000	1.85495	0.0000	0.0000	1.3785	2.2785	0.0000	1.3320	2.7920	0.0000	2.1243	0.0000	4.2701	1.0159	0.0000	0.0000	0.0000	2.6088	1.7816	4.3813	0.0000	0.0000	2.0663	1.3271	0.0000	0.0000	3.0102	0.0000	1.4272	1.3471	1.3751	1.1458	0.7761	0.0000	1.7297
CLIC4	10.7183	11.9595	11.2983	11.5463	12.1056	11.7254	12.4210	11.8649	12.0389	12.6599	11.7519	11.6506	12.0827	11.9913	12.3902	10.88025	11.3273	11.7590	12.0271	10.7080	12.2572	11.9182	11.5390	11.9436	12.0121	11.0687	11.9744	12.3224	12.2094	11.8012	12.1866	11.9576	12.3992	11.8745	12.6804	12.2728	12.1550	12.1624	12.0327	12.1940	10.9728	12.0092	11.7202	12.3393	11.7615	12.3333	12.6245	11.8567	12.1129
CLIC5	10.2961	11.3480	11.0330	10.1268	10.6649	10.1524	12.1829	9.0160	12.0345	11.4735	12.4326	11.6206	10.6645	12.2866	10.2174	11.47295	12.3540	10.4041	9.1732	13.5013	10.3561	12.6767	7.4423	10.3154	9.8946	6.8946	10.5020	9.4153	11.3105	9.8221	10.9138	10.7917	12.4750	10.2851	11.6470	11.1668	12.0531	11.3733	10.8814	10.1549	11.5502	12.0734	8.1988	12.1407	10.1687	9.6380	10.1354	9.9411	12.5739
CLIC2	5.9068	5.8814	6.0004	6.4355	7.0614	6.9296	7.5969	7.2156	6.8551	7.5625	6.8948	5.3987	7.0885	6.6136	6.2879	6.2642	7.6972	7.5188	7.2902	6.6813	6.2885	6.9664	5.7921	6.4566	6.1035	7.5893	7.1016	7.9701	6.8773	6.6501	7.1686	8.0452	8.0768	6.4450	7.1087	8.1780	6.4325	7.6640	7.1982	5.9302	5.9324	5.9699	5.6517	7.2894	7.0411	4.8158	7.2025	5.9893	5.9127
CLIC3	6.7596	8.7715	8.1110	6.5783	5.2315	8.7673	7.9755	8.4710	8.1921	7.5135	6.8546	6.6509	8.1916	8.2678	7.1553	8.56525	9.4384	7.4775	7.3223	5.6994	10.1652	7.3553	6.6063	7.3677	8.6204	5.6510	6.3191	7.6264	8.5747	5.7713	7.2618	6.8031	10.0635	7.1557	8.0786	5.9937	8.0023	8.5192	7.5994	5.3403	7.1289	5.5392	8.9385	5.6556	7.1177	5.0237	5.7152	7.9244	9.5989
CFHR4	0.0000	0.0000	0.0000	0.8078	1.3859	0.0000	1.7169	0.4382	0.0000	0.0000	0.4081	0.0000	0.0000	0.0000	0.0000	0.53425	0.0000	0.0000	1.5460	0.9175	0.0000	0.0000	1.0548	0.9877	1.9260	0.0000	0.0000	0.0000	1.3687	0.5883	1.3084	1.6040	0.0000	2.3386	0.0000	0.3400	0.0000	0.0000	0.0000	0.0000	0.2399	0.0000	0.3579	0.0000	0.0000	1.4318	0.0000	0.0000	0.0000
CFHR5	0.0000	0.0000	1.7067	0.0000	0.0000	0.9054	0.0000	0.0000	0.0000	0.0000	2.2994	0.0000	0.0000	0.0000	0.0000	0.0	2.0936	0.0000	1.8319	0.0000	0.0000	0.0000	0.0000	0.0000	0.0000	2.0865	0.0000	0.0000	0.0000	0.3239	0.0000	0.0000	0.0000	0.0000	0.0000	0.0000	0.4374	0.4617	0.5963	0.0000	0.2399	0.0000	0.3579	0.0000	0.0000	0.3132	1.1292	0.0000	0.0000
KRTAP2-2	0.0000	0.0000	0.0000	0.0000	0.0000	0.0000	0.0000	0.0000	0.0000	0.0000	0.0000	0.0000	0.0000	0.0000	0.0000	0.2625	0.0000	0.0000	0.0000	0.0000	0.0000	0.4640	0.6217	0.0000	0.0000	0.0000	0.0000	0.0000	0.3377	0.3239	0.0000	0.0000	0.0000	0.0000	0.0000	0.3400	0.0000	0.0000	0.0000	0.0000	0.0000	0.0000	0.0000	0.0000	0.0000	0.0000	0.0000	0.0000	0.0000
KRTAP2-1	0.0000	0.3515	0.0000	0.0000	0.3436	0.0000	0.0000	0.0000	0.0000	0.0000	0.0000	0.0000	0.6389	1.6535	0.0000	1.33505	0.7256	0.0000	0.0000	0.9175	0.0000	1.0963	0.0000	0.0000	0.0000	0.0000	0.0000	0.0000	0.3377	0.0000	0.0000	0.0000	2.0877	0.0000	2.3974	0.3400	0.0000	0.0000	0.0000	2.5441	0.0000	0.5903	1.2677	0.0000	2.0662	0.0000	0.3074	1.1545	2.6543
CXorf1	0.0000	0.0000	1.8645	2.6446	0.3436	0.0000	1.7169	0.0000	0.4621	0.0000	2.7130	0.6181	0.3546	0.0000	1.9918	0.2483	1.8538	2.6270	0.0000	0.0000	0.0000	0.4640	1.0548	0.0000	2.1243	1.0582	1.2059	0.4230	1.0391	3.6530	0.0000	3.1953	0.8581	1.4873	0.0000	0.3400	0.4374	0.0000	0.0000	1.0956	0.0000	0.0000	0.3579	1.3471	0.0000	0.5706	0.3074	0.0000	1.2165
KIAA0020	8.8345	8.8495	9.5289	9.8849	9.8876	8.7008	8.8535	8.0168	9.1952	8.5510	9.0071	10.3024	9.9608	8.7879	9.2333	8.06085	8.3795	10.0085	9.1804	8.2201	8.6528	8.7972	9.4748	9.1485	9.4761	9.8361	9.2608	9.6027	8.8907	9.4017	8.5676	9.9533	8.9277	9.8240	8.3574	10.0103	8.5781	7.7996	8.4867	10.9035	10.1399	10.7308	9.9843	10.0799	8.6789	10.1956	10.0011	8.3500	8.3011
KRTAP2-4	0.0000	0.0000	0.0000	0.0000	0.0000	0.0000	0.0000	0.0000	0.0000	0.0000	0.0000	0.0000	0.0000	0.0000	0.0000	0.0	0.0000	0.0000	0.0000	0.0000	0.0000	0.0000	0.0000	0.0000	0.0000	0.0000	0.0000	0.0000	0.0000	0.0000	0.0000	0.0000	0.0000	0.0000	0.0000	0.0000	0.0000	0.0000	0.0000	0.0000	0.0000	0.0000	0.0000	0.0000	0.0000	0.0000	0.0000	0.0000	0.0000
TMEM147	11.0439	10.5486	11.0815	11.1106	12.1071	11.5575	11.3118	10.8405	10.1888	10.6150	11.0757	10.9976	11.3324	10.4682	10.3882	10.84715	12.0246	10.8950	11.5382	11.4451	10.7265	11.4973	11.0155	11.4679	10.9943	10.8657	11.6093	10.3373	10.3261	10.9644	11.4675	12.1615	10.1099	10.2444	12.0035	10.1498	11.2373	10.6547	11.6663	11.2755	11.4511	11.1290	11.5156	10.3943	10.8110	10.9105	10.1509	11.2339	10.6677
ASGR1	0.9761	2.6422	3.0955	2.9550	4.0987	3.6263	3.7389	4.3337	3.8292	4.1857	2.7130	2.5395	2.7760	4.3943	4.0380	4.04335	5.3529	3.6946	4.0036	2.0906	3.7454	2.1422	4.8040	3.7140	3.8520	4.2372	2.5339	4.2263	4.3019	2.6522	3.5492	4.8349	3.8076	3.7197	4.4539	2.5968	3.2482	4.4175	4.8904	1.0956	3.6322	3.8975	4.9859	3.2853	4.2728	0.5706	3.6864	2.9143	2.9296
ASGR2	0.9761	1.8005	3.0955	0.4596	2.6731	1.2076	1.2463	1.2748	2.4674	2.8113	1.3975	0.8498	1.5607	2.4038	1.0584	2.118	0.7256	2.0656	2.5361	1.8745	2.5501	2.4731	0.0000	1.9815	0.6415	2.0865	0.5217	3.6921	3.3915	0.3239	3.0026	1.6040	1.1499	1.8896	3.0455	2.6589	2.7373	2.3644	2.4869	0.3610	1.2913	2.0120	0.6444	2.0314	3.6954	0.3132	1.4127	1.6056	1.2165
PCDHA1	7.2749	4.5393	5.8433	2.8627	4.9779	4.7212	3.1056	0.0000	6.0556	2.9125	5.7464	6.8847	3.4385	5.2893	4.2490	6.7534	4.9066	3.4341	0.4005	2.9235	3.6586	3.6055	6.1316	4.4744	2.6701	5.5159	6.0201	5.6176	5.0785	3.0087	4.5316	3.7936	6.0646	4.0099	4.8252	0.0000	3.8216	7.1396	4.2866	6.9229	1.0605	3.5147	3.8945	3.7058	2.7178	1.3463	6.2994	3.2449	0.0000
FOXL2	0.0000	6.1848	2.0068	2.9550	5.1354	6.9399	5.1605	7.9522	4.5171	4.9850	7.6420	4.9395	7.7458	1.8088	2.6188	5.63655	3.3435	7.7790	5.9718	6.3608	1.6592	6.6108	2.0814	6.2298	1.0841	2.9058	5.0919	2.3473	1.2133	5.6680	6.5942	0.5945	3.0556	1.8896	7.3277	5.7590	2.4868	6.8586	3.6158	6.9047	5.2718	7.3865	8.0519	5.3445	8.2472	5.0971	0.3074	1.1545	6.3117
RIT1	8.3442	8.9853	8.6757	9.5178	8.0948	9.4336	9.0618	9.3803	8.8422	9.3669	8.6595	8.2543	8.8963	9.1052	9.0656	8.2921	7.9354	8.4975	8.9214	8.4055	8.8326	9.4947	8.8095	8.7762	8.5872	9.0134	9.0635	9.1702	9.3904	9.1546	9.0589	9.8188	9.2634	8.8929	9.7299	8.7780	8.8414	8.7184	8.6701	9.1522	8.1896	8.5791	8.7885	8.2656	8.7367	9.2267	8.8940	8.2471	7.9244
TMEM141	9.2670	10.6649	9.7185	8.2630	8.7029	10.7928	10.6581	9.0239	8.9397	8.7164	9.8215	10.2787	8.0965	9.0910	8.9408	10.7076	10.7801	9.8582	8.7971	9.2891	10.4958	9.2817	9.0645	8.5727	9.6561	9.6347	8.4915	6.5496	10.2519	9.1000	11.1484	11.3541	9.3522	9.3668	11.3308	7.6895	10.0616	9.3329	8.6574	7.6782	10.4182	8.7866	9.1070	8.3224	10.0949	8.3434	9.1458	10.3435	10.2596
FOXL1	3.4157	1.2508	1.3273	2.5553	1.7740	2.0198	4.3042	0.4382	3.7904	0.8952	0.9859	0.8498	6.0423	2.3028	2.8530	3.8081	1.5660	3.8219	2.3674	0.3744	2.7941	2.7421	2.4086	2.8531	0.6415	2.4140	1.2059	2.7639	1.5089	1.4658	6.4185	2.1922	2.8268	1.4873	1.4369	1.5162	3.7440	2.2547	2.9360	0.3610	2.6844	1.8188	5.9367	1.3471	2.7178	1.1458	0.5607	2.2259	3.4501
SF1	13.1374	12.1542	12.6208	12.6010	12.6556	12.9794	11.8931	12.4270	12.7834	12.7492	12.5970	12.5973	12.8582	12.8103	12.7214	12.57245	12.3726	12.4967	12.4892	12.6750	12.1685	12.0368	12.4430	12.4892	12.7436	12.4126	12.5501	12.5953	12.8695	12.4919	12.0659	11.8443	12.6437	12.3509	11.8300	12.2951	12.5225	12.3508	12.6016	12.6994	12.7270	12.8856	12.5745	12.3849	12.4754	12.8659	12.6774	12.6193	13.0534
PCDHA6	4.9242	0.0000	2.4560	3.2805	3.1577	5.2447	3.4137	0.0000	7.2773	5.9227	6.3845	3.9560	1.4054	4.3249	4.9544	2.88365	7.2522	4.1328	2.6755	4.7287	0.0000	5.4595	8.4452	2.6099	1.3887	7.7466	3.6961	4.9684	6.8760	5.6499	6.4884	4.7243	8.0865	6.6402	3.0925	0.9724	5.7341	7.3923	5.0346	3.5953	0.4456	2.0362	1.3076	6.1381	0.0000	0.0000	2.8671	6.3980	0.0000
PKIB	5.9068	6.6207	6.5693	5.2677	5.7966	7.4633	6.7184	7.4058	5.4974	6.0142	5.2823	5.0716	4.9964	6.1001	5.8674	6.25185	9.4012	5.2644	7.3423	5.7716	7.5440	6.5361	5.0816	6.5902	5.9809	5.4514	6.3425	7.3563	7.3550	4.6678	7.1081	8.5021	6.6224	6.3365	7.6339	6.7913	6.5840	6.0745	7.9642	5.1570	7.8939	6.5511	4.2494	6.8029	4.7708	6.1857	6.5956	5.3448	6.6994
TMEM149	7.0997	7.3642	7.9000	8.6366	8.8019	9.4302	8.6789	7.7878	7.6749	8.1847	7.0020	6.9363	8.0107	7.1825	7.2643	6.6273	8.6808	8.9117	8.1970	7.3213	7.6088	7.9230	7.8120	7.8161	8.3901	8.9764	9.1445	8.9856	8.4771	8.7300	9.3342	8.2695	7.6061	8.1188	8.4534	9.2293	8.0022	8.5463	9.2617	8.2670	9.4065	7.5418	7.5165	8.3792	7.4687	7.8617	8.2439	7.3047	6.4147
API5	10.8980	11.1760	11.7922	11.9239	11.3740	11.2676	10.8938	11.2132	10.9656	11.3452	11.3432	11.6141	11.2160	10.6949	11.1699	10.59635	11.3463	11.1895	11.8776	11.8666	11.4496	11.3115	11.0962	11.2224	11.0808	11.1890	11.3303	10.8454	11.5241	11.7072	11.3994	11.6932	11.2403	11.3436	11.8606	10.7771	11.4125	11.1130	11.1157	11.3030	11.3003	11.7962	10.8757	11.0682	11.1011	11.6317	11.7717	11.8932	12.0222
KRTCAP3	9.4813	10.0341	9.7173	9.2393	10.2034	8.8998	9.3385	10.5892	8.6290	9.1083	8.0717	9.9505	9.0596	7.7665	8.3260	7.93565	9.0756	8.8622	10.2608	8.3800	9.3590	8.5259	8.4953	9.2919	9.2873	8.6704	9.6739	10.6841	10.2683	8.6868	11.7332	11.0204	8.7607	10.4109	8.6381	9.6087	8.8403	9.0035	8.5153	8.8810	9.5082	9.7629	9.8734	11.0039	9.7417	9.4387	9.6767	8.0498	9.2682
NUMBL	9.5684	9.7389	10.1135	10.9466	10.0919	9.6785	8.4457	11.4461	10.3203	9.3612	10.0513	9.1278	10.2243	10.2872	10.0035	9.9867	9.4957	9.6924	9.4384	9.8387	9.1154	10.0071	9.9970	9.1790	10.3105	9.4382	13.0675	10.2300	9.1055	11.3693	8.9273	9.5412	9.8380	9.9063	8.3779	8.9177	10.2742	9.8489	10.2672	11.1054	10.1012	10.2327	10.8269	10.6379	9.0241	9.5729	10.2414	9.3505	9.9655
RTKN2	6.9745	6.5587	6.3466	9.2825	7.8427	6.9953	6.5384	7.5575	6.9105	8.1522	7.9737	6.9071	8.9517	8.0535	7.9921	7.1102	7.3085	7.1696	8.8867	6.7061	6.7672	8.0988	7.4907	7.6430	7.3423	8.4108	7.9129	7.2046	8.7189	8.8910	6.3153	8.7358	7.0993	7.6493	6.9131	7.3308	7.5549	7.1429	7.7647	9.9705	6.3807	6.8831	8.4884	7.7830	7.5445	7.1612	8.6091	6.9303	8.2689
RNF180	5.7855	7.7021	6.4055	6.4418	5.6027	7.5193	7.8974	3.3543	5.9314	6.8501	6.7879	3.1737	6.7357	6.1225	7.1305	4.3967	4.9873	4.9666	6.4496	6.6390	5.8359	6.2715	6.1172	7.0051	4.7719	5.7845	6.2710	6.6162	5.5430	6.2144	5.0970	6.7831	6.5046	5.8757	8.8571	6.6495	5.9022	6.4178	5.9399	9.8632	4.8330	5.2250	6.1231	6.3173	8.8851	8.4612	5.9271	7.9485	6.0844
P2RX7	6.1224	6.1793	5.9037	5.1658	6.4876	5.8625	5.2500	7.1808	7.0771	8.8289	4.9727	4.3592	6.6014	6.7348	5.4782	5.40435	5.7357	7.5437	6.4336	5.7158	5.9662	7.3112	4.9368	6.9218	5.4073	6.1894	6.7857	7.7707	6.7593	4.4189	5.2448	5.3132	6.9222	5.4979	4.9879	8.4322	6.8463	7.0225	6.9342	7.5352	5.4010	6.3422	4.3916	6.1391	6.0863	3.8173	8.3886	5.3593	5.6623
SECISBP2L	10.0538	9.1708	10.3496	9.1620	9.7072	8.3515	9.8455	9.5346	10.7411	10.7037	9.6918	9.7924	9.9236	10.4967	9.7828	9.9958	9.1621	9.3304	9.4958	9.9084	9.2327	10.4880	10.0256	9.6980	9.5832	9.7625	9.5326	10.3505	10.3802	9.9965	8.5606	8.7867	10.0414	9.7137	8.7524	10.2789	9.7823	9.9503	9.7209	10.1531	8.7026	8.5867	9.1894	9.8506	9.5495	9.7183	8.9401	9.3415	9.4054
SBF1P1	4.2761	2.8771	1.0923	1.7011	0.6209	0.5226	0.0000	1.6459	3.0309	0.0000	2.9753	2.1625	1.4175	2.0769	1.0584	1.47675	1.8538	1.9213	0.7137	2.2785	0.0000	0.4640	3.1828	3.3469	1.4222	2.2595	2.8275	1.8975	1.8628	3.6239	2.3394	0.0000	0.4919	0.9274	0.0000	3.5398	1.0445	3.0950	1.6074	6.1250	0.6256	2.4053	0.6444	1.6129	1.3751	0.3132	0.3074	1.3976	2.1076
LOC100128811	0.0000	1.8643	0.4619	0.0000	0.0000	1.4573	0.0000	0.0000	3.5865	0.3636	0.9859	0.0000	0.4952	0.0000	0.0000	0.0	0.0000	0.0000	0.0000	0.0000	1.6592	0.0000	2.4086	0.0000	0.0000	0.0000	0.5217	0.0000	0.0000	1.9219	0.0000	0.0000	0.0000	0.0000	2.1423	0.6149	0.0000	1.3271	0.0000	0.0000	1.3072	0.0000	0.0000	0.0000	1.6042	3.3528	0.0000	1.1545	0.0000
HAS2	3.8619	8.7387	7.5227	4.5555	4.2560	3.5205	8.3852	1.2748	7.2516	4.6149	4.0609	6.1668	5.5011	7.2366	6.0173	4.845	6.1351	4.5382	3.4060	3.1216	6.4914	6.5413	5.8784	5.1140	8.9872	4.4664	5.5052	6.4334	7.5679	6.3706	5.2193	7.2832	6.9167	4.5574	3.8311	2.9836	6.8947	5.7916	6.8146	4.4202	3.3287	7.5466	7.5936	3.4974	6.2002	8.1543	8.4705	4.6467	2.4940
KIAA1199	12.1047	10.0269	9.4369	11.3137	6.5634	10.7588	9.6367	7.4297	11.2938	11.1723	10.5929	10.6545	8.7814	11.1453	9.6833	10.2062	10.1359	9.0874	9.6160	10.8863	9.0435	10.8174	11.2346	11.0494	9.4818	11.1530	10.3510	9.8107	10.1488	10.0212	8.9152	8.6134	9.4980	8.8540	9.2918	10.2404	10.9229	11.5769	10.7521	11.4399	7.7004	9.2531	9.9444	5.2501	9.8775	10.4255	7.3758	9.7149	8.8815
HLA-DPA1	10.9886	12.2599	12.4239	12.0080	15.1314	12.4737	12.5415	15.1460	12.5480	13.2594	11.9648	13.7166	11.0795	13.1671	10.2456	13.82915	13.6964	13.7078	12.3179	11.8423	13.1670	12.5312	11.6343	13.4081	13.6359	13.3071	11.9550	14.4369	13.4957	11.3738	13.0078	12.7513	13.0194	12.8731	13.0017	14.7314	12.7577	13.1013	13.9060	8.7518	14.7621	12.0807	8.7551	13.3807	11.6130	12.2092	14.5985	10.9106	11.8184
ZSWIM3	6.2378	7.3387	7.6752	7.4397	7.7430	7.6906	7.4038	7.2463	7.1402	6.9370	7.1618	5.9599	6.7802	6.8689	7.0265	6.89065	7.2353	6.6858	6.6559	5.8102	7.6369	7.1040	7.6769	6.9061	7.5592	7.9561	6.4614	7.5179	6.3935	7.5256	6.3807	7.4292	6.7034	7.0808	7.3429	6.9044	7.3096	6.9713	6.9402	6.3727	7.5216	7.1112	6.6735	8.0805	5.8870	6.6537	6.5266	6.8198	5.9518
FAM32A	10.4457	11.4153	10.8917	10.6278	12.3074	11.3447	11.2912	10.9068	11.3809	10.6675	10.5800	11.2229	10.4812	10.5790	11.3955	10.92545	10.3627	11.1382	11.2275	10.5865	11.0922	10.8289	11.3433	11.1447	11.6071	11.7045	10.9663	10.5171	11.0571	11.4641	11.1871	11.4784	10.5767	11.7025	11.2458	10.3085	10.9924	10.6621	11.2194	10.4548	11.6063	10.5590	11.2760	10.2639	10.8749	12.0778	10.4454	10.6810	10.9859
KIAA1191	11.4481	12.0442	11.9936	11.0110	11.3802	12.3621	12.1228	11.2030	11.2312	11.4615	11.8924	11.8324	10.5743	11.6338	11.1664	11.229	11.0292	12.0285	11.0687	11.7194	12.3759	11.7823	12.2541	11.9464	10.9258	12.2978	11.5707	11.7497	10.9826	11.3627	12.0761	11.4014	11.1137	11.8379	11.5868	11.0384	10.9457	11.9437	11.5659	10.9306	10.8057	11.5556	11.6290	11.0050	10.8477	10.9138	10.9429	11.0251	12.4437
FER1L6	0.9761	1.8816	0.0000	0.8078	0.8534	0.5226	0.9373	0.7738	2.0073	1.1020	4.5673	1.2248	4.2559	1.6535	0.3456	1.8922	1.5660	0.8452	0.7137	1.3112	2.0833	0.0000	1.0548	0.9877	0.6415	0.6241	0.0000	0.7497	1.3687	0.3239	2.2301	1.3391	1.3925	0.5369	1.9956	3.9650	0.7727	1.7063	0.0000	0.3610	2.6008	0.4424	1.0883	0.0000	0.0000	3.1311	2.1126	4.4218	1.4086
ALOX12P2	7.4912	5.6393	5.4225	6.7740	6.5634	6.8663	4.9418	9.0337	5.6242	5.6360	7.3528	6.5598	5.1400	6.2017	5.9706	4.9248	5.5060	8.7304	5.8649	7.7277	3.6861	7.4647	5.0584	7.0379	7.1452	7.4489	5.6377	9.8901	6.5315	5.4609	8.2021	6.1049	3.7652	4.3813	2.6141	7.6015	5.8411	8.2167	4.0760	7.0603	6.9982	8.7276	7.3920	6.8679	5.6094	6.1761	9.0771	4.6025	6.8560
FER1L4	7.7722	4.7809	5.2472	6.8464	4.4399	3.7717	5.0048	6.4528	7.5795	6.7030	7.8069	3.1737	5.7603	6.2901	7.1443	6.8814	5.2820	6.1597	6.2817	4.2977	2.2562	5.5862	5.2544	4.0065	5.5692	7.8819	8.0709	4.9848	4.9814	6.5910	3.5940	3.8846	4.6424	4.7630	6.3964	8.9957	5.7680	5.7088	3.9856	6.0527	6.8768	4.8858	6.2243	4.3250	6.1525	2.8204	6.2578	7.8999	7.3266
FER1L5	2.9579	4.6601	1.7067	6.6926	5.0206	4.6938	5.8850	4.4080	4.5171	2.5540	6.0311	5.2342	4.1914	3.6375	5.2303	1.4877	3.0338	1.9213	5.9570	5.5340	0.6226	3.2817	5.3528	7.6850	6.1268	7.8072	6.8195	3.5313	6.6612	6.1442	6.2398	4.8349	1.7816	4.6639	1.1894	3.2486	3.7817	3.0950	2.9360	7.2338	4.6785	3.2237	0.3579	2.8432	3.1651	5.0869	2.2630	4.1502	3.8973
CA5B	7.0120	7.9382	9.1530	7.5934	6.4365	6.7133	6.6931	6.5244	6.8309	6.9049	7.8952	7.2618	7.8752	6.8030	6.3181	6.3365	7.1832	9.2437	7.0231	6.2369	7.1481	8.3502	6.1082	7.5034	6.7241	6.3694	7.1326	7.1514	6.5585	6.9659	6.5895	6.6183	7.0075	6.5319	7.6616	7.2039	6.6602	6.8206	8.7533	7.3021	7.2981	6.9171	8.1159	6.7737	7.0487	7.0432	6.2464	9.0470	7.7859
ZNF559	8.4676	8.8894	9.0136	8.4112	7.9845	6.9754	6.5525	7.0935	8.9704	8.7312	8.4175	7.5460	8.0808	7.7617	7.8719	7.5969	7.2290	7.0490	6.7829	7.6447	8.1838	7.2869	9.0554	8.8417	8.0175	9.7297	8.6073	7.8726	8.6643	7.8172	5.2999	7.2427	8.1678	8.9993	7.3618	8.6692	7.6743	6.8726	6.8598	9.4386	9.1198	7.3822	7.1097	8.2704	7.8978	8.5802	8.3160	6.8961	8.4605
VWA1	10.8965	12.8596	10.8534	12.3767	11.7904	12.0499	11.5847	12.4939	11.7258	11.2728	11.7522	12.0187	12.9418	11.7645	11.8240	11.4714	12.6727	13.9531	11.2893	11.1332	11.9898	12.4109	12.7534	10.5419	12.6101	12.0852	11.2187	12.0985	12.2745	9.1106	11.4102	12.3234	11.4237	11.5551	13.0100	12.1111	11.5046	11.3713	11.7055	11.1448	11.7656	12.6771	11.2627	11.7273	12.0950	11.9842	11.0999	11.8395	12.8191
C19orf22	10.5179	10.7096	9.6015	10.4649	11.6307	10.3000	11.1120	10.2123	9.7781	9.6005	10.9069	9.4247	10.5230	10.7263	11.1201	10.16795	10.2603	10.9521	10.0571	10.9631	10.1713	10.4181	9.3059	10.7590	10.4976	9.1516	9.7620	10.6011	9.7809	9.4606	10.8971	10.6755	10.1029	10.1769	10.1508	9.7972	10.4179	9.7050	10.3195	9.3284	10.0150	11.0406	9.6701	10.1344	10.7728	10.0241	9.6620	10.7953	11.1621
C19orf23	5.2010	3.1703	2.5621	5.3363	5.5290	3.3457	4.4011	5.2445	4.1691	4.6317	5.8951	3.0393	3.7586	4.1253	6.1071	4.3267	4.8632	4.6145	3.8520	4.9507	2.9022	4.5934	3.0006	2.6421	5.0161	3.4251	4.1690	4.0886	3.6252	3.5637	2.2301	3.6701	3.8890	4.0688	3.9554	4.1706	3.1934	2.4664	4.1191	4.8509	5.0055	3.2237	4.4853	3.2853	3.8628	3.6322	4.4683	3.7290	4.9900
C19orf20	8.9714	8.0276	7.8693	7.1159	8.3130	8.8433	9.0318	6.0739	7.8999	7.5135	8.9481	7.5786	7.4972	7.1848	8.3321	8.70785	8.8449	7.1127	7.2724	7.9022	8.1997	8.1478	7.7971	8.6536	7.8770	7.4489	7.8242	8.2507	7.5112	6.2530	9.0639	8.0000	8.2978	8.0363	8.4484	6.8456	7.8130	7.5172	8.3002	7.2447	8.3470	7.2447	7.6279	6.4506	8.9116	7.7131	7.6911	8.0719	7.1018
C19orf21	7.4033	10.6620	8.5094	10.1019	11.2039	11.0612	11.1268	9.8407	10.7748	9.1677	10.8269	9.2833	11.0946	10.6083	10.1859	9.7101	9.5533	9.9866	7.3020	10.7873	8.7245	11.0262	8.4156	9.6376	8.9897	7.5145	10.3795	10.1656	10.2114	9.4357	10.1038	10.0865	9.8438	8.6424	9.1805	9.9909	9.8105	9.6586	8.9833	9.8217	9.1831	8.5772	8.8930	9.5011	11.6766	9.4457	9.7249	11.0023	10.7193
C19orf26	4.6541	6.1957	0.4619	4.3318	2.0795	2.9971	5.9398	4.5238	4.5867	2.8691	6.0019	1.7685	4.0530	6.5323	4.8653	5.8867	4.2209	5.4984	2.4542	2.3640	3.4213	4.9528	2.5480	0.7271	6.3806	1.3915	1.4554	4.7308	5.6223	4.2382	3.6374	2.8318	3.8890	1.8896	3.8737	3.3271	5.9192	4.4175	4.4243	6.3826	5.2651	3.6294	5.2110	3.1243	5.5369	3.8420	4.2152	5.7906	3.6150
ZMAT4	1.5530	3.1254	1.0923	0.0000	0.0000	0.9054	7.5054	0.0000	1.5299	5.1455	1.8540	0.0000	1.2587	4.2926	2.0867	3.7741	0.0000	0.8452	0.0000	1.3112	3.4213	2.0125	2.2543	5.1324	1.0841	0.0000	1.6681	0.4230	1.2133	1.1755	0.0000	3.1127	3.0556	1.4873	0.5128	0.0000	2.4868	1.7063	0.5963	2.6783	0.4456	0.3252	3.6489	0.5990	2.0662	0.3132	0.5607	0.8618	0.9949
C19orf24	10.5884	9.4020	9.6057	8.9074	10.6524	10.4299	10.3384	9.4897	9.1642	8.8425	10.4881	8.9598	8.6485	10.1137	9.2150	9.1819	11.2454	9.4379	9.7049	8.8444	9.8564	9.1853	8.2079	8.6746	9.2333	8.1222	8.5020	9.9430	9.2387	8.5664	10.6721	10.0736	8.9971	9.5147	9.9096	9.2636	9.0791	8.0986	9.5669	8.5335	10.2684	9.5667	9.2101	8.9753	9.7670	8.9308	9.2929	9.5889	9.3176
C19orf25	8.7942	9.4754	8.0279	8.3518	9.8019	8.9605	9.5575	8.0807	8.1921	8.2464	9.1707	7.6893	8.2121	9.2073	9.1234	8.78345	8.7713	8.7861	8.8651	8.2722	8.6333	8.7996	7.8486	8.0873	9.1086	7.9146	7.8242	8.6597	8.5434	7.7016	8.6428	9.9421	8.0260	8.4697	9.5583	8.5361	8.4125	8.1025	8.7147	7.4081	8.1377	8.5962	8.3792	8.0217	9.3683	7.3532	8.3732	8.7757	8.4546
MYBL1	6.3447	7.3631	6.9412	7.6935	7.7119	7.4235	5.3982	7.4268	7.1090	8.0837	7.2543	6.9230	8.5766	6.1590	7.5997	6.88405	6.4366	7.0139	7.0361	6.3712	6.0856	6.6052	5.7348	8.0539	7.7095	6.5476	6.5377	7.9681	7.2135	6.3630	4.9148	6.5281	4.3862	7.3596	6.6319	7.2500	6.6415	5.9122	7.1048	7.2501	7.1419	8.5287	7.5368	6.8993	6.8748	7.5073	8.8882	7.2026	7.7108
NR1D1	7.6953	8.6555	7.8791	8.9939	9.1401	8.4497	9.1602	9.2474	9.2350	7.9380	8.5931	7.9079	9.0166	8.6417	8.3869	8.69695	8.3868	9.0631	8.2715	7.9563	10.1452	8.5687	9.1822	8.2554	8.6227	8.1452	8.3509	9.1256	9.4751	8.2001	10.1722	7.6065	8.6467	8.9275	8.2485	8.2395	9.9679	9.6315	8.5601	8.5935	8.5767	7.9025	8.5464	9.0079	9.0539	8.6408	8.5997	8.4830	8.2096
C19orf28	10.7557	10.2020	9.6964	10.8128	11.1166	9.6521	10.4378	10.2586	10.6820	10.7985	11.0705	9.2405	11.0170	10.9877	10.7756	10.3819	11.5291	11.3586	9.8997	9.8189	10.0626	10.7107	9.0961	10.1262	10.2227	8.8672	10.4441	10.7395	10.0297	8.9692	9.6423	9.8375	10.3462	10.3765	9.7881	10.4333	10.1092	9.8430	10.5630	9.4796	11.2097	10.9517	10.0320	10.2352	10.3479	10.3551	10.2335	10.2464	10.0544
C19orf29	9.9248	8.9210	8.4389	9.9037	9.3198	8.7263	8.7485	9.2230	8.9241	9.1416	9.8375	9.0557	9.2940	9.7063	10.0931	9.13105	9.7512	8.7385	8.9820	9.3262	8.3835	9.4794	8.3240	8.9099	8.7906	8.0996	9.7699	9.2660	8.8599	9.1347	8.0496	7.9680	8.9551	8.9571	8.2381	9.1782	9.1100	9.0627	9.1550	9.2948	9.7649	8.9407	8.9961	8.5254	9.4429	9.1276	9.0771	9.1545	9.4695
ITGB1BP1	10.0300	10.2371	9.8746	9.2021	9.6231	10.0739	10.9045	10.3156	9.3103	10.0713	9.9211	9.6718	9.6852	9.6783	10.4070	9.22585	10.6888	8.9704	10.1132	9.5261	11.0277	9.2506	9.7166	10.1593	9.1447	9.7371	8.8716	9.9168	10.1848	9.6094	10.9794	11.2162	9.7352	10.0635	11.1142	9.5506	10.6388	9.9005	9.2933	9.2087	9.4541	9.6923	8.6046	10.0592	9.8061	9.4838	9.4662	9.3324	9.0405
ITGB1BP3	0.9761	0.0000	0.0000	0.0000	0.3436	0.5226	0.0000	0.0000	0.4621	0.3636	0.4081	0.0000	1.5607	0.0000	0.3456	0.5758	0.0000	0.0000	0.0000	0.0000	0.0000	1.5345	0.0000	0.0000	0.0000	0.0000	0.0000	1.4349	0.0000	1.0050	0.0000	0.0000	0.0000	0.9274	0.0000	0.0000	0.0000	0.0000	1.0169	0.3610	0.0000	0.5903	0.0000	0.0000	0.0000	0.0000	1.4127	0.0000	0.0000
ITGB1BP2	3.7626	1.8005	2.5621	2.6446	1.5272	1.8556	0.5435	4.0849	1.3277	2.9780	3.4768	2.2462	4.7794	3.3644	3.7202	2.5627	1.5660	3.6495	2.1763	0.6714	0.6226	2.2611	0.6217	2.3021	2.1243	3.2719	1.2059	3.7296	1.6368	1.5916	0.0000	5.3497	2.9072	1.4873	1.8323	2.3180	1.4705	3.2170	1.6074	1.2758	3.4531	3.1015	4.3722	3.7936	1.3751	2.9618	3.5468	3.2603	2.4940
ZNF7	10.6350	10.0006	9.7874	8.8761	9.1779	9.2168	8.8657	8.9800	9.4863	9.4361	10.2566	9.7061	9.3729	9.2409	9.1209	9.9881	9.5761	10.0788	8.8706	9.5181	9.6086	9.1363	9.3238	9.6129	9.2963	9.3434	9.3337	9.2081	10.0282	9.4120	9.5259	8.9509	9.0281	8.8592	10.0211	9.3553	10.2005	9.3195	10.0958	9.4159	11.1872	9.9205	9.0827	8.5448	10.3719	10.2786	9.5469	11.1328	10.4716
ZNF2	7.4278	7.9166	7.5617	8.3030	7.4241	7.6536	7.3881	7.5737	7.6490	7.9957	7.5239	7.5907	7.4994	6.9875	8.6973	7.0694	7.3085	7.1001	7.4857	7.4334	7.6755	7.5635	7.3548	7.7457	7.7325	7.4173	8.0209	8.0795	7.2464	8.0693	6.8739	7.2523	7.6505	7.3635	7.5738	7.3731	7.4853	7.7898	7.1366	8.1590	7.7678	7.7250	7.4811	7.2460	6.9039	8.4493	7.0139	7.6904	7.7244
ZNF3	10.3583	10.7701	9.9856	9.6181	10.2296	9.3977	9.5956	9.7751	9.7824	9.8613	10.2153	9.9895	9.9013	9.3343	9.9723	9.92855	9.1618	9.7642	10.3820	10.8129	9.6053	10.4299	9.7772	10.4160	10.2556	10.1889	9.9754	10.0509	10.1406	10.6425	9.9780	9.5505	9.3596	9.6736	9.9842	9.9462	10.4275	9.8636	10.2534	10.6019	10.0856	9.6902	9.5475	9.4500	10.2211	11.0131	9.5833	10.2397	9.4680
CTCFL	5.4764	11.8351	6.2614	13.1134	10.2918	11.9150	8.8060	10.0078	6.9985	4.9252	12.1205	5.8638	10.1116	8.6838	9.9069	1.993	6.0522	3.4573	11.0380	10.3219	3.2681	8.8562	8.9636	8.4994	7.6664	9.5876	11.8057	5.2852	11.8936	6.5531	6.2256	10.4789	8.7404	10.5690	9.4463	7.9847	5.8691	9.8944	5.1201	8.1088	4.3774	5.4165	10.1113	11.3102	11.2244	7.9067	4.0632	7.7556	11.9188
PHLDA1	8.8099	10.3129	8.6488	9.8330	9.3897	8.4082	10.2244	9.1874	10.6923	11.5619	8.2433	7.7244	9.1366	9.7555	9.6511	9.467	11.1328	8.8030	7.9875	7.7175	8.4956	9.8776	8.3927	7.3932	9.7130	7.7575	8.2915	9.8341	9.4863	9.8523	9.3287	9.5333	10.7700	8.9714	8.7323	8.9390	9.2126	8.5702	9.7348	9.7290	9.3343	7.7907	11.2245	9.8057	10.0544	9.1658	7.8775	10.2993	8.7992
RPL31	12.3662	14.0328	14.2659	12.7414	13.0430	14.2667	13.7965	12.1131	12.3561	13.2795	12.5893	14.2674	12.4891	12.9615	12.9573	12.91935	14.3860	12.4821	13.1723	13.8276	15.4008	12.7400	14.1198	14.0648	14.0500	14.3282	13.2075	12.3182	12.7099	13.4454	14.9149	15.3204	13.9070	13.8419	14.3797	13.0204	13.4113	13.6187	12.9982	13.6384	12.9197	13.2789	13.9119	12.7317	13.5611	13.8907	11.8965	13.2561	13.7098
ZNF8	7.8438	6.7537	7.1002	7.6673	6.3124	6.4197	6.8681	6.0712	7.0227	7.6983	7.6325	6.3331	7.4449	7.5439	7.1905	7.54005	6.5176	5.7080	7.0110	6.9761	6.4844	6.8031	7.8979	7.4250	7.7275	7.9388	7.2210	6.9537	8.3258	7.9231	5.2397	6.3157	7.2175	6.2937	6.3905	7.0744	6.8863	6.9363	6.6110	8.3235	7.5844	7.3907	6.8996	6.7860	7.0817	6.7688	7.1722	7.3583	6.3146
PCP4L1	0.0000	2.8219	0.8112	2.3583	2.0795	1.2076	4.9202	4.3081	1.7072	5.3721	4.7098	1.8775	4.9837	2.4981	2.0867	7.19575	5.3297	5.0207	2.5361	2.9104	5.0839	3.1022	2.0814	2.4821	1.9260	3.2719	2.5339	2.4408	3.4273	1.1755	3.8370	3.9335	3.5317	0.9274	5.7644	3.0775	3.7817	5.7498	3.6748	1.0956	2.0898	2.2605	3.0070	1.0210	2.7178	2.0542	2.6380	1.3976	4.7089
C11orf17	6.4118	8.3768	7.7275	7.4209	8.5247	7.9970	8.4400	7.3845	7.5909	7.7604	7.8768	7.2311	7.8968	7.4017	8.6407	7.93855	8.0713	8.3574	7.5877	8.2158	8.2670	7.7066	7.0954	7.5653	8.0936	7.1795	7.8919	8.0667	8.2009	7.1184	9.1796	8.6938	7.9756	8.6326	8.4519	7.5635	8.5388	8.6550	7.8568	7.4788	7.5553	8.8700	7.4395	7.7558	8.1207	7.5731	7.6440	7.6989	7.0158
C11orf16	0.9761	6.3004	0.0000	4.3846	0.8534	2.5364	2.2202	1.4722	0.4621	1.4435	6.8341	2.1625	0.6389	1.0517	1.3917	1.0339	1.8538	2.4278	5.5570	5.9272	0.0000	1.0963	4.8852	3.3926	3.3950	5.6510	2.6385	1.2406	2.3091	1.1755	0.0000	1.8278	3.7214	4.6893	0.8904	0.6149	1.4705	0.8110	0.5963	1.4359	4.0016	0.5903	0.8834	3.2853	2.8828	4.3507	3.9749	1.1545	3.3599
ZAP70	4.4775	3.5560	5.4351	4.9375	6.8590	4.9597	4.9418	5.3612	6.7528	7.0568	4.4966	2.9423	4.0038	6.8057	6.2109	6.2222	6.5005	7.9652	5.5373	3.0717	4.2332	5.3382	2.7920	4.5612	4.8011	7.6605	5.9739	7.0648	6.2903	6.8956	3.8370	5.3497	6.5046	5.6611	3.6951	8.8954	5.1441	6.2276	5.4251	3.1169	6.7197	4.3371	2.1305	6.0183	4.1486	1.6703	6.5117	4.9654	3.9903
SNORD115-9	0.0000	0.0000	0.0000	0.0000	0.0000	0.0000	0.0000	0.0000	0.0000	0.0000	0.0000	0.0000	0.0000	0.0000	0.0000	0.0	0.0000	0.0000	0.0000	0.0000	0.0000	0.0000	0.0000	0.0000	0.0000	0.0000	0.0000	0.0000	0.0000	0.0000	0.0000	0.0000	0.0000	0.0000	0.0000	0.0000	0.0000	0.0000	0.0000	0.0000	0.0000	0.0000	0.0000	0.0000	0.0000	0.0000	0.0000	0.0000	0.0000
C11orf10	10.3968	10.3699	11.3784	10.8179	11.0523	12.1336	11.2737	10.5498	9.9349	10.0398	10.4254	10.6726	10.5477	10.6067	9.4631	11.0368	12.2095	10.4566	11.6281	10.4973	12.3481	9.8194	11.1733	10.5555	11.7633	11.5551	10.6595	10.0231	11.2358	10.5883	12.2580	13.0381	10.4475	11.5671	11.9603	9.6028	10.9130	10.4286	10.7581	10.2367	11.0875	10.3480	9.7604	10.2783	10.6465	10.9354	9.6212	10.6630	10.7300
ZCCHC13	0.0000	0.0000	0.0000	0.0000	0.0000	0.0000	0.0000	0.0000	0.0000	0.0000	0.0000	0.0000	0.0000	0.0000	0.0000	0.0	0.0000	0.0000	0.0000	0.0000	0.0000	0.0000	0.0000	0.0000	0.0000	0.0000	0.0000	0.0000	0.0000	0.0000	0.0000	0.0000	0.0000	0.0000	0.0000	0.0000	0.0000	0.0000	0.0000	0.0000	0.0000	0.0000	0.0000	0.0000	0.0000	0.0000	0.0000	0.0000	0.0000
UFSP2	7.7013	8.9416	8.6916	8.5612	8.2748	9.0227	9.0045	7.6219	8.4517	8.2285	8.7752	8.0456	8.3742	8.3726	8.5261	8.9655	9.0237	8.3057	8.6354	8.8179	8.8915	8.2967	9.1738	8.5555	8.1498	8.5037	8.3112	9.0141	8.9470	8.7740	8.3188	9.1669	9.0843	9.5089	8.7530	8.4948	8.2639	8.7090	8.4252	7.8692	7.8562	8.5142	8.6343	8.0080	8.7768	8.7900	8.2299	8.9094	7.3876
OGFR	10.7042	10.6909	10.4276	11.0004	10.4611	10.3453	10.0752	12.1568	11.2441	10.2752	10.3290	10.5670	10.6635	11.2805	11.1548	11.27165	11.1244	10.9119	10.0352	10.4084	10.1774	10.8863	10.2502	10.4126	10.1626	10.4242	10.6309	10.4092	11.0249	10.4422	9.9937	8.6902	11.1005	10.5432	10.0660	11.4960	10.3359	10.2140	10.8896	10.1848	11.2493	10.8371	9.6429	10.2235	9.9744	9.8223	10.8174	9.2125	10.8802
EPM2AIP1	11.0907	10.2231	11.8550	10.4733	10.0653	10.1412	10.2949	10.0527	10.2893	10.5582	10.9296	11.2982	10.3574	9.5479	9.7415	10.46075	9.8708	11.2884	9.9161	10.3629	11.7923	9.6238	10.7559	10.1195	10.1492	11.1517	10.5223	8.8791	9.9733	11.5231	10.2386	9.7246	10.5437	10.7642	10.5692	10.4922	10.1105	10.4614	9.4587	10.8013	9.9468	9.9240	10.3431	9.5072	10.6945	9.6851	10.9934	9.5704	11.3945
CDC5L	9.4235	9.2501	10.2099	10.5183	9.8669	9.5766	10.4317	9.8508	9.8589	9.3756	9.7133	9.8596	9.5238	9.0143	10.4364	10.03165	10.1435	9.7062	10.0549	9.9204	9.2340	9.8793	10.4395	9.5027	9.4159	10.4248	10.3553	10.2636	9.3738	10.0605	8.9490	9.8935	9.4858	9.8419	10.0934	9.6899	9.9790	9.9348	10.3373	10.8828	9.9055	10.0948	10.1353	9.8824	10.2559	10.5354	9.8556	9.1514	10.4354
RAC2	7.4278	8.1263	9.5509	8.5655	9.9930	9.2462	8.9660	9.2383	9.8239	9.5099	7.0523	7.8383	8.4898	9.3899	8.3903	9.08005	10.7115	10.6272	9.6195	7.5221	9.7051	8.6455	9.7975	8.8610	8.4251	10.4411	8.4722	10.3774	9.3081	7.8601	9.6336	8.9323	9.4145	9.0148	8.3742	10.7727	8.1135	9.3422	9.8993	6.1938	8.9752	8.4179	7.6503	9.7220	8.8356	5.7709	8.7941	7.5991	8.1035
RAC3	8.4911	9.2869	9.1289	7.0562	7.2942	11.6270	9.5827	8.3663	7.5652	8.0214	8.3440	8.2819	6.4349	8.7808	7.5835	8.52975	7.3321	7.1895	7.2784	6.2245	9.2735	6.2210	8.2157	7.1586	7.9798	7.6567	8.4863	8.4578	9.4301	8.5968	8.2021	9.7700	8.0372	5.6611	9.2927	7.9827	9.1519	8.3259	8.3998	7.3056	7.3305	7.6361	9.4114	8.5474	7.6107	7.3954	9.1470	8.4308	6.3648
RAC1	11.2669	12.6884	12.0315	12.7781	12.9492	12.5759	11.9422	12.7104	12.2827	12.1607	12.4690	12.2478	12.0049	12.2734	13.2942	11.6565	12.4471	12.2644	12.6671	12.0963	12.4437	12.2419	11.9181	12.7327	12.0979	11.5815	12.3746	13.3554	13.3003	12.6917	13.2811	12.4036	11.8610	12.1209	12.1145	12.4634	11.9740	12.8206	12.1137	12.4522	12.9241	12.0265	12.7139	12.6189	12.7126	12.1613	11.4447	11.7875	12.3431
SBDS	9.6916	9.4242	10.4390	9.2998	10.1308	10.1667	10.0050	9.7896	10.0949	9.8778	10.0334	10.1272	10.9311	9.5137	9.9951	10.0643	10.4623	10.1808	10.1954	9.9431	10.9772	9.8886	8.8370	10.3147	9.8071	8.4426	9.5545	11.0012	10.2503	9.7736	10.2902	10.7119	10.0082	9.6471	10.4359	10.0945	10.0346	10.9561	10.3068	8.3917	9.8730	10.4404	9.5959	10.0758	10.0523	10.3889	10.0811	10.1048	9.9155
RCL1	8.1467	8.5236	9.2339	8.7961	9.3277	8.1512	7.7488	7.3251	8.9715	8.3665	8.2787	9.2758	8.5650	8.0496	8.4717	7.81255	8.0608	9.1111	8.0706	7.1917	7.5145	7.4678	9.0366	8.3619	8.6629	9.3750	9.2902	8.7628	8.6043	8.9524	8.6186	8.7097	8.2885	9.0715	7.9821	9.1242	7.8085	7.0098	7.9553	9.7928	9.4164	10.0380	9.6001	9.2078	8.1331	8.7171	9.1893	7.3652	7.9205
SBK2	0.0000	4.7953	0.4619	4.6874	3.2227	6.6133	1.7169	4.8241	0.4621	2.2407	1.7173	5.0944	1.8102	1.6535	1.2347	2.1115	1.2061	2.1967	0.4005	6.0549	4.5972	2.9687	5.1920	4.2984	7.3621	5.2404	4.7150	0.4230	3.9047	3.0087	1.5089	1.0144	5.4349	3.3881	1.1894	1.0448	1.6441	3.2170	1.0169	2.3961	6.1205	0.0000	2.1305	0.0000	0.0000	3.8173	2.1898	0.0000	0.4125
MRPS18A	10.0260	9.6892	10.2255	10.3995	10.4776	10.4189	11.1999	10.5607	9.3921	8.6019	9.4783	9.8475	9.6351	9.6013	10.4108	11.08865	11.3434	10.1025	10.2103	9.9265	9.4113	10.4815	10.3813	9.5040	9.1246	10.4099	9.7641	10.5688	9.8406	9.7117	9.9642	10.7337	9.1678	10.0197	11.0631	9.4357	10.3580	10.4203	10.5756	9.4922	10.4572	9.9734	9.7234	9.4595	10.5562	10.4333	10.5358	10.1170	10.4478
CPLX2	5.6252	4.5283	3.4345	11.3365	2.6731	4.6938	8.0546	2.4889	8.4459	9.0042	10.7991	6.2304	6.0483	9.8975	11.0482	9.90835	6.7574	0.8452	4.3363	0.9175	2.5501	1.7120	9.2211	8.5826	4.7420	8.3209	12.9476	3.9039	6.6193	10.8527	5.1728	7.4207	2.9833	5.5122	6.5814	0.6149	5.1441	7.7575	3.7315	6.3224	1.6651	1.0080	7.9003	2.8432	3.7815	6.5934	1.1292	4.2465	4.1867
CPLX3	2.7661	0.6340	0.0000	0.0000	0.3436	0.0000	0.5435	0.4382	1.3277	1.2829	1.8089	0.3419	1.2587	1.8088	0.3456	0.2625	0.7256	0.4836	0.4005	0.3744	0.0000	0.4640	0.0000	1.2083	0.6415	0.6241	0.0000	1.4349	1.2133	0.3239	0.0000	0.0000	0.0000	0.0000	0.0000	0.8458	0.0000	0.8110	1.0169	0.3610	1.2763	0.0000	0.8834	0.5990	0.0000	0.3132	0.5607	0.4944	1.5781
ORC3L	8.3051	9.2926	10.6780	9.9591	8.8968	9.7642	9.0728	10.5671	8.3820	8.6072	11.0047	10.7018	7.9383	8.8213	9.5179	8.2292	9.4506	8.7358	9.3492	8.6936	10.1071	9.1891	10.6530	9.3966	9.4693	10.7652	10.4767	8.8378	8.9349	10.2460	8.9988	9.5744	9.8387	9.5191	9.2918	9.5744	9.6242	9.1734	9.2897	9.1282	10.0293	9.1316	9.9440	9.0668	8.2882	8.6928	10.3648	9.1740	10.1386
CPLX1	6.4601	8.9471	5.9660	7.7600	7.2942	8.7248	6.1119	6.5759	8.1136	6.8608	8.1699	7.5146	7.6788	8.4864	7.3450	6.8852	7.5440	6.2149	7.7764	6.6561	6.3470	5.5516	6.9396	6.5754	7.9143	7.7755	7.9667	7.0648	9.0470	6.7275	6.5380	6.3228	7.5288	8.4231	5.1700	7.1671	7.0984	5.4219	6.0884	7.3984	9.8691	7.5097	7.6052	6.5727	7.3038	5.7385	9.1876	6.2438	7.3177
AP2A1	11.0930	11.1785	11.4151	11.1045	10.7593	11.4067	11.0007	10.8875	12.1645	11.0858	11.4147	11.7666	11.9316	11.8630	11.4570	12.3952	12.0425	10.8642	11.1111	11.4397	10.8467	11.1338	11.7762	11.7771	11.6316	11.0535	11.5213	11.6257	11.1108	11.8187	10.5407	11.5900	11.4479	10.8919	10.9493	10.7376	11.0366	11.5485	11.7764	10.6821	11.4123	11.5975	10.5516	11.6569	11.4910	10.5601	11.2819	12.3488	10.5210
CPLX4	0.9761	0.0000	0.0000	1.5242	0.0000	0.0000	0.0000	0.4382	0.0000	0.0000	1.2063	0.3419	0.6389	0.0000	0.0000	0.0	0.0000	0.0000	0.9709	0.3744	0.0000	0.0000	0.0000	0.0000	0.0000	0.0000	0.0000	0.0000	1.2133	0.8116	0.0000	0.0000	0.0000	0.0000	0.0000	0.3400	0.7727	0.4617	0.0000	2.5441	0.2399	0.0000	0.3579	1.0210	0.8456	0.0000	0.0000	0.0000	1.2165
AP2A2	9.5405	10.5676	9.6518	10.4476	10.3425	10.7540	10.1227	11.5425	10.6559	11.2748	10.9722	11.0540	11.3356	10.7997	11.1653	10.639	10.9010	10.5469	10.6688	11.1892	9.8822	10.2199	10.5052	10.5890	10.1131	10.1000	10.5992	10.7669	10.6101	10.6286	10.1640	10.1909	11.0961	10.3161	10.0429	10.4174	10.1312	10.8672	10.7362	10.6400	9.4755	11.1985	10.0834	11.0254	11.2311	10.3834	10.0154	10.4506	10.0727
LOC389333	7.5066	6.3933	5.0802	6.3047	6.0635	5.6532	5.0652	8.0228	5.6784	5.4686	6.4532	6.4756	6.9393	5.5913	7.3061	7.72735	6.0090	6.7881	5.2525	5.7400	4.1912	6.3474	6.9709	6.1521	6.4744	6.7055	8.1680	5.9380	5.9947	5.9046	3.9096	4.9818	4.7980	6.3039	5.0262	6.0812	4.9757	5.2751	6.1520	5.3199	7.1176	6.8037	5.7379	5.7824	5.0391	4.7908	7.7827	5.6450	5.7972
LILRB3	3.9780	4.3296	4.1596	5.6798	6.2612	4.3379	4.6900	4.4786	5.9403	5.7528	3.5619	3.4407	5.4871	5.8318	4.0974	5.3486	6.0430	6.7746	5.0378	1.6090	5.2052	6.0558	3.3407	4.4714	3.7098	5.8886	5.2642	6.7481	3.0713	4.0437	2.8565	4.9987	5.4941	4.9715	5.4950	6.0578	5.3154	5.3810	6.2867	3.4148	5.9958	2.9178	5.1564	6.2328	6.0031	1.5970	4.1274	5.5860	4.6443
CADPS	0.9761	5.0327	3.8286	0.4596	5.6264	6.8280	3.7875	4.8421	1.7072	6.0332	7.5544	2.8382	6.6260	3.0273	2.6810	4.39385	0.7256	7.7257	6.0365	5.6745	2.6772	2.6579	1.6575	5.7483	1.6960	1.8899	4.5370	2.1399	2.2302	1.5916	5.8907	2.3448	1.7816	0.9274	5.8199	4.5922	3.4012	3.5313	1.0169	7.8970	5.7553	5.4079	7.4946	4.5946	7.8338	5.3061	1.7548	0.0000	6.5444
FIGNL1	8.1219	7.7248	9.0704	8.9198	8.3739	8.3437	7.3763	8.4724	8.5440	9.0226	8.3713	8.4042	8.2835	7.3330	9.6540	8.0859	8.5042	7.9256	7.9338	8.1969	8.3576	8.8009	8.2570	8.9856	8.3253	8.6951	9.2318	8.4868	9.0663	9.3576	7.9281	8.1212	7.2300	8.0633	7.9426	8.5184	8.2757	8.1124	8.1908	8.3856	8.7013	8.9001	9.2500	8.8840	8.1453	8.6715	10.2802	8.8491	7.9860
KDM4DL	0.0000	0.3515	0.0000	0.0000	0.3436	0.0000	0.0000	0.0000	0.0000	0.6538	1.8540	2.3253	0.0000	0.0000	0.0000	0.7028	0.0000	0.0000	0.4005	2.7289	0.0000	0.4640	0.0000	0.4089	0.6415	0.6241	0.0000	0.4230	0.0000	0.3239	0.0000	0.5945	0.0000	0.0000	0.0000	2.2390	0.0000	0.0000	0.0000	0.0000	0.0000	0.0000	0.0000	0.0000	0.0000	0.0000	0.0000	2.0940	2.3137
PBX3	6.1812	7.2785	9.2038	7.9003	8.0834	8.0597	7.7852	8.2038	8.2397	8.7817	8.1484	7.4631	9.5967	8.5525	8.6230	9.0268	7.4873	8.3201	8.3952	8.6108	8.2208	8.4212	7.4512	7.8681	7.1280	6.9959	7.5834	8.5887	8.9890	6.9347	8.3050	8.0028	8.6068	7.9336	7.6616	8.5505	8.6750	8.2057	8.5976	7.5329	9.4515	9.2393	8.3194	8.0832	8.6817	7.8975	8.8442	7.5274	7.4160
PBX1	12.3622	11.9698	12.6407	12.4583	11.7064	11.8703	11.6535	11.9633	12.0340	12.1158	11.7847	12.2201	11.7846	13.2403	11.9484	10.45265	11.5991	11.6470	11.7636	12.9470	11.5079	11.7347	12.8758	12.5035	12.0871	12.7415	13.2250	12.1073	11.5506	12.6407	11.6523	11.4592	12.7937	12.7721	10.5893	11.4962	11.8665	11.9334	10.8822	13.5395	12.3490	11.4839	10.8445	12.3291	12.0053	13.0534	12.5611	12.9258	12.1106
AIRE	0.0000	0.3515	0.0000	0.4596	0.3436	7.3559	0.0000	0.4382	0.8116	0.6538	0.4081	0.3419	0.6389	0.7785	0.6241	0.36485	0.7256	0.4836	0.4005	0.0000	0.0000	0.4640	0.0000	0.0000	0.0000	1.6621	0.5217	0.0000	0.6111	0.0000	0.0000	1.0144	0.0000	0.0000	0.0000	0.6149	0.0000	0.8110	0.5963	0.6494	0.0000	0.0000	0.6444	0.5990	0.8456	0.0000	0.3074	0.8618	1.7297
TMOD2	4.8603	6.2226	7.2828	6.7790	7.1650	5.3005	6.9654	6.3992	8.2771	7.6780	5.8791	5.8166	6.7729	7.1489	6.7281	5.9456	6.4583	6.8837	5.7236	6.2584	7.2742	6.7748	7.6069	8.3875	6.9368	8.0882	7.3336	9.1668	7.5175	6.2813	7.9901	6.5518	7.4131	7.6132	5.7066	8.4856	7.5711	7.6009	7.3048	8.5301	6.9010	7.1908	5.4620	8.4253	6.4175	4.6163	7.7223	5.4430	5.7178
MFSD11	8.9597	8.1901	8.8410	8.3714	8.6881	9.4751	9.0546	9.5687	8.6091	8.6443	8.2504	9.0626	8.1624	8.8566	8.0595	9.51085	9.0089	8.7932	8.9111	9.1327	8.8172	8.7006	8.9064	8.4515	8.5290	9.0252	8.9279	8.7905	8.9833	8.7533	9.4360	9.3252	9.0792	8.9880	9.2751	9.1203	8.7070	9.6782	8.8304	8.6467	9.2323	8.4580	9.1382	7.9578	8.7550	8.6728	9.6125	8.8644	8.2999
NSUN2	10.1661	11.4512	11.4531	11.3342	10.2868	10.1306	9.8563	9.8777	10.7054	10.3745	10.9706	11.3116	11.0057	10.3969	10.4273	9.75845	10.1451	10.5762	9.4189	10.9856	10.2546	10.5856	9.3754	10.6855	9.6114	9.4891	9.6991	9.8597	10.2714	10.3595	10.5456	9.1265	9.6502	10.4845	10.8504	10.6987	10.2927	10.0027	10.1531	10.6860	10.3226	10.6562	9.3146	9.7325	9.9350	10.6900	11.0197	10.8737	11.0647
NSUN5	9.7910	9.7748	9.7824	9.4405	10.2563	9.9361	8.9109	9.7855	9.2008	9.1785	8.9633	9.9992	9.4895	9.0787	9.8571	10.176	10.3294	9.2814	10.3910	9.5768	9.1960	9.2595	9.4214	10.0803	9.5566	9.3513	9.8880	9.8140	9.0599	9.4658	9.9545	9.0186	8.8650	10.2530	9.3401	9.2076	9.9524	10.1532	9.9116	9.0630	10.9076	10.2430	9.1413	9.7585	9.9971	9.7805	10.4058	9.6830	8.8896
NSUN4	9.3927	9.3289	9.1231	9.5572	9.9610	9.0089	9.3231	9.6165	9.5362	9.6590	9.5773	10.0438	9.4067	8.6495	9.7775	9.5591	8.8834	8.7978	9.5510	9.6306	9.2860	9.1645	8.9227	10.2514	9.2266	9.2523	9.9484	9.6002	9.7217	10.2433	10.3776	9.7307	8.7661	8.8213	9.8961	9.6263	9.1100	10.1698	9.1076	9.9006	9.7468	9.7557	11.2693	10.5539	9.5602	10.2161	9.2664	9.6094	9.3018
NSUN7	8.3485	8.2661	8.0048	8.0730	7.3852	8.7293	7.4423	7.7835	7.8770	7.6961	8.9065	8.1249	5.7603	7.5384	8.0179	7.39305	7.5440	7.7790	8.4557	8.4440	6.7955	7.7606	7.9145	7.5427	8.7924	8.3379	8.9281	7.1675	8.7035	8.3285	8.0416	8.1079	7.3318	8.8342	7.6401	6.8255	7.3665	6.4178	6.8342	9.2149	8.7458	7.4253	7.9239	7.4381	6.9511	7.9295	8.3131	6.2438	8.6982
NSUN6	8.1711	7.3607	7.3808	8.4340	7.9750	7.7386	7.1626	8.5178	7.0609	7.7794	8.0163	7.6648	7.6430	7.3489	6.9993	6.2579	6.7399	7.0005	8.1701	7.3494	7.2539	7.5893	8.4133	8.1183	7.5068	9.1922	8.1724	7.6338	6.7020	9.1930	7.4257	7.9971	6.8324	7.2697	6.6319	8.0082	7.1711	8.3191	6.8014	8.2507	7.5800	7.1400	7.1870	6.5089	7.0147	7.3185	7.1955	8.5299	7.4132
PRAMEF4	0.9761	2.1081	0.0000	1.3224	1.2292	2.1673	2.0711	3.6272	1.3277	0.0000	1.2063	1.9789	0.3546	0.0000	4.6489	0.80545	1.2061	0.0000	5.8490	0.0000	0.0000	3.4414	2.4086	1.5685	0.0000	2.0865	1.4554	0.0000	2.1468	1.1755	1.3084	1.0144	0.0000	3.7197	2.1423	0.0000	1.6441	0.0000	0.0000	0.0000	1.6651	2.3347	0.0000	0.0000	0.0000	1.2959	0.3074	4.2772	4.2126
PRAMEF5	0.0000	1.5517	0.0000	0.0000	0.0000	0.0000	1.5007	0.0000	0.0000	0.0000	0.0000	1.3811	0.0000	0.0000	0.0000	0.0	0.0000	0.0000	2.4542	0.0000	0.0000	1.8641	0.0000	0.9877	0.0000	0.0000	1.2059	0.0000	0.0000	0.8424	0.0000	0.5945	0.0000	2.0553	0.0000	0.0000	0.0000	0.0000	0.0000	0.0000	0.0000	0.0000	0.0000	0.0000	0.0000	0.3132	0.0000	2.7487	0.0000
PRAMEF6	2.7661	2.8219	0.0000	1.5242	1.7740	0.9054	2.0711	4.4786	2.4674	0.0000	1.2063	3.2568	0.3546	1.2813	4.9050	1.351	1.2061	0.0000	6.1898	0.3744	0.0000	4.4006	0.6217	2.9783	1.0841	1.8899	2.5339	0.0000	2.8736	1.6906	1.6848	2.4828	0.0000	5.0051	1.9956	0.3400	1.2732	0.0000	0.0000	0.6494	1.2913	2.7685	0.0000	1.0210	0.8456	2.7178	0.3074	4.3368	4.8808
TUBG2	7.1320	7.8107	7.3477	8.1127	6.7659	8.2267	7.5693	9.0789	7.0649	6.7915	7.7511	6.5392	7.2397	7.9488	8.4838	8.9162	7.9160	7.4807	7.8858	8.7808	7.5103	8.3391	8.1679	7.4293	7.8907	8.3012	7.8353	6.9342	7.9971	8.1289	7.5157	7.4207	7.7841	7.7494	8.3742	7.3846	7.3941	8.7068	7.5212	8.0657	7.5413	6.8954	8.1133	6.4335	7.4358	7.1926	7.6627	8.3410	8.3619
FAM71F1	1.5530	1.0730	1.0923	1.7011	0.8534	1.6702	0.0000	0.4382	2.7362	1.2829	3.2965	0.0000	2.2083	1.0517	1.6623	0.5108	0.0000	0.8452	0.0000	0.0000	0.0000	3.5851	1.3874	1.2083	0.0000	3.6900	0.5217	1.2406	0.8408	1.3279	0.0000	1.3391	0.4919	1.2343	1.8323	1.0448	0.7727	0.8110	0.0000	0.6494	0.0000	1.5956	0.3579	0.0000	1.3751	0.5706	2.4627	0.0000	2.2143
PRAMEF1	0.0000	0.8701	0.0000	0.4596	0.0000	0.5226	1.7169	0.0000	0.0000	0.0000	0.7257	0.8498	0.0000	0.0000	0.0000	0.2625	0.0000	0.0000	0.0000	0.0000	0.0000	0.0000	0.6217	0.4089	0.0000	0.0000	0.0000	0.0000	0.0000	0.0000	0.0000	0.0000	0.0000	0.0000	0.0000	0.3400	0.0000	0.0000	0.0000	0.0000	0.0000	0.5903	0.0000	0.0000	0.0000	0.0000	0.0000	2.6582	0.0000
PRAMEF2	0.0000	1.0730	0.0000	0.0000	0.3436	0.0000	0.5435	0.0000	0.0000	0.3636	0.0000	0.3419	0.0000	0.4412	0.0000	0.96375	0.0000	0.0000	0.0000	0.3744	0.0000	0.0000	0.6217	0.0000	0.0000	0.0000	0.0000	0.0000	0.0000	0.0000	0.0000	0.0000	0.0000	0.0000	0.0000	0.3400	0.0000	0.0000	0.0000	0.0000	0.0000	0.0000	0.0000	0.0000	0.0000	0.0000	0.0000	2.4582	0.0000
FAM71F2	5.2749	3.3372	3.5781	2.3583	4.6399	3.1468	2.8884	3.5852	5.7306	5.3316	5.3064	3.4098	5.7228	3.6375	5.6039	3.2034	2.6390	3.6495	3.6826	3.4691	1.8868	6.5124	4.3114	5.4993	4.0108	6.2726	5.1283	3.9992	3.9298	4.7375	3.5492	1.0144	1.9428	2.0553	3.2535	5.0279	3.9890	3.6225	4.4583	3.6936	4.2821	4.3005	1.9319	3.2853	2.3176	2.3570	4.2516	1.3976	5.7268
PTCH2	5.2384	4.7217	5.1277	5.7822	3.6198	4.4273	2.7964	6.9141	4.3130	4.8044	6.5008	3.2966	5.9478	3.5954	5.4694	5.67335	2.2991	5.1718	5.0303	5.6912	2.5501	5.8270	3.9584	4.9909	2.4541	6.1125	6.5377	5.5649	3.1977	7.1236	4.3622	2.4828	3.6296	3.5073	4.7795	5.5457	3.3010	5.9122	4.3538	7.5440	6.8386	5.2917	7.3047	5.7133	4.8527	5.8699	5.4744	2.8339	5.3357
OR7G1	0.0000	0.0000	0.0000	0.0000	0.0000	0.0000	0.0000	0.0000	0.0000	0.0000	0.4081	0.0000	0.0000	0.0000	0.0000	0.0	0.0000	0.0000	0.0000	0.3744	0.0000	0.4640	0.0000	0.0000	0.0000	0.0000	0.0000	0.0000	0.0000	0.0000	0.0000	0.0000	0.0000	0.0000	0.0000	0.0000	0.0000	0.0000	0.0000	0.0000	0.0000	0.0000	0.0000	1.0210	0.0000	0.0000	0.0000	0.0000	0.0000
PCDHGA2	5.9969	3.7637	4.8729	3.1505	4.2415	3.8611	3.2767	3.4084	4.8549	2.2744	8.5170	8.6206	4.7867	6.3671	4.7840	9.7582	2.4790	2.4278	3.0635	6.9416	6.9681	4.6928	4.8852	3.4799	3.3161	4.8380	4.0973	5.8124	3.8264	4.3493	6.8184	2.3448	8.2435	3.7197	4.4539	2.8304	5.3151	5.1882	5.1472	3.1169	1.0605	4.8858	1.8799	3.9933	5.2759	3.8173	7.0812	1.7874	1.7483
PRAMEF9	0.0000	0.8701	0.0000	0.4596	0.3436	0.0000	0.9373	2.0683	0.8116	0.0000	0.0000	0.3419	0.0000	0.0000	1.8901	0.94855	0.0000	0.0000	4.6253	0.0000	0.0000	2.5684	0.0000	1.2083	0.0000	1.0582	0.0000	0.0000	1.0391	0.5883	0.0000	0.5945	0.0000	3.1884	0.5128	0.0000	0.0000	0.0000	0.0000	0.0000	0.2399	1.7115	0.0000	0.0000	0.0000	1.5560	0.0000	3.4876	2.9296
PRDM9	0.9761	0.0000	1.7067	3.8588	4.5599	0.0000	0.0000	1.2748	0.0000	1.8398	0.9859	0.8498	0.3546	1.9490	0.0000	0.0	0.7256	0.0000	4.7845	4.2535	0.0000	2.5684	0.0000	0.7271	1.0841	0.0000	0.0000	0.0000	0.0000	0.0000	0.0000	4.1143	2.0877	0.0000	0.0000	0.0000	0.4374	1.5291	0.0000	0.0000	0.4456	0.3252	0.0000	1.0210	0.0000	0.5706	0.0000	0.8618	0.7328
SGK269	11.4056	9.3486	9.8346	9.4705	9.1804	8.9038	9.4801	9.0723	11.0040	10.4900	10.0894	9.6737	10.0688	10.6097	10.2369	9.9703	9.2836	9.4312	9.2343	10.2081	9.2365	10.2932	9.4180	9.3818	10.0025	9.3453	9.9369	10.4505	10.2594	10.3163	9.0215	9.3368	9.7725	9.1423	9.1297	10.7977	10.8371	10.1890	9.7495	10.4534	9.1938	10.0954	9.4386	10.6374	10.2792	9.4199	9.0062	9.0637	10.0158
FAM108B1	8.1318	8.6558	9.0210	7.9602	8.4357	8.2476	7.8089	7.5791	8.2910	7.7794	9.0968	8.8036	8.3217	8.2977	8.0522	8.40415	7.3085	8.6753	8.5923	7.9022	8.7680	8.4837	7.7901	7.5653	7.4386	8.0237	7.7962	8.3891	8.8737	7.9436	8.8567	8.7950	8.5137	8.1229	8.2009	7.9064	8.3402	7.6451	8.2208	9.1856	7.6231	8.1465	9.6100	8.2942	8.4613	7.7894	8.3701	8.0741	9.1845
TBC1D1	9.6082	10.4495	11.2463	10.6505	9.8367	9.2555	9.7537	10.0062	11.0512	10.8711	10.8062	10.1231	9.9507	10.3656	10.4747	11.20205	9.8464	10.7019	10.7908	10.6715	10.1169	10.4684	10.4044	10.3878	10.5411	10.3914	11.0547	10.2455	11.0584	10.4765	10.5703	9.9399	10.2401	11.0162	9.9122	10.1454	10.1827	9.6342	10.6602	11.9814	10.9376	10.4869	9.8106	10.3838	9.3223	9.4960	10.9063	8.9141	9.5314
ZXDA	6.2378	5.9666	6.5227	6.7134	5.2107	6.1553	5.2149	6.1766	6.2360	6.4710	5.8871	6.5098	6.4896	6.3291	5.3210	5.6023	5.5469	6.5204	6.6559	6.2528	6.3660	6.6712	6.8748	6.2974	5.3882	6.4616	4.9568	6.2980	6.2359	5.4020	5.5248	6.3501	6.1475	6.6072	5.4491	6.7633	5.5121	5.5436	5.5875	5.6733	7.1891	6.4124	6.1633	6.1601	5.9810	6.1067	6.9599	5.1757	6.5597
PAMR1	6.7851	4.9957	6.2497	5.8495	5.2520	6.2159	4.4320	6.4702	5.7510	7.1845	6.7225	6.6471	6.1593	7.0276	7.9798	6.239	6.5617	5.9983	4.9279	4.2977	7.0160	5.9994	5.2339	7.0699	7.3621	5.0880	7.7532	7.0500	6.4381	7.0920	5.0970	6.8485	7.3819	6.0330	5.3768	4.7714	6.6260	6.3593	6.8146	6.6345	8.7729	5.2917	5.9499	7.6114	7.6740	6.7083	7.7528	5.6450	3.3127
RAD9A	9.3057	7.9456	8.7822	10.3239	8.7781	9.6491	7.7538	9.9493	9.2144	8.8337	9.2336	7.8673	8.4985	8.4603	8.5120	8.63725	8.4678	8.1229	8.9127	8.6868	7.7468	8.5689	8.1891	8.2250	9.1046	9.1741	9.3575	8.6730	9.0727	8.7115	8.2998	8.8042	7.9650	8.4007	8.2090	9.1266	7.9853	7.8716	8.1890	8.2931	9.4960	8.7509	8.8455	8.6288	8.5825	8.1053	9.3273	8.7462	9.6067
ERGIC2	7.8649	9.7389	10.1993	9.6177	9.4935	10.0704	10.3806	9.8820	9.0952	9.5823	9.5436	9.9981	10.0676	9.6522	10.0971	9.0646	9.6350	9.8313	9.5565	10.5501	11.1804	10.8249	9.6073	9.3284	9.9190	9.6830	9.3463	9.2905	9.4514	9.7455	9.7808	10.7115	9.8785	9.7222	11.0106	9.4648	9.1555	10.3093	9.3599	8.5010	9.8090	9.4871	10.0219	9.6499	9.5011	10.0154	9.7037	10.4298	10.4302
ERGIC3	12.7567	13.6660	12.5980	13.1112	12.6754	13.7780	13.3418	13.4624	12.8062	12.4679	13.4694	13.1012	12.8139	12.7972	13.0684	12.9632	13.6165	12.4987	12.0344	13.3570	13.2545	12.3449	13.8567	12.9793	13.7767	13.5673	15.5216	12.3433	12.6577	13.6443	13.3286	13.6743	12.8094	13.2781	13.2946	12.1890	13.3978	13.1053	12.7627	12.8381	13.0639	12.6160	12.7929	12.0655	12.6438	13.3890	12.1726	13.2092	12.5739
CDR2L	11.4929	10.0789	10.3724	11.2183	11.6929	10.1639	10.3007	12.0355	10.6556	9.6394	11.0286	9.3663	12.0061	12.8582	9.9801	10.96765	11.0422	11.5306	12.1638	10.7530	8.9009	12.1047	10.5587	8.9487	8.8320	10.0907	10.4616	10.6868	12.3725	9.3669	10.4982	10.8431	11.0724	10.4794	10.4426	11.2964	11.6589	10.7667	11.3336	10.1006	9.0672	11.5377	11.2057	12.3358	10.3122	9.6843	12.1765	11.9509	12.5914
ERGIC1	12.4773	12.3980	12.4727	12.1161	12.8656	11.3685	12.7431	12.5105	12.5964	12.3949	12.8121	12.6661	11.6865	12.5647	12.6648	13.42415	13.0993	13.0397	10.9521	11.5519	12.7317	12.0647	12.5096	12.9232	12.0478	12.3120	12.4781	12.2754	12.0995	12.2124	12.6399	11.5231	11.6920	12.2227	11.7991	12.4137	12.1233	12.7277	12.5703	12.2073	12.0508	12.5656	11.7777	10.7798	11.6808	11.4136	12.1237	12.0692	13.1495
CLEC14A	7.8468	7.5340	7.6237	6.8651	7.6064	8.0738	7.8293	7.8065	7.2764	7.4079	8.6300	6.3104	7.9946	7.4349	8.4180	9.33615	7.5030	7.7816	7.9319	7.0697	7.7057	7.4923	7.5989	6.4512	6.3212	7.2884	7.7934	8.0315	7.4945	7.2483	7.6596	7.6058	7.3889	7.5311	7.8307	7.4757	7.4710	7.7700	8.5842	7.4415	8.2889	7.4936	7.4833	7.0967	8.6449	6.7576	7.8862	6.4331	7.1697
PDF	7.2050	8.1705	7.1062	7.5822	8.5068	8.2552	8.7652	7.3915	7.2598	7.1695	6.5590	7.6375	6.5861	7.1852	7.8534	8.15875	8.1826	7.6412	8.0388	8.3097	7.8910	7.8390	7.1005	7.4555	7.8269	7.2580	6.8439	7.6888	7.7977	7.3545	8.3613	8.4627	7.6830	7.7477	8.5091	8.2784	7.3537	8.7992	7.4513	7.7997	8.1364	7.3542	7.9086	7.3363	7.4582	8.5790	7.8150	7.2705	6.3003
B3GAT3	10.2681	9.5627	9.9464	9.9388	10.4244	9.8376	10.0964	10.4213	10.4618	10.1297	10.5359	9.7550	9.8722	10.3259	9.8440	10.4663	10.3691	10.1421	9.6894	8.9751	9.9971	9.6063	9.1775	9.6287	9.9634	9.2356	9.1742	9.7708	10.8456	9.0135	10.5259	10.1383	9.3251	10.3217	10.1670	9.2128	10.2006	9.4941	10.1884	8.8705	11.2031	9.5168	9.2934	9.9174	9.0825	9.9174	10.1360	10.0021	10.3945
B3GAT2	0.9832	3.3966	2.0230	4.2550	2.8551	3.7489	2.6111	4.1516	3.0435	2.4951	4.6377	2.4018	1.5661	2.3205	3.3539	3.0413	0.0000	2.9988	3.4765	2.0986	3.4329	2.9708	3.4278	3.0662	3.8100	4.7747	5.6119	3.0988	2.8453	3.0168	1.0831	2.2082	2.4685	3.7896	1.1974	3.6147	2.7706	2.9010	2.2089	4.0998	2.2776	2.6642	4.1861	4.2791	1.7685	2.6164	4.6296	2.5943	4.2160
B3GAT1	0.9761	5.4700	2.2551	6.1683	4.0759	3.2162	5.7195	1.6459	4.9810	4.5099	2.7832	3.0855	2.5883	3.5954	4.4309	6.6193	3.0338	6.4952	3.0635	5.0953	3.2681	3.7569	2.2543	4.8174	0.6415	3.4961	3.0712	3.6536	4.0028	3.2943	7.7139	6.7494	3.4801	2.5753	5.2691	6.3159	4.4988	8.8645	3.6158	1.9421	7.2590	1.5956	6.3138	3.4974	3.0308	1.8750	3.3592	1.3976	6.1328
FAM66E	0.0000	1.5517	0.4619	3.2103	1.7740	0.0000	1.9049	1.2748	0.4621	4.1395	0.7257	1.6506	1.6908	2.4038	2.6188	3.28485	1.8538	0.4836	0.7137	3.1699	1.8868	0.0000	2.7920	2.3021	2.5945	3.9137	1.2059	2.4408	3.2386	3.4353	0.4533	1.3391	2.9833	1.7024	1.6481	1.2196	1.9389	1.7063	1.8314	2.2312	0.6256	0.0000	1.0883	0.0000	0.8456	2.3570	1.5360	0.0000	1.8670
FAM66C	4.3464	6.6288	5.6883	5.9048	5.5704	7.0246	4.4919	5.9048	5.7510	6.7460	6.3355	5.4259	6.2883	4.8528	6.0196	6.3367	4.1694	3.8219	3.8836	7.0277	4.9136	5.7064	6.9647	5.5806	6.7010	7.6214	6.9874	4.6548	5.5265	9.7611	6.0758	4.7554	5.1513	5.9512	5.3768	4.5922	5.5562	5.2891	4.5867	4.8366	6.8901	4.7703	6.1913	5.5644	5.1074	7.3338	6.6848	4.1502	5.6046
PER1	9.9391	9.0393	8.0300	9.9031	9.5766	9.3598	9.2491	9.0001	9.9045	8.9154	9.5767	8.4502	9.3169	11.1980	9.4204	10.43865	8.9687	8.5490	9.4324	7.7135	8.7097	9.1881	9.4836	8.4057	8.5183	8.7952	9.7785	10.1182	9.4095	9.2267	6.5207	9.1278	10.8143	7.6876	7.3878	9.3665	8.5565	10.1872	8.8821	9.8016	9.5334	8.2615	9.6095	9.1683	9.7815	9.1954	9.2275	9.4339	8.9371
CPPED1	8.1269	9.1029	9.2176	8.8107	10.0610	8.3437	10.6727	9.8143	8.4031	8.6623	9.7116	10.0364	9.1172	8.8860	9.8580	9.26925	9.5546	9.2506	8.9746	10.0068	8.8240	9.5336	9.3458	9.3106	8.6469	9.1801	9.3975	10.1479	9.2882	9.9840	10.4237	9.7607	9.9154	9.2164	9.4717	10.1400	9.3100	9.8441	9.2767	9.5086	8.0576	9.2435	8.5075	9.6106	9.7564	9.3811	8.9289	9.3658	8.8056
OR10A2	0.0000	0.0000	0.0000	0.4596	0.0000	0.0000	0.0000	0.7738	0.8116	0.0000	0.7257	0.6181	0.0000	0.0000	0.0000	0.0	0.0000	0.0000	0.0000	0.0000	0.0000	0.0000	0.0000	0.0000	0.6415	0.0000	0.0000	0.0000	0.0000	0.0000	0.0000	0.0000	0.0000	0.5369	0.0000	0.0000	0.0000	0.0000	0.0000	0.0000	0.4456	0.0000	0.0000	0.0000	0.0000	0.0000	0.0000	0.0000	0.0000
UXT	10.7182	10.8352	10.8789	11.0894	11.0245	11.1291	10.6575	11.5052	9.7550	10.6252	10.2839	11.1204	10.3276	10.8472	9.5289	10.3027	11.8627	10.7476	11.0799	9.9071	12.1313	10.6450	10.5584	10.9028	10.9926	10.6058	9.7481	10.2509	11.2031	9.4327	12.4589	11.8645	9.9457	10.5979	11.7199	10.2985	10.9943	9.8387	10.9433	8.9237	11.0012	10.5320	10.4896	10.5679	10.5733	10.5238	10.0372	9.5365	10.6776
CALM2	12.5688	13.8090	13.5512	13.0871	13.0160	14.3383	14.0427	13.0220	12.5518	12.5934	12.7988	12.9788	13.3081	13.0329	12.8851	13.0417	13.6704	13.4491	13.6454	12.8431	13.5588	13.0890	12.8295	13.4219	13.5302	12.9604	12.7521	13.1847	13.3400	13.2907	14.2895	15.0063	13.3288	13.0021	13.9675	12.7210	13.3930	13.3968	13.8359	12.9091	12.2119	13.2725	13.1286	12.7952	13.8377	13.1615	13.2335	13.0880	12.5089
CALM3	12.2841	12.4355	12.7401	13.3076	12.0219	13.3873	12.1285	12.2963	12.4641	12.1115	13.4658	12.3248	13.1470	13.0920	12.5786	13.37435	13.5736	12.9504	12.4153	12.4072	12.3794	12.8511	12.6378	11.5552	12.2527	12.4070	12.7224	12.6359	11.7320	12.9518	12.0712	13.8065	12.2977	12.2024	12.5518	12.0660	11.6157	12.9704	12.8552	11.2484	12.5790	12.9582	11.9247	13.8693	12.9082	11.6453	12.5340	12.9751	12.5122
SPG21	10.6686	11.5463	11.5260	11.3009	11.8517	12.2413	11.8179	11.4347	11.3782	11.6321	10.7468	11.6986	12.2800	11.7435	11.1108	11.07745	11.6789	12.1197	11.7331	11.1389	11.4894	11.4907	10.7102	11.2769	11.9250	10.6769	11.1781	11.2071	11.3734	11.6563	11.2446	12.4167	11.0935	11.5042	11.7597	11.0717	11.7060	11.3860	11.3529	11.2124	12.4285	11.2096	12.2880	12.0109	11.9126	11.7370	10.5423	11.9205	10.9185
CALM1	12.1123	13.6103	12.0489	12.3792	12.0041	12.5587	13.1260	12.0960	13.5115	13.3046	13.2601	13.8157	12.9352	12.9898	12.3218	12.85475	13.5297	12.8057	12.8935	13.0417	13.7161	12.9260	13.0275	12.9857	12.5144	12.7668	12.1097	12.4154	13.0691	11.5112	12.2681	13.8665	12.8342	11.7927	13.2714	12.7723	13.2642	13.1817	13.2322	11.3321	13.8525	12.8477	13.4134	12.0122	12.9027	12.5433	12.3043	12.5723	12.9103
GSDMA	2.2835	3.2562	4.5632	2.7287	5.3598	3.6263	1.2463	2.4889	3.7904	6.3136	2.7832	2.8382	5.0213	3.9694	3.4963	3.39225	3.5182	4.4135	5.8248	0.0000	2.5501	4.3468	3.1828	3.4369	2.4541	4.0613	2.7361	5.3162	5.0053	2.1777	3.2466	5.0500	4.4139	4.1807	4.3966	3.9894	4.0520	3.0298	4.8904	1.5800	0.4456	2.8717	1.9319	3.6232	4.2121	1.5560	3.3922	3.9358	0.4125
GSDMB	7.5886	5.5055	7.3036	7.4797	7.9673	5.7382	6.2656	10.0112	6.1994	6.6911	7.2818	4.6479	7.0251	6.2017	6.3892	5.90175	5.5060	6.7244	7.5972	6.7224	4.2332	7.0840	6.0247	7.0522	6.8273	8.6118	7.7990	6.5496	6.0183	8.8043	6.7458	7.2231	3.7652	9.0606	7.0726	8.0082	6.0637	7.2752	6.1099	7.4129	6.5435	7.5800	5.4803	7.3543	5.4865	5.4003	8.5307	5.4430	7.7108
GSDMC	3.7626	4.7368	5.0962	2.3583	2.6109	2.4236	3.4678	4.0544	4.6958	5.2686	5.1291	4.7374	5.9736	5.4211	5.1223	4.85255	3.8147	6.8788	3.1177	2.7289	1.8868	6.0744	1.0548	3.9464	4.6803	3.6282	2.7361	6.4463	4.7323	0.3239	6.1823	5.9107	2.2194	3.1153	5.8839	5.6938	6.0484	2.6510	5.1201	2.3961	4.0338	6.6918	1.8213	5.3445	4.0823	3.3867	4.9506	2.6582	6.2566
GSDMD	11.3044	9.7694	10.7167	9.0754	10.0844	10.0575	9.0343	10.1434	10.7673	10.2779	9.9050	9.7064	10.0884	9.8054	9.6771	11.79305	11.2077	10.7252	9.6347	9.7970	9.8016	9.4656	9.5368	10.3672	9.9698	9.6858	9.3721	10.6521	11.0016	9.6429	11.4217	9.1655	8.7553	10.0316	11.0451	9.6475	10.3467	10.2798	11.3385	9.0106	11.9244	10.8894	8.6498	10.2216	10.5585	9.4442	10.4678	10.7081	11.1855
HRH4	2.5449	1.9105	0.0000	0.4596	0.8534	1.8556	0.9373	2.5774	1.0926	0.8952	0.7257	0.0000	1.2587	0.0000	0.8576	0.1431	0.7256	0.8452	0.0000	0.0000	0.0000	0.8145	1.8850	0.4089	0.0000	1.0582	0.0000	0.0000	0.3377	0.8116	0.0000	1.0144	0.0000	0.5369	0.5128	2.1554	1.0445	1.3271	0.5963	0.8897	0.2399	0.8142	0.8834	0.0000	2.3176	0.0000	0.0000	0.0000	0.7328
UPK1B	2.7661	8.2426	3.5318	8.2435	5.1243	7.8244	8.4682	3.6272	8.3934	6.1131	6.9682	6.4756	8.5414	8.1217	5.3112	5.85995	9.6231	9.6515	4.5680	7.5902	9.6616	10.4997	7.4557	7.8416	3.0496	5.7703	5.2816	7.2408	9.9059	6.4445	9.4735	5.9229	4.7980	5.3302	7.8253	7.5013	9.2890	9.4751	9.0065	8.9339	4.9389	6.9931	8.1395	4.3250	8.9724	7.2875	5.4114	7.9485	8.4573
DLGAP2	0.0000	0.0000	3.5318	1.3224	0.3436	0.9054	1.2463	0.0000	1.8650	2.7512	0.4081	0.8498	1.2587	1.6535	1.7807	2.393	1.8538	1.1340	0.4005	0.0000	1.8868	1.3320	1.3874	2.7159	2.2986	0.0000	0.0000	2.0238	0.8408	0.3239	0.7977	1.8278	2.9833	2.0553	0.0000	0.6149	1.6441	1.8641	1.6074	0.3610	2.0271	1.0080	4.2494	2.4936	0.8456	1.4318	1.5360	0.0000	2.4067
DLGAP3	8.3782	7.7784	5.4724	5.6591	6.1750	8.4284	5.8281	4.5013	5.2621	4.3569	6.4904	6.5921	6.5806	8.3696	5.8674	10.1986	5.9794	5.2493	6.3681	6.0740	4.3524	7.5893	7.4907	4.0065	5.6029	8.6138	8.8540	6.4406	7.4008	10.0971	5.0170	6.4460	5.5268	3.9476	6.6867	5.5457	6.9072	8.9789	7.4638	8.3280	8.1321	4.4075	8.2463	6.1601	5.7442	6.3956	5.8341	6.0879	5.0050
DLGAP1	8.4113	6.5880	5.9128	5.2677	2.9490	6.7246	7.1580	4.9287	5.7510	6.1250	8.5277	6.4315	4.2559	5.0681	2.9061	9.00535	7.0485	6.7189	3.3618	7.2292	2.0833	4.3734	8.1625	6.7655	3.9069	7.8211	4.0601	6.1877	4.4829	5.9405	5.2999	7.0782	4.9192	4.6116	6.6986	3.5065	5.4666	7.7625	7.3188	9.8030	3.6531	5.6081	4.7037	1.3471	7.2965	7.2897	3.9307	4.6735	4.2879
DLGAP4	11.3880	12.2844	11.7202	12.4091	11.1279	11.5052	11.6617	12.5792	11.7635	11.5516	11.8044	11.2717	12.4027	12.4447	12.5350	11.95725	11.6847	11.9608	10.8632	12.5770	10.4154	11.5560	12.5254	11.8558	12.2032	12.0079	13.0640	11.5226	11.3826	12.3746	11.1267	10.6135	11.9584	12.2175	11.2809	11.4298	11.8825	11.6706	11.6344	12.2610	12.0083	11.6973	10.8103	11.4088	11.2842	11.5374	11.6669	11.8877	11.6175
DLGAP5	8.2465	8.8295	7.7656	9.6484	9.4036	9.2232	7.6861	8.2584	8.0076	9.8391	9.8173	8.9292	10.2283	8.1709	8.4805	8.57965	8.5850	8.6710	10.3071	8.1794	7.6330	8.9654	7.9432	8.7290	8.9012	8.2987	8.4126	8.5260	9.1808	8.0099	7.7440	10.1757	7.4999	8.6489	8.9986	9.4467	8.3883	7.1995	8.3778	8.6016	7.9802	10.1983	10.3299	8.2607	9.6286	9.3385	9.3502	9.5973	8.2455
BRDT	0.0000	0.0000	0.8112	1.0879	0.3436	1.2076	0.5435	0.4382	0.4621	0.3636	1.9789	0.3419	0.0000	0.0000	0.3456	0.0	0.0000	1.3746	0.9709	0.0000	0.0000	0.0000	1.6575	1.2083	0.0000	0.0000	2.0176	0.0000	0.0000	1.0050	0.0000	7.8098	0.0000	0.0000	1.8323	0.0000	0.0000	0.0000	0.0000	0.8897	0.0000	0.0000	0.0000	1.3471	0.0000	1.7763	1.6496	0.0000	1.4086
HRH2	2.7661	3.4507	3.5781	3.7822	3.9052	4.1002	5.8625	3.8915	6.7118	4.2523	4.6917	2.4716	5.1171	5.8636	4.7099	5.03045	4.1160	4.5909	4.9727	3.0717	5.1512	4.8803	3.9075	4.2495	3.6735	4.0613	6.5843	6.0828	5.0859	4.1179	4.3361	4.1562	6.2512	3.9048	3.7872	5.1190	4.3312	5.5895	5.7053	2.5441	3.1637	3.6294	5.2542	5.4837	4.9674	1.6703	3.6864	3.3206	4.8480
MBNL2	10.7150	10.7467	10.3797	9.6087	10.7437	10.9015	10.6682	9.2501	11.2162	10.0128	10.9184	9.6854	10.4349	10.7196	9.7387	9.4704	9.3688	9.6379	10.1161	10.4230	10.5852	10.0537	11.2815	10.6955	10.7959	11.2844	11.0437	10.4099	10.8900	10.5038	10.7902	9.8439	10.8478	10.2455	9.3683	10.7515	10.4456	10.4071	9.6792	11.4080	9.4014	10.3877	10.1299	10.4664	10.4393	10.8290	9.4864	9.3314	10.4671
MBNL3	8.9061	8.3318	5.5673	7.5245	5.7103	7.3901	7.3278	5.3105	6.6372	6.3596	6.3238	7.0420	5.3418	4.6417	4.8787	6.5318	5.8048	6.6055	5.2403	6.6937	6.0390	5.9021	7.1729	6.7913	6.9630	6.6522	5.6502	6.7225	4.3952	5.6963	4.3879	5.7422	5.8348	6.5107	6.0230	7.0960	5.8936	8.1104	6.1520	6.9184	5.7745	6.7972	5.4434	5.7958	7.0671	6.1467	6.7080	7.6789	5.5749
PLK3	9.4154	9.5389	7.2184	7.4583	7.7858	8.4266	9.2674	7.9376	9.5860	7.4416	7.9662	7.9826	8.5734	9.5499	8.2965	8.46535	9.0809	9.1419	8.5791	8.1006	9.0828	8.9610	7.3261	7.8457	8.0145	7.3850	7.4168	9.1030	9.2568	7.5177	11.3435	8.3904	9.2567	7.7250	8.4108	9.5824	9.2509	9.8641	8.8409	7.9427	8.6587	9.3220	9.0322	8.0860	9.4478	7.9352	8.4536	7.6732	9.4326
A1BG	4.7762	7.4244	4.3132	6.7129	6.0762	7.1567	7.3319	3.3543	6.6327	6.0450	7.8320	5.1017	6.4760	5.9849	6.2296	6.4816	8.0920	5.1950	6.8723	5.0345	6.9904	6.5200	6.5745	5.9390	8.6349	7.3688	4.8077	7.2022	7.6665	4.0877	7.2582	7.7079	7.2099	7.2131	6.1236	6.7551	5.4982	6.3102	6.0853	3.8582	7.4685	5.8991	7.8753	6.4918	6.1844	5.7343	6.1660	6.9349	5.4142
TTC8	8.5849	9.4992	8.2516	7.7649	8.2456	8.8296	8.7222	8.2056	9.5980	9.2923	8.9896	9.9822	8.9550	8.6863	7.9101	8.13585	8.5477	9.1978	8.5779	9.7261	8.4203	9.2096	8.8805	9.0169	8.9640	9.0913	8.0039	7.9483	8.8631	8.2194	10.1705	8.8629	9.7905	8.3924	9.6081	8.9934	9.0998	8.9768	8.3844	8.2521	9.4256	9.2804	10.2664	8.1264	9.0994	9.6715	8.5454	9.0030	8.6443
PLK2	9.6118	9.4299	9.0490	8.0589	8.6832	9.2483	10.0666	7.1559	10.0869	9.3467	7.7156	9.0426	8.8853	11.2131	8.5571	9.1414	9.3900	9.6812	8.3870	8.8125	10.5193	8.7836	7.9368	9.1552	9.9364	7.0849	8.1918	9.5545	8.9380	6.8108	10.2258	8.3022	10.8133	7.1873	9.1429	9.1894	10.0745	10.1679	10.2103	9.3680	7.2910	9.0306	11.1078	8.3270	10.1354	7.2853	8.3120	8.7904	9.5532
ZNF720	8.2234	8.8321	8.0568	7.8519	8.9322	7.6906	9.2760	8.2331	8.2051	7.4128	8.8837	7.8214	7.3299	7.5217	6.9464	7.65095	7.3262	7.7230	7.1445	8.1823	7.9072	8.0746	8.0200	7.8416	7.8351	8.4802	7.6380	7.7996	7.8873	8.1145	7.4194	7.0998	8.1774	8.2544	8.5003	7.6595	7.8840	8.3775	7.4722	8.5055	7.8961	7.9730	7.5607	7.8964	7.8735	7.9579	7.4102	7.8825	7.3849
OIP5	6.7506	6.5296	7.2581	7.1499	8.1014	6.3379	7.3205	7.4242	5.6128	7.2757	6.2033	6.8981	7.0701	6.6001	6.9427	7.3806	8.1044	6.2977	8.0990	6.4780	6.1744	6.3576	5.7531	6.7180	7.5753	6.5520	6.6138	6.8624	6.2187	7.7126	6.4306	9.7240	5.4031	7.0895	7.2476	6.4372	6.4959	5.7763	7.1212	7.5418	6.7125	7.7651	7.3567	7.1330	6.5762	7.3894	6.7141	7.3510	7.0154
CLCN3	8.2280	9.2270	8.8859	9.7804	8.3348	8.5510	8.6632	8.4925	9.8839	9.5628	9.9419	8.8603	8.8716	9.3286	8.9232	8.8429	8.7906	9.5215	9.3986	9.7526	8.7171	9.5180	9.5072	9.1560	9.4521	9.3284	9.1796	9.2015	9.6972	9.8361	8.5899	9.1552	9.4718	10.0978	8.5749	9.1913	8.7576	9.3580	9.0264	9.5703	8.7440	8.5734	9.0484	8.4079	9.4900	9.4858	9.4083	9.0975	8.8976
CLCN2	9.6933	8.2943	7.9308	7.9645	8.7315	8.1862	8.4381	8.9029	8.6549	8.0653	8.9501	8.7454	8.0134	8.2527	7.6800	8.6286	7.2965	8.3486	7.3107	7.4772	7.0399	8.8668	6.3058	7.9753	8.3918	7.9307	9.1894	7.2762	8.2789	8.3057	7.0926	6.1049	7.6907	6.9864	6.4325	8.5868	8.3714	7.3202	7.6518	8.5620	8.5899	7.3690	8.6077	8.3107	8.7581	7.7957	8.3958	9.4676	8.6936
CLCN1	0.9761	1.0730	0.4619	3.5707	1.2292	4.1718	0.0000	1.0459	2.7362	1.9510	0.4081	0.6181	1.2587	1.0517	1.5334	1.16385	2.0936	1.5807	4.0600	0.6714	0.0000	0.4640	3.8548	3.4369	2.2986	3.6900	5.5731	0.4230	1.3687	2.9155	3.1893	2.6088	1.7816	2.5753	1.9956	0.0000	1.9389	2.3644	3.8385	1.2758	0.2399	0.0000	2.1305	1.3471	1.7617	0.7888	2.4627	0.0000	2.1076
HRH1	9.0126	8.3982	6.6902	8.1379	8.5826	6.6638	7.7052	5.1611	8.9185	8.6775	6.6909	10.2951	8.8526	8.2202	7.6666	6.67905	6.6860	9.4354	7.3136	7.1441	7.5973	7.7656	7.7401	8.2280	8.0239	6.9334	7.9388	9.3053	7.8515	5.8863	7.9368	8.4755	7.6765	8.1182	7.9796	8.4619	9.0810	9.4758	8.8616	8.1286	4.6887	7.4997	8.8715	8.4804	8.7818	7.9150	7.2302	6.7775	8.9066
CLCN7	10.8367	11.0898	9.5789	11.2849	11.1203	10.6433	11.1698	11.6974	10.4039	10.8096	10.2429	11.1177	11.0106	11.3765	11.2612	11.63925	10.4085	10.7521	10.3256	11.8836	10.7131	11.3588	10.9940	10.3302	11.0901	10.8640	10.7226	10.8515	10.7013	12.3385	10.5317	9.5143	11.6032	11.0281	10.4930	10.8789	10.5635	11.0579	10.7813	11.3572	10.9222	10.9009	11.1633	10.4975	10.5661	11.1024	10.8298	11.3547	10.6251
CLCN6	9.6313	9.0625	7.6565	9.5521	9.5015	8.2641	8.1319	9.8267	9.3749	9.7768	9.7306	9.1264	9.8114	8.5262	8.8717	7.5524	7.1382	8.8782	8.4882	9.2781	8.0014	8.8912	9.4933	8.4085	9.2573	10.1653	9.8940	9.3884	9.5877	10.0011	6.9405	7.8739	9.2130	8.9186	8.0877	9.7868	9.0389	8.3561	8.8648	10.0822	8.6114	8.9467	9.1340	8.4446	9.0740	9.7278	8.8125	8.7931	9.4299
CLCN5	7.6031	8.0458	7.8026	9.1002	7.1677	7.0628	8.2644	8.5262	9.2082	9.2917	9.6734	7.9393	9.3125	8.4367	8.9416	9.32985	7.5440	8.5413	7.5561	7.8420	7.1967	8.9511	7.5582	8.1700	6.3708	8.1609	7.8998	9.0268	8.6656	6.6999	7.6806	8.2133	9.6102	8.4623	8.2743	9.7001	7.1021	6.6844	7.8568	7.3984	8.5325	7.6083	8.9293	7.6488	8.7447	7.3954	7.6163	7.9268	9.2612
CLCN4	6.6801	8.2188	7.5118	9.0336	6.7261	8.3124	7.6764	7.3691	8.9866	8.4517	8.1715	7.5927	7.6390	5.6125	7.8739	8.3023	7.3495	3.8620	7.7869	8.2900	5.7077	6.0079	8.7385	8.5900	6.6046	8.4758	8.0685	7.4408	8.2554	7.0867	7.7953	7.1524	8.5826	7.8231	7.3914	7.0504	7.1817	7.3438	6.7267	8.4515	9.3016	7.1833	8.5994	5.2694	6.7942	7.6673	6.6882	7.7976	7.1763
FBXL19	9.9770	9.7107	9.4416	9.9344	10.8385	9.6068	8.9673	10.0628	10.4475	9.1496	10.0253	9.0708	9.3225	10.1837	9.2811	10.207	9.7707	9.2506	9.0180	9.6451	8.2441	9.7333	9.8531	8.6311	9.8498	9.5075	10.0474	9.0631	9.7691	9.3746	8.6145	7.4420	10.2831	9.7512	8.9926	8.8832	8.6357	9.6002	9.2122	10.3157	10.1573	9.9932	9.8348	9.5184	9.8787	10.4278	9.2103	9.6880	9.0477
BRD8	11.6299	9.8846	10.8925	10.1551	10.4817	10.2753	10.4421	10.3781	10.0793	10.9382	10.4973	10.5360	10.2486	10.3526	10.3242	9.66935	9.8038	9.1276	10.4219	10.1079	10.1874	9.8386	10.8243	10.5699	10.3501	11.3642	11.1504	10.6904	10.0571	10.4922	9.2617	9.8334	10.0133	9.6455	10.2211	10.1944	10.3885	9.9824	10.5012	10.8452	9.6449	10.1682	9.9754	10.0218	9.1488	10.8020	11.1009	10.1640	10.4001
BRD9	9.7910	10.4100	10.5172	10.4975	9.5572	9.5228	9.1882	8.7135	10.0606	10.1330	9.9274	10.4928	9.9720	10.0538	9.6438	9.7008	9.6609	9.4428	9.1571	9.6499	10.1351	9.5402	8.6484	9.9686	10.2725	8.9453	9.3521	9.4066	9.3490	9.5467	9.1629	9.1526	9.2955	9.7044	9.7791	9.5608	9.4126	9.2638	9.2956	10.0894	9.9944	9.5193	8.7551	8.9827	9.6022	9.7483	9.3901	9.5279	10.2561
PCDHGA1	6.0610	5.1175	6.0506	4.6447	3.6510	5.4664	1.5007	2.9529	5.9403	2.9780	5.3182	4.2212	2.3725	2.4038	1.8901	4.4306	3.7461	0.8452	2.0704	4.5325	4.5000	2.1422	5.3717	1.1110	3.3161	5.1985	4.4818	4.7674	4.2226	5.3226	4.4379	1.0144	3.1901	4.5295	1.9956	2.7597	3.7054	6.2276	2.4869	2.9142	0.7856	1.7115	4.2091	3.4974	4.3871	2.9618	4.2516	1.6056	2.7086
FBXL18	8.5141	8.7346	6.8497	9.0212	8.4468	7.6219	7.6537	8.2584	9.1708	9.6306	8.4217	8.9229	8.4200	8.8585	11.0586	8.965	7.8724	8.0016	8.0341	8.9936	7.7242	9.2215	8.9291	9.5640	9.0335	8.3330	9.7562	8.9434	10.1806	9.7340	8.0375	6.9883	7.9849	7.0319	7.5867	9.3484	8.3898	9.1088	7.7164	9.7435	9.2575	7.8723	9.2738	9.2178	10.7780	7.7846	8.0123	8.2037	7.9822
BRD4	11.9807	11.8678	11.3180	12.2846	13.3232	11.2114	11.0684	12.6790	12.8948	11.8608	11.8268	12.1224	12.5753	11.7824	13.0402	11.98155	10.6041	11.8555	12.8909	12.3506	11.4972	11.8994	12.7896	11.9024	13.3356	12.1588	12.4484	11.6076	12.4582	12.3474	11.1183	9.5926	11.8164	12.9790	10.8187	11.9462	11.8107	11.7644	11.7029	12.6205	11.0334	11.7077	11.8747	11.3857	12.0305	12.3005	12.0450	11.6122	12.3698
BRD7	8.7167	9.7140	9.3276	10.0574	9.5196	10.8010	9.1103	9.2652	8.9140	9.3041	9.9405	10.0763	9.4161	10.0149	9.3770	9.7724	9.9007	9.5540	9.8059	10.7503	10.1753	10.4312	9.9372	9.4658	9.5989	10.0352	9.6475	9.4317	9.6025	10.3282	9.7982	9.6340	10.4083	9.9232	9.1505	9.4696	9.3846	10.0866	9.7426	9.6562	9.4977	10.2055	9.2169	8.9273	9.8341	10.3607	9.8374	9.3000	9.1487
BRD1	9.9616	9.3644	8.0568	10.3593	10.2455	8.8378	8.9367	9.3135	9.5421	9.6446	9.5667	9.1167	9.8537	9.9496	9.0909	9.366	8.8774	9.8833	10.0184	9.9522	9.4033	8.8420	9.7799	9.3032	8.2636	8.7064	9.7186	9.2652	9.9512	9.5043	8.3367	8.0424	9.2140	9.6226	7.8171	10.1572	10.3961	9.3066	9.2909	10.0124	9.7355	9.4301	9.1719	9.8981	9.3061	9.1049	8.6583	9.1462	10.0277
BRD2	13.4903	11.8305	12.6848	12.3612	12.5454	12.7495	12.6147	12.9397	12.8909	11.8093	12.5172	12.6171	11.9325	12.3407	12.4402	12.775	12.6411	12.6458	12.6874	12.7445	11.3800	12.5249	12.5955	11.9071	12.9204	12.4600	12.8521	12.9889	12.5926	12.2072	11.5926	11.6513	12.5361	12.0601	12.1604	12.9456	12.2461	12.7192	12.7543	13.2326	13.0082	12.5134	12.2062	12.3810	12.6012	13.4212	13.2281	12.3339	13.0100
BRD3	11.1049	10.3350	10.5492	9.9693	9.8191	10.5492	9.5724	9.3491	10.7110	10.2275	10.5556	10.4800	9.9775	10.9122	10.7240	10.6343	8.9976	10.1512	9.9250	10.2913	10.5999	10.2047	10.1501	9.8580	9.5741	9.5846	10.8446	10.0741	11.0264	10.7951	10.1479	9.4456	10.8829	10.5049	8.9050	9.6052	11.2238	9.5181	9.7189	10.6944	10.6054	10.0816	10.1964	9.1584	11.0265	10.4033	10.4988	10.1983	11.3748
DNAJA2	10.5235	10.5122	10.9903	10.1234	10.0848	11.3136	10.9021	9.7919	9.6605	9.6503	10.6571	10.7375	9.8296	10.3239	9.5490	10.4228	10.7311	10.1309	10.6860	10.9256	11.0822	10.6504	10.5822	10.2471	10.3587	10.7603	10.1090	11.0570	11.7816	10.4555	11.1106	10.6003	10.7219	10.0341	11.2903	10.0033	10.0901	10.6476	10.0969	9.8711	10.7635	10.8803	10.3099	9.8442	10.6450	11.7417	10.7685	10.8921	9.3770
DNAJA3	10.0590	10.7290	9.7365	10.1422	10.8490	10.0270	11.0046	11.4514	9.5831	10.1141	9.7339	11.0265	9.8410	10.3411	10.1982	10.63625	9.9339	9.8110	10.5466	10.6102	10.8777	10.6183	10.9117	10.3423	10.4774	11.2728	10.1410	10.2427	10.3705	11.6065	11.0597	10.4818	10.1660	10.3726	10.1611	10.2835	10.0496	10.2457	10.0483	10.0987	10.5449	10.8657	10.8380	10.6523	9.5617	11.1404	10.8443	11.7553	9.9708
DNAJA1	11.8094	11.6291	12.5422	11.9628	12.7328	12.2942	11.2819	11.4422	12.1183	11.2387	12.1899	12.1506	12.1141	11.0724	11.7483	11.9556	11.4225	12.4031	12.0768	10.9590	11.8860	11.4939	11.4937	11.4333	10.8468	11.7164	13.0232	12.0812	12.5763	11.9462	12.0958	11.9375	11.6238	12.1453	11.3500	13.1064	11.0617	12.4211	11.5307	12.4973	11.7414	12.6505	12.0335	12.3453	11.6406	12.3689	12.0908	11.3416	11.4221
TGFBR3	10.7632	9.7861	9.9813	7.9361	9.8674	9.8663	7.9084	10.2506	9.5096	10.4220	10.7239	10.3979	10.9146	8.5262	8.7253	8.0367	7.4714	9.4787	9.1947	10.1306	8.4066	8.2230	8.9946	9.5677	7.1452	9.1611	8.9986	10.4346	9.0818	8.8381	7.0690	7.8864	9.4435	8.9373	9.6493	9.5310	7.8130	9.7575	9.1210	9.7150	7.7690	8.6489	9.6012	10.4851	9.5739	10.2909	9.4048	9.6966	10.6959
DNAJA4	10.9982	6.4168	8.1228	8.3217	9.3944	7.1890	10.2414	7.0555	8.7106	8.0513	10.0253	7.5480	7.2791	7.6760	8.1014	8.9976	8.9762	9.0088	8.8034	8.6453	6.7014	9.0494	6.9893	8.6131	6.4744	6.7498	9.0623	7.8280	9.8410	7.9597	9.7284	8.6321	8.0505	7.8877	9.2418	7.6652	9.2758	9.2779	7.8408	7.9021	9.3591	9.2082	9.7628	9.7966	8.8000	9.6966	8.6802	8.1425	10.5605
GLG1	11.3869	11.1411	11.9209	11.8827	11.7141	11.7229	11.2495	11.8816	11.6441	11.2093	11.8313	12.1396	11.7951	11.2088	11.8223	12.10725	10.9637	11.4754	11.1361	12.3273	11.0392	11.4162	12.0186	11.3284	10.8870	11.5127	11.6651	11.7688	12.0744	12.2824	11.1029	10.8989	12.2601	11.3078	10.3135	12.4718	11.1798	11.9791	11.3645	12.6195	11.5296	11.3706	11.0664	10.8345	11.6323	12.6758	11.3349	11.0752	10.6485
LOC643387	1.9640	0.3515	0.4619	0.4596	1.0535	0.0000	0.5435	1.4722	0.0000	1.4435	1.5662	0.6181	1.0801	0.7785	1.8901	0.36485	0.7256	1.1340	0.7137	0.3744	0.0000	0.4640	0.0000	0.4089	0.0000	0.0000	2.1650	1.2406	0.8408	1.0050	0.4533	1.6040	0.4919	0.0000	0.5128	0.0000	0.0000	0.4617	1.0169	0.6494	0.9296	1.0080	0.0000	0.5990	0.0000	1.4318	1.4127	0.8618	0.9949
PTPN12	10.3452	10.5925	10.9822	10.5801	10.4595	11.0127	10.3312	10.8009	10.9131	10.6039	10.7946	10.6533	10.8987	10.4660	10.6779	10.2774	10.1534	10.9616	10.4179	10.7303	10.8954	10.5077	10.1326	10.8921	10.7011	10.2690	10.8033	10.7638	10.4626	10.6896	10.7193	9.7683	10.4365	11.0036	10.5113	10.4888	10.7853	11.1487	10.4371	10.8616	10.6251	10.7175	9.9415	10.6779	10.9307	11.2028	11.0271	9.9696	10.9006
PTPN11	11.2162	10.5879	10.1769	11.1069	10.9290	10.5291	10.8300	10.5785	11.0362	11.4859	10.2896	10.8048	11.2182	10.9842	10.8020	10.43785	10.7574	10.2959	10.8319	10.8407	9.4957	10.8777	10.3578	11.3381	10.9768	10.2562	11.2910	10.8233	11.1898	11.2367	10.2885	9.5253	11.0919	10.6270	10.3033	11.2749	10.9151	10.8487	10.5073	11.7927	11.0495	11.3652	10.6988	11.1848	10.5714	11.4249	10.6685	10.7463	11.3035
LOC84931	3.4157	7.4200	3.8286	6.1146	6.2836	7.6784	6.7976	5.6635	2.6520	5.2686	3.8482	5.8166	5.1959	1.9490	5.6513	3.7794	3.1446	3.9759	5.1260	5.8845	3.2681	4.2920	6.1284	6.5704	5.1811	6.5138	6.3882	2.6113	4.0948	8.2685	3.9096	2.9316	5.2470	5.9193	6.8016	6.3303	4.6076	5.5552	3.3522	6.3377	4.2413	4.7158	5.9031	2.0314	4.8920	7.5434	4.2695	5.5221	5.7972
LOC100192379	0.9761	0.0000	1.7735	0.5214	0.3887	2.9514	0.5435	0.0000	0.8543	1.7664	0.4569	0.6455	0.0000	1.2813	0.3730	0.7155	0.0000	0.4836	0.7904	0.0000	1.3890	0.8695	0.0000	0.0000	0.0000	0.7777	1.2776	0.7497	1.0574	1.5009	0.0000	1.1532	1.7592	0.0000	0.9426	1.3197	0.4636	0.0000	1.0564	0.3610	0.5166	0.6285	0.5366	0.5990	0.0000	1.3394	0.3934	1.4088	0.0000
LOC100192378	0.0000	1.0730	0.8112	0.0000	0.0000	2.0198	4.2358	0.0000	2.0073	0.0000	0.7257	0.0000	0.6389	4.1546	2.7406	1.05	2.2991	0.0000	0.0000	0.3744	4.4266	2.9687	3.1828	0.0000	3.3950	0.0000	0.0000	2.2473	2.5875	0.8116	1.0755	3.5496	3.7652	2.8704	0.5128	0.3400	3.0152	3.4340	3.6748	0.0000	0.0000	0.0000	0.8834	0.0000	1.3751	0.0000	1.1292	2.2259	0.4125
MYCBP	8.7496	9.3912	9.9544	9.6547	9.9896	9.2169	9.5011	9.9064	8.8760	8.7511	10.4095	9.7096	8.8758	9.7804	10.8541	10.0296	10.2095	9.7368	10.3927	9.6315	10.6670	10.9698	8.5714	10.2743	9.9070	9.0093	9.8296	9.3948	9.7340	10.2043	10.4081	10.9501	11.0742	8.6107	10.5414	9.3474	9.2868	11.1585	9.2634	8.8435	10.6672	10.3769	11.4000	9.9251	9.0250	10.8391	9.0214	9.8188	10.0843
PTPN14	9.6189	7.9905	8.4405	8.8662	9.1217	7.8519	8.1389	8.8705	9.5867	10.2104	8.7345	8.8776	9.7204	9.8226	9.2729	8.67635	8.1531	8.1786	8.3870	9.2383	7.6755	8.7585	9.5607	9.1020	8.2583	9.0827	9.1926	8.6838	8.2592	8.7978	7.2995	8.0086	9.6065	8.3905	7.2037	9.0203	8.5497	9.0340	8.2257	9.5409	8.9208	8.3356	9.0667	8.1989	8.7122	9.3599	8.8766	8.5816	8.3734
GALR3	0.0000	2.4370	0.8112	3.4271	0.8534	4.6938	2.5926	2.1855	0.8116	1.1020	1.7173	2.6665	0.6389	1.0517	3.0067	1.5366	2.4790	5.0207	4.7506	1.8745	1.6592	2.8217	3.2659	0.7271	0.6415	3.8610	0.9040	0.4230	1.0391	1.0050	3.7604	3.7813	0.0000	0.0000	2.1423	2.0667	2.1835	0.4617	0.0000	2.2312	3.8287	1.8188	3.1511	1.6129	0.8456	1.7763	4.1778	1.9488	3.0498
GALR2	3.2786	1.0730	2.0068	2.1300	2.3315	3.7717	1.2463	1.0459	2.2556	1.2829	3.5986	0.6181	1.0801	1.4794	1.6623	3.96195	3.4335	3.0987	2.0704	2.5212	1.6592	2.2611	2.7920	0.7271	0.0000	3.2719	1.6681	1.2406	3.9546	0.5883	1.5089	3.7268	2.4515	2.5753	3.1182	1.3755	2.7373	1.8641	3.1998	0.0000	2.7634	1.4696	3.9410	0.5990	3.0308	1.8750	2.4627	2.9143	3.9290
GALR1	0.0000	3.2139	0.8112	0.0000	0.0000	0.0000	0.0000	0.4382	0.0000	3.3866	0.0000	0.3419	0.0000	1.4794	0.0000	2.8747	0.0000	0.0000	0.0000	0.0000	0.0000	0.0000	0.0000	1.7197	0.0000	0.0000	0.0000	0.0000	0.0000	0.3239	0.0000	0.0000	0.0000	0.0000	0.0000	0.0000	0.0000	0.0000	0.0000	4.1046	0.0000	0.0000	0.0000	0.0000	0.0000	0.3132	0.0000	0.0000	0.7328
SETD1B	12.2438	10.3923	10.1670	11.1411	10.2471	9.6116	9.8122	11.4138	11.6149	11.1961	10.5041	11.2595	11.7619	10.6971	11.5340	11.0792	10.6126	11.0704	11.1849	11.3591	9.6568	10.4757	10.8045	11.3324	11.0349	10.5607	11.5171	11.2306	11.3180	11.3204	9.9492	8.6651	10.7350	10.4867	9.4015	11.5380	10.8490	10.5443	9.9979	11.3476	11.5012	11.7952	9.9241	11.2533	11.0098	11.1250	11.1229	10.3652	11.3716
LYAR	9.1417	9.6225	9.4353	9.2860	9.3265	9.2566	8.7143	8.7883	8.6040	8.2327	9.8225	8.7118	8.7959	8.9130	7.9921	8.2451	8.4859	8.8535	10.4673	9.5098	9.4079	7.7403	9.4868	8.6583	9.0850	9.4371	8.8742	8.4522	9.3881	8.9915	9.3410	9.4154	8.3968	9.1215	8.7030	8.5184	9.2467	8.5688	9.3026	9.5365	9.2991	8.9496	8.8965	9.8965	9.0438	10.1858	10.4323	9.4592	8.5146
PCDH20	0.0000	3.9658	5.1432	3.3227	0.0000	2.9160	0.0000	0.7738	6.5468	0.0000	4.4542	0.0000	1.0801	1.8088	0.8576	2.34325	1.8538	0.4836	0.0000	0.3744	0.0000	0.4640	1.3874	0.4089	0.0000	0.0000	6.2214	0.4230	4.4309	0.3239	1.6848	5.9349	2.9833	1.4873	1.1894	0.0000	3.1934	1.3271	1.0169	3.4897	0.7856	0.5903	4.6721	0.5990	2.5315	1.1458	0.0000	0.4944	0.9949
C8orf30A	10.6729	10.4966	9.6161	9.5835	10.4085	8.9579	9.3747	9.7791	9.7128	9.6027	10.3801	10.9080	10.1224	10.1756	9.9882	11.34095	11.2643	10.7326	9.5205	10.2154	10.0779	9.8309	8.9746	10.4617	10.1871	8.3061	9.6999	9.6420	10.7538	9.6885	9.9416	8.8786	9.7359	8.9856	10.6885	9.1514	10.4530	10.1946	11.4278	9.8348	12.3474	10.7280	10.1356	9.5093	10.9413	10.6919	9.7301	12.5793	10.3461
CH25H	2.7661	5.4244	3.2749	2.8834	4.0052	3.4646	6.2656	3.1957	6.2787	1.8398	2.6392	3.2158	6.7692	5.8367	4.9308	5.40325	6.4475	6.5079	3.3618	3.8997	4.1480	4.4754	5.1488	6.1588	6.3008	4.6641	3.4619	5.5545	4.8021	3.4013	5.2448	4.9818	6.1883	4.4424	4.0698	3.2884	4.1983	6.6577	6.8212	2.7410	3.1637	3.8222	3.5483	3.6232	4.7281	2.1361	3.7128	2.5617	4.3360
C16orf74	3.2786	4.5791	3.6230	2.4602	2.2523	5.6656	2.5926	4.9944	4.3930	4.9182	3.0905	5.2944	4.9581	3.2606	6.0135	5.0194	4.7274	6.1354	2.8237	3.4300	4.6601	3.8357	2.2543	2.3021	7.2338	2.5536	5.1102	3.9682	4.4132	1.0050	2.7880	6.1261	5.3937	0.0000	6.0696	4.9054	4.2259	2.6510	5.0549	1.8312	4.4104	2.8210	6.6735	5.3074	4.8920	1.2959	5.6553	2.9905	5.4384
C16orf75	6.6665	8.6861	8.5109	9.4066	10.9397	10.2040	8.5249	10.3462	7.2623	7.6474	9.1054	8.7730	7.5323	8.4792	8.4473	9.09205	8.1162	9.3657	8.5743	7.9217	8.7644	8.4837	8.0230	7.5777	8.4781	8.7045	9.3298	7.2888	8.1629	10.5328	9.1310	9.0591	8.3562	9.8103	7.7840	7.7882	8.2806	7.7824	8.4301	8.5973	11.1609	8.3025	9.3455	9.1952	8.9235	8.6377	9.7660	10.3661	8.1910
MRPL27	8.5443	8.9591	9.9325	9.6651	10.2843	9.7171	9.9895	9.6468	8.9441	8.4158	9.6809	8.6294	8.8040	8.8729	8.9297	9.51525	10.2047	8.9623	9.9869	9.1989	9.0985	8.8468	9.6231	8.3314	8.9575	9.8848	8.8513	8.8378	9.8057	9.1886	10.6932	11.0457	8.7580	9.8348	10.9236	8.2528	9.5195	9.2325	9.4940	8.7604	8.7188	8.7015	8.8391	8.3814	8.7447	8.7995	9.6424	10.2643	9.5314
CSF2RA	5.9749	6.3646	7.0313	4.3318	7.2207	6.8663	7.5054	5.7892	6.7528	8.9807	4.3189	5.5381	6.5806	8.1273	6.0728	6.43135	6.9063	7.1816	7.3872	6.3132	7.3855	7.5134	4.7181	7.5678	5.3687	7.2009	6.3269	8.6969	7.7649	4.7645	7.4411	7.5636	7.3391	6.1567	6.9028	8.7237	7.3571	7.5053	8.4534	3.7250	4.8602	6.5549	5.3765	7.0582	7.2368	3.7923	6.5414	6.0879	6.6094
DMD	4.5388	6.9027	7.2932	8.6407	10.0769	7.4417	5.6555	9.8901	7.7153	8.7379	7.5519	5.7890	7.2739	7.7426	6.6011	7.786	5.9338	6.8037	9.6065	8.4280	7.9361	7.0137	7.4993	6.5554	5.1358	6.9959	7.9362	7.3413	7.4008	8.2047	6.5380	8.6190	11.4121	7.0269	6.0135	9.1056	7.1021	7.1429	7.4300	8.3596	7.7546	6.3286	7.1589	7.9899	6.7306	7.0936	7.6711	5.6092	6.0122
C16orf71	3.9548	6.3004	4.9276	4.7691	5.3692	5.2518	4.4011	5.6431	4.2284	3.7968	5.9030	4.9890	3.6980	4.6417	4.8519	5.4351	4.8304	5.5606	4.5484	6.8277	5.5670	4.1138	6.7212	3.8838	4.3248	6.8880	3.9010	5.1600	5.5348	5.8490	5.7980	2.7246	4.7552	4.9640	5.0999	3.9151	4.7849	4.8348	4.0315	4.5865	5.4674	5.0378	5.3765	3.2853	4.0128	6.3100	5.6209	6.0792	5.2505
C16orf72	8.9405	10.0150	9.0734	9.4857	9.2692	9.6945	10.2886	10.5257	9.1604	9.0788	9.1317	9.7487	9.2245	10.2196	10.0160	9.8603	9.1456	9.4329	9.6634	10.1056	10.1543	9.8374	10.2572	9.2790	9.7034	9.9651	9.6915	9.6165	9.8015	11.2952	9.6857	8.6505	10.7542	9.7413	9.5127	9.6180	9.9652	9.9236	9.3350	10.1051	9.9730	9.7502	10.6420	10.0002	10.2091	9.9192	9.7656	10.6410	9.3033
C16orf73	0.0000	0.3547	0.5085	5.1625	0.3497	7.1843	4.8991	4.2661	0.8753	4.9564	0.7734	3.1116	0.6594	1.8581	6.1936	2.43525	1.2061	1.4204	5.9615	3.9507	3.0967	4.0180	2.2543	5.6984	0.0000	1.5412	0.0000	0.7729	0.3526	2.4202	1.3319	9.5528	0.8901	0.5680	1.8478	0.8817	1.5213	1.6008	0.0000	0.6572	3.1681	2.7929	8.3500	2.4165	1.4015	1.6813	0.0000	3.8513	4.1060
GAB4	0.0000	0.0000	0.0000	6.8417	0.0000	0.0000	2.2202	0.4382	0.0000	0.0000	0.0000	0.0000	0.0000	2.1942	3.7783	1.4651	0.0000	0.0000	5.3234	2.6630	0.0000	1.7120	5.1706	0.0000	0.0000	5.8264	5.5599	0.0000	1.0391	1.3279	4.4131	2.4828	0.8581	0.9274	0.0000	0.0000	0.4374	2.2547	0.0000	4.9734	0.0000	0.0000	5.6024	0.5990	0.0000	0.0000	0.3074	0.0000	7.2503
LRFN4	10.5830	10.2023	9.3906	11.1370	10.7410	10.8863	8.9054	10.8932	10.2709	10.4507	10.3079	10.0663	10.4781	11.1457	10.3257	10.52495	10.3734	9.7422	10.5488	9.2857	9.7920	9.3802	9.7166	9.7610	10.4360	9.6763	9.6538	10.5005	11.3388	9.2507	10.1861	10.1106	9.4552	10.3171	9.2367	10.3735	10.2493	9.6694	10.4004	9.7368	10.5421	10.1407	9.4869	10.7264	10.1687	10.0514	11.2992	9.8717	10.7962
C16orf78	0.0000	0.0000	0.0000	0.0000	0.0000	0.0000	0.0000	0.0000	0.0000	0.0000	0.0000	0.0000	0.0000	0.0000	0.0000	0.0	0.0000	0.0000	0.0000	0.0000	0.0000	0.0000	0.0000	0.0000	0.0000	0.0000	0.0000	0.0000	0.0000	0.0000	0.0000	0.0000	0.0000	0.0000	0.0000	0.0000	0.0000	0.0000	0.0000	0.0000	0.0000	0.0000	0.0000	0.0000	0.0000	0.0000	0.0000	0.0000	0.0000
C16orf79	6.2802	5.1347	4.8930	4.5462	5.6715	3.4241	3.1825	5.3293	5.2226	5.2841	6.6230	3.9271	5.3232	5.1815	4.2652	4.1731	3.9012	3.7056	5.7074	3.9089	3.3491	5.8815	4.0037	4.3132	4.7674	5.6297	2.9569	5.1132	3.9952	6.2325	6.0098	5.1775	2.1245	4.1161	3.5705	5.2440	4.6832	5.3866	4.9506	5.2977	5.5736	4.5945	6.6981	4.6738	4.4309	4.4923	5.9357	5.1098	5.3075
GAB1	8.7068	7.9604	7.9486	8.7491	8.1748	8.3084	7.8000	7.1195	8.2893	8.9059	7.8727	7.2641	8.0979	9.5704	8.2200	8.67735	7.9659	8.1012	8.5584	9.0822	8.0783	8.1245	8.9387	8.4113	8.2819	8.9610	9.0564	8.9484	8.0725	8.5217	6.9361	8.1628	10.1408	9.3269	7.7756	8.1033	7.9245	8.0042	8.7287	9.1665	7.9853	8.0534	7.6664	7.7068	8.4936	9.0225	8.7848	8.0609	7.0701
C2orf81	5.7269	8.6026	7.4081	8.4897	7.2443	8.3896	7.7387	7.4228	6.9503	8.5311	8.9490	8.3599	7.3022	6.9237	7.9669	7.19005	8.1962	7.1433	7.3729	7.9306	6.7679	7.2039	8.4080	8.1383	8.5300	8.2156	8.9569	7.2771	7.6916	9.4072	7.0105	7.6153	8.7813	8.7324	7.5410	7.1333	7.5590	7.4515	7.4255	8.3328	8.0264	6.6315	7.7012	5.2528	7.4474	8.3131	8.2406	8.4151	7.3736
C2orf80	0.0000	0.3515	0.0000	0.0000	0.3436	0.0000	0.0000	0.0000	0.0000	0.0000	0.0000	0.6181	0.0000	0.0000	0.0000	0.0	1.2061	0.0000	1.5460	0.0000	0.0000	0.4640	0.0000	0.4089	0.0000	1.3915	0.9040	0.0000	0.3377	0.8116	0.0000	0.0000	0.0000	0.0000	0.0000	0.0000	0.0000	0.0000	0.0000	0.0000	0.6256	0.0000	0.0000	0.0000	0.8456	0.7888	0.3074	0.0000	1.4086
C2orf83	0.9761	0.3515	0.0000	0.0000	0.0000	0.5226	0.0000	0.4382	0.0000	0.3636	0.4081	0.0000	0.0000	0.0000	0.3456	0.0	0.0000	0.0000	0.0000	0.0000	0.0000	0.4640	0.0000	0.0000	0.0000	1.0582	0.0000	0.7497	0.3377	0.0000	0.0000	0.5945	0.0000	0.0000	0.0000	0.0000	0.0000	0.0000	0.0000	0.0000	0.2399	0.0000	0.0000	1.6129	0.0000	0.0000	0.5607	0.0000	0.9949
C2orf82	5.9298	4.7368	5.1585	3.8588	1.0535	5.0948	4.3372	4.7308	3.1584	5.1801	3.4338	4.6933	2.7760	4.6622	4.4842	5.0594	5.3297	2.8821	5.0161	3.6503	3.9098	2.0125	5.4626	5.9681	5.9288	6.2212	4.3023	0.7497	4.8946	1.9142	5.6989	5.0721	2.5549	2.2039	4.0698	2.0667	3.3520	6.5915	3.6748	3.0191	1.3942	1.0080	2.6012	2.9431	3.6038	0.3132	3.5172	0.8618	2.9910
C2orf85	0.0000	0.0000	0.0000	0.0000	1.7740	0.0000	1.7169	1.4722	0.0000	0.3636	0.0000	0.6181	0.0000	1.4794	0.0000	0.5794	0.7256	2.6270	1.6960	0.0000	0.0000	0.0000	0.0000	0.0000	0.6415	1.0582	1.4554	0.4230	0.6111	0.8116	0.0000	0.5945	1.9428	0.5369	0.0000	5.0968	0.0000	1.7063	0.5963	0.0000	1.5803	0.0000	0.0000	1.0210	0.0000	0.5706	0.9634	2.2259	0.0000
C2orf84	2.2835	2.5087	1.7067	5.6045	0.8534	0.0000	2.0711	0.7738	1.8650	0.3636	0.9859	0.6181	0.3546	3.0893	6.3610	2.0769	1.2061	0.4836	2.4542	0.6714	3.2681	1.0963	1.0548	1.2083	2.5945	1.6621	0.9040	1.8975	2.3839	2.1777	0.7977	1.8278	1.7816	1.4873	1.6481	0.3400	2.5752	2.5616	1.0169	1.8312	0.7856	0.8142	0.6444	1.6129	2.0662	0.5706	0.9634	0.4944	1.2165
HABP2	0.0000	4.5267	0.0000	2.6446	0.6777	1.4573	3.3562	1.9408	2.3170	1.5219	0.9859	0.0000	1.9183	0.8744	0.7102	1.07485	0.7256	0.4836	2.7570	0.7472	0.0000	0.4876	0.0000	1.7297	0.0000	0.6441	0.5217	0.0000	1.9212	0.0000	0.0000	2.5408	1.2617	1.5080	7.6569	3.5299	1.0445	1.8641	0.5963	0.6804	1.8909	0.5903	8.6769	1.0210	0.8456	0.7888	0.7761	0.4944	0.7328
C2orf86	6.7204	7.3313	6.5635	7.5821	6.7836	6.9953	6.9171	7.0746	7.0026	7.7335	7.5214	7.0449	7.1800	6.9752	7.8419	7.1581	6.4257	6.6519	6.9189	6.8758	7.1591	7.3686	7.0725	7.2791	7.9243	7.4623	6.9006	7.3831	6.5880	7.9228	6.3220	7.5322	7.4166	6.7288	6.7338	6.9076	6.8508	7.1351	6.6406	7.8283	5.5533	6.8199	6.9579	6.3811	6.6063	7.0573	6.9405	6.3488	6.0269
C2orf89	1.9640	6.9899	4.4433	4.7691	6.3421	7.2728	5.0652	5.9386	5.2479	5.7632	7.8174	5.1926	7.7663	4.3444	4.7394	7.0643	5.5060	8.3398	6.8485	7.3779	3.2681	5.7879	3.6839	7.3211	3.6735	4.8380	6.6421	4.9692	4.3770	4.2948	7.8425	5.7284	5.6487	4.3813	6.9434	6.5219	4.4294	5.6772	5.1824	7.2688	4.6371	7.5876	6.4408	5.7958	8.6817	6.3873	3.0223	2.6582	6.3237
C2orf88	7.6031	9.6973	10.5521	11.1556	11.7265	8.1775	8.2601	9.9862	9.2721	9.9250	8.8747	11.5806	10.6580	10.8031	10.8417	8.4472	10.4495	10.8108	10.7963	10.3130	5.4998	7.7377	11.0204	10.7142	10.8577	10.0021	9.8083	7.5706	7.0451	9.6890	7.1797	8.9957	9.9818	10.5029	12.0038	7.3068	8.7194	8.1853	9.8601	8.1846	8.8273	8.1060	10.9636	11.8292	10.3355	12.6244	13.4838	11.6367	12.0239
FLJ46361	0.0000	0.0000	0.0000	0.0000	0.0000	0.0000	0.0000	0.0000	0.4621	0.0000	0.0000	0.0000	0.0000	0.0000	0.0000	0.0	0.0000	0.0000	0.0000	0.0000	0.0000	0.0000	0.0000	0.4089	0.0000	0.0000	0.0000	0.0000	0.0000	0.0000	0.0000	0.0000	0.0000	0.0000	0.0000	0.0000	0.0000	0.0000	0.0000	0.0000	0.0000	0.3252	0.0000	0.0000	0.0000	0.0000	0.5607	0.0000	0.4125
NDRG3	9.4051	11.7486	10.3277	10.6575	10.2812	10.4699	11.0967	11.6016	9.9723	10.8171	10.2311	9.9333	10.4335	10.5756	11.0898	9.5127	9.9492	10.3244	9.8570	10.6832	9.3338	9.9911	11.1299	10.7245	10.5010	10.9803	11.6959	10.3350	10.2425	10.9021	9.9545	10.1539	10.4087	11.4716	10.6103	9.7401	11.0182	10.3574	10.2503	10.8441	9.8455	10.0675	10.0308	10.4189	9.6330	9.4024	9.8223	10.3776	9.9516
NDRG4	6.7204	9.9306	6.6089	8.5952	7.9200	7.9847	8.8804	7.3346	8.9704	7.6391	7.6182	8.2719	7.2894	7.6735	6.9622	7.63375	8.0748	7.7284	8.0235	8.9161	5.9662	6.4882	8.5688	7.1047	7.9109	8.1745	9.6983	7.3860	9.1396	10.1292	8.4058	7.7866	7.8312	8.5360	7.7270	6.1313	8.5194	7.5202	7.3643	8.5212	9.1545	6.4996	7.8307	4.8476	5.9810	8.1087	8.3743	8.8050	6.6809
TBC1D9	8.9908	8.9503	8.8557	10.4336	8.1354	9.0570	8.3212	9.0874	9.6984	9.3133	8.3897	8.2185	9.0437	9.6783	9.0916	9.48915	8.4620	9.5215	9.5485	8.6697	8.3142	8.7823	9.6476	9.3611	8.7461	9.4167	9.0011	9.5107	9.6425	9.2357	8.6534	8.6487	11.0980	10.1836	8.5372	9.4985	8.7278	8.2457	9.4440	8.8448	9.3201	8.5277	8.3985	8.8458	8.9883	10.2926	9.6260	9.0845	9.7068
ZSCAN2	9.2693	7.4270	8.3162	8.2506	7.5054	7.9133	7.4193	7.1305	7.6544	8.1536	7.6930	7.7425	7.0647	7.9695	7.8402	8.0105	7.6464	7.1895	7.1510	7.3095	7.0458	7.5431	8.3094	7.2010	7.9830	8.3547	7.7590	7.5366	8.1996	8.4001	6.9361	6.9048	8.1426	7.2269	7.4133	7.4386	8.9539	8.0190	7.5530	8.7575	7.9178	7.0410	7.9054	7.9811	8.2919	8.0226	8.1988	7.8850	7.7841
PRAP1	1.9640	4.4209	2.6515	7.0724	2.5460	5.1667	6.1308	2.4889	2.2556	4.7745	5.5270	2.7260	4.9837	2.0769	2.9061	5.3148	3.4335	5.8368	3.1699	5.8102	2.6772	2.4731	3.9075	5.0914	3.3161	3.6282	4.0601	2.5286	5.7338	2.8666	5.1579	4.8089	5.1839	1.2343	6.4607	0.6149	0.7727	6.5102	5.4757	1.5800	6.2008	1.0080	4.8657	2.0314	2.8828	3.7668	1.4127	1.9488	2.9296
CHD1L	8.5369	9.6969	9.7625	9.5223	9.1615	9.4490	8.5880	9.3757	8.7491	9.8122	10.0253	9.2050	9.4470	9.0420	8.3285	8.1999	8.7885	9.0066	8.9242	9.3649	8.6891	9.7863	9.1559	10.0907	9.3739	9.4988	9.4922	9.3610	8.9403	9.3553	9.1205	9.3104	9.3011	8.9360	8.9841	8.9645	9.1063	9.0789	9.3143	9.3097	9.0307	10.1912	9.8339	8.9841	9.1078	10.0011	10.0830	9.3324	9.7424
HOXA6	1.5530	0.3515	1.8645	5.0286	5.2593	4.8556	1.9049	0.4382	3.9966	0.8952	2.1597	0.0000	5.8941	2.1942	3.6448	2.4488	4.0606	1.9213	2.3860	0.0000	1.7500	5.4163	0.6217	2.0964	1.6960	1.8899	2.1650	1.7592	1.6368	1.7926	0.0000	3.3051	1.7816	0.5369	1.1894	1.2196	0.9392	2.6708	1.0169	0.0000	1.8930	0.0000	0.0000	0.5990	5.6534	0.0000	1.8530	4.7251	3.8649
HOXA5	0.9761	3.2972	4.7569	7.5849	7.7823	7.9028	5.2843	2.5774	6.9812	2.2407	5.7710	0.6181	7.1492	5.8094	7.5190	3.49555	6.6488	6.9030	3.6826	1.6202	6.3470	7.4678	4.6578	4.6201	5.9020	1.8899	4.6909	5.2140	5.5672	4.2574	0.0000	8.4272	5.6011	3.9891	5.0999	0.8458	5.0547	5.6772	4.4583	0.3610	3.1925	1.1788	0.3579	4.6839	10.1343	1.1458	3.6864	9.4973	7.4709
SNORD38A	0.0000	0.0000	0.0000	0.0000	0.0000	0.0000	0.0000	0.0000	0.0000	0.0000	0.0000	0.0000	0.0000	0.0000	0.0000	0.0	0.0000	0.0000	0.0000	0.0000	0.0000	0.0000	0.0000	0.0000	0.0000	0.0000	0.0000	0.0000	0.0000	0.0000	0.0000	0.0000	0.0000	0.0000	0.0000	0.0000	0.0000	0.0000	0.0000	0.0000	0.0000	0.0000	0.0000	0.0000	0.0000	0.0000	0.0000	0.0000	0.0000
DNAJB13	5.0824	9.3620	5.8669	9.3554	7.2050	8.9605	6.4951	4.4080	5.8861	6.1368	9.1224	6.7688	6.3289	8.9972	8.9257	6.44045	9.2043	6.9869	9.2556	9.3900	7.2020	6.6164	7.9682	8.8208	5.2675	7.8951	6.5974	6.7501	8.7563	5.5872	6.5720	9.1896	7.6120	8.5843	8.8834	7.5955	6.5186	8.2968	5.1411	6.7030	3.8650	7.2106	5.6107	6.8358	7.7720	8.7806	6.3903	8.5614	8.1276
DNAJB12	10.4714	9.7974	9.5710	10.3327	11.1508	10.1233	10.0892	10.5107	9.7321	10.5439	10.3425	10.3511	11.0089	10.9137	10.2705	10.73995	10.7898	10.8642	10.5002	10.8255	10.4866	10.8089	10.6587	10.7307	10.1717	10.6982	9.9780	10.7236	10.8073	10.5539	11.0383	10.3899	10.5904	10.2950	9.9077	9.6195	10.4893	10.6398	10.5379	9.7882	10.1500	10.5648	9.4368	9.9205	10.4599	10.0766	10.4198	9.8295	11.1617
DNAJB11	11.2133	10.2771	9.2066	11.4704	11.9144	10.7485	11.3828	11.0850	10.8348	10.1051	11.1438	10.4485	10.3370	10.2256	11.0889	11.3703	10.6962	11.0387	10.6753	10.3237	10.1043	11.2195	10.0602	10.5476	9.7111	10.2784	11.4823	10.0442	11.3762	9.9861	10.2298	10.2380	10.6656	10.8429	10.6040	10.3985	10.7625	11.8142	10.2351	10.5228	10.3072	9.9720	10.8170	10.4569	11.0319	10.8164	10.0556	10.6465	11.2858
HOXA4	2.7661	3.2121	7.4594	8.6012	8.3442	10.0609	4.2003	2.6607	5.0037	2.1411	8.3378	1.5221	7.9722	6.0601	8.3220	6.31675	8.0503	8.4446	3.4047	2.5938	6.5828	8.4798	5.1488	7.8635	5.1586	1.8899	2.8275	4.7284	6.1392	3.7906	1.9831	7.4268	5.8289	3.9476	5.9443	2.0667	4.7088	5.8000	4.3835	0.6494	3.3276	2.4725	2.2011	7.7462	10.9176	2.8691	3.6300	10.3506	8.9066
HLA-DQB1	8.2373	9.4921	9.9039	10.3732	13.0579	9.0944	9.2982	12.4206	10.5157	10.7361	6.9645	9.1070	6.9360	10.7568	11.0189	11.4669	10.0227	10.8459	10.2239	9.1448	10.5346	10.8174	10.3357	9.7240	11.2385	12.2312	9.4622	12.8108	11.6570	6.2577	10.4852	12.2236	10.1903	12.1243	11.6193	11.9270	11.0576	12.6238	12.9138	8.2628	12.6730	9.7679	8.0163	9.9043	9.5387	10.7079	12.4184	8.4629	11.0472
MSMB	0.0000	0.3515	0.0000	0.8078	0.0000	0.5226	0.0000	0.0000	0.0000	1.8398	0.4081	0.0000	0.0000	0.0000	0.0000	0.1431	2.9138	0.0000	0.0000	0.0000	1.0560	1.3320	0.0000	0.0000	0.0000	0.0000	0.5217	0.4230	0.0000	0.0000	1.3084	3.5496	0.0000	0.5369	2.8024	0.0000	0.0000	0.4617	0.0000	0.0000	0.0000	0.5903	0.0000	1.0210	0.0000	0.0000	0.0000	0.0000	1.7297
UPF0639	2.5449	4.4393	0.4619	2.4602	0.3436	2.9160	2.0711	1.8009	2.0073	4.9980	2.8501	1.2248	2.8335	1.0517	3.2312	1.9281	0.7256	0.0000	3.2203	2.0906	0.0000	1.3320	1.0548	2.9783	2.1243	1.8899	0.9040	0.7497	2.2302	2.0075	1.5089	2.1922	0.8581	0.9274	4.6628	1.8709	2.8119	3.2744	3.4900	4.1282	4.9304	0.5903	4.4853	0.5990	4.0128	0.5706	2.7441	0.8618	1.2165
DNAJB14	6.7336	7.5532	7.2184	7.6375	6.9838	7.3597	7.6172	6.7900	8.1234	6.9965	6.6632	6.8072	7.0796	7.6009	6.4077	7.62325	6.5005	6.9915	8.1129	7.9410	7.0517	7.3916	7.0076	7.2638	7.9042	7.4082	6.6358	7.7594	6.3615	7.3045	7.4194	8.3368	7.4166	8.1275	7.2285	7.5223	6.8987	7.4410	7.1208	7.5571	6.4510	7.2709	7.1185	6.2796	6.9511	8.1251	6.9209	7.5178	6.4161
RNF138	8.8497	9.2442	10.2141	9.6544	9.2521	9.9180	8.4959	9.5388	9.0802	9.0098	9.4043	9.3785	9.0820	8.8372	9.3569	8.3383	8.7430	8.9886	9.7793	8.2386	8.8326	10.2673	8.6250	9.2224	8.6846	8.7231	9.9195	9.6627	9.2279	8.8357	9.2283	9.9233	10.4255	9.1606	9.9224	9.1090	9.5416	8.0501	8.7059	9.0162	9.9829	9.0732	10.4041	9.7848	9.9220	9.3689	9.3901	8.7608	9.4915
HOXA3	2.7661	4.5624	7.4694	8.5072	8.4557	8.5611	5.9822	2.8142	8.6817	1.9510	8.4272	1.5221	8.2783	7.3266	9.6984	6.17645	7.9277	7.7311	3.0635	3.0199	7.4625	8.8855	6.6221	7.0909	7.0988	2.6808	7.0071	6.0160	6.5761	4.0968	1.5089	7.3367	7.0157	4.6380	5.8199	0.6149	5.8232	6.9228	6.2426	0.3610	2.3678	2.4725	3.3233	6.8227	9.9279	2.0542	3.8616	9.1719	8.1156
ENOSF1	9.4680	7.6369	7.4397	8.3570	9.1479	9.0571	8.0448	8.3857	9.5457	7.7036	9.8141	8.5504	7.9836	7.8149	9.1652	8.11715	7.3218	8.8468	8.6129	9.2917	5.8141	8.1245	7.0013	8.3243	8.6307	8.2971	7.9198	8.4616	8.3617	7.2615	8.7899	7.8691	7.1282	7.8894	9.5066	8.7349	9.3973	8.2105	7.3867	9.5814	9.2492	7.4739	8.4944	8.6458	8.0917	8.0630	8.9246	7.7972	9.1079
HOXA2	0.0000	2.5770	3.9033	5.5362	6.2432	7.6410	3.4069	0.0000	5.4483	1.1020	5.3182	0.0000	5.7303	4.2661	6.5098	3.2304	4.6164	5.5361	1.3785	1.1278	5.3927	6.9967	3.8548	3.0371	3.9597	1.6621	4.8300	2.8345	4.1169	1.5916	0.0000	6.0505	3.6762	2.3386	2.7113	0.3400	3.4948	4.5627	3.1998	0.0000	0.9296	0.3252	1.0883	3.4301	7.6513	1.8750	0.7761	7.3363	5.8887
CISD2	8.4317	9.7634	9.1880	9.9048	9.4542	9.4153	9.5408	8.9951	9.4709	9.3473	8.5841	8.9450	8.9798	8.5318	8.5225	9.6103	9.8978	9.2768	10.1433	9.6360	9.3447	8.9989	9.0645	8.9080	9.9364	8.9229	9.2902	9.5519	8.6693	9.0212	9.1704	11.1991	9.2316	10.3207	10.2139	8.9881	9.2483	9.1226	9.7867	7.8866	9.2874	9.2591	9.9419	8.8474	9.0655	9.4642	9.2378	10.0067	8.4573
CISD3	8.5546	9.5293	9.3250	9.6731	9.8940	9.7879	9.4631	10.6737	8.7980	8.8749	8.6758	9.0923	8.8926	9.5330	9.3049	9.36695	10.9852	9.4800	9.8759	8.7794	9.5927	9.1829	9.3531	9.2451	9.8231	9.5716	9.0576	9.0724	10.0540	8.8604	10.8587	10.4650	8.3938	10.1401	11.5020	8.5972	10.3340	9.4732	9.5777	7.8904	9.7603	9.2199	8.8623	9.6706	8.9059	8.5826	9.6566	9.8277	9.9931
CISD1	9.0206	8.2373	8.4868	8.7691	8.0085	8.9592	9.5723	8.0920	7.8677	8.9059	9.3904	9.2063	8.8139	8.6444	8.2727	8.3871	9.6943	8.8398	9.6318	8.0563	9.2897	8.7774	9.0499	9.1527	8.3942	9.1707	8.1214	9.0750	9.3818	8.9444	9.8734	9.9459	8.1794	9.2648	9.5930	8.1199	9.2667	9.4605	8.8165	7.1669	8.7113	9.0067	7.9488	9.8074	8.5251	8.0611	9.3439	9.1482	8.5921
CLNS1A	9.5629	12.4651	11.5487	11.5706	11.6193	11.7835	10.9655	11.1009	10.5234	10.9093	10.6418	11.6186	11.6113	10.9062	10.6370	11.06735	11.1528	11.0876	11.4443	11.7658	11.8298	10.8423	11.0249	10.9323	12.0066	11.3172	10.7099	10.2296	11.2337	11.4542	11.6518	11.7767	11.5987	10.9318	11.0935	11.2401	11.1417	11.8681	10.9085	10.7590	11.5240	11.7574	11.4433	11.9895	11.3583	12.4114	11.5011	11.2099	12.0357
HOXA1	0.9761	2.5087	3.9743	5.8115	5.1019	5.1312	4.7343	2.0683	6.1466	2.3256	5.0170	1.0495	5.4742	4.6417	7.1388	4.3929	5.3297	4.4664	2.2750	2.0906	4.3137	6.6331	3.1828	5.1853	4.0600	2.2595	3.7221	3.9992	4.9693	1.3279	2.4410	4.4195	4.6656	3.8607	3.4911	3.7539	3.1934	4.7361	4.8397	0.0000	1.9616	3.1841	1.2677	4.8216	5.4074	0.9783	2.5819	5.1090	4.8969
FLJ44635	0.9761	2.7644	2.1363	2.8081	1.9847	1.6702	2.5926	2.0683	1.0926	2.9780	2.2003	1.9789	3.2260	3.0893	2.5538	2.13675	2.2991	1.7611	1.8319	2.3640	2.2562	2.5684	2.7920	1.3996	2.1243	1.3915	2.5339	2.2473	3.0215	2.3299	1.6848	1.8278	3.1901	2.7786	2.2755	2.4641	1.6441	2.8147	2.3489	1.8312	2.6432	1.3315	3.3233	4.1268	2.0662	4.0674	2.5819	2.2259	2.2143
R3HDML	0.0000	0.0000	0.0000	0.0000	0.0000	0.0000	0.0000	0.0000	0.0000	0.0000	0.4081	0.0000	0.6389	0.0000	0.8576	0.0	0.0000	0.0000	0.4005	0.3744	0.0000	0.0000	0.0000	0.0000	0.0000	0.0000	0.5217	0.0000	0.8408	0.0000	0.0000	0.0000	0.4919	0.0000	0.0000	0.0000	0.4374	0.0000	1.0169	0.0000	0.2399	0.0000	0.3579	1.3471	0.0000	0.0000	0.5607	0.0000	0.0000
TSHZ2	6.6247	7.4613	8.5578	9.0460	7.6320	7.9028	7.8918	7.7974	8.7041	7.8794	9.1641	8.1441	8.9395	7.7688	8.4827	8.39475	8.2615	9.4035	7.3223	7.3856	9.1799	6.9038	6.7138	9.3062	8.8426	6.8274	8.2132	7.7886	6.6347	9.6991	7.9060	5.6279	8.6943	6.2278	6.5554	9.9673	7.8311	8.9473	8.5668	9.7686	7.1693	7.6705	8.8506	8.9797	7.7980	8.3711	7.3547	7.8134	7.7535
TSHZ3	8.6900	6.2542	6.7722	5.8682	5.9860	6.7599	7.7303	5.5146	8.7287	8.7855	7.7878	8.0424	8.4707	8.4979	7.5997	8.94095	7.2601	8.7665	7.0290	6.4417	8.1944	8.9850	7.3596	6.8743	7.0929	5.3968	9.4123	8.6475	7.4966	5.0540	6.2677	6.6865	8.6322	6.2104	7.0213	6.9853	8.4034	8.4195	8.4660	6.2860	5.8488	7.6705	7.8145	7.7280	8.2772	5.1473	6.8749	6.1802	5.8228
EIF4E1B	0.0000	3.5218	2.0068	0.8078	1.3859	1.8556	1.5007	4.4786	0.0000	2.5540	2.0938	3.4807	0.3546	0.4412	0.3456	1.88775	2.6390	3.7383	0.0000	1.1278	3.0027	0.0000	0.0000	7.2296	2.4541	1.0582	0.0000	0.7497	1.0391	1.8145	1.8417	0.0000	0.4919	0.0000	2.3974	1.3755	0.4374	3.8281	1.0169	0.3610	4.0497	4.1850	0.0000	0.5990	0.0000	0.0000	0.5607	2.2259	0.9949
MRC2	11.7859	9.7852	10.2636	11.9699	9.7252	10.5888	10.8682	9.6796	12.3131	11.6772	10.3475	9.5448	10.4963	12.5124	12.1982	13.5376	10.9693	11.3272	10.7115	10.0990	11.1727	11.8531	11.9548	11.5468	12.1801	11.1813	11.1487	11.5141	12.5486	10.7944	10.2093	9.9474	12.4513	11.1841	9.3868	10.6559	11.9527	13.0050	11.9582	10.8093	12.4375	11.6708	10.2993	9.8074	12.0125	9.8462	11.2324	10.7956	9.7068
FOXS1	4.9976	6.2954	5.7402	6.1532	5.1896	6.6576	5.6423	5.0418	5.6462	4.5458	5.6447	5.3895	5.3318	5.7143	5.9644	8.51545	6.5913	5.6202	5.8807	6.8427	6.4306	5.0877	7.2049	5.3334	9.2198	6.3796	6.6671	5.6939	7.1263	5.7240	5.2999	5.0276	8.2903	6.0130	4.9879	4.3125	7.0257	5.6558	6.3995	5.6892	8.8342	5.3375	7.2657	3.7936	5.7864	7.3638	5.8813	4.9271	4.9900
PABPC1P2	0.0000	0.0000	0.0000	0.0000	0.0000	0.0000	0.0000	0.0000	0.0000	0.0000	0.4081	0.0000	0.0000	0.0000	0.0000	0.0	0.0000	0.0000	0.0000	0.0000	0.0000	0.0000	0.0000	0.0000	0.0000	0.6241	0.0000	0.0000	0.0000	0.3239	0.0000	0.0000	0.0000	0.0000	0.0000	0.0000	0.0000	0.0000	0.0000	0.0000	0.0000	0.0000	0.0000	0.0000	0.0000	0.0000	0.0000	0.0000	0.0000
ZNF581	10.3312	9.9956	10.0594	9.3637	8.6804	9.7533	10.1526	8.2331	9.4423	9.7556	9.5943	8.7118	9.5106	9.8502	8.8852	10.1025	10.2923	9.1999	9.0994	9.1695	10.3959	9.3462	10.8511	10.2714	10.8913	10.9459	9.1731	9.0353	10.0036	10.0792	10.2049	10.6168	10.0280	9.9622	10.0780	9.3036	9.4576	9.3556	10.1329	9.4156	10.0432	9.9404	10.0195	9.4670	10.0769	8.8678	9.3341	10.1433	8.5634
IGLL1	0.0000	0.0000	0.0000	0.8078	0.0000	0.0000	0.0000	0.0000	0.0000	0.0000	0.0000	0.0000	0.0000	0.0000	0.0000	0.0	0.0000	0.4836	0.0000	0.0000	0.0000	0.4640	0.0000	0.4089	0.0000	0.0000	0.5217	0.0000	0.6111	0.5883	0.0000	0.0000	0.4919	0.0000	0.0000	0.0000	0.0000	0.0000	0.0000	0.0000	0.2399	0.0000	0.0000	0.5990	0.0000	0.0000	0.3074	0.0000	0.9949
MCOLN1	9.4296	9.4517	8.1364	9.7417	8.6832	8.8309	9.9646	9.0081	10.0854	9.4508	9.0144	7.6874	8.9711	9.0768	9.2868	9.4976	8.8367	8.9415	8.8531	8.4911	8.8563	8.9084	9.8191	9.1993	8.1257	9.8522	9.2097	9.4459	9.8302	7.6172	8.5176	9.0756	9.1850	9.6520	8.5405	9.1386	8.8635	9.3313	9.2283	10.2468	9.0227	8.7447	8.4236	8.5534	9.0417	8.4087	8.3174	8.4154	8.4368
ZNF582	4.9075	4.9578	6.0089	1.7011	4.7303	5.3005	5.3824	4.3081	5.5331	5.0237	4.7972	5.5130	4.7647	5.6438	4.4127	5.97615	6.0380	4.5175	3.6088	4.4619	5.2969	4.8040	5.9513	5.7830	6.5879	5.8536	4.9967	5.3285	5.5183	6.6023	4.0449	6.8292	6.0268	5.3302	6.6927	4.8665	4.6285	5.2467	5.4251	6.1425	5.7260	5.3465	6.4220	5.8091	5.5369	5.6645	5.4667	3.1974	5.8058
TIPARP	7.2548	9.0878	8.1212	9.4149	10.3228	8.0875	10.0777	8.8912	10.0236	9.4152	8.8106	9.3861	8.5323	9.7062	9.4955	8.89075	9.4991	10.5057	8.9715	8.7082	9.7272	9.2200	8.1946	9.0109	9.2388	8.3131	8.9811	9.4335	8.8211	7.7967	9.2614	10.1563	8.6849	10.4873	9.1144	9.8859	8.6659	8.5969	8.3297	8.6394	9.9365	8.5310	9.2034	9.8602	9.3210	8.7344	8.8945	8.8123	10.3557
ZNF584	8.4557	7.4725	7.8026	7.0643	7.4968	7.1452	7.5624	6.7286	7.1933	8.5761	8.3784	7.1867	8.0802	7.8516	7.6800	8.3031	7.6226	7.3174	8.0270	7.2518	7.5932	8.3049	8.2995	8.3002	8.1629	8.4131	7.6158	7.2212	7.7909	8.3080	6.5776	7.5753	7.8026	6.9395	8.2543	7.4073	7.1711	8.0746	8.1367	7.5218	8.8687	8.2217	8.8113	8.2040	7.9546	7.3294	7.8376	8.3769	6.6763
ZNF587	10.1969	8.3629	9.5329	9.4816	8.5657	9.1760	9.1049	8.7591	9.5040	10.5266	10.3032	8.3918	10.2667	9.7024	8.9081	9.4124	8.6929	9.1456	9.1788	9.1041	8.6438	9.1566	8.7636	10.3937	10.4463	9.6599	9.3963	9.5789	10.0260	9.8251	7.9584	8.6353	8.5856	8.6165	9.2157	9.9093	8.9123	9.2030	9.0639	10.0931	9.9069	10.1691	9.4423	9.6800	9.4054	8.9078	9.7333	9.5862	8.9248
HAPLN4	0.9761	2.7046	1.8645	4.3318	3.3692	5.4031	4.0491	2.5774	4.0871	3.2178	3.6621	2.7260	4.5715	4.4515	3.8084	6.7932	3.1446	3.6232	6.8013	3.5805	3.0967	3.3488	8.9894	3.2003	6.1925	8.6658	8.4992	3.7237	6.0519	7.2365	1.6153	2.9316	5.2601	1.7024	2.5098	2.3180	3.5768	5.2127	3.8385	3.0437	4.0968	3.8870	7.3655	1.0210	4.5993	3.3528	2.1898	2.5015	6.3364
ZNF589	9.4276	7.7135	8.0892	8.4983	9.0678	6.6133	7.1990	7.9686	8.5871	10.4750	9.2355	8.7210	7.7117	8.2271	8.1989	7.9099	8.2707	8.3851	7.7573	7.0505	7.3714	8.1343	8.7202	9.2752	9.3155	9.2015	8.8689	8.5564	7.7806	9.3877	6.9620	6.9048	7.4097	8.2922	8.1713	8.8031	7.9475	8.0211	8.2356	9.3143	8.6418	7.4609	7.8729	8.1811	8.0047	8.6455	8.4682	7.7573	8.6203
U2AF2	12.4081	11.7599	11.7526	12.1200	11.9463	11.7606	11.4199	11.4813	11.9759	12.0001	12.2824	11.4944	11.8928	11.9132	11.9495	11.9122	12.2262	11.5877	11.8449	11.7913	11.0157	11.6557	12.4560	11.9232	12.4422	12.3577	11.9267	11.9253	11.9363	11.6505	11.7809	11.7054	11.3247	12.0310	11.6659	11.5515	11.6537	11.4412	11.9576	11.5998	12.4571	12.2912	11.5140	11.8997	12.0892	11.5518	12.0287	11.9923	11.6525
THSD1	6.5961	8.0607	3.7088	6.6284	4.3666	5.2352	6.3651	4.8946	5.9579	4.5280	6.6063	3.5808	4.8646	4.9562	5.9953	6.2999	4.3186	5.3229	7.5364	5.1078	4.6906	5.7879	5.0110	4.0921	8.0936	4.7823	5.1461	5.6748	5.3880	4.6820	4.4622	7.1524	5.0310	5.3621	4.7795	4.4238	6.3090	4.9091	6.6986	5.0742	5.0055	4.9927	4.1384	4.0391	4.6840	4.0464	5.3456	4.5531	4.3121
SGK494	6.8527	5.5769	6.4745	6.6064	6.1333	4.5398	4.5209	7.3461	7.2453	6.7383	7.1688	5.7027	7.2257	5.9662	6.7122	4.4508	3.7461	6.0281	7.0577	5.9412	3.3468	6.9722	6.0717	6.8621	6.6339	7.6055	6.8361	6.1531	6.2525	7.0489	5.3373	5.8454	3.9661	5.5953	4.1060	6.6068	5.6183	6.3269	6.0775	7.8185	6.2462	6.0666	5.9901	7.2376	5.6557	6.3144	6.9627	6.2044	7.2409
TMEM115	10.7847	10.5702	10.5776	10.1875	10.6560	10.2450	10.1450	10.4618	10.2745	10.1538	10.9291	11.0810	9.4923	10.8659	9.8109	11.1456	10.9689	10.9375	11.0873	9.4572	10.4464	10.1963	10.9253	9.8811	10.1291	10.4047	10.0390	10.3636	9.8385	10.5580	10.5499	9.9301	10.4604	10.5159	10.4810	10.2347	10.5265	10.2785	10.5339	10.3472	11.6603	9.9828	10.6794	10.0089	10.5261	10.6989	10.0397	9.7510	10.4981
ZFP161	9.0525	8.2930	8.2227	8.3650	8.1285	8.4893	7.7365	8.4753	7.9382	8.1390	8.8142	8.3997	7.8383	8.0993	8.1517	8.00215	7.4714	8.2651	8.1443	8.3023	7.9861	8.3153	7.5787	8.1519	8.2209	7.8518	7.7962	8.7560	8.1892	8.3697	8.5118	8.1500	8.4779	8.3670	8.2783	8.2553	8.2133	7.7750	8.0558	9.3853	8.8715	7.7506	8.7848	7.9752	7.9170	8.2716	8.2379	7.8522	7.3677
RELA	11.8515	12.3605	11.9342	12.0874	12.0906	12.8227	11.2066	12.1967	11.7520	11.5050	11.7066	11.5593	11.9371	11.9975	11.5740	11.87085	11.9802	11.8165	11.8891	11.7151	11.8443	10.9235	11.6228	11.8388	11.8376	11.5294	11.5400	11.9853	12.3071	11.4282	12.2754	11.7352	11.8973	12.3244	11.3510	12.1837	12.0033	11.2645	11.7899	11.4386	12.5205	12.1789	11.7389	11.6686	11.7707	12.3105	12.0648	11.7150	12.6774
?|26823	3.1271	0.0000	1.7067	0.4596	0.6209	0.0000	0.0000	0.0000	0.8116	2.2407	2.5615	0.8498	0.8763	0.0000	0.0000	0.0	0.7256	0.0000	0.4005	0.9175	0.0000	0.8145	0.0000	1.7197	0.0000	2.6808	0.0000	1.0159	0.3377	0.3239	2.2301	0.5945	0.0000	0.0000	0.0000	1.7621	0.4374	0.8110	0.0000	0.3610	1.2913	0.5903	0.0000	0.5990	0.0000	1.2959	1.7548	0.0000	0.4125
LPAR6	8.0864	7.7267	8.1556	6.0093	8.3867	8.5477	8.9313	8.0009	7.9248	8.6093	7.3700	6.8745	8.6364	7.9319	7.9390	8.143	7.8844	8.7466	8.4197	8.5112	8.8274	8.8621	7.4950	9.1477	7.8907	7.8002	7.2032	8.8581	8.3389	6.4107	8.3433	8.8614	7.5633	7.6363	8.9926	8.5938	8.3496	10.3255	9.2059	5.9099	6.9588	8.3779	7.3992	8.0887	7.9866	8.2079	8.2560	7.0597	8.2689
LSM12	9.5274	10.0462	10.2350	10.4866	11.4658	10.2814	10.5989	10.7228	9.6773	9.9553	9.7689	9.8583	10.2267	10.2061	10.7025	10.49565	10.9547	10.2314	11.5316	10.3953	10.6578	10.2507	10.3749	10.0305	9.9954	10.4919	10.4665	9.9593	10.7580	10.7870	10.8870	11.1344	10.4786	10.3756	11.5177	9.5526	10.7602	10.5562	10.2022	9.7012	10.1182	10.3469	10.4252	9.6210	9.9244	10.4875	10.2496	10.8687	11.2219
PSD	5.1625	9.0040	3.3832	7.8472	6.1534	8.0831	9.2360	7.0478	5.8582	7.8055	7.6182	8.7328	7.1577	6.9834	5.8128	6.8433	7.0197	7.5375	7.2990	7.8788	5.5169	7.5194	7.9651	7.1848	7.8975	8.5041	8.0354	5.5649	8.0725	8.8515	7.2791	6.8612	8.7458	7.6363	7.0862	5.0279	6.4734	9.6246	6.4926	6.1367	8.3080	5.7091	8.0488	5.0177	8.3843	6.1905	5.7914	5.9228	6.6384
UXS1	9.3028	10.2161	10.0957	10.8944	10.2252	10.8929	9.5818	9.3151	10.2919	10.0624	10.0864	9.5448	10.0965	9.8008	9.9362	9.6792	10.3012	10.3628	10.4047	10.4067	9.9076	10.2254	9.3046	10.0173	9.4840	9.0638	9.8055	9.9294	10.6123	9.5013	9.9594	9.8748	10.3101	10.3135	10.5724	9.9504	9.7315	10.2989	9.6043	9.7497	10.5522	10.1590	10.2990	9.5475	10.3435	10.5814	9.2097	10.6524	10.3007
CAMKK2	11.1034	10.5007	9.7762	9.6611	9.7699	9.9791	9.9393	10.5641	10.2832	10.9472	9.6181	10.2675	11.1025	9.8486	10.3653	10.4246	10.3235	9.8870	10.3512	9.9634	10.3315	9.8048	9.7332	10.8528	10.1612	9.7552	10.6173	10.1767	10.2043	10.6773	10.0814	9.6876	10.0336	9.9451	9.7854	10.6743	10.5939	9.8740	9.8609	10.3737	10.3786	10.9161	10.3593	10.7198	10.1085	9.9200	10.5757	10.0485	10.5671
CAMKK1	7.0182	7.5574	5.1121	7.4428	7.2388	6.3761	6.8896	5.6736	7.4359	7.6161	6.0946	6.5056	7.3693	7.8516	6.6369	6.6043	5.3758	6.5575	7.2902	6.1781	6.1745	6.6925	6.7432	6.8417	7.5506	6.4966	7.7934	6.9382	7.3872	4.3845	6.3484	6.7494	6.2512	7.0856	5.9351	6.9578	6.2896	6.7002	5.9988	8.7754	5.6552	7.2989	8.0194	5.2886	6.3766	5.3324	8.5736	6.1964	6.9401
P2RX2	0.0000	4.2004	0.0000	0.8078	0.3436	0.5226	5.8396	1.2748	0.0000	0.8952	2.3921	3.2158	1.4175	0.7785	0.6241	4.6268	1.5660	1.1340	0.0000	0.9175	1.3890	0.0000	0.0000	1.3996	0.0000	0.6241	3.6737	0.7497	1.0391	1.0050	0.0000	0.5945	2.0877	0.0000	0.0000	0.0000	0.0000	1.3271	0.5963	0.6494	1.6651	0.5903	4.8795	0.0000	1.3751	0.7888	0.5607	2.7487	1.7297
HOXA9	1.9640	1.9105	2.5621	6.0009	10.3359	5.5628	5.4744	2.4889	6.3605	0.6538	2.8501	0.8498	6.7052	3.7945	5.5549	3.27995	3.8147	0.4836	3.2203	0.0000	3.0967	5.9293	2.5480	2.9783	4.2839	3.1004	1.8534	4.8205	3.9047	3.1381	1.3084	8.8740	2.4515	2.3386	2.1423	0.6149	2.0663	3.2170	4.1191	0.0000	2.9774	1.3315	0.8834	1.3471	3.1651	0.0000	3.6322	4.0822	3.4501
LOC84856	3.4157	6.3886	6.3796	9.4240	9.2960	8.1423	5.5038	6.8622	7.4824	7.8348	7.8848	7.6301	3.4991	6.4102	7.2222	6.4129	7.3553	7.9903	9.0322	6.2131	5.4998	7.2869	7.4907	7.3033	7.7589	7.8245	6.0423	7.0351	8.5546	10.2953	9.2521	8.4526	6.8065	8.3924	6.9926	6.0699	7.8130	7.2717	4.8137	3.8440	7.7939	7.6651	6.3391	9.7747	5.5369	8.1635	8.6047	5.4565	8.4532
OR8U1	0.0000	0.0000	0.0000	0.0000	0.0000	0.0000	0.0000	0.0000	0.0000	0.0000	0.0000	0.0000	0.0000	0.0000	0.0000	0.0	0.0000	0.0000	0.0000	0.0000	0.0000	0.0000	0.0000	0.0000	0.0000	0.0000	0.0000	0.0000	0.0000	0.0000	0.0000	0.0000	0.0000	0.0000	0.0000	0.0000	0.0000	0.0000	0.0000	0.0000	0.0000	0.0000	0.0000	0.0000	0.0000	0.0000	0.0000	0.0000	0.0000
LPAR5	6.8102	6.9127	7.6402	6.6393	7.9104	7.1672	7.6988	7.6623	7.7984	8.5332	5.4098	6.8811	8.0653	8.1106	6.7716	6.9253	7.9583	8.7385	8.2221	7.1829	9.4519	8.2102	7.8653	8.9592	7.9042	7.7967	7.2941	8.5005	7.7771	8.4947	7.0926	7.1576	8.2866	7.4883	6.7046	8.5698	7.2934	7.6505	9.3922	4.3455	7.3736	8.0424	5.9824	7.6890	6.5337	5.9849	7.8150	5.7473	8.1259
ZP3	9.1576	9.2180	8.9137	7.4262	8.3018	9.1967	6.8651	7.7251	8.1927	8.7928	8.9586	7.4680	8.2389	8.4432	8.6808	7.8692	9.4694	7.7922	8.6728	7.3948	9.0640	8.4638	7.9950	9.4215	8.9565	7.7027	8.4504	9.4174	7.2393	9.3746	10.0330	7.7956	6.4921	9.3527	8.8132	7.4814	8.8945	7.7564	9.2610	7.1513	10.1215	9.5639	7.3949	8.7747	8.7851	9.6182	9.3927	8.4435	7.5803
LOC441046	5.0824	3.9139	4.5861	5.8589	3.9808	5.6022	1.9049	4.2008	4.3130	3.9384	4.6917	3.4457	1.9205	5.2281	4.1301	3.39435	2.4790	1.5807	5.8248	3.5805	0.0000	3.3901	2.7920	3.5623	4.5825	3.9646	0.5217	0.4230	4.9199	4.6534	2.6249	4.6712	5.9049	4.4122	3.3772	3.4374	3.5395	3.4835	4.3173	0.3610	2.0271	1.5956	4.9337	1.6129	4.2728	2.6072	5.3114	4.1166	4.5344
ZP2	0.0000	0.0000	0.0000	0.0000	0.0000	0.0000	0.0000	0.0000	0.0000	0.0000	0.0000	0.0000	0.0000	0.0000	0.0000	0.0	0.0000	0.0000	0.0000	0.0000	0.0000	0.0000	0.0000	0.0000	0.0000	0.0000	0.5217	0.0000	0.0000	0.5883	0.0000	0.0000	0.4919	0.0000	0.0000	0.0000	0.0000	0.0000	0.0000	0.0000	0.0000	0.0000	0.0000	0.0000	0.8456	0.0000	0.0000	0.0000	0.0000
TMEM123	11.1015	12.7537	13.2160	12.1784	12.1133	11.7370	11.6469	13.2050	12.4238	12.8989	12.3974	12.7844	12.3413	12.3020	11.6121	12.0243	11.9531	12.8812	12.5070	11.0392	12.9681	12.2681	12.0605	12.7233	12.9775	12.0134	12.8892	12.4513	11.7869	13.3809	12.2370	13.4002	12.6391	12.0828	12.9026	12.9704	11.9830	11.2592	12.5238	12.2955	11.1386	12.6988	13.0611	13.8021	12.0379	13.3027	11.5463	11.5919	12.3652
MTRF1L	6.4601	7.0542	6.5977	7.5245	6.9212	7.1091	7.4834	8.0520	6.2215	6.5214	7.4066	7.2182	6.5848	6.8057	7.3110	6.55755	6.6951	6.9960	7.9875	6.8758	6.7456	7.4647	7.4015	6.3678	7.2067	7.6605	8.1393	7.0721	6.8544	7.9714	6.0276	7.6208	7.3889	7.1140	6.9780	7.7226	6.0865	6.9757	6.7197	6.5005	6.2701	6.7939	8.6077	8.8131	6.7414	7.4918	6.4698	6.0965	7.7222
MYO1H	0.9761	3.1254	1.3273	2.5553	1.9847	0.0000	3.8345	1.2748	2.4674	0.8952	1.7173	1.5221	2.3725	2.5867	2.0867	0.79755	1.2061	1.3746	0.9709	2.0906	2.7941	1.3320	2.0814	1.7197	2.1243	1.3915	4.0973	2.6113	1.2133	2.8159	0.4533	1.6040	1.1499	1.4873	1.4369	2.3929	2.0663	1.7063	1.0169	3.3358	1.3942	2.5367	1.0883	1.3471	0.8456	1.9674	1.9448	1.6056	2.1076
MYO1G	5.4764	6.1403	6.4055	6.7031	7.6668	7.9822	7.0275	6.7430	8.2806	7.2566	5.5064	5.7321	7.7736	7.8245	6.7207	7.2074	7.2965	8.5899	6.9189	5.8626	6.5846	7.5224	6.4192	7.2791	7.4934	7.8719	7.1288	8.5512	6.8869	7.6080	7.4349	6.2666	7.7815	6.4891	6.0787	9.1874	6.5894	7.5525	7.9463	5.5648	7.1006	6.8519	6.2777	7.9272	8.3808	5.5938	7.3058	6.2746	5.3822
MYO1F	7.6524	7.6011	9.0073	6.9198	8.9178	7.9289	7.9989	7.8736	8.8657	9.4125	6.8789	7.3061	8.2835	8.9162	8.0210	8.1066	8.6117	9.6336	8.8551	7.4433	7.6982	8.9478	7.0256	8.7815	7.7134	8.3570	7.8919	10.0414	8.9740	6.4977	8.0006	7.5519	8.5641	7.9678	7.4241	10.3730	8.5980	8.4725	9.5234	6.7945	8.0319	8.1695	6.3442	9.1225	8.5621	5.3061	8.6222	7.3106	7.9322
MYO1E	9.4497	8.9382	9.3685	9.3505	9.9987	8.5084	9.3896	8.6046	10.1795	10.3586	9.0280	9.3048	9.3810	10.4917	9.9165	9.89845	9.5558	9.8319	8.8551	9.9655	9.2236	9.7707	9.1600	9.4106	9.1869	8.6453	8.9550	10.3877	9.3355	8.9590	7.9259	7.9383	9.9370	9.0991	8.3290	9.5321	10.0404	9.8890	9.9746	9.0019	8.7182	9.2260	8.6828	10.3546	9.5201	9.2687	9.5449	10.2998	9.0047
MYO1D	10.1552	10.5341	10.0388	10.6572	9.0423	10.8580	10.5696	10.9897	10.5290	11.3522	10.4247	10.5254	10.5410	11.3418	11.0944	10.6556	9.9368	9.6183	9.4377	10.3706	10.8893	11.0844	11.7202	11.0373	10.5182	10.6630	11.4483	10.6673	10.5606	10.5172	10.6524	9.2823	11.9453	10.8967	9.6691	10.9643	11.0368	11.5160	11.0123	10.5336	10.0107	10.7144	9.9526	10.4431	9.9173	11.3735	11.0575	10.1344	9.6166
MYO1C	11.8684	11.2419	10.9983	11.4133	11.1738	11.5333	11.5409	11.4856	12.1150	11.2614	11.1540	10.9699	12.0665	13.2424	11.6078	12.24945	11.4290	12.1522	10.2223	12.0404	11.5167	12.6838	10.9921	12.3627	11.3106	9.6229	10.9362	11.9224	12.4507	11.0098	11.0559	10.3667	12.3175	10.6356	10.2955	12.2587	12.0002	12.6780	12.4267	11.4021	12.0309	11.9706	11.5521	12.2258	11.8138	10.2684	12.2474	11.4766	12.1045
MYO1B	8.5518	9.0506	9.7867	9.7013	8.7737	9.2576	9.8928	8.6562	9.4839	10.1762	9.7438	8.9897	8.4363	9.4158	9.6899	9.6005	8.9929	8.5943	9.1490	7.4987	9.9317	9.1721	9.6868	7.3734	8.1459	9.3247	10.2668	9.5307	10.0496	9.4161	7.9433	8.6228	10.3194	8.6211	8.2216	8.9638	9.9478	8.9093	10.3390	10.6697	9.3603	8.1387	10.4640	9.9849	9.6388	8.3669	10.2758	8.9693	9.4388
MYO1A	0.0000	0.3515	1.0923	0.4596	0.3436	0.0000	0.5435	1.6459	0.4621	1.8398	0.4081	0.3419	1.0801	0.4412	0.6241	3.88345	0.0000	1.1340	0.7137	0.9175	0.0000	0.0000	0.0000	1.2083	0.0000	1.6621	0.5217	1.0159	1.2133	0.5883	1.8417	1.0144	0.0000	0.0000	0.5128	1.2196	1.4705	1.8641	1.0169	0.3610	0.7856	0.3252	0.0000	1.0210	0.8456	0.3132	1.7548	0.4944	0.0000
GRN	12.3165	13.3885	12.9363	14.0394	14.0405	13.6875	13.1411	14.2146	13.3764	13.0316	13.5428	12.7777	13.6476	13.1673	14.0591	14.2817	14.1450	13.8143	13.6763	14.5831	12.6309	13.6967	13.2304	12.7531	12.6996	12.9402	13.5351	14.3501	13.4377	13.0438	12.9597	13.6885	13.8458	13.8807	13.7500	13.3792	13.3014	13.2579	14.1158	12.5963	13.7558	13.4210	12.3078	12.8961	13.3611	12.5360	13.1632	13.7403	13.5952
LCN6	0.0000	0.0000	0.0000	0.0000	0.0000	0.0000	0.0000	0.0000	0.0000	1.9359	0.4081	0.0000	0.0000	0.0000	0.0000	2.1068	0.0000	0.4959	1.3785	0.0000	0.0000	0.0000	0.0000	0.0000	0.0000	0.0000	0.0000	0.4230	0.0000	0.0000	0.0000	0.0000	0.0000	0.0000	0.0000	0.3400	0.0000	0.0000	0.0000	0.0000	0.0000	0.0000	0.3579	0.0000	0.8456	0.0000	0.0000	0.0000	0.0000
LOC100128640	7.9062	6.8171	7.9486	5.9493	7.7928	7.3482	4.4320	6.0890	7.7075	7.3508	6.9757	8.7274	5.9543	6.0849	5.4246	6.6254	6.5815	7.7203	6.6786	7.0079	8.0135	6.6658	7.7617	6.5352	8.8478	8.5998	6.6855	6.4961	5.2747	7.4424	5.8543	5.2566	7.1864	8.6586	5.8416	5.8876	7.1887	6.0335	5.9034	6.5798	7.6493	6.4336	5.9888	6.7066	6.7628	6.9453	7.3144	5.4294	6.9747
RPL36AL	10.8549	11.1718	12.2784	10.4764	10.9170	11.6911	10.6836	10.2777	10.2696	11.1745	11.0890	12.0839	10.5908	10.8763	10.3627	11.3516	11.4971	11.1655	11.1524	10.9273	12.6658	11.5954	11.7967	11.1311	11.0186	11.7897	10.1746	10.7541	10.8678	9.4606	11.5087	12.1311	11.2408	12.3224	12.1313	11.5148	10.9793	12.0856	10.7943	9.6963	10.7373	10.9542	10.6772	10.4606	11.3951	12.1681	11.1666	10.8643	10.8035
RAET1G	0.0000	0.6340	2.6515	1.0879	2.0795	1.6054	3.2409	2.5774	1.3277	1.8976	1.7173	0.3419	2.7410	0.4412	1.6623	2.0079	2.4790	2.1967	1.6960	1.1278	1.8868	1.8701	2.2543	0.4089	1.9260	2.3859	1.4554	2.8345	0.0000	1.0050	1.2013	2.4828	2.0877	0.9274	1.6481	0.0000	1.7990	1.7063	2.3489	0.8897	1.4051	2.5758	3.5132	4.1686	0.0000	1.1584	2.9354	1.3976	3.3069
KIAA0391	9.1196	8.9087	9.5775	8.7543	9.0667	9.2658	9.1139	8.9252	8.3435	9.7836	9.0457	10.1757	8.7010	8.2851	8.5991	9.00585	8.8117	9.3724	8.4451	8.7082	9.7061	9.2948	9.5462	9.3056	8.6204	9.7755	8.5346	8.4541	8.5470	8.3686	9.1205	10.2355	9.5407	9.3907	10.0486	9.1608	8.3099	9.1940	8.3189	8.4809	8.3735	8.6004	10.1806	7.9303	9.3617	8.7935	8.8989	10.3856	8.2249
CHMP7	8.8036	9.0648	9.0562	9.9866	8.8514	8.3379	9.4559	9.6086	9.0579	10.0508	8.7122	9.8937	8.9894	9.4014	9.3128	10.00695	8.9267	9.1987	9.1684	8.4317	8.9615	8.7330	8.7780	8.6699	8.6609	8.7101	9.2297	9.8660	9.2870	9.6797	8.5606	8.6867	9.5738	9.4019	8.3963	9.7794	9.2890	8.9811	9.3026	9.3097	9.1636	8.4640	8.6778	9.7781	8.9838	8.8345	9.1422	8.7375	9.0056
CHMP6	8.3051	9.1137	8.6256	8.6339	8.2583	10.1396	9.0947	8.9606	8.5800	7.7528	8.8005	8.9957	8.2256	9.5839	9.4681	9.67765	9.3254	9.0177	8.5325	9.1695	8.6796	9.0286	9.0277	7.8229	8.5724	8.8838	8.4562	8.7400	9.4394	8.6797	9.4139	10.2976	8.8164	8.5343	9.6463	8.9225	9.7566	8.9572	9.0847	8.5010	9.0317	8.9853	9.2162	8.5355	9.7983	8.1301	9.0411	9.3676	9.2008
BCR	10.1280	10.1556	10.4335	11.8542	9.7434	11.0703	10.0165	10.6590	10.9615	11.1809	11.5035	11.3776	10.6922	11.2854	11.3775	12.068	10.5116	10.9231	10.6091	11.1242	10.9365	11.5467	11.3608	10.6376	10.4648	10.8544	11.0048	10.4992	10.8369	10.3958	9.1196	10.6782	10.8218	10.9281	10.9063	11.6676	11.0405	9.8430	11.1744	11.0697	9.7511	10.3891	10.0273	10.9354	10.4890	10.2587	11.2294	11.0169	10.9199
OR52N4	2.7661	0.6340	2.3648	0.4596	0.8534	0.5226	0.5435	2.8142	0.8116	0.0000	2.3921	0.3419	1.4175	1.0517	0.0000	0.5794	0.0000	0.8452	1.6960	0.3744	1.0560	1.0963	0.0000	2.2030	0.6415	0.0000	2.9945	1.2406	0.3377	2.5318	0.4533	0.0000	1.7816	1.2343	0.8904	1.3755	0.0000	0.4617	0.5963	0.6494	1.6651	0.8142	0.0000	0.5990	0.8456	0.0000	2.6380	1.3976	0.0000
OR52N5	0.0000	0.0000	0.0000	0.0000	0.0000	0.5226	0.9373	0.0000	0.0000	0.0000	0.0000	0.0000	0.0000	0.7785	0.0000	0.0	0.0000	0.0000	0.0000	0.9175	0.0000	0.0000	0.0000	0.0000	0.0000	0.0000	0.0000	0.0000	0.0000	1.1755	0.4533	0.0000	0.0000	0.0000	0.0000	0.0000	0.0000	0.4617	0.0000	0.0000	0.4456	0.0000	0.0000	0.0000	0.0000	0.0000	0.0000	0.0000	0.0000
OR52N2	0.0000	2.2819	4.0085	1.8586	0.0000	0.0000	3.0565	3.5419	2.6520	0.0000	2.5615	0.0000	0.0000	1.9490	0.6241	0.2483	0.0000	1.7611	1.1890	0.9175	1.0560	1.0963	0.0000	0.0000	0.0000	0.0000	1.2059	0.0000	2.0582	4.0093	0.0000	0.0000	0.4919	0.5369	0.8904	0.0000	0.0000	0.4617	0.0000	0.0000	1.1805	0.0000	0.0000	1.6129	0.0000	0.0000	1.7548	0.0000	1.2165
CTPS2	9.1491	9.1379	10.5272	10.0960	9.6610	9.9425	8.5050	9.7948	9.0912	9.4064	9.2402	10.1630	9.9708	8.5689	9.1044	8.9387	8.9286	8.8891	10.2231	8.7202	8.9347	9.6314	8.8336	9.8129	8.5893	9.0668	9.6678	9.0759	8.7590	8.8261	9.0358	9.3242	10.3848	9.1156	8.5504	9.1132	8.6998	8.0336	8.7006	9.3411	10.8740	9.6755	11.0402	9.5174	9.4128	10.9797	9.6329	10.2714	10.0736
NDC80	8.5739	8.6117	7.6483	9.4675	9.6969	8.9967	6.4200	8.1253	8.4459	8.3233	9.1690	8.4424	8.4536	7.5132	9.6052	7.7768	7.8233	8.1845	9.3314	8.0073	7.3808	8.3153	6.1613	8.4361	8.1825	6.8205	8.4163	8.6302	8.8745	7.8834	7.3943	8.2207	6.6104	8.9200	8.2278	7.9255	9.0668	6.2420	9.1820	9.7140	8.6786	8.7129	9.2108	7.6854	7.7293	9.1307	9.1513	7.8343	6.5186
OR52N1	0.0000	0.0000	0.0000	0.0000	0.0000	0.0000	0.5435	0.0000	0.0000	0.0000	0.0000	0.0000	0.0000	0.0000	0.0000	0.0	0.0000	0.0000	0.0000	0.3744	0.0000	0.0000	0.0000	0.0000	0.0000	0.0000	0.0000	0.0000	0.0000	0.5883	0.0000	0.0000	0.0000	0.0000	0.0000	0.0000	0.0000	0.0000	0.0000	0.0000	0.0000	0.0000	0.0000	0.0000	0.0000	0.0000	0.0000	0.0000	0.0000
SULT6B1	0.0000	0.0000	0.0000	0.0000	0.0000	0.0000	0.0000	0.0000	0.0000	0.0000	0.0000	0.3419	0.0000	0.0000	0.0000	0.0	0.0000	0.0000	0.0000	0.0000	0.0000	0.0000	0.0000	0.4089	0.0000	0.0000	0.0000	0.0000	0.0000	0.5883	0.0000	0.0000	0.0000	0.0000	0.0000	0.0000	0.0000	0.0000	0.0000	0.0000	0.0000	0.0000	0.0000	0.0000	0.0000	0.0000	0.0000	0.0000	0.0000
LY6G6C	8.7167	7.4859	7.6320	5.0398	6.2534	5.8296	7.7941	8.1399	5.0809	7.1353	8.3756	8.9410	8.2416	6.9956	2.1758	5.90805	10.6802	10.3230	7.3509	8.7885	9.4957	7.8954	8.1813	8.8951	9.1730	6.3702	5.7470	4.9692	7.4753	5.9985	8.2796	6.3591	8.5344	5.0450	7.4454	2.4641	8.6072	4.3119	9.9892	3.8723	6.2184	5.2729	6.3291	3.7936	7.2444	4.0250	6.7014	7.6904	6.7755
HOXA13	0.9761	0.0000	0.0000	0.4596	0.3436	0.0000	2.3553	0.7738	2.2556	0.0000	0.0000	0.0000	0.8763	0.4412	2.0867	1.945	0.0000	0.0000	0.0000	0.0000	0.6226	4.9170	0.0000	0.4089	1.0841	0.0000	0.0000	1.4349	0.6111	0.0000	0.0000	0.0000	0.0000	0.5369	1.1894	0.3400	0.0000	0.0000	1.3422	0.0000	0.0000	0.0000	0.3579	0.0000	0.0000	0.0000	0.9634	1.7874	1.4086
LY6G6E	2.9579	2.5087	0.0000	0.4596	0.0000	0.0000	1.5007	1.6459	0.0000	1.1020	0.0000	1.0495	0.0000	2.4038	0.6241	0.73115	0.7256	0.8452	0.9709	2.1876	0.0000	0.4640	2.4086	0.7271	5.0161	1.0582	0.0000	0.4230	1.6368	3.0531	0.0000	1.4882	3.0083	0.5369	2.2755	0.0000	1.2732	0.4617	2.7289	1.9421	1.3942	0.0000	2.3850	0.0000	0.0000	0.0000	1.0750	0.8618	1.7297
HOXA11	0.9761	1.2508	0.4619	3.4271	0.8534	0.5226	5.5885	2.1855	3.5324	0.0000	0.7257	0.0000	3.2260	2.4981	3.6903	3.0302	2.7829	0.4836	0.7137	0.3744	1.6592	5.1961	3.3446	0.7271	1.9260	2.2595	0.9040	4.1453	3.2784	0.3239	0.0000	1.6040	1.7816	3.1153	0.8904	0.0000	0.7727	2.4664	4.2412	0.0000	2.2075	0.0000	0.3579	0.0000	0.0000	0.0000	2.4627	4.3940	0.9949
HOXA10	1.5530	4.0159	6.3127	8.4603	8.8879	9.1630	6.3245	4.3836	7.7687	1.7194	2.6392	0.8498	8.4129	4.3695	8.2174	3.52955	5.2576	1.3746	6.2817	0.3744	3.5598	8.5524	3.3446	7.4565	5.8186	4.1074	2.2987	5.1872	5.3789	2.7634	0.4533	8.1654	3.2529	4.1807	5.9250	0.3400	2.1835	2.7351	4.9867	0.3610	3.7725	1.3315	1.8213	2.0314	2.8828	0.5706	3.6864	4.9271	6.1191
KRTAP19-2	0.0000	0.0000	0.0000	0.0000	0.0000	0.0000	0.0000	0.0000	0.0000	0.0000	0.0000	0.0000	0.0000	0.0000	0.0000	0.0	0.0000	0.0000	0.0000	0.0000	0.0000	0.0000	0.0000	0.0000	0.0000	0.0000	0.0000	0.0000	0.0000	0.0000	0.0000	0.0000	0.0000	0.0000	0.0000	0.0000	0.0000	0.0000	0.0000	0.0000	0.0000	0.0000	0.0000	0.0000	0.0000	0.0000	0.0000	0.0000	0.0000
KRTAP19-3	0.0000	0.0000	0.0000	0.0000	0.0000	0.0000	0.9373	0.0000	0.0000	0.0000	0.0000	0.0000	0.0000	0.0000	0.0000	0.0	0.0000	0.0000	0.0000	0.0000	0.0000	0.0000	0.0000	0.0000	0.0000	0.0000	0.0000	0.0000	0.0000	0.0000	0.0000	0.0000	0.0000	0.0000	0.0000	0.0000	0.0000	0.0000	0.0000	0.0000	0.0000	0.0000	0.0000	0.0000	0.0000	0.0000	0.0000	0.0000	0.0000
PPIAL4C	0.9761	0.3515	0.0000	0.4596	0.3436	1.6702	1.2463	1.0459	1.5299	0.8952	0.4081	0.8498	1.4175	0.7785	0.8576	0.79755	1.5660	1.1340	0.9709	0.0000	0.0000	1.3320	0.0000	0.4089	0.6415	1.0582	0.5217	1.0159	0.6111	0.3239	1.0755	1.0144	1.1499	0.5369	1.1894	0.3400	1.4705	1.7063	0.0000	0.8897	0.7856	0.3252	0.8834	1.3471	0.8456	1.1458	1.1292	1.1545	0.0000
KRTAP19-1	0.0000	0.0000	0.0000	0.0000	0.0000	0.0000	0.0000	0.0000	0.0000	0.0000	0.0000	0.0000	0.0000	0.0000	0.0000	0.0	0.0000	0.0000	0.0000	0.0000	0.0000	0.0000	0.0000	0.0000	0.0000	0.0000	0.0000	0.0000	0.0000	0.0000	0.0000	0.0000	0.0000	0.0000	0.0000	0.0000	0.0000	0.0000	0.0000	0.0000	0.0000	0.0000	0.0000	0.0000	0.0000	0.0000	0.0000	0.0000	0.0000
KRTAP19-6	0.0000	0.0000	0.0000	0.0000	0.0000	0.0000	0.0000	0.0000	0.0000	0.0000	0.0000	0.0000	0.0000	0.0000	0.0000	0.0	0.0000	0.0000	0.0000	0.0000	0.0000	0.0000	0.0000	0.0000	0.0000	0.0000	0.0000	0.0000	0.0000	0.0000	0.0000	0.0000	0.0000	0.0000	0.0000	0.0000	0.0000	0.0000	0.0000	0.0000	0.0000	0.0000	0.0000	0.0000	0.0000	0.0000	0.0000	0.0000	0.0000
KRTAP19-7	0.0000	0.0000	0.0000	0.0000	0.0000	0.0000	0.0000	0.0000	0.0000	0.0000	0.0000	0.0000	0.0000	0.0000	0.0000	0.0	0.0000	0.0000	0.0000	0.0000	0.0000	0.0000	0.0000	0.0000	0.0000	0.0000	0.0000	0.0000	0.0000	0.0000	0.0000	0.0000	0.0000	0.0000	0.0000	0.0000	0.0000	0.0000	0.0000	0.0000	0.0000	0.0000	0.0000	0.0000	0.0000	0.0000	0.0000	0.0000	0.0000
KRTAP19-4	0.0000	0.0000	0.0000	0.0000	0.0000	0.0000	0.0000	0.0000	0.0000	0.0000	0.0000	0.0000	0.0000	0.0000	0.0000	0.0	0.0000	0.0000	0.0000	0.0000	0.0000	0.0000	0.0000	0.0000	0.0000	0.0000	0.0000	0.0000	0.0000	0.0000	0.0000	0.0000	0.0000	0.0000	0.0000	0.0000	0.0000	0.0000	0.0000	0.0000	0.0000	0.0000	0.0000	0.0000	0.0000	0.0000	0.0000	0.0000	0.0000
FAM188A	8.2140	8.7242	8.3128	9.3084	8.8530	8.6118	9.1734	7.5818	8.4950	8.2410	8.3685	8.6811	8.7462	9.2082	7.6647	7.899	8.2083	8.2874	8.6816	8.5987	9.0885	8.7560	9.8114	8.6500	8.7833	9.9604	8.7484	8.9819	7.8114	8.6574	8.6281	9.7263	8.7471	8.3005	8.4832	8.4717	8.3339	9.3489	8.3998	8.0518	8.8456	7.9168	8.7314	8.1501	8.3174	8.2614	7.7255	8.8350	8.4327
FAM160B1	8.3698	8.9177	9.5839	8.9789	8.6851	9.1837	8.6986	8.1899	9.3451	9.1997	8.5829	8.7355	9.5524	9.3690	8.3973	8.95375	8.6615	8.9060	9.4417	9.6789	9.4849	9.8194	9.1922	9.2413	8.5006	9.5393	8.5209	9.1190	8.3622	9.0625	8.9207	9.1871	9.4882	8.8722	8.9719	8.8074	8.8391	8.7903	8.7391	9.3404	8.1570	9.7629	9.5991	7.9150	9.4820	10.1300	8.1160	9.1347	9.3948
KRTAP19-8	0.0000	0.0000	0.0000	0.0000	0.0000	0.0000	0.0000	0.0000	0.0000	0.0000	0.0000	0.0000	0.0000	0.0000	0.0000	0.0	0.0000	0.0000	0.0000	0.0000	0.0000	0.0000	0.0000	0.0000	0.0000	0.0000	0.0000	0.0000	0.0000	0.0000	0.0000	0.0000	0.0000	0.0000	0.0000	0.0000	0.0000	0.0000	0.0000	0.0000	0.0000	0.0000	0.0000	0.5990	0.0000	0.0000	0.0000	0.0000	0.0000
FAM160B2	9.5866	10.1853	8.9643	10.1311	8.7057	8.2288	9.8484	9.8717	9.8466	10.3623	9.7673	9.8209	9.6265	10.1445	9.9322	10.69355	9.1654	10.4769	9.4263	9.6721	9.2960	9.3437	8.9976	9.3106	9.8818	8.9133	9.6483	10.3621	9.9668	9.6140	8.7932	8.3276	9.8109	9.0967	8.7988	10.6156	9.4216	9.7769	9.4858	10.1203	9.7876	9.3624	8.9913	10.2352	9.3804	9.3936	9.5324	9.0769	10.1688
RAD54B	8.2214	8.2560	7.3970	8.3518	8.1159	7.5051	7.2303	6.8121	7.7261	9.0201	7.9282	7.6652	8.3292	8.5080	9.0343	8.5726	7.9739	8.9382	8.4411	9.0364	7.2517	8.5745	6.7469	9.2137	8.4764	7.3331	8.1827	7.1860	7.1871	7.9939	7.7564	8.9318	6.6159	8.0004	9.7490	6.1638	7.7248	7.9679	8.2202	7.8580	7.7750	8.1287	8.8752	7.7684	8.2709	8.7747	8.1576	9.2186	8.5218
GALNTL5	0.0000	0.0000	0.0000	0.0000	0.0000	5.6902	0.0000	0.0000	3.7904	0.0000	0.0000	0.0000	0.0000	0.0000	0.0000	0.0	0.0000	0.0000	0.0000	0.0000	0.0000	0.0000	0.0000	0.0000	0.0000	0.0000	0.0000	0.0000	0.0000	0.5883	0.0000	0.0000	0.0000	0.0000	0.0000	0.0000	0.0000	0.0000	0.0000	0.0000	0.0000	0.0000	0.0000	0.0000	0.0000	0.0000	0.0000	0.0000	0.0000
GALNTL4	7.3096	7.8612	8.6159	6.1146	6.8320	7.0438	6.2484	7.0400	8.7093	9.8287	7.3614	8.1976	7.4124	6.6136	7.1165	9.34	7.9697	7.4613	7.0466	7.6638	8.9347	6.1145	6.9522	9.2537	7.7476	5.7267	7.4242	7.5260	8.2789	6.0377	8.2183	6.3945	7.5351	5.9193	9.0249	6.3539	8.8007	8.7592	7.2670	6.9013	6.5038	10.9140	7.3651	8.7644	8.4082	5.1073	7.8629	5.2704	6.4817
TSSK4	6.1619	2.7046	4.5632	3.4766	4.3666	2.3011	2.8884	3.8915	4.3668	6.0206	5.6447	5.2239	4.8783	3.7568	2.7979	3.14915	2.4790	4.7488	3.4489	4.6777	2.7941	4.4505	4.1457	4.7835	4.1077	5.1332	4.0601	3.8367	3.7436	4.1992	3.5030	2.9316	3.3710	3.6694	2.8881	5.2150	4.0825	4.3918	3.1998	5.4662	4.3981	3.3363	3.6809	2.9431	3.2879	2.8204	4.7100	3.8566	4.4052
GALNTL6	0.0000	0.0000	3.7898	1.0879	0.6209	0.0000	1.9049	0.0000	0.8116	0.0000	0.4081	0.0000	0.0000	1.2813	0.0000	0.93065	1.2061	0.0000	0.0000	0.3744	1.0560	0.4640	0.6217	0.4089	0.6415	1.0582	1.6681	0.7497	1.6368	3.0087	0.0000	0.5945	0.0000	2.3386	0.0000	0.0000	1.2732	0.0000	0.0000	0.3610	2.1498	0.0000	0.6444	1.0210	0.8456	0.9783	1.4127	0.4944	0.0000
GALNTL1	6.1423	7.7928	6.2425	5.3759	4.2893	4.9996	4.5773	4.0233	4.7776	6.8572	8.3670	4.8753	5.3218	7.1083	6.0196	6.95205	6.2386	6.1435	3.5705	5.7638	5.3360	4.4998	6.2041	5.1723	5.6519	6.3512	6.8139	4.5538	5.8895	8.0113	3.5492	5.7422	5.6132	3.9891	6.9926	4.5763	5.7106	6.4983	6.0665	5.7284	10.2499	4.6592	9.6006	5.3626	5.5615	10.0318	9.5481	5.0568	6.0844
LSM11	7.8223	6.6801	7.8387	8.5087	7.0261	5.6406	7.0525	5.9797	7.5362	7.0599	6.9339	7.1162	6.7766	7.4962	7.4380	6.72795	7.1582	6.7135	6.7098	6.2696	7.9424	7.2974	7.4468	7.5119	6.9500	7.6214	6.9674	7.2570	6.3935	6.8172	7.0450	6.6429	7.2912	7.1648	6.5814	6.9392	6.8419	7.6720	7.6591	7.6478	6.4864	7.4358	6.7243	7.3679	6.7414	7.1165	7.8226	7.1986	7.5545
ZNF323	9.1392	8.7271	9.7397	8.4293	6.9371	7.4915	7.6861	8.5345	8.0656	9.1706	8.2862	7.2311	7.7718	8.6223	7.3735	7.73105	8.4048	6.7881	8.7335	8.6400	8.7751	7.3620	8.3670	7.5222	7.1222	8.5254	7.7934	9.2304	9.6750	7.0920	6.2468	7.9562	9.1719	8.6999	9.3608	7.7006	8.5606	7.2576	7.4084	7.3185	10.0163	6.1502	7.6524	11.2765	8.2089	8.7549	8.5527	7.2537	7.7863
GALNTL2	5.2384	5.0568	2.8151	4.0343	2.1685	4.4562	6.5941	3.3543	5.8105	3.8263	4.4325	4.0454	6.7090	6.5323	6.2929	6.06545	5.3758	3.3448	4.2418	2.5938	6.9420	5.7272	5.5810	4.3457	5.2675	3.3506	5.4635	5.7498	5.2042	4.9754	3.1297	4.8349	6.7477	4.4122	3.8737	5.1409	6.4676	7.7423	5.6768	4.9734	4.4348	4.9812	4.2706	4.6839	6.4832	3.5450	4.9056	2.3467	3.8317
SNORD114-3	0.0000	0.0000	0.0000	0.0000	0.0000	0.0000	0.0000	0.0000	0.0000	0.0000	0.0000	0.0000	0.0000	0.0000	0.0000	0.0	0.0000	0.0000	0.0000	0.0000	0.0000	0.0000	0.0000	0.0000	0.0000	0.0000	0.0000	0.0000	0.0000	0.0000	0.0000	0.0000	0.0000	0.0000	0.0000	0.0000	0.0000	0.0000	0.0000	0.0000	0.0000	0.0000	0.0000	0.0000	0.0000	0.0000	0.0000	0.0000	0.0000
SF3B1	13.5089	12.1663	12.3434	12.3519	12.4053	12.2712	12.1294	12.0216	12.3793	12.6530	12.7992	12.5832	12.8717	12.0525	12.4548	11.5253	11.2977	11.9240	11.9535	12.6195	11.5928	11.8348	11.6104	12.3459	12.1977	11.7735	12.4774	12.4773	12.2958	12.5094	12.0628	11.2744	12.1740	11.9055	11.6364	12.7988	11.5096	11.9845	11.8680	13.3409	11.6291	12.0305	12.5772	12.2544	12.2940	12.7060	12.6818	12.6558	12.3347
TUSC2	9.3225	10.1546	9.7706	9.8366	9.8941	10.0342	10.5688	9.7001	8.9038	9.6518	9.7020	10.2084	8.7226	9.5947	9.5906	9.80535	10.2603	10.1823	10.7748	8.7343	9.9887	9.6975	9.6716	9.4422	9.6591	9.9399	9.3740	9.2755	9.3571	10.1498	10.4819	10.6560	9.4800	9.4695	10.8316	9.3437	9.6184	10.2345	9.7959	8.6605	10.3852	8.7599	10.2740	9.2278	9.9065	9.9236	8.8969	9.4305	9.6093
SRI	9.5775	11.5511	11.4099	10.3410	10.7541	11.5127	10.8139	10.4417	10.2932	10.4394	10.4693	10.6669	10.5209	10.1649	10.7227	10.1707	11.5056	10.6155	11.1601	11.7219	11.7217	9.8553	10.4885	10.7696	11.3625	10.6323	10.7352	10.6265	10.6882	10.6927	11.8624	12.8861	10.6272	11.2478	11.9095	10.7593	12.1041	10.9993	10.7951	10.1802	11.5176	11.0159	9.8786	11.7059	10.5128	11.9170	10.5746	10.5165	10.5862
SUN1	10.9802	11.0900	10.1891	10.8970	11.1617	11.3977	10.3080	11.5754	11.4124	11.4469	11.7841	11.0083	11.4610	10.8531	12.3841	10.1253	9.8485	12.1099	11.1964	11.1798	10.0786	11.0778	10.5269	11.3869	11.0639	10.6644	11.4635	10.9517	11.7808	11.3303	10.7190	10.0939	10.3543	10.4653	9.9972	11.0495	10.7525	11.1282	9.8712	11.5991	11.2948	10.5602	11.7911	11.3242	11.2851	11.2429	10.9594	9.6751	12.3657
SRL	1.9640	3.4139	3.1578	4.3584	2.4780	2.5364	2.7964	4.2820	2.8910	3.9112	2.2994	2.0736	3.9528	4.7024	4.0141	4.72825	5.3060	3.3448	3.0072	2.5938	2.6772	3.6300	6.4814	3.4369	5.7301	6.8343	5.3602	3.5732	2.7659	4.5487	1.9831	4.3125	5.2000	5.0839	2.6141	2.7754	2.5752	3.1573	3.6158	4.2409	3.8650	3.1015	3.5132	3.7936	2.7178	2.2871	3.1436	3.5890	3.6909
SRM	11.3796	11.3821	10.4838	11.1000	12.6056	10.6453	11.0237	10.4614	11.1537	11.3673	11.0637	11.5658	11.5021	10.8859	10.9087	11.2092	12.0354	11.5356	11.8781	10.3237	11.2073	10.8153	11.6724	10.8384	11.1753	11.5252	11.1540	11.4209	11.9676	11.1578	10.8814	11.3251	11.2811	10.7435	10.7810	11.2803	11.3670	10.9144	11.8347	11.5440	11.1287	12.2262	12.0154	11.6983	11.3152	12.1225	10.1608	11.7777	11.0125
SRR	7.2815	7.4917	8.2294	6.4630	7.2075	7.7665	6.4473	5.3290	7.6007	7.5657	8.0390	6.9801	8.0199	6.6706	8.2470	7.4712	7.2792	8.0622	7.9556	6.7441	7.5854	7.9497	7.4327	8.5333	7.3245	7.2384	6.3896	7.7807	7.8014	8.6933	7.7290	7.2510	7.2427	7.6885	8.1000	6.6298	7.8533	8.5146	8.3340	8.3315	7.1462	7.4725	9.1699	7.5598	7.1647	7.7421	9.0080	7.4234	7.7733
LGALS9	10.8639	10.3232	11.5716	11.8536	11.8202	11.0779	11.3467	13.4068	12.1953	10.8585	10.7366	10.1461	11.7903	10.5688	11.8667	10.7279	11.6154	11.8687	11.3281	10.2325	10.0561	9.9143	10.2290	11.1853	9.8419	10.8404	11.7540	12.3504	11.0241	10.1701	11.1967	10.9529	11.2092	12.5970	10.0562	11.3039	10.8043	10.3123	11.8401	8.9221	11.5181	11.9081	8.1074	13.3912	10.5608	10.1175	12.0309	8.8023	11.4693
LGALS8	10.1175	8.8036	10.8737	9.7075	9.0497	9.1156	9.5075	9.1334	9.7817	11.2026	8.7781	9.6987	9.9707	9.1521	9.7248	10.41615	10.0521	8.8545	8.7454	8.8620	9.7728	9.4559	8.4950	11.0185	10.3504	9.1389	9.4788	9.7588	9.5404	8.5835	9.3670	9.6723	10.4127	9.7015	9.3486	9.6023	9.0695	9.2086	10.0331	8.8780	10.4666	8.8312	10.2343	9.5464	9.0567	9.4717	9.9211	8.3438	8.4187
LGALS3	11.1667	12.0005	11.7907	10.0467	11.2924	11.2803	11.7990	10.1760	10.6959	12.4339	12.3001	12.3051	12.0461	10.6768	9.1818	11.7271	11.9974	12.4436	11.8296	9.7864	11.6198	10.6343	11.4826	11.1545	11.2664	10.7580	11.0458	11.7785	11.0921	8.6912	11.3257	13.2218	11.9280	11.2762	12.4591	11.7775	10.8145	10.4147	11.4400	8.1704	11.4216	10.9750	11.2599	12.4615	11.9304	11.3973	12.5913	11.3684	11.8918
LGALS2	0.9761	1.4091	4.6952	1.3224	3.4527	2.9971	0.5435	2.5774	0.0000	4.3967	0.0000	0.6181	1.0801	1.2813	2.1758	4.4108	6.6204	4.3303	2.8875	0.9175	5.5169	1.0963	0.6217	2.2030	2.5945	5.3401	1.4554	3.5313	4.0496	3.0087	2.4410	4.5509	2.6513	4.3175	3.6467	4.5272	4.6285	4.4427	3.1171	1.4359	4.1850	3.2237	0.0000	1.3471	4.1486	0.5706	4.3219	2.4582	0.9949
LGALS1	10.5054	12.8793	11.7329	12.2922	12.6720	12.9972	13.5690	11.9270	11.6241	12.1132	10.1934	9.9730	11.9768	12.2130	11.7835	12.4589	14.1658	12.1802	12.2785	10.5817	14.0262	11.8742	12.5834	11.5588	12.6177	11.5574	10.0709	12.5267	12.9995	9.4461	13.2907	13.7791	11.9104	12.3291	12.9630	11.9576	12.9291	12.8696	13.2601	10.2749	10.6384	12.6197	11.4455	11.5567	12.9618	10.2199	11.3612	11.7483	10.8913
SRY	0.0000	0.0000	0.0000	0.0000	0.0000	0.0000	0.0000	0.0000	0.0000	0.0000	0.0000	0.0000	0.0000	0.0000	0.0000	0.0	0.0000	0.0000	0.0000	0.0000	0.0000	0.0000	0.0000	0.0000	0.0000	0.0000	0.0000	0.0000	0.0000	0.0000	0.0000	0.0000	0.0000	0.0000	0.0000	0.0000	0.0000	0.0000	0.0000	0.0000	0.0000	0.0000	0.0000	0.0000	0.0000	0.0000	0.0000	0.0000	0.0000
LGALS7	4.2023	3.7161	2.5621	4.3584	4.8016	5.8946	4.7093	5.4340	1.0926	3.8835	1.7173	2.6665	3.2683	2.1942	3.7202	2.97545	3.4335	3.9389	6.2876	0.6714	3.1850	4.0818	6.5576	1.3996	7.8492	5.9067	7.2617	2.8345	3.0676	2.8666	3.8370	4.8604	3.4265	6.2191	4.9879	2.2390	2.0663	4.6081	2.0252	2.3961	2.6432	1.3315	6.5182	1.8373	3.2879	2.0542	2.3991	2.9143	4.1058
LGALS4	3.6560	0.0000	0.4619	2.4602	2.3315	1.4573	0.9373	4.0849	1.7072	0.6538	4.1433	0.3419	3.7286	2.0769	1.0584	6.04875	1.5660	2.0656	4.0600	0.6714	1.6592	2.3710	1.3874	0.4089	7.9109	3.2719	4.9364	3.0867	0.0000	3.8673	1.0755	5.5515	0.0000	1.8896	0.8904	2.1554	2.0663	1.8641	2.0252	0.0000	5.0998	1.1788	3.1511	3.5617	0.0000	0.9783	2.7944	1.3976	3.6150
NMU	6.7724	8.8030	8.0069	8.6243	8.9162	9.8850	6.1953	6.5268	7.3180	6.9671	8.3685	6.3201	9.6676	6.7588	5.8674	6.3903	9.1572	9.7131	8.8541	6.1721	6.5682	8.8947	6.3824	7.7123	7.5972	6.1012	8.4108	6.9422	10.2723	6.8300	8.3741	10.1166	8.4192	8.7923	7.8144	4.8665	9.1302	3.8659	9.3131	7.6961	8.7747	8.7775	7.8396	6.7760	7.3748	8.9746	7.2528	7.2499	9.0513
RNF114	10.7000	11.2747	11.3553	11.3396	11.8388	11.0269	11.8842	11.6771	10.9162	10.8915	11.0727	10.7666	11.2439	10.6777	11.3449	11.2035	11.5675	11.4010	11.1106	11.2736	11.5560	11.1552	11.1327	10.9594	11.5177	11.6282	11.0060	11.5159	10.1289	11.2200	11.1627	11.8652	11.4476	11.4849	11.5245	11.3439	11.1152	10.9201	11.2280	11.2270	11.7685	11.8366	10.7556	10.7798	10.9064	11.4489	10.7992	11.1393	11.6418
AKIRIN2	9.4072	10.7388	10.9611	10.8700	9.8002	10.6753	10.3147	10.5440	9.5111	9.8892	11.2822	10.3164	9.7956	9.8878	10.9676	9.5618	11.5612	10.1355	11.0332	9.7728	10.9003	9.5454	11.4233	10.3320	10.5775	11.4025	11.3497	10.3972	10.2021	10.3254	9.9394	10.5234	10.9473	10.4648	10.4789	10.5155	10.3915	10.0064	10.3493	9.6186	11.0739	9.8237	10.4109	9.9380	9.8378	10.5295	11.2424	9.0593	11.1814
AKIRIN1	9.9825	10.3533	10.6684	10.5392	9.8793	9.9444	10.4586	10.4179	10.2876	10.7658	11.0132	10.0011	10.5466	11.2272	12.3439	11.0607	10.4816	10.1242	10.7192	10.8285	11.3285	11.5015	9.4737	11.2677	10.5226	9.7270	11.0857	9.6922	11.1506	11.3278	10.9201	10.5108	12.8308	9.0728	11.2883	10.0725	10.0530	12.5464	10.1877	10.9073	11.1277	10.8925	12.9165	9.9937	10.6138	12.0369	10.1260	10.3900	10.6296
EIF2AK1	11.2077	12.1412	11.5866	12.4753	12.4012	12.0340	11.4240	12.2568	12.0189	12.0206	12.3313	12.5364	11.3230	12.0849	13.1902	11.4627	11.3702	11.6866	12.1421	12.1342	11.8641	11.8955	11.9045	12.5496	12.1896	11.7540	12.0712	12.1655	12.6388	12.7856	12.5796	11.8912	11.1886	11.8769	11.8743	12.1606	11.7161	12.3502	11.4548	12.2184	12.6236	11.7115	13.0108	12.2777	12.2472	11.8088	11.6540	11.7262	12.0195
ERCC6L	6.4442	7.2733	6.6690	8.6808	8.0085	7.7878	5.5182	7.7047	7.3517	6.8608	7.2818	6.8712	8.3503	6.8286	6.9932	6.73475	7.3838	7.2883	6.2876	6.9011	6.4396	8.1859	5.3336	7.1619	7.2012	6.3607	6.2710	7.1946	7.5483	6.4319	6.5032	8.6172	5.2926	8.1801	6.8343	7.4164	7.1817	5.4595	7.4680	6.9552	7.5923	7.9686	8.4424	6.8679	7.3679	7.5859	7.8135	8.0431	8.2329
EIF2AK3	8.9061	9.3008	9.1074	9.9076	9.1168	9.6324	9.7306	9.1346	9.6244	9.4927	9.3250	8.8310	9.0693	9.1275	9.0384	9.16465	8.8814	8.9461	9.5964	9.2753	9.0900	9.5217	9.1694	9.3054	9.1786	8.9828	9.8960	9.2944	9.3949	9.6438	10.1269	9.2096	10.2642	9.7013	8.8464	10.1277	8.8041	9.7582	8.5112	10.5314	8.7311	9.2903	9.8954	9.4784	8.8802	9.7254	9.4897	10.0783	8.6360
EIF2AK2	8.8973	8.3144	10.3854	10.6219	9.9668	9.7475	8.9726	10.5925	10.3041	9.2950	10.1062	9.7545	10.9391	9.2152	9.9809	9.2692	9.1439	9.5865	10.3216	10.0192	9.4239	9.9441	9.1654	9.9780	8.9280	9.5549	9.7663	10.2552	9.3966	10.0444	8.8941	10.7946	10.3489	9.8865	9.3064	9.2128	8.8491	9.6465	10.1016	9.1983	8.7591	10.4866	9.6033	9.6674	9.3595	10.2689	11.1857	9.0235	8.8590
TDG	9.5387	9.0832	8.1632	9.0744	9.0386	9.5774	9.5671	8.5496	8.9263	8.9025	8.5226	8.6147	9.6641	9.3745	9.2513	8.3602	8.4213	8.4291	9.7981	9.4352	7.7497	9.1520	7.1011	8.9487	8.8141	7.4310	9.5301	8.8281	9.0484	9.1961	8.8300	9.4197	9.4800	8.0314	9.9747	9.1940	9.1609	8.5384	7.4680	9.8099	8.4831	9.0874	9.9424	7.9752	9.3169	9.8420	8.2173	9.3149	9.5759
EIF2AK4	10.2221	9.8156	10.8305	9.3169	10.1657	9.1967	10.1904	9.9004	9.7334	10.7632	9.5729	10.7497	9.8939	10.0465	9.5825	10.0046	10.0900	9.8870	9.8380	10.6644	9.2545	9.8706	9.5892	10.1288	9.7853	9.6648	9.6839	9.8107	9.0201	10.7387	9.6086	9.4453	10.5014	9.6600	9.5378	10.7136	9.3646	10.1895	10.4408	10.8884	9.6537	10.1166	9.9620	10.5972	9.8503	10.4356	9.7382	10.0902	10.1432
HN1	10.5302	10.0196	11.0449	11.1775	11.4410	11.4627	10.3541	9.9121	10.8938	10.2706	10.8141	9.1463	10.5415	10.8522	10.3294	10.8487	11.9011	10.9398	11.3468	9.3913	10.6539	9.9172	9.6142	9.9226	9.3860	9.6532	9.6207	10.2850	11.3759	9.4092	11.2367	12.6211	10.1584	10.5401	12.1906	10.7936	10.8803	10.6112	10.6842	9.5459	9.8585	11.5498	10.9298	9.5062	11.2814	9.4296	10.9111	10.7505	10.2451
SMS	9.3633	9.9704	10.5217	11.0529	11.4033	9.0523	8.8550	9.2965	9.8495	9.9607	9.8897	10.1827	10.0907	9.8991	10.0081	9.19175	11.1920	10.1268	11.2198	10.0474	10.2929	10.7188	9.4169	9.8886	9.7482	9.1378	9.6254	9.7510	9.8859	10.1745	9.7606	11.4464	9.3104	9.1821	9.9394	9.9285	11.4170	8.9105	10.2557	9.4640	11.0072	10.4843	10.8168	10.3201	10.6182	10.7787	10.2004	10.5040	9.7868
NMB	7.4989	8.5641	7.9748	8.7044	7.2439	9.3911	7.9356	6.7714	7.6049	6.7614	9.3139	6.0383	6.2780	7.7305	7.3061	5.9546	8.1398	6.7777	7.9395	5.4386	7.1260	6.2715	8.2313	6.6988	8.6428	7.9779	6.5242	7.3653	7.9806	7.1798	7.9324	9.4704	6.4786	7.7250	8.2030	6.2059	8.0319	8.4099	6.7406	6.4309	7.8080	5.8486	7.9223	8.4145	7.8637	9.1213	6.9152	6.0168	8.0701
EREG	1.9640	3.3372	1.3273	3.0232	3.9808	3.3457	2.0711	3.8915	5.6242	1.1020	4.7801	2.6044	2.1186	4.1253	3.3120	3.9706	5.0455	2.6270	4.5484	3.0199	1.8868	2.0125	1.6575	0.7271	2.1243	1.0582	1.6681	2.3473	10.1508	2.7634	7.9281	4.8604	3.1901	5.0051	4.5090	0.0000	4.4055	4.1373	2.9360	1.9421	1.8930	1.1788	2.0346	4.7125	5.7442	2.0542	3.1818	5.0918	6.2628
LOC729467	1.5530	0.3515	0.0000	0.0000	0.0000	1.6702	0.0000	0.7738	0.0000	0.0000	0.7257	0.3419	1.0801	0.0000	0.0000	0.0	0.0000	0.0000	0.4005	0.0000	1.0560	0.0000	0.0000	0.0000	0.0000	0.0000	0.5217	0.0000	0.6111	0.8116	0.0000	0.0000	0.8581	0.0000	0.0000	0.3400	0.0000	0.4617	0.0000	0.3610	0.9296	0.0000	0.3579	1.3471	0.0000	0.5706	0.3074	0.0000	0.9949
AVPI1	8.7463	7.6093	7.4817	7.8843	10.2452	7.7445	7.6339	7.9501	7.5273	7.3981	6.9832	7.3255	8.2770	9.5561	6.8817	8.4817	7.3782	7.6069	9.3292	7.3336	8.1152	7.3385	8.2105	7.8981	7.7211	7.7575	7.8242	8.1365	7.7241	8.0000	8.3201	8.1026	8.9959	7.9859	7.1784	7.1830	8.1908	8.0604	8.1576	6.9585	7.5882	6.9046	7.8018	8.8934	8.2623	7.4840	7.3315	8.5315	8.6959
MYO16	0.9761	1.2508	1.3273	2.1300	6.0865	3.4064	2.2202	1.0459	2.3654	2.2407	4.0889	0.0000	2.9421	3.2057	1.2347	2.12185	2.0936	2.8019	4.2172	6.1361	1.3890	1.5345	5.1706	1.2083	1.0841	5.1770	2.9945	1.0159	6.0183	1.0050	2.7088	3.4854	4.4942	3.5634	0.0000	2.7754	2.1835	2.8147	0.5963	0.6494	3.0736	0.3252	5.9630	1.0210	3.4010	2.2135	3.3255	0.8618	1.9923
FAM136B	0.0000	0.3515	0.0000	0.0000	0.0000	0.0000	0.0000	0.4382	0.0000	0.3636	0.0000	0.8498	0.3546	0.0000	0.0000	0.0	0.0000	0.0000	0.4005	0.0000	0.0000	0.0000	0.0000	0.0000	0.0000	0.6241	0.0000	0.0000	0.0000	0.0000	0.0000	0.0000	0.0000	0.0000	0.0000	0.8458	0.4374	0.0000	0.5963	0.0000	0.0000	0.5903	0.0000	0.0000	0.0000	0.0000	0.0000	0.0000	0.0000
TRNT1	7.9919	9.0347	9.7657	7.7394	9.0046	7.5376	9.0191	7.4370	8.4603	8.7467	7.7005	9.0384	8.1330	7.9450	7.5303	7.9409	7.6226	9.0084	7.6849	8.2379	9.3041	8.4078	8.7109	8.3627	8.4449	9.4845	7.9437	8.2485	8.0550	8.6663	8.7435	8.6734	7.8695	8.7795	8.5988	8.4584	8.7465	8.9517	8.6390	8.3387	8.1771	8.4142	8.5211	8.1320	7.1903	7.4251	8.7740	8.2097	8.0329
ASAP1	10.8337	9.5308	10.9025	9.3279	9.5720	9.7028	9.5399	9.3102	11.1961	10.3027	9.8807	9.4264	11.0449	10.8534	10.1134	10.98705	10.4312	10.9401	10.0807	9.8042	11.1275	10.8453	9.9490	10.4833	11.8122	10.0104	10.3233	10.3338	10.4951	10.5862	10.2316	10.6121	10.3152	9.6035	9.6486	10.4999	11.0451	10.7326	11.2292	10.6430	11.6925	10.8530	10.5666	9.9516	9.9267	10.1965	10.5644	10.2700	10.9398
ASAP2	11.5522	10.6474	10.7047	10.8307	8.9385	9.3665	9.9011	10.7029	11.0515	9.5671	10.6751	10.3469	10.9052	9.9169	10.8568	9.9205	10.1926	10.7722	10.0308	9.6451	11.2031	11.3602	10.1936	10.3140	8.8978	10.1619	9.9228	10.5284	10.2797	11.6702	10.7592	9.9688	10.2018	8.8568	10.1914	10.8073	11.0875	10.8037	9.7934	12.3183	9.2303	9.8449	9.2135	10.0661	10.3896	9.4557	10.0227	10.5405	10.7193
ASAP3	9.2372	10.2587	7.6911	8.6742	8.3105	9.4318	8.5069	9.8629	9.6551	10.0500	9.9274	9.0879	10.1541	9.2393	9.9552	9.3741	9.0040	8.2061	8.2707	10.0566	9.1446	9.0841	9.0775	9.5961	9.4613	8.4177	10.8649	10.0927	9.6258	9.7581	8.4354	9.1971	9.6834	8.5672	8.6732	9.2561	10.1927	9.2496	9.2635	9.7497	7.5159	9.1407	9.0758	9.4361	9.5678	7.2920	9.9711	8.8682	9.0886
OCRL	9.1016	10.1142	9.8884	10.1422	9.6591	10.6422	8.9150	9.1337	10.1013	9.4766	9.8877	9.6460	9.7838	9.9040	9.7855	9.6615	9.5293	10.7333	9.4778	10.0283	10.0648	10.8875	10.3194	10.1716	10.1399	10.4151	9.3002	9.8189	9.4831	9.4119	9.9115	9.9058	10.8398	10.4890	9.6097	9.8691	9.9709	10.2715	10.0385	9.7482	9.9903	10.2208	9.7781	9.8206	9.8553	9.4785	10.1136	10.0329	10.0860
?|441362	0.0000	0.0000	0.0000	0.0000	0.0000	0.0000	0.0000	0.0000	0.0000	0.0000	0.0000	0.0000	0.0000	0.0000	0.0000	0.0	0.0000	0.0000	0.0000	0.0000	0.0000	0.0000	0.0000	0.0000	0.0000	0.0000	0.0000	0.0000	0.0000	0.0000	0.0000	0.0000	0.0000	0.0000	0.0000	0.0000	0.0000	0.0000	0.0000	0.0000	0.0000	0.0000	0.0000	0.0000	0.0000	0.0000	0.0000	0.0000	0.0000
VSIG10L	6.0610	7.4060	5.9307	7.5849	6.1804	6.8280	7.6635	7.1737	7.7359	6.8248	7.0559	6.7074	7.5793	8.4352	7.0084	7.5283	7.5985	6.5015	5.7751	8.0089	6.6246	6.2284	7.8006	7.8145	8.1963	7.3943	8.0233	6.6558	7.2006	7.7531	5.4291	6.7630	7.9545	6.3284	7.1352	6.8187	6.4147	7.3704	7.0557	4.1282	7.9318	8.1971	7.1730	6.4249	6.4573	4.2254	5.1758	7.4144	5.9898
PLAUR	8.8067	9.1358	9.4250	9.5442	10.6212	9.5364	10.0273	8.9565	10.5924	9.2137	7.9006	8.4546	10.3907	10.5627	9.5147	9.6248	9.9568	10.9366	10.0794	8.6173	10.0458	10.0423	9.3059	8.6618	9.8026	8.2938	9.9195	10.4655	9.7860	7.4129	10.4912	9.6414	11.2790	9.0967	9.6486	9.1649	9.7387	10.2181	11.0413	8.1168	7.5896	9.7671	9.3317	10.9758	10.7124	7.9761	9.4729	8.6997	8.9155
XIST	9.0098	11.2091	12.7084	7.9629	12.3732	7.7899	9.3485	12.6606	14.2646	10.0286	9.9843	7.0749	13.3644	10.3918	9.8109	11.5334	8.2154	11.7218	10.9891	9.1349	11.3585	10.5060	8.1265	10.7770	12.7004	10.2193	10.4915	10.4705	9.4781	8.7212	12.4589	8.3045	8.3544	12.1795	9.7641	13.9748	9.2464	10.3777	9.6576	14.9235	12.4836	11.7423	11.6522	12.2056	10.0059	7.2342	9.5615	11.5756	12.6218
KRT28	0.0000	0.0000	0.0000	0.0000	0.0000	0.0000	0.0000	0.0000	0.0000	0.0000	0.0000	0.0000	0.0000	0.0000	0.0000	0.0	0.0000	0.0000	0.0000	0.0000	0.0000	0.0000	0.0000	0.0000	0.0000	0.0000	0.0000	0.0000	0.0000	0.0000	0.0000	0.0000	0.0000	0.0000	0.0000	0.0000	0.0000	0.0000	0.0000	0.0000	0.0000	0.0000	0.3579	0.0000	0.0000	0.0000	0.0000	0.0000	0.0000
TBX2	12.6066	9.1180	12.6043	12.2222	7.2967	7.7267	11.3366	9.7745	8.1846	8.6490	11.2899	9.3906	7.2713	9.9465	8.7491	12.8676	6.5314	7.3705	9.8734	7.9076	7.8544	8.0376	8.3787	11.3074	7.6383	8.0177	10.6568	7.6897	7.2787	11.5956	5.6573	9.4262	9.3868	10.6708	10.7206	6.8153	7.7288	8.9616	9.0600	11.9346	13.1893	8.0201	8.7409	6.0634	8.1453	8.0584	11.5479	9.2083	10.1650
LOR	0.0000	0.3515	0.0000	0.0000	0.0000	0.0000	1.7169	0.0000	0.0000	0.0000	0.0000	0.0000	0.0000	0.0000	0.0000	0.5794	0.0000	0.4836	0.7137	0.9175	0.6226	1.0963	0.0000	0.0000	0.0000	0.6241	0.0000	0.7497	0.3377	0.3239	0.7977	0.0000	0.0000	0.0000	0.0000	0.6149	0.4374	1.0919	0.0000	0.0000	0.0000	0.3252	5.4894	0.0000	2.0662	0.0000	0.0000	1.3976	0.9949
LRRC26	2.5449	8.3575	3.8664	3.7423	1.2292	4.1002	5.7069	2.6607	1.7072	4.0918	7.0017	4.0914	2.5883	2.4038	3.0067	7.70985	5.5867	4.6607	0.4005	5.4775	5.1291	2.7421	2.7920	3.6017	1.4222	3.4961	3.6737	3.3014	2.2302	2.0951	2.3394	2.4828	2.5549	4.4122	6.5814	2.1554	4.6285	1.0919	3.9856	0.6494	6.0474	4.6735	2.8468	4.7406	5.3238	5.2612	6.0251	4.1502	4.6905
KIAA1524	6.9745	8.1158	7.7250	9.4082	8.9138	8.9292	7.4908	7.7458	7.9554	8.3385	8.3279	7.1570	8.1820	7.5329	8.9147	6.99615	7.8275	7.9903	9.5308	8.0691	7.8494	8.2592	6.6748	7.6525	8.6625	7.6986	7.7934	7.9986	8.3528	8.1919	7.8971	9.0508	7.0427	8.7893	7.7756	8.1964	7.9894	6.8726	7.7916	9.2490	7.1192	9.1808	9.2004	7.4844	8.6817	7.6109	8.8033	8.8529	7.8247
LRRC24	6.7259	5.9149	5.8696	3.9934	3.9655	4.5436	5.1805	3.6342	5.6160	6.1660	7.0830	4.4350	7.7078	5.0945	7.5847	7.94955	5.0643	6.2370	5.8390	6.9672	6.3739	5.8478	5.8361	7.2191	2.7730	5.6395	5.6194	7.7732	7.1213	5.6086	7.2954	5.4958	4.5763	5.0866	4.7057	3.9824	5.8626	6.9349	7.2753	6.2479	9.2829	7.5621	6.8579	7.1428	6.5526	8.4079	4.4503	9.0013	6.2424
KIAA1522	12.9249	12.7855	13.0205	13.3735	12.3345	12.1940	11.8810	13.7597	13.2772	13.5610	12.9429	12.4108	13.3421	14.4310	13.9989	12.2472	12.2891	13.2590	12.9906	13.8077	12.9928	13.3525	11.6672	12.6348	13.3619	11.3331	13.5131	14.1424	13.2287	13.4058	11.6441	12.3381	12.8622	11.7920	12.1794	12.7267	13.3863	12.4835	12.7971	13.1211	12.0294	13.6400	13.9463	13.1684	11.9105	12.4301	12.8375	12.9153	13.1682
MPDU1	10.4919	9.9795	9.9208	9.8952	10.2840	10.1573	11.2288	9.7780	9.1071	10.0168	9.4973	9.9261	9.5513	9.9543	10.0588	9.88915	10.0839	9.4271	10.1416	10.0943	9.8353	9.8594	9.0484	9.7161	9.3884	9.0697	10.5510	10.6346	10.2597	9.7255	9.7753	10.3739	9.9945	9.7091	10.2941	9.3798	9.1680	10.9057	10.0861	9.6455	10.4146	10.1241	10.3790	9.7907	10.3176	10.7647	10.1857	10.0004	9.6907
KIAA1033	9.7332	8.7923	8.9357	8.8487	9.4553	9.7779	9.3617	8.9911	9.8706	9.8154	8.9055	8.9972	9.9515	9.1052	9.1290	8.4757	8.9911	8.9321	9.4680	9.6029	8.8613	9.5007	8.5272	9.4140	9.1433	8.8040	9.4808	9.9344	9.0832	9.9044	9.7613	9.5042	9.3990	9.2021	9.4516	10.4297	9.4921	9.4789	9.1820	9.9697	8.7051	9.7379	9.4351	8.8934	9.2580	9.7369	9.0431	8.5661	9.6293
LOX	7.4359	8.5777	7.5148	7.9250	8.7241	8.6294	11.1572	5.6225	11.1340	6.3646	7.6654	7.6262	8.6283	11.2633	10.8950	9.18005	10.2229	7.8873	10.0135	6.0804	10.8272	10.1831	10.3255	5.9905	11.4494	7.9114	8.5697	11.0912	10.2683	7.0211	7.3230	10.5681	11.0653	8.7077	8.0832	7.3474	10.4508	10.5115	10.8129	6.4545	7.0225	9.2639	9.0158	9.8626	10.2625	9.0312	8.7988	9.9923	6.4327
LPGAT1	8.3655	9.1954	10.9865	9.7124	8.9433	9.4436	9.0381	10.0102	10.0416	10.0351	9.8380	8.9942	9.6646	9.5513	9.6937	9.2504	9.1170	9.7348	9.9303	9.4370	8.8993	10.4726	9.6611	10.6049	8.9689	9.9975	9.6006	10.6008	9.6534	8.7855	10.2124	9.6965	9.5189	10.2380	9.1526	10.0233	9.5842	10.0891	10.0251	10.0574	9.3504	9.4977	9.8402	10.3987	9.4429	9.0458	10.1130	7.6322	9.1671
LOC284661	0.0000	2.3615	0.0000	0.0000	0.0000	0.0000	0.0000	1.2748	0.0000	0.0000	0.0000	0.0000	0.0000	1.0517	0.8576	0.0	0.0000	0.0000	0.0000	0.3744	0.0000	5.2547	0.0000	0.9877	0.0000	0.0000	0.0000	0.0000	0.0000	0.0000	0.7977	0.0000	1.3925	0.0000	0.0000	0.0000	0.0000	0.4617	0.0000	0.3610	0.0000	0.0000	0.3579	0.0000	0.0000	0.0000	0.0000	0.0000	0.0000
SEMA6D	11.0125	8.0169	9.5355	8.8227	9.5063	7.7148	7.6700	9.1374	8.7465	9.5660	9.6565	9.8827	7.8453	9.9396	8.0359	7.4269	7.5236	7.0533	9.1970	9.7427	7.5188	7.2187	9.6668	9.2752	7.7663	9.7953	9.9855	9.1322	9.4050	9.8121	6.0519	7.5636	7.9283	9.2010	7.3006	7.9239	7.9350	7.5083	6.8975	10.0318	8.9116	8.1971	6.8281	9.2523	8.0531	9.5848	8.2069	10.0056	9.5067
LRRC29	3.2786	7.0572	5.2328	5.5821	5.5457	7.3287	6.1214	6.0663	5.3582	5.1219	5.4318	6.0902	4.9964	4.8349	5.0297	5.54025	6.3812	6.1993	5.6053	6.2472	6.1418	6.6108	5.7637	5.1052	6.4094	6.1012	5.6377	5.8807	5.5752	7.1158	7.1870	5.4873	5.5520	6.8855	5.4770	6.1368	5.8050	6.8911	5.6911	5.9503	6.9651	5.3643	4.4486	4.3973	5.8071	5.9794	6.1843	5.1259	4.4496
KIAA1529	4.6541	7.2236	6.2989	6.8082	6.7407	5.7382	5.1041	5.2579	7.4422	5.8661	8.8907	6.7074	5.5872	6.4696	6.8516	6.42685	2.6390	6.5453	5.6611	8.0786	3.9098	5.8173	7.4733	6.6805	7.2498	8.3993	6.7914	6.4797	6.2104	7.5157	4.1386	4.2750	4.9574	5.6481	5.1354	6.5711	5.8936	6.4050	5.9278	7.1726	6.4480	6.6740	7.0466	6.1072	4.8123	6.7083	7.5647	6.0259	7.7776
SH3D20	5.2384	6.4307	5.3034	4.2770	4.7449	4.8106	5.4595	7.3936	5.6132	5.8872	4.7454	4.7229	5.9736	7.1634	5.9581	7.3184	6.2997	6.7352	5.4660	6.6771	5.7226	6.3339	5.1043	5.4021	4.8011	4.7244	5.5731	6.2791	4.8021	5.4360	6.3807	4.2364	5.1513	3.8152	5.5044	5.3621	5.8676	6.0168	6.1205	4.8076	4.9132	5.3465	5.6757	4.8476	6.0521	3.6322	6.2578	5.8734	6.7624
GCNT4	2.5449	3.8042	2.4668	2.8834	1.8832	2.1673	4.3042	1.6459	3.3838	4.6647	3.4768	1.9789	2.7760	4.2926	2.5538	5.58305	2.6390	3.7383	2.2750	3.3058	3.3468	4.0818	1.0548	3.2996	3.9069	3.4961	3.2797	3.5732	2.7659	3.7641	4.1080	3.8846	7.3427	2.0553	6.1324	3.4016	3.1364	3.2744	3.6748	3.0191	3.2208	3.8728	4.4486	1.6129	3.8628	1.8750	4.0179	3.1974	2.7985
GCNT7	2.2835	1.6815	0.8112	2.1300	0.8534	0.0000	0.9373	1.4722	2.0073	2.0541	2.6392	0.3419	1.2587	1.4794	1.2347	1.1204	0.0000	0.4836	0.0000	2.0906	0.0000	1.7120	2.2543	1.9815	2.1243	2.5536	1.8534	1.0159	1.0391	1.7073	0.0000	0.0000	0.0000	0.5369	0.0000	1.9721	0.0000	1.5291	0.0000	2.8587	1.3942	1.4696	0.8834	0.0000	0.0000	1.2959	1.4818	1.7874	1.8670
PRKX	10.5920	11.3590	11.4703	11.5458	11.0983	9.3817	9.5662	9.8923	11.3823	11.1450	11.7725	11.7459	12.3174	11.7713	9.5568	9.05475	10.4894	10.8374	11.1877	10.4409	9.1056	9.5410	10.2361	11.4647	8.9592	10.1212	10.8218	11.1794	9.8714	9.3273	10.2452	10.7488	10.6696	10.9022	9.5295	11.0362	10.3281	9.8154	10.2612	11.8026	10.7822	11.4751	9.9001	11.2116	10.5339	9.8050	11.0024	11.3507	12.1952
C14orf138	7.8708	6.8206	8.3911	6.8369	6.6354	6.7887	6.7121	6.4232	6.6909	7.7869	7.8278	7.8946	7.3224	6.3733	6.6092	7.04325	6.0235	6.4099	7.4063	7.4724	7.1753	7.3620	7.4061	7.2973	7.5289	8.0651	7.0071	7.2376	7.0101	6.6135	6.0599	7.6058	7.0293	7.7704	7.5770	8.0879	6.5131	7.6532	5.9755	7.0071	6.5794	7.4017	8.0686	6.0298	7.7720	8.6655	7.7191	7.1906	7.2782
C14orf139	5.9969	2.5770	4.4433	3.7423	4.0292	3.1468	4.7589	3.3034	6.7170	6.9234	4.5173	3.6439	5.4376	5.8367	4.7684	4.83375	5.7879	5.6319	4.2418	3.6839	4.9136	4.4998	5.1706	6.1455	3.3161	5.8126	5.1102	4.8718	5.7760	3.0962	1.8417	2.8318	4.6886	2.5753	4.1758	6.2769	5.1868	4.7764	5.7194	3.0191	3.6737	3.7152	3.3233	4.1686	3.2879	2.0542	5.7914	3.4876	4.8145
GCNT3	4.1244	6.7109	5.4351	4.3584	7.7026	6.5609	9.8092	2.7395	6.9595	3.1740	6.4315	2.9916	4.9710	5.3214	5.8128	8.7393	3.5182	4.1150	5.6241	5.0701	1.0560	3.7569	6.1284	5.0634	1.4222	6.5052	2.4211	1.2406	5.6377	5.3848	7.1311	7.8549	1.9428	4.5295	7.3767	5.4956	3.8541	7.8781	4.0315	6.7684	3.2758	1.3315	4.9204	1.0210	8.9020	4.0464	1.8530	3.4876	5.5030
GCNT2	6.1224	6.9518	5.8669	8.8778	8.0516	5.6780	7.5797	7.9459	6.6151	7.3981	6.4370	5.7959	8.0593	5.4450	6.4707	7.8268	7.4062	8.1805	7.4360	7.0178	5.0839	6.4067	7.2917	7.2170	5.0161	6.7714	6.3269	9.2604	7.5278	6.4319	5.9693	7.3503	6.7854	7.3275	7.8864	8.3406	5.1727	4.7564	5.9755	8.3571	8.1923	6.7939	7.9239	9.1658	7.7019	8.1574	8.1859	6.7338	8.4532
C14orf135	9.1417	9.0847	8.6556	8.9917	8.0428	8.9298	8.3438	8.1598	8.5729	9.5042	9.7695	8.9621	9.1739	8.6104	8.4417	8.43255	8.4103	8.5794	9.2335	9.0243	8.2771	9.0473	9.3963	8.9439	9.3666	9.4617	9.0035	8.5720	8.8874	8.8880	7.6806	9.0242	9.9472	8.5448	9.1720	9.5279	8.4333	9.2805	8.4576	9.6002	8.8337	8.8305	9.8937	7.9693	9.0590	9.5257	8.9759	8.8050	8.3806
LOC440957	7.3184	6.7993	6.7471	7.1920	8.3704	9.1945	8.1413	6.1624	6.9855	6.2926	7.8257	6.8107	7.2237	6.2226	6.0135	7.6281	8.4700	7.8579	8.9214	5.9202	9.0227	6.2926	7.8144	6.6000	7.6979	8.3354	6.2710	7.4909	7.4689	7.0760	8.5001	9.0186	5.4618	7.3030	9.0657	7.7406	7.4594	7.5525	7.4554	6.4638	7.5187	7.4463	6.3442	7.2164	7.3609	8.2337	6.8865	6.4263	8.3763
C14orf132	8.9575	7.6672	4.8161	10.1292	7.3665	7.1585	8.1668	8.5523	9.5435	10.4601	5.3762	10.3675	8.2588	10.0840	9.5609	9.43115	8.7539	7.7011	5.5173	8.9886	8.5547	8.7661	9.8148	7.7213	8.1657	9.4472	8.6719	8.3639	10.3184	5.0320	5.6783	7.5714	9.7468	7.7911	10.7170	7.7531	8.5152	8.6264	7.4257	9.4911	10.7218	6.4546	10.4924	9.3545	7.3183	9.8054	9.6801	6.9255	9.8616
ZNF165	6.9064	6.1073	6.5403	7.1404	6.7503	6.3787	6.6892	6.7204	6.5869	6.3740	6.3638	6.9204	6.2511	5.7324	5.8955	6.8741	7.6743	5.6489	7.7414	5.9083	5.9410	5.9871	7.4434	6.3735	6.7053	7.3253	6.8782	7.3871	7.3983	6.1505	3.9618	7.6357	7.3158	6.4541	7.1572	6.3442	6.4685	7.4808	7.6296	6.8785	6.8206	5.9519	6.4704	7.2262	6.1653	7.5793	7.5565	6.2083	7.0869
LPCAT4	10.6260	10.3306	10.2462	9.7169	10.7794	9.1772	10.2860	11.5248	9.5638	10.0543	9.4023	10.5791	9.7506	10.6644	9.0129	9.4874	10.5161	10.2198	9.5155	10.4148	10.2761	9.3428	9.7423	9.8002	10.7991	9.9565	9.1556	10.0169	9.2279	10.0047	10.3788	9.6209	8.9575	10.4689	8.8248	9.7454	9.4814	10.5933	9.8853	8.9539	10.0110	9.7046	8.3607	10.3854	9.5510	9.6603	9.3043	9.0426	9.9831
LPCAT2	8.3740	8.5536	10.2309	8.8558	8.5916	9.7715	9.0971	8.5807	9.3308	9.0353	8.1368	8.5999	9.1416	9.8134	8.2095	8.60795	8.9836	10.2009	8.8023	9.3067	9.5621	9.6499	8.9653	10.4681	8.5028	8.4736	9.3347	9.4459	8.8334	8.6646	10.4109	7.9855	9.1991	8.5724	8.7709	9.5674	9.1830	9.6767	9.7580	8.8635	6.3554	9.6214	9.1122	8.9915	8.1453	8.9243	9.0162	8.2910	8.3502
LPCAT3	9.3548	10.5171	10.0686	10.0584	10.5096	11.6704	10.6412	11.5931	10.6777	10.5297	10.2824	10.9090	11.0269	10.8845	11.5397	10.51365	10.1435	9.9458	10.2706	11.3709	11.9590	10.5459	10.7966	10.9074	10.4825	10.7444	10.7455	10.3471	10.1631	12.4337	11.2716	10.8760	10.8260	10.3911	10.7782	10.4759	10.5574	12.0543	10.5339	9.5773	11.4935	10.1130	11.5579	11.3732	10.1455	10.0488	10.0335	9.6297	9.9463
LPCAT1	10.0084	11.4799	11.3965	11.4074	10.4165	10.3326	9.8282	9.3223	11.8865	11.2792	10.4295	10.9106	11.4649	10.3004	9.9591	10.8083	11.2605	9.9718	10.2021	9.9008	10.2126	10.9372	9.0875	10.4654	10.9345	8.7064	10.1416	10.4260	10.9391	9.4482	10.1861	8.9080	10.3931	10.2604	10.8170	11.3198	9.9815	10.2195	10.1157	10.2322	11.4359	10.6049	10.4751	11.5129	9.7551	10.6387	10.6229	9.4176	9.8099
SPNS1	11.0153	11.2660	10.3169	11.0924	10.9729	11.3979	11.1617	11.0078	10.8295	10.1982	10.7859	10.9991	10.1214	11.0392	10.6264	11.04995	10.9581	10.4497	10.8044	11.0853	10.6683	10.7719	11.3161	9.9646	10.2624	10.8605	10.8554	10.5449	10.4969	10.7838	10.2514	10.2627	11.4362	11.0193	10.9807	10.0594	10.1877	10.3936	10.3591	10.6553	11.9482	10.7943	11.2538	10.1926	11.1579	11.3851	10.5808	11.3024	10.3115
KRT20	0.0000	0.0000	0.0000	0.0000	0.0000	0.0000	0.5435	0.0000	0.0000	0.0000	0.0000	0.0000	0.0000	0.0000	0.0000	5.39705	0.0000	0.0000	0.0000	2.0906	0.0000	1.5345	0.6217	0.4089	0.0000	0.6241	0.5217	0.0000	0.0000	0.0000	0.0000	0.0000	0.0000	0.0000	1.6481	0.3400	0.4374	0.0000	0.0000	0.3610	0.0000	0.0000	0.0000	0.0000	0.0000	0.0000	0.0000	0.0000	0.0000
MID1IP1	9.8617	10.5408	9.5156	11.1336	10.9114	10.0252	9.9114	10.7097	9.6799	10.6017	9.9557	10.2074	10.5672	9.7302	9.5906	10.08305	10.2938	9.5324	11.8997	10.7463	10.1834	10.4868	10.5530	11.1060	9.2117	10.2511	9.9611	10.0581	10.4293	9.1590	10.7995	10.2134	10.6846	10.3543	9.1363	10.1703	10.0351	9.5619	9.8497	9.0805	10.6793	10.4633	10.1518	11.0571	10.3733	10.2455	10.5917	10.7511	9.5983
TAS2R42	0.0000	0.0000	0.0000	0.4596	0.0000	0.0000	0.0000	0.0000	0.4621	0.8952	0.0000	0.0000	0.6389	0.0000	0.3456	0.0	0.0000	0.0000	0.0000	0.0000	0.0000	0.0000	0.0000	0.0000	0.0000	0.6241	0.0000	0.0000	0.0000	1.3279	0.0000	0.0000	0.0000	0.0000	0.0000	0.6149	0.0000	0.4617	0.0000	0.0000	0.0000	0.0000	0.6444	0.0000	0.8456	0.5706	0.7761	0.0000	0.0000
PIGA	7.4439	7.4130	8.1460	8.1029	7.6572	7.0100	6.9334	6.9926	7.7153	7.7718	7.6700	7.9377	8.4305	6.6955	7.1333	6.64345	7.2353	7.0403	8.6382	7.1380	8.0609	8.1972	6.5902	7.7324	6.7618	6.9206	7.0504	7.9182	7.0651	6.5412	7.6437	8.1525	8.2369	6.4672	6.7280	7.9659	6.9940	6.7312	7.3462	7.2715	8.5667	7.7250	8.4770	7.0470	7.9217	7.0782	6.7658	8.5090	7.0269
PIGB	6.9677	7.5291	8.8419	7.2924	8.1893	8.0368	8.3608	7.7703	8.3753	7.8142	7.2306	7.8786	7.1717	8.3710	7.5056	7.5968	8.0215	7.7090	7.9009	8.0613	7.2026	7.3890	8.0099	8.2217	7.7059	8.1280	7.3833	7.7886	7.9634	7.8652	8.2217	8.0692	7.7783	7.7047	6.9164	7.8702	7.4904	8.9420	7.7896	7.7048	7.2157	6.6742	6.8221	7.7643	8.1226	7.7372	6.8989	7.8932	7.2605
PIGC	8.3990	10.5977	10.1031	9.6850	10.2050	10.4673	10.2010	10.7342	9.4368	9.4678	10.3875	9.6431	9.5177	10.2351	9.5635	9.43555	9.7512	9.3950	10.2832	10.4042	9.9317	9.1317	10.0754	9.7506	10.1570	9.9899	9.9189	9.3617	9.6995	10.2555	10.8898	10.9358	10.3064	10.8768	10.9099	9.1979	9.7267	10.0896	9.3554	9.7845	10.1144	9.3311	10.3999	9.8173	10.5073	10.4607	9.6398	9.7693	9.3495
PIGF	7.8024	9.2114	8.9417	8.3639	8.7750	8.4513	9.5968	8.5131	7.7453	8.3531	8.6921	8.5723	8.2773	7.9656	8.8575	7.27205	8.5736	7.8948	9.0978	8.1638	7.9466	8.4087	8.1935	8.3966	8.3269	8.0501	7.6697	8.0541	7.9300	8.1907	8.6603	9.5721	8.2103	8.2641	9.8120	8.1677	8.0559	8.4314	9.2519	8.6447	8.3332	8.5720	9.2387	7.3758	8.9060	8.4670	8.6154	8.5851	7.1009
CALCRL	6.4601	7.4703	8.4088	5.7624	7.4664	8.1334	8.3150	7.1268	8.4844	6.9063	7.8727	6.9006	8.0334	7.5522	7.9782	8.22535	7.4820	8.1445	8.0585	6.8758	7.8711	7.9996	7.1943	5.8985	6.6129	7.2479	7.7648	7.7109	7.2464	7.8756	7.6005	8.0114	8.0898	7.7674	8.2941	7.5756	7.4241	7.9807	8.0806	6.9452	6.9032	8.1047	7.4788	6.7624	8.6246	6.8844	8.0657	7.1160	6.3935
PIGH	7.4821	7.3635	7.4830	7.0155	7.1316	7.2557	8.3564	7.5384	6.8787	8.1760	7.6117	8.3228	8.1808	6.9323	6.8886	7.87315	8.5941	8.3102	7.2114	6.9370	7.5909	7.9235	8.1396	7.8352	7.4941	8.0917	7.0895	7.2190	7.1086	6.7767	7.3084	7.8708	7.8629	7.4945	8.8752	7.8443	6.8039	8.3938	8.0115	6.4562	7.8468	8.0766	9.2667	7.1260	7.5864	8.0581	7.5281	7.3963	7.2183
TBC1D3	9.4417	7.7323	8.0342	8.1752	8.5885	8.8389	6.9647	9.6764	8.6029	8.7606	8.8118	7.7040	8.4092	8.3056	9.1477	6.9269	6.7747	7.5946	8.2974	7.8526	6.3180	8.3287	7.8782	7.7976	7.9138	9.3327	8.8795	7.3890	7.8559	8.7235	8.3837	8.1369	6.3613	8.0778	9.1241	9.3443	8.9688	8.0705	7.3865	9.6158	8.6101	7.2519	7.0890	7.5916	7.3038	7.9307	9.7118	7.9164	8.7981
MGC70857	11.0694	11.4805	10.9854	10.0400	10.5144	10.1210	10.0641	10.6315	10.4435	10.2802	10.8827	11.4592	10.2669	11.1959	10.8763	11.7633	11.4658	10.9031	9.9668	10.5153	11.1135	10.3077	11.1076	10.4200	11.1514	10.3809	10.7930	9.3795	10.9423	10.4212	9.6592	10.1060	9.8011	10.6204	11.0478	9.8697	11.0197	10.2488	11.5471	10.2400	11.5048	10.8965	10.4515	8.8424	10.8765	9.8588	10.8799	11.2591	10.3977
PIGK	8.3698	8.9599	9.3385	9.3678	9.6206	9.5457	9.5354	8.2056	9.2633	8.9273	9.5517	9.1456	9.4108	7.9838	9.1443	9.05725	9.0913	8.7770	9.3661	9.8710	9.7708	9.8600	9.0307	9.9530	8.8583	8.5977	9.3975	9.4217	8.7117	8.9399	9.6161	10.0529	9.3196	9.1261	9.9325	9.0831	8.4125	9.2629	9.0065	8.7986	8.6365	9.5924	10.3109	8.8949	9.2767	9.6446	9.2731	8.9287	9.3221
PIGL	8.0605	6.0167	5.3307	5.4644	6.1425	5.5761	6.6077	5.7892	6.2432	5.7402	6.7534	4.6168	6.0239	6.1001	6.1681	5.22495	4.9572	6.3048	5.3688	6.5687	4.9643	5.1660	6.7432	5.6387	6.3312	8.0534	5.6250	6.5548	5.2348	7.0014	6.2256	6.2949	4.6886	5.2640	6.6867	6.7982	5.4895	6.4430	5.6328	7.1526	6.8294	6.0979	6.3836	6.0183	6.2463	7.0254	6.9516	5.3877	5.5135
PIGM	8.6764	9.1982	9.2483	9.2668	9.9299	9.0653	9.7583	9.2760	8.8681	8.7350	9.0522	9.2944	8.7537	8.8685	8.6220	9.06345	8.6357	8.3988	8.8511	9.1769	8.6796	8.9665	9.5761	9.1610	8.8051	9.6129	9.3702	8.0501	9.0556	8.9590	9.6668	8.9473	9.6072	9.4323	9.0366	8.8603	8.6862	9.4758	8.4258	9.4035	8.4498	8.5257	9.3879	8.0667	8.9068	9.4422	9.4758	9.4141	8.4695
PIGN	8.4517	8.4930	9.1889	8.5352	7.5782	8.1107	8.7592	8.3970	9.7843	8.3272	8.1683	9.2507	8.1625	7.6985	9.0332	6.71655	6.9903	8.4911	8.9820	8.6389	8.2821	8.7585	7.6029	9.4631	9.0397	7.4264	8.3466	8.8718	8.0382	8.6338	8.4491	9.1344	7.9521	8.7716	8.3174	8.3047	9.3684	8.1085	8.1933	8.8287	8.9272	8.3657	7.6320	8.8618	9.1098	8.4741	8.3784	8.6135	7.7290
PIGO	10.3885	10.1636	9.7768	10.0078	10.3583	10.4129	9.0716	9.7890	10.3045	9.7371	10.8084	10.5138	9.6163	10.2321	10.2844	10.7876	9.2836	10.8798	9.3772	9.7620	9.9059	10.4707	10.0189	9.3860	9.6711	10.3513	11.1267	10.3019	10.4185	10.7444	10.3428	9.5422	10.3831	10.5514	9.2005	10.6780	9.9596	9.4903	9.8328	11.4613	10.1699	10.7914	10.1233	9.9628	9.9467	9.7029	11.1321	9.7496	9.2169
PIGP	8.1951	9.0355	9.2212	7.9427	9.2457	9.5030	9.2328	9.3469	7.5332	8.1139	8.9405	8.9101	8.0965	7.7353	8.2664	8.5391	9.1322	10.0235	8.9801	8.1526	8.8274	9.5650	8.8871	9.0556	8.5914	8.9246	7.8652	8.1778	8.2492	7.8725	9.3451	9.7141	8.1995	8.7686	9.4114	7.3044	9.1786	8.9886	9.3281	7.3185	9.0672	8.5981	8.1163	8.1605	8.0788	8.3552	8.5399	9.3084	8.7051
C20orf185	0.9761	6.3886	3.1578	2.4602	1.8832	0.0000	0.0000	0.0000	0.0000	0.0000	3.9735	4.4145	0.8763	0.0000	2.7979	2.77125	2.4790	4.0472	0.7137	0.3744	0.0000	1.0963	2.5480	0.7271	1.9260	3.3506	0.0000	0.0000	1.6368	4.2762	7.4132	1.0144	0.0000	0.0000	0.0000	5.6864	0.4374	3.5313	0.0000	0.8897	4.1114	3.9922	0.0000	0.0000	3.6954	3.0061	0.0000	0.0000	0.0000
C20orf186	0.0000	4.8377	0.4619	2.3583	0.8534	0.5226	1.2463	1.0459	0.8116	0.0000	2.0938	2.1625	0.8763	0.0000	1.3917	0.80545	0.0000	1.1340	0.4005	0.0000	0.6226	1.3320	0.6217	0.7271	0.0000	2.2595	1.2059	0.0000	2.0582	3.9162	6.5437	0.0000	0.0000	2.5753	0.0000	3.5398	0.0000	2.9616	1.0169	2.7410	4.3857	2.1823	0.3579	0.0000	0.8456	0.0000	0.3074	0.4944	0.0000
PIGS	9.4235	9.7662	9.8459	10.2731	9.0800	9.3288	9.9325	10.0186	10.3199	9.8463	9.5643	9.7692	9.5652	9.9088	10.6710	9.92865	9.3106	9.9312	9.6077	10.2128	9.3120	9.8961	9.5104	9.8836	8.9180	9.3186	10.2053	9.9106	9.9767	9.7229	10.1889	9.9688	10.4246	10.0672	8.6717	9.3078	9.6165	10.3428	9.6482	9.4646	10.1456	9.5623	9.9661	10.4679	9.8378	9.6546	9.8075	10.2160	9.1487
ILKAP	9.4276	8.6479	9.6008	9.0347	9.5133	8.8892	8.5914	8.4939	8.5743	9.0218	9.0325	8.7923	8.9022	8.2662	8.8956	8.68585	9.4891	8.4637	9.7997	8.7749	7.8909	8.3067	8.4714	8.6986	8.9510	8.8109	8.7159	8.1539	8.5352	8.6956	9.1741	9.3549	8.2639	8.3492	9.1805	8.0142	8.8313	8.6442	8.7130	8.1168	8.1506	8.2045	8.6376	8.8131	8.9792	8.5310	8.8049	9.0964	8.9361
PIGU	8.9119	11.0500	9.5703	10.4730	10.2083	10.1396	10.3801	10.5738	9.5494	9.9087	9.9409	10.1545	10.3289	10.3691	10.5726	9.65105	9.6931	9.4771	9.4034	10.2304	9.7955	9.8576	10.2942	9.5368	9.5131	9.9945	11.0955	8.8781	10.2165	10.6861	9.9647	10.1153	10.8598	10.7051	10.5405	9.3654	9.8891	9.7005	9.7400	10.6576	10.5721	9.8524	10.2126	9.5042	9.8201	10.8647	10.2030	11.0112	9.8713
PIGV	9.0420	9.0001	7.7352	7.4887	9.4498	8.8309	8.4381	9.4001	7.9203	8.9273	9.0540	9.3206	8.0319	7.8869	8.5246	8.64495	8.1264	8.6383	8.2707	9.2319	9.1419	8.5669	8.4471	8.2311	8.6768	8.3993	8.4863	8.1012	8.0280	9.3211	9.3606	8.9202	8.4209	7.9389	9.5994	8.8946	9.4706	8.8657	8.8328	8.6676	8.3389	7.8785	7.6135	7.6890	8.0999	9.1074	9.3216	9.5478	8.0965
PIGW	7.6102	7.1329	7.5645	7.6987	7.9486	7.6251	6.9171	7.5871	7.3417	7.1529	7.4797	8.2569	7.0313	6.9956	7.3593	7.22765	7.3553	7.8678	7.9110	7.3546	6.7310	7.0596	7.8213	7.2577	7.5506	8.3499	8.0282	7.2212	7.9821	8.1066	8.0089	7.0170	6.6283	7.6525	8.2763	6.7704	7.4623	7.9033	7.5956	7.7504	7.7042	7.5256	7.3073	7.4252	7.1665	8.0845	7.9651	8.3751	7.3296
PIGX	7.4196	8.5974	9.3131	9.1032	9.7329	9.8513	8.6729	9.3710	8.6012	9.2413	8.8887	9.5443	9.6229	8.9066	9.2792	9.1366	8.8159	10.0766	9.8299	9.3394	8.0811	10.1723	8.9961	9.1552	8.0239	9.1280	10.0964	8.4338	8.9618	9.1736	8.1449	9.1526	8.6292	9.5226	9.6308	8.5505	9.3490	8.4694	8.7934	8.8991	10.1626	8.7362	10.6796	10.5139	9.9315	9.4602	9.4462	10.2293	10.1073
PIGY	10.9023	11.3677	10.5747	10.8414	10.1925	10.8406	10.5120	10.8602	10.5722	9.5785	10.0446	10.4338	10.1151	10.7230	9.8140	10.4352	10.0848	10.6901	11.8688	10.5447	10.5791	9.7320	9.5421	10.5250	10.7323	9.4461	9.4133	10.1322	10.4073	9.9656	10.6573	12.4835	10.1382	11.5503	12.2838	9.7614	10.2221	10.1627	10.9669	9.5365	10.6467	10.7620	10.6321	9.7052	10.5699	10.8972	10.1062	10.7566	11.3524
PIGZ	2.9579	5.2365	6.0990	2.8834	6.0692	7.4950	5.7195	7.0125	6.1466	6.6339	6.9682	6.3535	5.8466	7.1232	7.1108	7.9664	6.5716	7.7093	7.5877	6.0355	6.2378	8.2267	6.2041	5.6196	7.0811	7.1956	7.1422	6.7364	6.6537	6.7547	6.3352	5.6427	6.4453	6.7829	7.9942	5.5209	6.6918	6.0985	7.0557	5.5029	6.8179	6.6083	8.6857	8.9827	6.9878	4.1486	7.0480	8.3428	9.2682
KRT25	0.0000	0.0000	0.0000	0.0000	0.0000	0.0000	0.0000	0.0000	0.0000	0.0000	0.0000	0.0000	0.0000	0.0000	0.0000	0.0	0.0000	0.0000	0.0000	0.0000	0.0000	0.0000	0.0000	0.0000	0.0000	0.0000	0.0000	0.0000	0.0000	0.0000	0.0000	0.0000	0.0000	0.0000	0.0000	0.0000	0.0000	0.0000	0.0000	0.0000	0.0000	0.0000	0.0000	0.0000	0.0000	0.0000	0.0000	0.0000	0.0000
TMEM80	8.2419	8.6738	8.5836	8.0093	8.9887	9.9786	7.8595	10.1578	7.9158	9.3521	9.8097	9.2011	8.5813	8.4669	9.0682	7.7481	6.9977	7.9042	8.8972	9.0045	6.8723	7.0596	7.8950	9.2396	9.0242	8.5423	9.6847	8.5694	8.7137	9.4779	8.4446	8.2772	7.5383	9.5373	7.8253	8.0694	7.3880	8.8810	8.3790	8.9448	8.5191	8.1327	7.1740	7.8650	8.5742	8.7686	8.5436	7.3740	8.8845
NDFIP2	9.6916	10.8404	9.7435	9.4759	10.4680	11.5665	11.9301	10.2557	9.3888	9.1053	11.1352	9.6208	10.4502	10.2639	9.1791	8.82025	9.7280	9.8803	10.3702	9.7011	10.8238	9.7001	10.1201	9.7858	10.5754	10.3333	9.8381	9.7561	10.8671	9.4730	11.1703	11.7984	10.7847	9.8204	10.9496	9.4106	10.7144	9.5357	9.5551	9.8584	8.6306	9.2417	10.9930	8.9545	10.3408	10.4782	8.8224	9.3853	10.4725
ELAC1	7.1801	7.5559	7.6476	6.8743	7.8681	7.9002	6.6998	7.1909	7.6332	6.4819	7.1727	7.7444	6.3167	5.7923	7.0311	6.6034	6.5535	7.1855	6.9875	6.3176	6.7808	7.0700	6.3636	7.2214	6.7925	6.6053	6.7228	7.0339	6.6221	6.6907	6.5140	7.2669	6.2535	7.1116	7.6555	6.4729	8.0136	6.5246	6.7806	6.4035	7.8493	6.9210	7.0186	6.7031	8.5734	6.4572	6.6218	7.3058	6.9084
ANKLE1	5.4447	7.3112	4.8542	5.5066	5.2275	7.2092	6.0491	3.6681	5.4442	6.1592	5.2028	6.3013	7.8300	5.0375	5.5009	3.7886	3.2474	4.7863	5.3534	6.6940	2.0833	6.6469	8.1618	6.1836	9.1379	8.8952	8.2260	4.9953	6.0299	7.3786	4.1455	6.0676	4.1092	6.2859	5.2323	4.6171	4.4284	4.9000	5.4241	7.6684	7.3239	7.0443	10.0114	4.4661	7.3266	8.6957	4.9106	7.5734	8.6879
OR52R1	0.0000	0.0000	0.0000	0.0000	0.0000	0.0000	0.0000	0.0000	0.0000	0.8952	0.0000	0.0000	0.0000	0.4412	0.0000	0.2483	0.0000	0.0000	0.0000	0.0000	0.0000	0.0000	0.0000	0.0000	0.0000	0.0000	0.0000	0.0000	0.0000	0.0000	0.0000	0.0000	0.0000	0.0000	0.0000	0.0000	0.0000	0.0000	0.0000	0.0000	0.0000	0.0000	0.0000	0.0000	0.0000	0.0000	0.3074	0.0000	0.0000
OR10A7	0.0000	0.0000	0.0000	0.0000	0.0000	0.0000	0.0000	0.0000	0.0000	0.0000	0.0000	0.0000	0.0000	0.0000	0.0000	0.0	0.0000	0.0000	0.0000	0.0000	0.0000	0.0000	0.0000	0.0000	0.0000	0.0000	0.0000	0.0000	0.0000	0.0000	0.0000	0.0000	0.0000	0.0000	0.0000	0.0000	0.0000	0.0000	0.0000	0.0000	0.0000	0.0000	0.0000	0.0000	0.0000	0.0000	0.0000	0.0000	0.0000
ALPP	2.7661	6.7921	0.0000	6.6979	10.7394	6.2411	2.8884	4.0233	1.3277	5.4017	5.8052	7.8978	9.5593	3.3134	2.2598	4.44495	8.2051	5.4728	6.4283	8.2887	4.9392	5.1961	8.0050	4.9302	5.5861	6.2726	2.8275	0.0000	5.3419	5.5796	1.6848	0.0000	8.3454	5.7842	4.5090	0.0000	4.9428	6.6897	5.2225	2.1411	0.0000	5.2347	9.4926	3.3595	8.9376	10.3784	3.3922	5.7473	6.5748
RHPN1	11.2297	10.2037	9.7873	9.0274	7.9888	8.7615	9.1950	8.5605	10.6563	10.1447	10.8734	9.7379	9.1753	9.4678	10.3336	11.29575	10.3988	10.1513	7.8602	9.8447	9.2873	8.9333	9.1775	9.8218	9.9479	9.9814	10.1664	9.9519	9.9423	9.8273	9.5054	8.2787	9.3159	7.7524	9.7050	9.3590	9.3466	10.8463	9.9621	9.2045	10.8781	10.6371	9.6894	8.2040	10.2294	9.2481	9.7852	11.6158	11.0663
INPPL1	15.1139	11.7678	12.0063	13.0151	11.9976	12.8989	11.2004	12.3735	13.3234	12.3753	13.4983	11.9228	12.1367	12.5607	13.0255	11.81305	11.3867	12.0688	12.2173	13.0095	11.5464	12.2717	12.1432	12.0462	12.3025	12.4352	12.3964	12.1296	12.8955	12.2255	11.0582	10.8131	11.9664	11.8935	11.6814	12.8586	12.2485	12.6174	12.0637	12.5080	12.7368	12.5027	12.1783	12.4586	12.4204	12.3879	12.6235	12.3366	13.5085
OLR1	6.9745	6.4399	7.1739	6.7937	8.3971	7.4633	5.8164	5.6016	8.7106	8.6104	4.5778	6.3488	7.0496	10.0788	7.7917	6.0885	8.4567	9.3006	9.9801	7.8157	7.9329	8.9288	6.2041	8.8640	7.4754	6.7785	7.5163	9.2006	8.4255	4.7909	7.0965	8.4378	8.8562	6.5529	7.5477	7.5389	8.8030	8.9340	9.9404	4.7929	4.9304	8.2674	4.6721	8.5788	8.0444	4.4013	8.2356	7.6616	6.7799
RHPN2	8.4988	9.9956	10.3715	11.0233	12.1250	10.9324	9.2129	12.2288	10.5312	12.0595	10.5932	10.7053	12.0531	11.3386	12.2600	9.4913	10.7098	11.7246	11.5190	12.8123	10.8979	12.1879	10.2470	10.5618	10.4545	10.1849	12.4294	10.9135	10.9841	9.7765	10.7101	12.6647	11.1715	11.3728	11.4557	10.5086	10.8521	9.5357	12.0058	10.6247	10.6083	10.5371	10.7507	12.0240	9.8993	10.6029	10.7275	11.3382	11.0703
SRRM1	11.3848	10.8952	11.2655	11.2310	11.4364	10.4003	10.2094	11.2929	11.6344	11.6667	11.9286	11.5919	11.3730	10.9089	11.6492	10.25315	10.4036	10.7252	11.2544	11.1476	10.6486	10.6969	10.5332	11.3629	11.0923	10.4202	11.1106	11.1845	10.9464	11.5312	9.8836	10.2159	10.6511	10.2940	10.8214	11.4659	11.1184	10.6206	11.0871	12.2995	10.5884	10.5346	10.6534	10.8931	10.5424	11.7042	11.6461	10.9913	10.7122
ITGAD	2.5449	1.0730	2.6515	1.0879	2.4780	1.6702	0.5435	0.4382	4.4931	3.1740	1.3975	1.0495	0.8763	1.0517	1.3917	1.05	1.8538	2.7171	2.8875	0.0000	0.6226	1.7120	0.0000	0.9877	2.2986	2.7977	1.4554	6.0386	1.0391	0.5883	2.2301	1.0144	1.6001	1.8896	0.0000	2.8304	0.0000	1.0919	1.6074	1.9421	1.4903	1.4696	0.3579	1.8373	2.0662	1.6703	3.8850	0.8618	1.5781
MGST2	10.1985	10.2067	10.2104	9.7214	10.2314	10.5511	10.2727	9.2743	10.1591	9.8364	9.7093	9.4970	9.0322	9.8575	8.6230	9.8613	11.4748	10.1693	10.7274	9.4308	10.1323	9.3604	10.1082	9.6512	10.3169	10.2089	8.4218	9.1322	9.7635	9.2267	10.1957	11.0101	10.4340	11.1178	11.2900	9.2896	9.5775	9.7283	11.4140	8.2628	9.9560	9.5321	8.5285	9.6756	9.7867	9.6654	9.6645	9.2053	10.8170
SRRM2	14.0265	13.2325	12.8892	14.0546	13.7425	13.1574	12.7006	14.9228	13.9315	13.8115	14.1090	14.5024	13.8639	14.5244	14.8620	14.1681	13.0336	13.6366	13.1397	14.4429	13.1422	13.8681	14.3340	13.7848	14.4041	14.4187	14.2955	14.1136	13.6320	15.6107	12.4796	11.0626	13.9127	13.4228	11.8462	14.6084	13.3323	14.0247	13.3168	15.2551	13.7846	13.7980	13.4517	14.7500	13.3794	14.1331	14.5072	14.1866	13.9855
RAET1L	0.9761	0.8701	0.0000	0.4596	0.8534	2.1673	0.0000	0.7738	1.3277	0.0000	1.3975	0.0000	1.4175	0.0000	1.5334	0.4545	2.2991	1.7611	0.0000	0.6714	0.0000	0.0000	0.0000	0.0000	0.0000	0.0000	0.5217	1.4349	2.0582	0.0000	2.7088	0.5945	3.4801	0.0000	0.8904	0.3400	0.7727	2.8900	0.5963	0.0000	0.4456	2.2605	1.5709	0.0000	0.8456	0.0000	0.5607	0.8618	0.4125
SRRM4	0.0000	0.8701	0.0000	0.8078	0.3436	0.0000	0.5435	0.0000	1.5299	2.0541	0.7257	0.0000	1.9205	1.6535	0.3456	1.96295	3.1446	0.8452	0.7137	0.0000	3.2681	1.0963	0.0000	0.0000	4.6803	0.6241	2.6385	2.6896	0.3377	0.3239	1.5089	1.3391	4.6886	0.9274	0.0000	0.0000	1.0445	0.0000	1.0169	0.0000	1.2913	0.0000	3.0070	7.0244	0.0000	0.3132	0.0000	1.3976	0.0000
ITGAE	7.1615	7.4903	6.2497	8.0528	7.6858	7.7148	8.1058	6.1408	6.9240	7.0661	6.7225	6.1566	6.8270	7.8516	7.6989	7.2387	8.2083	8.8891	8.5947	6.8975	7.2282	8.0867	7.3114	7.3358	7.2709	7.8619	7.5768	7.5419	7.4275	6.8986	7.3163	9.7487	7.7708	8.2264	9.1494	9.1263	7.2165	8.2670	7.2525	7.4009	7.8527	6.7023	8.1680	7.2941	7.5507	7.1974	7.2729	7.4654	7.1862
PDK1	8.9687	9.3866	10.3769	9.8682	9.3699	9.5848	8.8677	9.4940	9.3684	10.2809	8.5693	10.1566	10.6841	8.9942	9.8342	7.6172	8.3823	9.5363	10.0037	9.3565	10.7131	9.4901	8.8488	9.7604	10.8560	8.6098	9.7401	9.4634	9.8298	9.5008	10.5556	9.0481	9.3495	8.2734	10.7012	11.2772	8.5847	9.3083	8.9464	9.6450	9.7908	8.3479	12.1322	9.4794	9.8945	10.8873	10.1536	9.9102	9.3296
SEPX1	7.5519	9.3419	7.9726	8.7121	8.8887	9.5815	10.2436	9.7774	8.0244	7.5471	8.2166	8.5410	8.1212	8.0937	8.6860	9.44655	9.3487	8.7532	8.7389	8.6623	9.3672	8.6152	8.6923	7.8842	8.6964	8.7722	7.6029	9.2684	8.6189	8.5683	10.5428	9.9725	8.7809	10.2604	9.1815	8.0052	8.1643	8.6725	8.4407	7.6189	8.8974	8.7700	9.5517	9.5642	8.2623	7.8513	7.8790	9.1770	8.3131
PDK3	5.2384	6.5713	6.3532	8.7839	6.7298	6.5873	6.0732	7.0244	7.7179	6.7614	5.2823	5.3042	7.3814	6.5599	6.5012	8.07145	6.3924	6.7881	7.7530	5.1920	7.9072	8.4036	6.0366	5.5506	6.5103	6.0667	5.6250	7.4436	6.7273	5.5096	5.8170	7.0056	6.8830	6.3604	6.6504	7.6970	6.2363	6.7106	6.7127	5.8684	7.9157	6.5156	8.9092	7.5961	7.1094	5.4167	7.8301	6.1390	6.1730
PDK2	9.7720	9.9960	10.0000	10.5984	11.0742	11.6074	10.7274	10.6831	10.3995	10.1914	10.9769	10.8368	10.5236	10.7275	9.9413	10.71815	9.9368	9.9792	11.2625	10.2735	10.3369	9.5636	11.7633	9.7201	9.9779	11.3065	11.7812	10.5769	10.4118	11.1453	10.1802	10.3040	10.9473	10.6125	10.7232	9.2218	10.6988	9.7128	10.8312	10.8409	9.7982	9.6480	9.0376	9.3970	10.3284	9.3941	10.1192	12.1893	10.3007
EBP	9.7527	9.1485	9.5501	10.4162	10.9427	9.5749	8.7253	9.8402	9.3634	9.3719	10.1990	9.8383	9.9672	10.0124	8.7698	9.61035	10.7699	10.2700	10.1256	8.7212	10.0641	10.5237	8.4866	9.4422	8.4414	8.5937	8.2753	10.4797	10.8388	7.7429	10.0114	10.9503	7.9803	10.0930	9.8535	9.0574	10.1725	8.2349	10.6260	7.7216	9.7426	10.2600	9.5495	10.3804	9.5341	8.0624	10.1521	8.9165	10.2229
PDK4	7.7333	9.3302	8.2044	8.1777	8.1422	8.7543	8.9935	9.0259	8.0244	8.3259	8.6012	8.9426	8.6674	8.5149	9.6207	8.1501	8.1230	7.6447	8.7614	10.1708	8.4716	8.3015	8.9731	8.9911	6.7164	8.7415	9.6685	10.1488	7.6235	8.9055	7.9775	10.6805	7.8618	9.5013	7.8549	8.0652	8.1117	8.4862	8.2478	10.0662	9.1402	6.9167	7.5103	9.0737	9.1967	9.0056	8.2515	7.0329	8.4409
SUN3	0.0000	0.0000	0.8112	1.5242	1.7740	0.0000	0.0000	0.0000	0.4621	0.0000	0.7257	0.3419	1.5607	0.0000	0.0000	0.0	0.0000	0.4836	0.7137	0.0000	0.0000	0.8145	0.6217	0.0000	0.0000	0.6241	0.0000	0.7497	5.9023	1.3279	1.5089	1.6040	1.3925	0.9274	2.8024	0.3400	1.4705	0.0000	0.5963	0.0000	2.5121	0.0000	0.3579	0.5990	1.3751	0.5706	1.4127	1.3976	0.4125
LNPEP	7.7183	6.4512	6.6805	7.5197	7.4976	6.7390	7.7510	7.3862	9.0033	7.4778	6.5112	7.7633	7.1883	7.3456	7.2885	8.23725	6.5780	7.3174	7.1956	7.1471	6.5725	7.2281	7.2696	6.9105	7.5909	7.1995	7.8590	7.5809	6.3809	6.7568	7.6918	7.3250	7.4661	7.3327	7.3151	8.3500	6.3821	7.9595	6.8891	7.9648	6.1353	7.9466	7.4231	7.4338	6.9787	7.2911	7.1263	7.2662	8.3823
MYO5C	10.7943	9.8559	10.6639	8.2890	10.6945	8.7651	9.0612	8.7416	10.0300	10.8285	9.7442	9.3842	9.1119	9.2174	8.4181	9.58005	9.2581	9.7982	7.7874	11.3296	8.3654	9.4995	9.3057	9.7374	9.0331	9.7983	8.6768	9.6377	8.6849	10.0238	8.6758	8.0420	8.4149	8.4799	8.5653	11.2273	10.8668	9.6087	9.4977	10.1189	8.8806	10.0942	8.5726	9.9948	8.2378	9.6461	10.3262	9.9183	10.0030
ALPI	0.0000	0.6340	0.0000	3.7013	0.3436	0.0000	0.5435	0.7738	0.0000	0.0000	0.0000	0.0000	0.6389	0.0000	0.0000	1.9965	0.0000	0.0000	0.0000	0.0000	0.0000	0.0000	1.3874	1.3996	2.2986	0.6241	0.9040	1.2406	1.7542	2.7634	0.0000	0.0000	1.3925	0.5369	0.0000	0.0000	1.2732	0.0000	0.5963	0.0000	0.0000	0.3252	1.0883	0.0000	0.0000	0.3132	0.0000	0.0000	0.0000
ZNF292	8.4031	8.9471	9.5081	10.1940	8.4766	9.2041	9.2095	9.7936	8.9941	9.3339	10.8178	9.2290	9.1085	8.8202	9.7296	7.7548	9.1489	8.6281	9.2958	8.6162	9.3601	9.4006	10.3261	8.7632	9.6309	10.4667	9.9674	9.4889	9.2605	9.3319	8.3612	9.2245	9.4007	8.9453	9.2670	9.8287	9.5955	8.8061	8.7563	10.4513	8.9422	8.3435	10.1674	8.9304	9.0395	9.5347	9.6458	8.4274	10.2439
SEC61A1	12.5927	12.8353	12.6051	12.5536	12.8526	13.3536	12.2269	13.1202	14.0494	12.9064	13.1529	12.7199	12.7334	12.9423	13.4553	13.25725	13.5424	13.0462	12.7094	12.5902	13.1534	13.0518	12.5461	12.8750	12.7237	12.2633	12.3961	13.1710	13.4597	12.5796	13.0273	12.1573	13.1319	12.7973	12.8140	13.3095	13.0459	13.1461	12.8992	13.1986	13.3832	13.0676	13.1498	12.9948	13.2510	12.3392	13.0071	12.9160	13.0037
SEC61A2	7.5582	7.7449	7.6115	9.1106	7.4167	9.0476	7.0753	7.8837	7.7613	7.4893	8.3346	7.2365	9.1350	7.9874	7.2331	6.54035	6.4615	7.1783	8.6997	8.1072	6.1447	8.3627	8.3775	7.2693	7.3523	8.9530	9.1383	8.1543	7.8295	9.4423	7.7307	9.3754	7.8036	7.3133	8.1356	8.2861	7.2731	8.3465	7.6000	8.6005	7.2721	7.0049	9.5357	6.7010	7.5910	7.6196	8.2551	8.1566	6.8825
ALPL	8.6764	10.6452	6.7821	12.5197	11.9806	9.1150	11.4874	11.0273	9.4732	10.9393	12.2250	12.3787	12.5530	9.5926	12.1720	10.4632	11.3535	10.4289	11.1639	10.7105	6.1637	9.4609	12.1542	9.5918	9.2021	11.1691	12.9381	10.4872	10.1585	13.6076	9.9984	10.6556	10.4445	11.2683	10.0008	11.7105	7.7947	9.4766	11.4422	14.1481	13.5882	9.7721	11.3675	13.0775	11.0505	13.4092	11.6807	10.6861	12.8635
PTGS2	2.7661	4.9189	5.7704	5.4018	5.8174	4.6189	5.7808	3.1957	8.1884	6.5570	4.1433	5.1926	6.7090	6.8995	5.9134	6.27285	6.8088	6.0855	5.7918	8.0205	4.3900	5.4426	5.3717	4.9609	6.7840	4.3940	6.0134	6.7501	6.0416	4.6095	7.5099	6.1261	6.8929	5.3621	5.3619	4.9556	5.4666	7.4125	5.8011	5.7438	3.4290	3.0584	5.7226	8.7627	5.3801	8.5821	6.1653	5.2080	4.8314
PECR	8.0457	8.4821	9.1123	7.1468	9.0880	8.6663	8.7259	7.4327	7.6495	8.5798	8.3612	7.8435	7.8099	7.3771	7.7140	8.6031	7.6322	7.9675	7.3816	8.6152	7.4131	7.9520	7.7760	8.4804	7.1047	8.3151	7.7094	7.1399	8.2099	8.0948	10.0278	8.4506	7.6829	8.3452	8.5619	8.2169	8.3698	7.6009	7.5726	7.4868	7.9805	7.3535	7.1532	7.8031	7.8593	7.4385	7.7512	7.1620	8.3966
DDHD2	9.5866	11.0079	10.4913	9.3881	9.1189	10.3674	9.1139	8.7256	8.7704	10.2782	9.7438	9.8458	9.0429	9.0749	9.0212	8.5973	7.6743	9.7213	9.7598	8.5029	9.3743	8.8167	9.8027	10.2926	9.6175	9.8831	8.9788	8.9789	8.9310	12.0134	9.4660	8.3436	9.9713	8.8010	8.5339	9.7807	9.1311	8.7779	9.4816	10.4155	9.5453	10.1057	9.6006	8.8650	8.9701	9.7137	9.4139	9.9083	9.6069
TBC1D5	10.3181	10.9062	10.8194	10.4414	10.1548	10.3030	10.3106	10.6949	10.4451	11.2315	10.1105	11.5634	10.8168	10.3040	10.0558	9.7972	9.5203	11.1622	9.7027	10.8210	10.4603	10.6356	11.2846	10.9997	10.6908	11.3754	10.9432	10.6049	10.5487	11.2604	9.8762	9.6358	11.0186	10.8318	9.9344	11.4936	11.0913	10.5025	10.8704	11.2580	11.1422	10.5960	10.1237	10.1554	10.3488	11.0507	10.7738	10.0125	10.7185
NAPRT1	12.1875	6.3838	9.8919	9.3529	10.1078	10.1798	8.7864	9.0318	10.6824	10.5924	10.5177	9.6129	10.5887	10.0484	9.4609	12.60805	11.8639	11.3021	8.5337	9.2348	10.5199	8.8901	9.0425	9.9971	10.2900	8.3475	9.0398	8.6694	11.4787	8.3828	8.2307	9.8245	6.6283	8.5517	10.9188	9.5091	8.8798	9.5158	11.1382	9.1384	11.3694	11.2536	10.2511	10.3340	11.0505	9.4487	10.3010	10.7398	11.1554
MGST3	11.1631	11.1427	11.9047	10.0384	10.3506	11.8695	11.7390	10.6856	9.9405	11.5466	10.7807	10.1282	10.1331	10.3020	10.0956	10.77605	11.7994	9.9394	10.2056	10.5280	12.7660	9.5380	10.8371	11.8389	12.3137	10.8786	9.9195	10.7778	11.2130	9.7897	12.1372	11.8423	10.2221	11.2688	12.2165	9.8292	10.8537	11.2977	11.5788	10.0278	9.7952	9.5575	10.3649	10.9780	10.1127	10.4454	9.9853	10.8624	9.6942
ZYG11A	2.7661	3.5895	0.8112	5.6804	2.7326	6.4855	1.7169	3.4036	3.7904	6.3895	4.6359	2.0736	3.5685	3.8312	7.0384	4.4374	3.2474	4.8716	7.3565	4.6943	3.3468	2.1422	2.9000	5.9142	6.4653	3.1887	5.3904	3.3978	5.3325	6.2719	5.8543	7.0170	4.5946	4.6639	5.8523	4.5437	5.1296	3.6225	4.7602	6.2379	4.7088	8.1205	7.9586	2.4936	4.2728	5.9849	1.6496	3.3206	5.8478
ORC2L	9.9291	9.1144	9.1386	8.9198	8.9913	9.2801	8.7315	8.2517	8.7414	9.1438	9.6860	8.8036	9.1557	8.1087	9.1080	8.7196	8.3069	8.0587	9.3890	8.9188	8.6853	8.3576	8.3996	9.1944	8.8390	8.7268	9.1165	9.0695	8.7080	9.2382	8.9196	8.4484	8.5089	8.7201	8.4145	9.2141	7.8016	8.1964	8.6519	9.1435	8.7421	8.7276	9.5072	8.8131	8.7818	9.1499	9.3092	9.3862	9.0674
RAB9BP1	0.0000	0.0000	0.0000	0.0000	0.0000	0.0000	0.0000	0.0000	0.0000	0.0000	0.0000	0.0000	0.0000	0.0000	0.0000	0.0	0.0000	0.0000	0.0000	0.0000	0.0000	0.0000	0.0000	0.0000	0.0000	0.0000	0.0000	0.0000	0.0000	0.0000	0.0000	0.0000	0.0000	0.0000	0.0000	0.0000	0.0000	0.0000	0.0000	0.0000	0.0000	0.0000	0.0000	0.0000	0.0000	0.0000	0.0000	0.0000	0.0000
OGFRL1	5.8352	7.2236	8.2044	7.4459	7.7339	7.3169	7.4574	6.6694	7.5273	6.8925	6.9607	6.9135	7.2129	7.3864	6.4169	7.888	7.7420	8.5643	7.9319	7.0375	8.0462	7.1625	6.4462	8.0014	7.3121	6.1238	6.6038	8.5167	7.7771	5.5333	7.1158	8.3161	7.6000	7.3030	7.5899	8.2503	7.4825	7.7321	8.1394	5.7129	7.6979	7.6759	7.8884	8.4887	7.1982	7.5188	8.2660	6.8198	7.9613
PUF60	13.8151	13.5737	12.6620	12.5616	12.5599	13.1270	12.6762	11.9107	12.2440	11.9526	13.1671	13.1725	12.5001	12.8650	12.5678	13.7085	13.2178	13.3807	11.7966	12.8045	12.6488	11.9841	13.0330	12.7535	12.5905	12.4015	12.8478	12.2201	13.2628	12.8160	13.3318	11.8948	12.0814	12.3203	13.5446	12.3348	13.4594	12.6247	13.3472	12.5063	14.4401	12.9121	12.5960	11.7806	13.4954	13.6474	12.7361	14.8844	13.3991
SV2B	0.0000	1.4091	1.7067	2.1300	2.3315	2.3011	3.4678	1.0459	3.3307	2.6228	3.0905	0.8498	1.9205	4.7024	4.7247	2.6233	3.3435	1.5807	1.6960	0.9175	3.0027	2.4731	1.8850	2.3021	2.4541	3.3506	3.3430	2.7639	6.9590	4.4018	1.3084	3.4854	4.6886	1.4873	3.8311	2.2390	4.1123	2.3644	3.7315	7.5809	4.1264	0.5903	3.4023	5.0404	4.2728	1.1458	3.0223	2.7487	3.4501
ZFAND1	9.8512	10.0352	9.8328	9.1957	9.5317	9.4899	10.3353	9.2075	9.5987	9.1927	9.4340	9.9787	9.4805	8.7808	9.4840	10.01685	9.5164	10.0046	9.1772	9.5508	10.3796	9.4840	8.3191	9.9771	9.8963	8.5254	9.5436	9.1305	9.1557	9.5788	9.1442	10.4521	9.0709	9.2338	10.8064	9.4374	8.6625	10.0027	10.0385	9.4180	8.3558	9.5272	10.1054	9.7317	9.8227	9.2360	9.5869	9.8327	9.6568
MYO5B	10.6225	11.6509	10.8572	9.8872	10.1684	11.4619	9.9777	9.6320	11.7554	10.2762	11.4862	11.0836	10.1727	9.4196	10.5967	9.4486	10.0795	11.3770	9.5820	10.9797	9.3205	11.5801	9.8088	10.9618	10.7785	9.1252	9.6724	10.8020	10.6997	9.0987	9.4944	9.1820	9.3629	10.5506	8.8383	10.7968	11.7716	9.3380	9.8625	10.3976	10.0283	10.7677	9.2406	10.8099	10.9834	9.4189	9.8903	10.7433	11.0178
TMEM82	0.0000	0.3515	1.3273	0.4596	0.6209	0.0000	1.2463	4.5459	0.0000	0.0000	0.4081	2.2462	0.0000	0.0000	0.3456	2.57295	3.5983	2.0656	2.0704	0.0000	0.0000	1.0963	0.6217	0.9877	4.9126	0.6241	1.6681	1.2406	2.1468	0.5883	0.7977	0.0000	0.0000	0.5369	1.6481	0.0000	0.7727	2.0064	0.5963	0.6494	3.2758	0.3252	0.0000	0.0000	0.0000	0.7888	0.5607	2.8339	0.0000
PECI	9.8525	9.0869	9.2465	9.9966	9.8481	10.2909	10.1549	9.5674	8.6040	9.4748	8.7770	10.9455	9.6325	8.7843	9.1682	9.19695	10.4516	8.4358	9.9078	8.9734	10.4283	8.6263	9.8396	9.2310	9.0700	9.7129	8.8182	9.4381	9.0867	9.7034	8.9446	10.5022	10.3551	9.2196	10.8600	9.3624	9.3018	9.7321	9.9200	9.6902	10.8423	9.0881	9.2224	9.5885	9.1908	9.9297	9.3460	9.3880	9.4829
OR11G2	0.0000	0.0000	0.0000	0.0000	0.6209	0.0000	0.0000	0.0000	0.0000	0.0000	0.0000	0.0000	0.0000	0.0000	0.0000	0.0	0.0000	0.0000	0.9709	0.0000	0.0000	0.0000	0.0000	0.0000	0.0000	0.0000	0.0000	0.0000	0.0000	0.0000	0.0000	0.0000	0.0000	0.0000	0.0000	0.0000	0.0000	0.0000	0.0000	0.0000	0.0000	0.0000	0.0000	0.0000	0.0000	0.0000	0.0000	0.0000	0.0000
PPID	8.5776	9.9557	9.0324	9.9898	9.2755	9.7066	9.6083	8.7837	8.6441	9.1090	8.9280	9.1139	8.5682	9.3036	8.5426	9.06685	9.7534	9.6889	10.7557	9.1938	9.3107	9.3745	9.9404	9.7691	9.5684	9.9620	9.2181	9.4303	9.7774	9.6306	9.3517	10.4506	9.1596	10.2872	9.8987	8.6597	9.0829	9.3287	9.7235	8.3905	9.0070	9.1014	9.5635	9.4058	9.6925	10.3354	9.5105	9.5127	8.9204
PLVAP	10.0538	7.2369	8.6556	8.7516	7.9796	9.0041	10.3929	11.1139	10.5946	4.2523	10.5683	7.7244	8.7611	10.4007	10.6693	11.292	10.2990	9.4543	8.5250	7.1531	9.9948	9.7255	10.1668	7.3388	9.5491	9.1252	7.3606	10.2759	9.8285	8.3352	7.8120	9.4013	10.3166	10.5691	8.6595	6.4359	10.5352	9.6985	10.7209	9.5013	10.6759	8.7750	4.6070	4.8476	9.0018	9.1548	10.2622	9.8960	8.4668
SLC39A13	10.9067	10.4707	9.3792	10.1190	10.0250	10.1965	10.2796	10.7928	10.4715	10.6663	10.6846	10.1488	9.9458	10.4613	10.3360	10.8605	9.9747	10.6420	10.1169	10.5967	10.4603	10.2788	10.1916	9.7550	10.5231	10.0957	10.1192	10.2418	10.5410	10.3274	9.8717	9.7992	10.8347	9.9995	9.5746	10.0288	10.2200	10.3623	10.7568	10.1981	10.7420	10.2651	9.5928	10.6205	10.3990	10.7803	10.4138	9.6708	9.9760
SLC39A10	11.4275	10.1384	10.5503	10.8179	9.2585	11.3808	10.2128	10.6881	10.2967	10.4346	11.2702	10.6176	10.4594	9.9328	10.3463	9.41865	9.7772	10.1723	10.0317	9.8683	10.3761	9.2022	10.6707	10.5253	10.8904	10.5011	11.0029	11.2065	10.3228	11.0866	10.1120	9.7691	10.7477	9.9758	8.9756	9.6801	9.4963	10.1858	9.6409	11.6644	10.5025	9.8237	9.5975	10.3517	10.5439	11.4574	9.8943	10.2951	9.5093
SLC39A11	8.6730	8.1767	9.5817	8.5812	8.9698	8.2924	8.2297	9.7908	9.9750	8.4422	9.9657	8.4601	9.5625	9.1458	9.6680	9.82655	9.3165	9.0827	8.5350	9.7331	8.8223	9.2667	8.1920	9.1568	8.1315	8.4313	8.8196	9.0723	9.8770	8.8245	9.9159	8.9384	8.6715	9.3540	9.3372	9.5829	9.6047	9.5202	9.4692	7.8462	9.5207	9.9145	9.0399	7.8262	8.9259	7.2420	9.4289	9.3028	9.0167
LOC96610	8.0297	10.2394	9.6659	12.8961	13.1059	11.4954	13.1503	15.5720	12.6583	9.4678	10.9610	9.8053	13.5037	15.5570	12.4221	12.23505	14.8378	13.4648	17.6465	10.3492	14.0800	13.9241	11.5060	9.9981	10.0570	13.5951	12.2176	10.9515	14.7137	14.3187	10.7620	14.8218	12.6836	12.1294	15.0981	18.5994	9.2468	12.1090	14.3233	8.3282	15.9938	9.3866	8.9418	12.5831	10.0353	7.9072	11.4086	14.3039	8.9454
SLC39A14	9.4949	11.4690	10.4350	10.9009	12.3967	10.0971	10.8537	11.0812	11.0927	11.0247	10.4462	11.0389	11.0222	10.5222	10.8001	10.7934	9.9578	10.2719	10.8329	9.8995	11.4158	10.9662	9.5368	9.5163	10.8763	9.1084	10.1951	11.6966	12.1440	10.8395	10.7944	10.5007	11.0310	12.1699	10.2128	11.8441	11.5828	10.9262	10.4904	10.6397	8.9638	10.5135	10.2414	10.8507	11.2478	9.6372	10.5152	9.6830	10.4257
SCN2B	3.6560	8.0337	6.4684	5.7220	3.8524	4.1718	6.4123	4.6310	6.7728	8.5997	5.0024	8.9489	5.1286	6.6551	4.3943	7.3582	6.6011	4.4922	4.5874	7.4963	8.7804	5.5042	8.3623	6.2423	6.7010	7.3943	4.3949	2.4408	7.2811	6.4528	3.9096	4.3125	7.2648	9.4932	6.7163	8.7806	6.0406	8.5178	6.5170	7.5329	5.6911	4.2049	3.5483	1.0210	6.5087	4.7781	4.4683	6.8861	3.2638
CEP120	8.9659	8.0990	9.0674	7.9796	8.6680	7.6906	8.6269	8.0009	8.5786	8.6219	8.7256	7.9811	8.0683	8.0496	8.0240	7.1712	6.8985	7.9232	8.2390	8.2914	8.3288	8.5080	8.7938	8.0873	8.3329	8.8402	8.8015	8.5472	7.4253	8.2555	7.9519	7.8864	8.3722	8.2565	7.1826	8.8595	7.5136	8.6510	7.3141	8.4362	7.1909	8.1034	8.0686	8.3431	7.8438	7.3316	8.5932	6.7558	7.8099
MTMR10	9.5842	8.9542	9.1917	8.3512	9.9673	7.7482	9.4426	9.4321	8.9781	9.4421	8.4611	8.7766	8.5348	8.8379	8.6961	8.5625	8.4817	8.1093	9.1234	9.2327	8.8632	9.6418	9.1377	8.6623	9.1992	9.5704	8.2914	10.2037	8.1110	9.8251	8.2030	8.8389	8.5620	8.7865	8.9347	10.0075	8.7403	9.2120	9.1836	9.8726	9.5621	8.8110	8.5719	9.8846	9.4126	8.7019	8.7054	7.8042	9.1912
EIF1AX	10.3116	11.2300	11.9349	10.4039	10.9316	10.9778	10.3012	10.2888	10.0395	10.0831	10.3209	10.7366	10.5809	9.4143	9.5280	10.27285	10.5486	10.4688	11.3091	9.7693	11.0790	10.4746	9.4857	10.7116	9.7350	9.3429	10.0604	10.3166	10.5328	9.5812	11.1908	11.2364	10.9735	10.2097	10.5016	10.3939	10.6136	9.6886	9.7555	10.5791	11.3134	11.2573	12.0208	10.7273	10.6861	11.0086	10.5184	11.9628	11.9372
EIF1AY	0.0000	0.0000	0.0000	0.0000	0.0000	0.0000	0.0000	0.0000	0.0000	0.0000	0.0000	0.0000	0.0000	0.0000	0.0000	0.0	0.0000	0.0000	0.0000	0.0000	0.0000	0.0000	0.0000	0.0000	0.0000	0.0000	0.0000	0.0000	0.0000	0.0000	0.0000	0.0000	0.0000	0.0000	0.0000	0.0000	0.0000	0.0000	0.0000	0.0000	0.0000	0.0000	0.0000	0.0000	0.0000	0.0000	0.0000	0.0000	0.0000
NTRK2	3.2786	9.4843	7.0845	4.4355	5.8780	5.1131	5.6157	3.7841	6.4995	6.6256	6.2575	3.7905	7.2661	11.0587	6.6447	8.2668	6.0522	7.0833	5.5570	4.3193	5.7661	7.8885	5.0816	5.1723	5.7897	4.3177	8.2570	5.3285	8.2303	9.4811	7.7784	6.7697	6.7090	5.9721	9.2326	6.8153	6.7114	5.9479	5.3903	6.8129	6.6091	6.4587	4.6070	5.7552	6.6755	4.8885	6.1509	4.0469	7.0487
NTRK3	0.9761	7.5658	2.7356	4.0008	1.3859	5.5223	7.9463	0.0000	1.0926	2.2407	9.7711	1.9789	3.1824	6.1225	2.9061	6.06235	3.4335	5.4984	0.4005	0.9175	3.4922	2.0125	6.7576	1.8565	3.9597	6.4075	2.8275	2.6113	9.3141	6.4937	5.9261	1.0144	4.2694	1.4873	1.4369	0.3400	4.0825	5.7897	2.8362	6.8525	5.5421	1.5956	2.3850	1.6129	5.9442	2.2871	5.4589	6.7667	7.5946
ARHGAP23	11.3214	10.7518	8.9223	10.5910	10.2883	11.7424	11.2665	11.9753	11.4257	11.0185	10.4154	11.6772	12.2902	12.6952	11.0043	10.7443	11.1754	11.8495	10.1804	11.4430	10.8199	11.9150	10.3096	10.4157	11.1816	9.5908	11.1281	9.9117	12.5916	11.0569	11.8073	9.3150	11.7979	10.9867	10.5736	10.3079	12.8683	10.7268	11.8209	11.5472	10.7309	11.5418	9.6105	10.6605	11.1651	9.3358	11.2012	11.9933	12.4187
ARHGAP22	4.8603	5.7763	7.7275	6.0093	6.7077	5.9967	5.7566	6.0276	6.3605	7.8546	6.6350	5.4960	6.2145	6.8645	6.1071	6.69505	6.3235	6.2530	6.8880	5.6492	6.1418	6.8526	6.2960	7.0699	6.1152	6.2522	6.4896	7.5260	7.2032	6.3762	5.5132	4.8089	7.2949	5.0646	6.3890	6.7240	6.5571	6.5339	7.3001	5.5474	6.5435	6.3645	6.5138	6.7962	6.7306	3.7923	7.5863	4.9841	6.4923
ARHGAP21	10.4225	9.8518	11.0531	11.1368	9.9528	10.6864	9.2028	11.0475	10.3427	11.4493	10.7306	9.4668	11.0677	11.8969	9.9406	9.71455	9.8258	10.6744	10.9746	10.9110	10.6103	10.5874	11.4867	10.9909	10.4830	11.2086	10.8455	11.0671	10.1671	10.3831	9.7600	9.9339	11.0945	10.4128	10.0264	10.6307	10.4964	10.9399	11.3126	10.4650	10.5690	10.5070	9.9855	10.8535	9.8214	10.6212	11.0266	10.2590	10.4889
ARHGAP20	2.7661	5.1495	9.1250	3.0883	4.0292	5.1490	5.8850	3.1387	7.2300	10.2013	5.9946	7.3494	7.4702	7.9021	6.2162	6.6294	6.1748	7.2321	5.8807	5.1684	9.1391	6.1457	5.1043	8.8862	9.6849	3.6282	8.8293	5.9299	5.8766	6.0154	4.7856	6.8162	8.1774	5.0252	5.7757	5.8348	6.0013	5.7397	7.2670	5.4381	6.3744	6.1756	4.1613	6.6035	7.7129	4.3846	7.4061	5.0568	5.8478
ARHGAP27	8.9547	8.7974	8.5879	8.3511	8.9530	8.0858	8.8174	10.4645	9.1225	9.5994	8.8360	7.9704	9.3687	9.8518	9.3804	9.93215	9.2359	10.1861	9.3818	9.8545	8.4650	9.6201	8.3880	9.2078	8.5244	9.0794	9.1870	9.7626	8.7171	9.7919	9.2105	8.2183	8.9117	8.4494	9.0771	9.3903	9.5844	9.0789	9.1839	8.3405	8.1209	8.8439	8.8793	8.9943	8.8729	7.8452	10.0179	9.5866	10.2121
ARHGAP26	11.1944	9.3984	10.3883	10.6788	10.6694	9.5733	9.3013	10.8223	10.8031	10.6437	10.9668	10.3374	9.4208	8.8518	9.9642	9.3538	9.4891	10.7105	9.2297	10.4323	8.7786	9.5284	8.1434	10.7484	8.9230	9.0134	10.0878	10.5244	9.9778	9.1998	8.5760	8.3322	8.4796	9.8567	8.8821	10.7120	9.4836	9.6913	10.0385	9.1282	9.5217	9.7498	8.1452	10.3743	8.7974	10.6972	11.0369	8.9751	10.0908
ARHGAP25	7.5519	7.4316	7.7429	7.8565	8.5373	8.1334	7.0122	7.4504	7.8931	8.4073	7.7576	6.9038	8.1111	7.7946	7.8789	7.6268	8.1230	9.1307	8.3365	8.1911	7.0160	7.9802	7.3923	8.3358	6.1035	8.4515	7.8187	8.6536	8.2517	8.6850	8.7568	6.8986	8.4278	8.0189	7.6058	9.4815	7.6317	7.9524	8.6184	7.1952	7.5691	8.1322	7.6114	7.7558	8.8331	7.7815	7.9092	6.7171	7.3502
ARHGAP24	5.5377	6.7260	6.2353	6.9463	5.7397	7.0002	7.1062	4.6102	7.5566	7.2293	7.5693	4.2620	5.9412	6.6603	6.4707	6.62085	5.3529	5.6662	5.6971	6.5090	6.0508	6.8714	6.1172	6.2235	6.0435	4.9433	7.3871	6.3888	7.0422	5.4855	4.8608	5.9939	7.3245	4.7630	7.6917	6.7563	6.5131	6.8539	6.7127	5.2888	6.0978	5.5155	6.0696	6.7348	6.5705	3.6037	7.5720	6.2044	5.0344
NARFL	9.1662	9.6702	8.1267	8.6676	9.8028	8.7470	9.5202	9.8820	8.5011	8.6293	8.9510	9.3645	8.4842	9.4450	9.0830	9.8754	8.6568	8.7835	9.7236	9.1319	9.1556	9.1140	9.4954	8.8291	9.4486	9.5085	9.2801	8.9828	8.7660	9.3592	9.8886	9.3639	8.8498	9.2563	8.9131	8.8134	8.7060	9.1535	8.7443	9.2239	9.4850	9.3569	9.1311	8.9258	8.9701	9.3784	9.0979	9.9731	8.8724
ARHGAP29	10.4516	10.7508	10.4731	10.0735	11.2637	11.9001	9.8092	9.8760	11.5550	11.5343	10.6974	10.5946	11.4678	10.7119	9.5886	10.24205	10.6774	11.8598	9.8516	10.8576	11.2827	10.0361	11.6769	11.7003	10.8512	12.2083	11.1171	11.4730	10.2409	10.2759	10.3944	10.9066	10.5405	10.4104	11.1261	11.9112	9.9652	10.6053	10.5006	12.8362	7.9037	12.1019	10.3413	9.6153	11.2929	10.8477	10.5951	10.5617	10.2862
ARHGAP28	5.3105	6.5115	5.6883	7.4334	5.2921	5.9156	7.4423	6.6745	7.2552	6.3342	7.3982	5.8770	6.7205	7.8649	7.8639	6.28865	6.3468	5.6549	6.1052	6.9979	7.7533	7.6202	7.2768	7.0839	5.4995	6.4166	6.7800	7.2146	6.8708	7.1366	6.4855	7.7008	8.4829	5.3302	6.6319	6.8423	6.9656	7.4284	7.3417	8.9043	5.5644	5.5392	6.7243	6.3173	4.7281	4.3846	6.7969	5.5601	4.7627
NFKBIL2	10.8439	10.0501	8.8963	10.1565	10.1886	9.2313	8.2769	9.8005	10.7089	10.0388	10.6984	9.8246	10.2796	10.2335	10.4336	11.4321	10.2839	10.5681	9.7066	9.7592	8.4472	9.5503	8.7749	10.0728	10.1520	8.7018	10.3520	9.9154	11.0168	9.8938	8.4493	8.8644	8.7004	9.1358	9.7970	9.2924	10.2223	9.4365	11.1772	10.6123	11.4027	10.4022	9.5298	9.1748	11.2151	9.6945	10.2930	12.6107	11.3012
LOC150197	6.8829	4.3446	4.0419	4.2770	4.3666	4.3675	3.3433	4.6717	2.5627	4.5099	6.2010	3.5808	3.0430	1.2813	2.1758	1.5466	2.0936	2.5308	4.5286	1.3112	2.5501	4.2637	2.2543	2.2030	4.3248	5.0175	2.9945	3.3014	3.3547	1.8145	2.1119	2.4828	0.4919	2.6805	3.4911	6.0175	2.1835	4.4175	2.1961	2.1411	2.5571	2.0997	1.0883	2.6198	2.5315	3.0490	6.9872	2.5617	3.7274
PCGF1	8.6419	8.7531	8.6089	8.6380	9.1063	8.6294	9.2107	8.3349	8.2198	7.9294	8.8142	8.0008	8.4305	8.1143	8.1211	8.9016	9.4220	8.1646	8.7773	7.8842	8.9771	7.8746	8.5461	8.4279	8.7648	8.7008	8.1961	8.2983	8.7026	8.4076	9.2495	8.9399	8.8203	8.6650	8.9169	8.1047	8.5646	8.8481	8.5112	8.1417	7.8311	8.8014	8.6284	8.0914	8.2697	8.3282	8.1061	7.7298	8.0268
SYDE1	6.7336	9.2540	7.7429	6.6393	8.5394	9.1397	9.2017	6.2184	10.1166	8.7571	7.7357	8.3028	9.4249	9.5009	9.0700	9.66175	7.8357	8.6865	8.0860	9.2843	9.4148	8.9209	8.9915	8.5170	9.4463	8.3209	7.9591	9.0050	8.5434	9.5217	10.0354	8.0424	8.9397	9.1097	7.7472	9.4954	8.8733	10.0143	9.4064	8.9473	7.5315	9.0299	8.8408	7.2606	9.0783	6.9623	7.0583	7.3652	6.2122
DDIT3	8.9179	9.1582	8.8220	9.9386	9.1820	8.8050	9.4316	10.6538	8.4881	8.9563	9.5297	8.3852	8.2230	8.8534	8.6339	8.361	9.2866	8.7884	8.4189	9.1152	8.5650	8.4207	9.7822	8.9760	8.1928	9.8406	9.4343	8.4313	8.8618	8.6442	9.4914	8.6874	9.0328	8.8010	10.2323	8.8717	8.6356	9.8847	8.2234	8.7864	9.8407	8.3854	9.3292	8.8532	8.7524	9.8645	9.7168	8.1711	8.8850
DDIT4	8.8099	10.3365	8.5765	8.6298	11.6094	10.7960	10.6947	11.3892	10.2841	12.5212	11.8012	9.7723	10.5220	11.1090	11.9021	11.40295	9.1866	9.7955	10.2312	9.0917	11.6598	10.2093	9.9124	9.9860	11.3859	9.6610	8.9900	11.4417	10.8622	8.2120	11.3976	11.1571	9.9382	9.3359	11.7985	11.7480	9.7140	11.3649	9.3521	8.7518	9.3327	9.2944	11.7777	11.8012	12.2125	8.4839	10.4308	10.3262	10.4012
NFKBIL1	10.2556	8.6178	9.5874	9.5022	9.5847	9.5168	9.4130	9.1599	8.7667	8.2134	8.7323	8.8165	7.7570	9.0796	8.9192	9.90945	9.9406	8.1606	9.0994	8.4899	8.4562	8.3709	9.9848	8.4910	9.3015	9.6119	8.9486	9.6271	9.5037	8.6885	8.7592	8.3185	8.8125	9.1400	9.4463	8.5898	9.1627	9.4743	9.5967	9.2797	9.9831	8.4866	8.9760	9.3224	9.4527	9.1357	10.0237	8.6740	8.1943
SLCO4C1	6.3786	4.6758	6.4436	6.9463	5.7896	4.8106	3.4678	4.1440	4.4187	5.7859	5.8136	2.1625	4.7348	4.1253	3.4254	3.4747	3.1446	4.0815	3.4489	3.3484	2.5501	1.3320	5.2131	0.7271	2.1243	5.6354	7.5964	4.6352	5.4676	4.0537	2.7880	5.1570	3.6296	4.9847	5.3163	5.1625	1.2732	4.7764	0.0000	3.5258	3.8469	1.5956	4.9069	5.1280	2.8828	3.4521	5.3028	3.3784	4.0201
RXFP3	0.0000	1.6815	0.0000	0.4596	0.0000	0.0000	0.9373	0.0000	1.7072	0.3636	1.2063	0.0000	0.3546	0.0000	0.0000	1.6442	0.0000	0.0000	0.0000	0.0000	0.0000	0.8145	1.0548	0.7271	0.0000	0.6241	0.0000	1.0159	0.3377	1.0050	0.0000	0.5945	0.8581	0.0000	0.0000	0.3400	0.7727	2.0064	2.0252	1.2758	0.2399	1.1788	0.8834	0.0000	0.0000	1.1458	0.0000	0.0000	0.0000
COL19A1	0.0000	3.9910	1.5295	3.3227	1.0535	7.3010	0.0000	3.1957	1.0926	0.0000	4.9113	0.0000	0.0000	0.4412	1.8901	0.1431	0.7256	0.0000	1.9561	0.6714	0.0000	0.4640	0.6217	0.9877	1.4222	0.0000	4.0601	0.7497	0.8408	3.0531	0.0000	0.0000	0.0000	2.9567	0.0000	3.6355	1.0445	1.5291	0.0000	1.7111	0.7856	0.3252	0.0000	0.5990	0.0000	0.3132	0.0000	0.8618	2.2143
NKRF	8.3655	8.3696	8.7318	8.7541	8.1802	8.7988	7.4944	8.1829	8.2945	7.8846	8.4134	8.9690	8.0056	9.1089	7.7415	7.94005	8.1230	9.4819	8.0911	7.8715	8.2543	8.9643	8.9050	8.8436	9.0118	9.1693	7.6029	8.2619	7.8711	7.6356	8.6145	8.4879	7.6592	8.6310	8.2071	8.4020	8.4640	8.4051	7.9789	8.0914	8.3381	8.6562	8.4782	8.0996	8.1290	9.4671	8.3281	8.6826	8.2217
PCGF2	10.0878	10.8016	9.2501	12.4611	10.8383	11.5301	10.6347	11.7057	10.2940	9.3032	9.7748	10.4850	10.0576	10.7776	10.1645	10.4277	9.5746	8.9028	9.0268	10.3345	9.8773	10.2667	12.1068	9.5771	10.1249	11.9375	11.4755	9.1225	10.0238	11.4692	10.8836	10.2229	10.9971	10.5681	10.9193	9.3528	10.2201	10.4327	10.4413	11.4542	11.2290	8.7808	9.8493	10.6315	10.1899	10.7038	10.2710	10.5898	10.2610
TMEM84	6.3617	5.5571	5.9218	4.7288	1.6559	5.2352	5.3505	1.9408	4.3130	7.5158	3.0341	2.2462	2.1186	1.0517	1.3917	3.02245	2.4790	1.5807	2.3674	1.3112	1.0560	1.7120	3.0006	4.4358	2.9486	3.6900	3.5178	3.2506	2.5875	3.1381	2.9345	3.4854	3.4265	3.7682	3.9151	6.1903	1.4705	3.5776	0.5963	2.8587	7.0063	4.4415	5.6190	2.7358	2.0662	3.3528	4.3888	1.3976	2.4940
SMAD2	10.6557	10.7545	11.1650	10.9529	10.8444	11.4594	10.7601	10.7590	11.5939	10.3582	11.0250	11.0524	10.1492	10.4769	11.1553	9.69915	10.0281	10.8795	10.6775	10.1094	10.5714	10.7833	10.4733	11.2092	10.9492	10.4082	10.6333	11.1910	11.3165	10.1742	10.0083	10.3734	10.8996	11.1390	10.9611	10.4506	11.8705	10.6598	10.1622	11.5328	11.0882	10.3449	10.0972	10.8320	11.9072	10.7264	10.2391	10.0306	10.6488
MYSM1	7.0606	5.3580	5.6236	6.3115	6.4919	6.4926	5.4892	5.5034	6.9941	6.7149	7.4093	5.1389	6.4985	5.3084	6.0075	4.98305	4.0606	5.6085	5.2645	6.5043	4.5972	6.2210	3.8000	6.7303	6.9434	6.6049	5.5599	7.0830	4.9073	5.5566	5.7493	6.0505	4.5199	4.6639	4.8452	7.0475	5.5121	5.2609	5.2615	7.9444	4.9642	6.4294	6.7734	6.1601	5.5369	5.6851	6.4346	5.3448	5.4494
ATG2A	11.0701	9.4014	10.4754	10.3543	10.0497	10.8303	8.9673	11.3423	10.4799	10.7348	10.0275	10.8179	10.6545	10.7036	10.6023	11.1297	10.3476	10.4905	10.1474	10.6796	9.7981	9.6028	10.4158	10.5754	10.5004	10.0596	10.4531	10.6778	10.8970	10.4511	9.4638	8.8661	10.7233	10.2898	9.6183	9.7019	10.1285	10.4238	10.6260	10.3418	11.3127	10.8896	9.9677	10.1515	10.1435	9.9472	10.0684	10.2862	11.3189
LOC162632	4.2023	7.7590	2.6515	7.5242	3.2227	2.7386	7.6151	7.5602	6.2342	3.5719	8.7564	3.1303	6.6470	4.4186	5.3971	3.604	3.3435	7.0770	5.3234	5.6661	3.3468	4.5238	8.7312	6.3738	4.7474	11.3305	4.3023	3.4754	5.5267	4.6095	5.8907	4.5509	5.8653	3.0166	5.2038	4.0369	3.3520	6.5989	4.6172	6.8835	3.4411	5.0378	3.0070	6.7273	4.0128	4.8454	6.1461	7.2439	9.3824
ATG2B	9.9686	9.0332	8.6650	8.5812	7.5903	8.2204	8.1106	8.6638	10.8162	9.7834	9.9543	10.2725	10.1934	9.6309	8.7581	8.7651	9.0313	9.3206	8.7237	9.4639	9.0828	9.8886	8.6269	9.1351	8.9608	9.0462	8.4793	9.0193	9.3219	8.7615	7.8049	8.4652	9.7509	8.7746	8.7496	10.1153	9.6626	9.5423	9.4681	9.1194	9.6784	9.1542	9.3861	7.9928	8.9493	8.9422	9.3679	9.1273	9.3662
PPPDE1	9.5499	10.4617	10.5503	11.1320	10.5163	10.9401	10.7184	10.2084	10.5104	10.7548	10.5981	9.7968	11.3016	10.4321	10.4571	9.1378	9.8708	10.0301	11.0777	10.5487	9.8353	10.5092	10.0166	10.7618	10.1284	10.0360	11.0203	10.4257	11.0168	9.6934	11.1109	10.9993	10.3009	10.5941	10.4763	10.3423	10.2551	10.5461	10.1177	10.9311	10.7934	10.6759	11.6480	10.1118	11.0693	11.4086	10.4208	9.8243	10.3180
PPPDE2	7.9576	8.1517	7.8268	7.9250	8.6813	8.6871	9.0230	8.3269	8.0202	7.4464	8.1334	7.6379	7.8900	8.1601	8.2003	8.8556	9.1834	9.1276	9.2173	8.2818	8.6853	9.0128	8.2544	7.7457	7.9893	8.5360	7.2535	8.0575	8.5576	7.3630	8.9273	9.3538	7.7409	8.9413	8.7250	9.1900	9.1192	8.7841	8.4909	6.8310	8.3333	8.7973	7.8396	8.8602	8.1494	8.4927	9.1633	9.1658	7.6142
BMP7	10.6669	12.5542	8.1575	10.3343	11.5677	12.2774	10.8523	9.4167	6.8314	11.1762	11.0054	11.9045	9.3282	11.7641	8.7599	13.0174	7.0697	11.4286	11.7942	12.5558	10.5441	12.2387	11.6491	10.1024	8.3404	11.4759	9.5678	9.6407	7.7526	11.8494	8.0089	10.2214	11.1649	7.3986	12.8850	2.9836	10.0214	9.9883	12.0926	12.5361	5.5808	10.3149	12.2461	3.1243	10.5159	11.1690	1.8530	12.5488	10.4948
C1orf38	10.0990	10.7621	8.4327	11.0444	11.0499	11.2589	10.9042	11.4202	9.0548	10.4292	9.2733	8.6745	11.4222	10.1956	11.2311	9.125	10.0090	10.5500	10.8004	11.8333	8.0521	11.0191	8.5688	10.3640	8.5006	9.0058	10.9701	11.1095	10.6981	8.7921	11.4195	10.8119	10.0213	9.9111	9.2730	10.9868	10.3498	10.0460	11.1548	11.5193	7.8550	9.3630	8.1609	9.5052	9.4996	9.9058	9.6645	9.6816	10.7919
BMP5	2.5449	0.0000	0.0000	0.0000	0.0000	0.0000	0.0000	0.0000	0.0000	0.0000	0.0000	0.0000	0.0000	0.0000	0.0000	1.70675	0.0000	0.0000	0.0000	0.0000	0.0000	0.0000	0.0000	0.0000	0.0000	0.0000	0.0000	0.0000	0.0000	0.0000	0.0000	0.5945	1.3925	0.0000	0.0000	0.0000	0.0000	0.0000	0.0000	0.0000	0.2399	0.3252	0.6444	0.0000	0.0000	0.0000	0.0000	1.1545	0.0000
BMP4	4.4775	6.9193	8.4483	4.7888	5.8243	6.4209	8.5550	4.5013	7.6161	6.2223	5.8467	8.4710	7.2530	7.7158	8.0043	8.464	7.6604	5.6202	5.8166	5.4966	9.1280	8.0124	9.2711	6.4349	10.3519	7.2427	8.2425	7.3772	7.6895	7.7344	7.0247	7.7966	9.6741	6.5735	6.2258	4.7714	7.9203	8.5573	8.3166	5.2992	5.0136	6.1243	9.7148	5.1280	6.9604	5.3149	6.6981	6.3416	5.9206
BMP3	0.0000	0.3515	4.1684	5.6045	0.6209	2.5364	3.8801	2.4889	3.5788	6.7383	6.7225	0.3419	3.4631	4.3444	2.4143	5.3338	2.4790	4.5175	2.4542	1.4739	1.3890	7.6881	0.0000	1.2083	0.0000	0.0000	6.9421	0.7497	3.7436	2.4676	1.3084	3.8339	2.7417	1.8896	2.5098	5.9322	0.7727	0.4617	1.0169	6.6832	0.2399	3.0140	3.5132	7.9664	3.1651	2.8204	4.1395	3.8153	4.6719
BMP2	4.8114	4.2219	7.7928	3.2676	3.1371	2.5364	6.0830	3.9256	5.3582	3.0794	4.0324	1.7685	4.0530	6.4283	4.2983	6.18015	4.4962	5.5967	3.2203	4.1610	7.7570	4.9350	4.6266	2.2030	5.0409	4.8916	2.5339	4.3277	4.3399	4.3845	3.0676	4.1562	7.2874	4.1071	3.9151	3.4724	4.5651	6.4740	5.0770	3.0191	2.3163	2.5367	5.3268	4.9711	4.5917	1.9674	3.2191	3.2603	4.4926
BMP1	10.5405	9.8668	9.3080	10.3068	9.4553	9.7453	11.2673	10.7905	10.9386	10.3131	10.4109	9.3680	9.5481	10.4649	10.5370	10.93665	9.9348	10.4745	9.3689	9.3473	9.7823	10.2042	9.9631	8.8599	9.9666	9.0269	9.9012	11.2467	10.5952	9.1444	8.9799	9.1667	10.7643	9.2816	8.7510	10.6341	10.5042	10.5606	10.8445	11.0105	10.4572	9.6553	8.9606	9.9471	10.1210	9.4770	9.0853	9.7191	10.2716
GPR4	6.5816	5.7691	5.8762	6.1224	6.5878	6.4714	7.1253	6.7761	7.6381	4.9318	7.5291	4.9142	6.6260	7.3552	7.6819	7.6773	6.6108	6.7459	6.3455	5.4088	6.8164	7.2113	6.5072	4.8005	6.3902	5.6036	6.1786	7.2013	6.6193	4.6678	6.1969	6.2570	6.8929	7.0018	6.2823	6.2669	7.4122	6.5280	7.9130	6.1483	6.8454	6.9257	6.0267	5.6991	7.5690	5.4571	7.1187	6.1222	5.6623
C1orf31	8.1118	8.5557	9.6127	8.8720	8.9898	10.0149	9.6904	8.9242	7.5738	8.0388	8.5277	8.6039	9.2985	7.8222	9.1101	8.587	9.4533	7.0748	9.9819	8.3050	8.1430	8.1107	9.7036	8.7718	7.7401	10.0581	8.2404	8.6376	9.1597	7.3453	10.3664	10.4384	7.9686	9.1932	9.6909	8.0348	8.5834	9.0910	8.6519	7.6519	8.9700	8.4967	9.2032	8.8634	8.2956	9.6481	8.9705	7.7326	7.7623
RLIM	10.2715	10.2502	10.7151	10.5769	10.1748	10.0861	9.7047	9.8199	10.6553	9.8030	10.5032	10.4952	10.6084	10.7144	9.7855	9.85225	10.3146	10.2663	9.7011	10.0690	10.2842	10.6127	9.3314	10.7265	9.1772	9.3750	9.4728	10.2704	10.2258	9.1139	9.7017	10.1106	10.1512	10.6906	9.7043	10.6031	10.1087	9.9005	9.7792	10.4861	10.6581	10.4612	10.2361	9.7798	10.4737	9.9521	10.6962	10.7155	10.9883
OR5R1	0.0000	0.0000	0.0000	0.0000	0.0000	0.0000	0.0000	0.0000	0.0000	0.0000	0.0000	0.0000	0.0000	0.0000	0.0000	0.0	0.0000	0.0000	0.0000	0.0000	0.0000	0.0000	0.0000	0.0000	0.0000	0.0000	0.0000	0.0000	0.0000	0.0000	0.0000	0.0000	0.0000	0.0000	0.0000	0.0000	0.0000	0.0000	0.0000	0.0000	0.0000	0.0000	0.0000	0.0000	0.0000	0.0000	0.0000	0.0000	0.0000
PCGF6	5.3105	6.6207	7.1511	7.0804	7.9533	6.6324	7.0426	6.2987	6.7222	7.2015	6.1945	6.5760	7.2291	7.1525	7.1690	6.8227	6.8420	6.2530	8.3577	7.1011	7.0039	7.5807	6.9268	7.2010	6.9694	6.9588	7.7906	6.8935	6.6115	7.6411	7.1907	7.8988	6.9414	6.8745	7.7357	5.7376	7.6213	6.4305	7.1575	7.2338	6.5684	7.0520	7.4946	8.0887	7.4023	6.7511	6.9433	6.9872	7.6645
C1orf35	8.4397	8.1349	8.3416	9.2384	8.4108	8.9806	8.5374	8.0009	7.6732	8.0668	8.3756	8.4677	8.1241	8.0631	7.8656	8.94435	9.1221	7.4350	9.0392	8.1314	8.3069	8.1028	9.2698	8.2972	7.8066	9.2612	8.5003	8.0501	9.0325	7.7103	9.2185	9.0919	8.0079	8.3230	8.3761	8.0304	7.6597	9.0930	8.2034	8.4147	9.5345	7.7808	8.8355	8.2824	8.6217	9.2429	8.7637	8.5816	7.7312
SSFA2	10.2209	10.3060	10.8948	10.1210	10.3979	9.6669	10.5143	10.1582	10.3627	10.6377	11.7756	10.4036	10.2457	9.7435	10.4778	10.75125	10.2642	11.3249	10.2559	10.3947	10.3078	11.1354	9.4327	10.8879	9.6052	9.6059	10.4159	10.3027	10.4618	10.5160	10.4253	9.5083	10.2426	10.1964	10.6099	11.0742	9.4111	10.4513	10.5967	9.4489	10.7522	9.8059	10.1087	10.7692	10.1617	10.5226	10.8467	10.2372	11.2103
FEM1C	9.9532	9.3450	9.2321	9.0953	9.4520	8.6593	9.9619	9.4559	9.9460	9.8145	9.8565	9.5525	9.5406	9.5886	9.8722	9.2357	8.7141	9.7192	9.3256	9.3906	9.7255	9.7378	9.6349	8.8446	8.9247	9.3174	9.6546	9.3384	9.3681	8.9539	8.4011	9.0619	9.3405	9.1215	9.6737	9.6422	9.1201	9.6177	8.8165	9.4876	8.3803	8.8986	8.5622	10.1443	9.1610	9.4065	9.4184	8.0980	10.5874
TERF2	8.8707	9.5286	9.4455	9.3751	10.1630	9.4589	9.2491	8.8716	9.1169	9.3737	9.2062	9.8450	9.0160	8.8440	9.1262	9.00835	8.7906	9.1561	9.0876	10.1671	8.9284	9.3420	9.2972	9.7290	9.0670	9.2815	9.9611	8.8314	9.6363	10.2747	9.6141	9.1225	9.6582	9.3208	9.0657	9.5352	9.2995	9.8064	9.0996	9.8654	9.3679	9.3169	9.3323	8.3362	9.1569	9.6490	9.5361	8.9479	8.5107
TERF1	8.7689	9.6959	9.6626	9.3612	10.3305	9.0840	9.1067	9.3524	9.6846	8.9815	9.0760	10.0576	9.7147	8.8006	9.4153	9.76725	9.7523	9.8243	9.6306	9.4209	9.4273	9.2133	8.9560	9.9323	9.5020	9.0927	9.3984	8.9789	8.7126	9.1954	8.5676	9.4725	9.0164	9.3248	9.7671	8.9576	8.5673	9.6225	9.7851	9.5092	8.4113	9.6426	9.5049	9.6341	9.1769	9.3763	9.5129	9.8948	10.1559
ASF1B	9.0863	10.7880	9.8752	10.7622	13.3456	11.3069	8.7393	9.5626	10.5704	10.2859	10.0203	10.1847	10.5377	9.3953	10.9558	9.9781	9.9300	10.1248	11.6025	9.7387	9.6364	10.4861	9.2811	9.6299	12.3620	9.9367	10.1735	9.7792	10.8647	10.6129	10.2944	10.4432	7.0021	11.9983	9.8968	9.6669	10.5709	8.8279	11.3889	9.7714	10.5775	11.0966	10.5895	10.4431	10.5292	9.8030	10.8428	10.1506	10.5828
LOC344595	5.0824	8.2635	8.0690	6.8511	6.0163	8.1244	7.7396	6.5212	6.8122	7.2539	7.1318	5.0250	6.8020	6.1001	7.9548	7.77695	5.3297	6.5453	8.0306	7.9805	7.7748	6.5711	7.7581	7.6216	7.6901	7.8484	7.5401	7.1503	6.0006	7.6320	6.7408	7.0562	7.0427	8.5911	8.4395	6.7491	6.2961	7.3638	6.2328	6.8019	6.0315	7.2966	7.3528	7.1394	6.9229	7.3031	7.3358	6.4867	6.6288
GOLGA8E	0.0000	0.0000	0.0000	0.0000	0.0000	0.0000	0.5435	0.0000	0.0000	0.0000	0.0000	0.0000	0.0000	0.0000	0.0000	0.0	0.0000	0.0000	0.0000	0.0000	0.0000	0.0000	0.0000	0.0000	0.0000	0.0000	0.0000	0.0000	0.0000	0.0000	0.0000	0.0000	0.0000	0.0000	0.0000	0.0000	0.0000	0.0000	0.0000	0.0000	0.0000	0.0000	0.0000	0.0000	0.0000	0.0000	0.0000	0.0000	0.0000
NDUFAF1	8.0288	7.4948	8.3616	6.8881	8.0603	6.6068	8.5014	7.0632	7.1632	8.4422	6.5520	8.0885	7.0374	7.9777	7.6857	7.9937	8.4131	7.0533	8.1892	7.3389	7.4844	7.4585	7.5458	7.8661	7.8245	7.5482	7.3179	7.5680	6.9029	7.4775	7.1158	7.7732	7.3642	7.6781	7.9550	7.4364	7.0296	8.2057	8.2257	7.2146	7.8504	6.5780	6.3689	7.9333	7.0058	7.4098	6.9433	7.6961	7.3326
GOLGA8G	0.0000	0.3515	1.0923	0.0000	0.3436	0.0000	1.2463	0.0000	0.4621	0.0000	0.0000	0.0000	0.0000	0.0000	0.0000	0.2625	0.0000	0.0000	0.0000	0.0000	0.0000	0.0000	0.0000	0.0000	0.0000	0.0000	0.0000	0.4230	0.0000	0.0000	0.0000	0.0000	0.0000	0.0000	0.0000	0.0000	0.0000	0.0000	0.0000	0.3610	0.0000	0.0000	0.0000	0.0000	0.0000	0.0000	0.0000	0.0000	0.0000
FEM1A	10.3486	9.8283	9.2828	9.9438	9.1696	9.1848	10.1750	9.3672	10.6508	10.2069	9.7685	9.3622	9.2245	9.9652	10.7459	10.04435	10.3352	9.5317	9.5467	9.2509	9.1603	9.7974	8.7602	8.9331	9.1925	8.0751	9.7501	9.8020	10.6917	8.9728	8.4491	8.9592	9.7488	9.1366	9.0378	9.0060	9.2670	9.7102	9.3689	9.6829	9.7115	9.5908	8.9499	9.1239	10.1964	9.3905	9.3011	9.9327	9.5189
GOLGA8A	10.7996	7.4881	9.4626	9.3833	9.4263	8.0020	8.3719	9.0041	10.2510	8.8807	10.5834	9.6798	7.9119	10.8834	9.7249	7.4671	7.9583	9.6875	9.8954	9.6242	7.3761	8.4036	8.1760	9.8441	11.1806	10.5679	8.1702	9.3662	7.6503	10.7100	7.5502	7.9353	6.8730	8.5378	6.1498	11.0261	8.8917	10.5222	8.8489	11.6632	7.3594	8.3888	6.9774	9.7764	10.0083	9.8432	8.6021	7.7790	10.1203
GOLGA8C	0.0000	0.0000	0.0000	0.8078	0.0000	0.0000	0.0000	0.0000	0.0000	0.0000	0.0000	0.0000	0.0000	0.0000	0.0000	0.53425	0.7256	0.0000	0.4005	0.0000	0.0000	0.0000	0.0000	0.0000	0.0000	0.0000	0.0000	0.7497	0.0000	0.3239	0.0000	0.5945	0.8581	0.0000	0.8904	0.0000	0.0000	1.3271	0.0000	0.0000	0.0000	0.0000	0.0000	1.0210	0.0000	0.0000	0.3074	0.0000	0.4125
GOLGA8B	11.8695	8.0932	9.7404	8.4847	9.3241	6.7066	7.5090	7.9271	9.3807	9.0902	9.4442	8.7255	6.1537	9.3068	9.4352	6.5013	5.9183	7.6505	8.4264	8.5112	4.8875	7.6202	7.7144	8.7009	9.5716	10.2492	8.6105	8.6814	3.8529	10.2664	7.0247	5.8735	4.3290	7.6460	6.9534	9.3758	7.2301	9.3014	7.1882	10.5361	8.1524	7.8424	8.5471	9.0996	8.2396	8.0676	8.8472	6.9109	9.5436
MARCH11	0.0000	4.5283	0.0000	3.7822	0.3436	1.4573	3.4678	0.0000	0.4621	0.3636	0.0000	0.0000	0.6389	3.0893	2.8530	0.1431	0.0000	0.4836	0.0000	1.6202	0.0000	0.4640	1.0548	0.9877	0.0000	0.6241	6.1959	0.0000	1.2133	6.5255	0.0000	0.0000	0.4919	0.0000	0.0000	0.3400	0.0000	2.0064	1.0169	3.5609	0.0000	0.0000	1.7015	0.0000	0.0000	0.3132	0.0000	0.4944	0.9949
MARCH10	2.7661	3.7452	2.3648	5.1778	0.9327	5.5605	4.3042	4.9563	2.1368	2.3240	5.7330	0.0000	0.9509	1.4342	2.3711	2.60065	1.5660	0.9200	2.0291	4.4607	0.0000	1.4327	4.3114	1.8913	0.6415	4.7188	3.2965	1.7592	4.7341	6.2608	3.1658	6.2102	1.5767	4.7752	3.7088	2.5841	3.8001	2.7498	2.2912	3.0312	2.5415	1.9818	1.5845	1.3471	1.0201	1.6097	4.2019	0.0000	4.0463
LOC100125556	7.6367	7.1558	6.5037	6.4522	6.4960	6.9051	4.8571	7.6506	6.0158	7.4729	7.2267	7.9620	6.4204	6.3407	8.2550	6.253	8.4332	6.3204	6.5815	7.4173	8.1568	6.6478	6.9680	7.4475	6.4471	6.8188	6.0426	6.7392	6.3668	7.7528	6.9561	5.4573	6.6416	6.9459	7.3008	6.5131	5.6069	6.3211	6.8240	6.9758	7.7148	7.2155	7.2205	6.5476	7.3360	6.5609	8.7852	8.3243	7.9595
CT45A1	0.9761	5.2781	0.0000	11.7378	7.6820	3.3457	8.6468	1.2748	2.1368	0.0000	0.4081	1.9789	1.0801	0.0000	1.0584	7.8574	0.0000	0.0000	0.4005	9.6209	0.6226	2.7421	7.2818	0.7271	2.4541	5.5039	0.0000	0.0000	8.9534	0.5883	0.0000	0.0000	6.2201	8.3552	7.3618	0.0000	0.0000	4.1060	0.5963	0.0000	0.0000	0.0000	0.0000	0.0000	3.1651	0.0000	0.0000	6.8661	1.7297
PTOV1	11.8613	11.7489	11.8294	11.9703	11.1398	12.1080	11.7274	11.5240	12.1790	11.4850	11.9989	12.3027	11.4573	12.5789	11.8033	12.47815	12.8750	11.5800	11.3693	11.7119	11.2422	11.8149	12.4788	11.4580	12.2310	12.2797	12.1781	11.6585	11.8204	12.3127	11.2953	12.6858	11.7056	11.4828	11.7757	10.6367	11.3526	11.6756	11.8589	12.0713	11.9716	11.0949	11.4044	12.0193	12.0639	11.5917	10.8497	12.0180	11.2703
CT45A3	0.0000	0.0000	0.0000	4.9446	0.0000	0.0000	6.6406	0.0000	0.0000	0.0000	0.0000	0.0000	0.6389	0.0000	1.0584	2.5357	0.0000	0.0000	0.0000	2.7450	0.0000	2.0125	0.0000	0.0000	0.0000	0.0000	0.0000	0.0000	0.6284	0.3239	0.4533	0.0000	0.6683	0.7569	5.3400	0.0000	0.0000	2.2547	0.0000	0.0000	0.0000	0.0000	0.0000	0.0000	3.0364	0.0000	0.0000	0.9651	0.0000
CT45A2	0.5691	6.6647	0.0000	7.6307	7.5227	6.1902	10.4203	1.0459	5.2479	0.0000	2.3921	2.2462	0.3546	0.0000	2.5538	7.94975	0.0000	0.0000	3.3161	9.0637	0.0000	2.8971	7.5950	0.5768	5.0891	8.4534	0.5217	0.7497	8.3486	0.3239	2.5359	0.0000	6.4236	7.8459	6.8043	0.1800	0.0000	6.1908	0.0000	0.0000	0.0000	0.0000	0.1900	1.3471	4.4410	0.0000	0.0000	5.7140	3.2132
CT45A5	2.5449	7.3485	0.4619	10.0224	6.3469	6.1729	9.0481	3.1387	6.6262	0.0000	1.5662	3.5138	0.3546	0.0000	0.3456	6.1484	0.0000	0.8452	1.9561	7.4796	0.0000	4.9703	5.5647	0.0000	6.1035	5.8671	0.0000	0.0000	8.9026	0.8116	3.4552	0.0000	6.6977	6.6402	5.8629	0.0000	0.4374	4.3119	0.5963	0.3610	0.0000	0.0000	0.0000	0.0000	6.4960	0.0000	0.3074	3.1317	4.4926
CT45A4	0.5691	4.6753	0.0000	9.3271	2.7797	1.8556	6.7597	1.6459	1.7072	0.0000	0.0000	0.0000	0.0000	0.0000	0.0000	5.8405	0.0000	0.0000	1.6960	6.9125	1.0560	0.0000	3.4865	0.5768	0.0000	1.9252	0.5217	0.0000	8.3172	0.3239	0.0000	0.0000	0.7784	6.1146	6.1752	0.1800	0.0000	0.0000	0.0000	0.0000	0.0000	0.0000	0.1900	1.3471	3.8596	0.0000	0.0000	4.9011	1.8670
RASSF7	10.7478	11.0929	10.1159	9.7587	11.1168	12.0880	10.1561	12.2169	11.1706	11.5118	11.6869	11.2198	10.9229	10.8146	10.9812	10.06895	10.2355	10.5569	10.5107	11.3108	9.4295	9.9590	9.8183	10.8874	11.1757	10.2395	10.5128	10.1881	11.9404	10.5103	11.7657	11.1275	10.6656	10.0222	10.5235	10.0059	10.1105	10.7686	10.2539	10.2271	11.1962	10.5520	9.3285	10.0942	10.7028	10.8653	10.0433	10.3376	10.1533
CT45A6	0.0000	0.0000	0.0000	0.0000	0.0000	0.0000	0.0000	0.0000	0.0000	0.0000	0.0000	0.3511	0.0000	0.0000	0.0000	0.0	0.0000	0.0000	0.0000	0.0000	0.0000	0.0000	0.0000	0.0000	0.0000	0.0000	0.0000	0.0000	0.0000	0.0000	0.0000	0.0000	5.8245	0.0000	0.0000	0.0000	0.0000	0.0000	0.0000	0.0000	0.0000	0.0000	0.0000	0.0000	0.0000	0.0000	0.0000	0.0000	0.7328
LPPR5	0.0000	1.0730	0.8690	0.8078	0.0000	0.0000	0.5435	0.0000	0.0000	0.0000	0.0000	0.0000	0.3546	1.0517	0.3456	2.10585	0.0000	0.0000	1.3785	0.0000	0.0000	0.0000	0.6217	0.0000	0.0000	0.0000	1.4554	0.0000	0.3377	1.4365	0.0000	0.0000	0.0000	0.0000	0.0000	0.3400	0.4374	2.1358	1.0169	0.8897	1.4903	0.3252	2.5327	0.0000	0.8456	0.3132	0.5607	0.4944	0.0000
LPPR4	5.7855	4.7368	5.7604	3.9666	4.1433	5.5892	7.7334	4.3081	8.1448	4.4544	6.2637	2.5395	4.8783	7.7183	7.1193	4.683	3.5983	6.3265	3.3161	3.8997	8.1676	7.4984	6.9893	5.2735	5.4449	4.9433	5.1984	6.8684	6.6836	4.5173	5.6361	5.7695	6.6921	7.0068	4.3966	4.2733	7.9350	8.1759	7.9876	4.7013	2.7245	2.1823	4.7345	2.3554	5.8674	3.7145	7.0635	7.5306	5.0632
LPPR3	3.4157	7.1554	0.0000	6.2909	0.6209	0.5226	4.4622	5.1467	2.4674	0.8952	8.9709	2.6044	3.5342	3.5954	6.4123	4.8235	2.6390	2.1967	1.1890	8.5742	3.0967	3.7968	4.5290	5.5201	2.1243	2.6808	3.4619	2.4408	5.7967	2.5933	6.1376	3.0250	3.6296	5.8646	1.4369	0.8458	3.7054	2.9616	3.0294	0.6494	6.6330	2.8717	4.0183	0.5990	5.2041	7.6022	4.9395	2.5617	0.9949
LPPR2	7.8285	10.1602	6.7771	8.4402	7.6044	9.6364	10.4383	8.8067	11.0736	9.1713	9.4954	8.5959	9.1642	9.6529	9.9677	10.9948	9.0774	9.7341	8.7773	9.0350	9.5886	9.5217	10.0919	8.5093	9.2103	9.7892	7.7706	9.1643	9.2412	6.7068	9.4743	8.1026	9.0936	9.5235	9.9704	9.3513	9.8190	10.2222	9.8915	9.9574	9.4003	9.8476	8.5285	9.1696	8.9068	8.0663	8.0438	8.7877	8.5198
HBII-52-27	0.0000	0.0000	0.0000	0.0000	0.0000	0.0000	0.0000	0.0000	0.0000	0.0000	0.0000	0.0000	0.0000	0.0000	0.0000	0.0	0.0000	0.0000	0.0000	0.0000	0.0000	0.0000	0.0000	0.0000	0.0000	0.0000	0.0000	0.0000	0.0000	0.0000	0.0000	0.0000	0.0000	0.0000	0.0000	0.0000	0.0000	0.0000	0.0000	0.0000	0.0000	0.0000	0.0000	0.0000	0.0000	0.0000	0.0000	0.0000	0.0000
PMS2L4	4.0421	5.0568	4.2277	4.4847	5.3971	6.6638	4.2358	5.4575	4.4687	4.4544	4.7454	4.2212	5.2284	4.3943	4.1076	4.9672	4.3186	5.7217	5.3799	5.1684	4.5314	5.5862	2.2543	5.0057	5.4449	3.6282	4.6160	5.3285	5.0859	5.5096	5.0970	5.7829	3.3710	5.2123	5.6090	5.0628	4.6490	5.1272	4.3173	5.0121	6.5322	4.1648	4.5902	4.7406	4.6840	5.3920	5.2941	4.6025	4.7089
SPRY2	11.3511	10.7106	8.8188	7.9316	6.1259	11.7093	11.0800	9.1154	7.7861	5.8590	9.5767	8.8686	8.8210	9.1959	7.4403	9.14055	8.3681	9.1860	5.9345	7.5244	9.2039	8.9344	9.3156	7.2233	8.4298	9.3453	7.3758	7.7342	9.6727	10.7669	9.8389	7.1421	8.4812	6.1197	7.7501	9.7184	8.7084	9.6390	9.3050	10.4775	7.6151	7.1883	10.3122	7.4593	11.2961	9.5651	7.2949	7.1413	9.6184
RSAD2	10.2794	7.4881	11.3920	9.3897	8.7387	9.7438	9.3707	10.9965	11.5510	7.6821	10.6213	8.4246	11.0494	8.3634	10.2553	9.1107	7.8440	8.7100	9.3421	9.0086	8.3142	8.3857	7.8486	9.8435	6.1035	7.6333	10.6344	10.5417	8.9137	10.4209	8.3916	10.0015	9.9244	10.4551	9.7650	8.6898	7.9266	8.7094	10.4451	8.0031	9.8303	10.5368	6.0636	9.0360	7.9866	9.2806	10.7269	7.1075	9.4181
RSAD1	8.7398	8.2790	8.9435	8.9767	8.4601	9.1685	8.4343	9.3664	8.6975	8.4422	9.1747	8.2327	8.1270	8.7013	9.1464	8.84755	8.5299	8.1566	8.9022	8.2028	7.8134	8.8866	9.2302	8.5464	8.7080	9.8283	9.2730	8.3338	8.6111	9.6302	8.4823	8.5715	8.5375	8.6778	9.0402	8.5288	8.6409	9.2088	9.3143	8.8386	7.5923	8.1348	8.6508	8.4403	7.9217	8.0922	8.8322	9.8276	8.9135
ATP5C1	12.6017	12.5953	12.4941	12.4545	12.9825	13.9649	12.8902	12.0562	11.8016	12.0714	12.5449	12.9244	12.8249	13.1914	11.5821	11.5327	13.0019	12.1349	13.4966	12.1255	12.8091	12.5411	13.4538	12.6124	12.3909	13.4106	12.3970	12.7662	11.8281	12.2125	13.0697	14.4285	11.9985	12.0512	13.1160	12.0593	12.6787	12.4586	12.7358	11.2496	12.2741	12.2083	12.8115	13.3299	12.1807	11.9779	12.9618	13.2027	10.8344
NFS1	9.1926	9.9009	8.9200	8.8298	9.3594	9.6043	9.9745	10.2781	8.6193	9.2864	9.0080	9.7460	9.0850	9.2838	10.0995	8.84525	9.0826	8.4424	8.7324	9.5576	8.5276	9.0921	9.8707	9.5789	9.3084	9.7380	11.7405	8.7583	8.8141	9.5530	8.8601	9.1731	9.1607	9.7766	9.4096	8.9468	9.7351	9.3614	8.9283	9.3963	9.5502	8.3423	9.0376	8.6545	8.6563	9.5484	9.2869	10.1547	8.4118
CHD3	12.5313	10.8696	11.3312	12.4917	11.2424	11.6833	10.4273	12.0044	12.0295	12.3088	12.2049	11.4420	12.6370	13.2409	13.2445	12.2102	11.3614	11.8314	10.9665	12.9672	10.1406	12.4146	12.7151	12.7988	11.6999	12.0256	12.8407	12.2078	12.6615	11.9620	10.4882	10.1226	12.7645	12.1635	10.8918	12.0355	11.2687	12.6482	12.4801	12.3290	11.8785	11.7257	11.4456	13.1232	11.9537	12.9119	12.2176	12.0147	12.4901
CHD2	12.1955	9.9273	10.3175	10.2524	10.4882	9.9891	9.6800	10.5340	11.1760	11.4941	11.2782	10.6218	11.1165	10.8118	10.5360	10.07435	9.8341	10.4285	9.9317	10.9203	9.0985	10.3260	10.8831	10.7144	10.3439	10.8774	10.4328	10.6137	10.4179	10.5798	8.6308	8.8326	10.1928	10.0458	9.2458	11.4248	10.4818	10.5450	10.2719	11.2745	10.9745	10.2600	9.6736	10.7478	10.2531	10.7765	11.1626	10.6153	10.6120
CHD5	3.5408	2.2819	0.0000	4.0343	0.8534	1.8556	0.0000	3.9256	1.7072	1.7194	2.2003	0.0000	2.5883	2.5867	2.2598	2.84105	1.5660	1.1340	1.3785	1.1278	1.6592	2.0125	3.2659	2.6421	0.0000	3.4961	3.4619	1.0159	3.7717	1.4658	1.0755	1.6040	2.3401	0.0000	0.0000	0.6149	2.0663	2.2547	1.3422	0.3610	1.8930	0.8142	3.0566	2.0314	0.8456	1.5560	1.4127	1.6056	2.5764
CHD4	12.6389	12.5815	12.3685	12.6983	12.6819	12.6292	11.9574	12.6526	12.6307	13.0360	12.8591	13.1784	13.1661	12.7221	13.3160	12.56635	12.6198	12.7111	12.6350	13.2652	11.8751	12.6794	13.3710	12.8481	12.6917	12.8516	13.3742	12.1372	12.5885	13.7173	11.6306	11.6144	13.1782	12.5053	11.8238	12.8179	12.8842	13.0743	12.4566	12.9761	13.3604	12.4757	12.2555	12.3038	12.6954	12.8632	12.7642	13.3045	12.6533
CHD7	10.8074	10.3235	9.1367	10.9515	10.5123	10.3891	9.9305	10.1914	10.9848	10.8024	11.2070	11.4353	11.3168	10.5152	11.5243	10.68845	9.3150	9.9752	9.3924	11.2976	9.0756	10.0114	11.2164	10.6739	9.8116	10.9604	11.4017	10.0909	10.3408	12.7349	7.4833	7.9855	9.5753	9.4519	9.0118	10.5251	9.9063	10.5778	10.1217	12.4743	9.3710	10.3449	9.7206	9.8674	10.8895	11.0532	10.9356	11.0282	11.1318
CHD6	11.5934	10.4470	10.5861	10.9226	9.9563	10.3134	10.1762	11.4291	11.1611	10.8500	11.0054	10.2533	11.4113	10.9740	11.0857	10.65745	9.7101	10.1758	9.2684	11.1392	9.5642	10.8551	11.5613	11.0576	10.7605	11.6996	11.1636	10.2720	9.9812	11.5037	8.8428	9.3380	11.2335	10.6495	9.7586	11.1086	11.0715	10.7142	10.1686	12.1024	10.4447	10.2230	10.0281	9.8148	10.0663	10.3962	10.4141	11.1644	9.8099
CHD9	8.9935	8.9727	9.3636	8.9896	8.7983	9.7475	9.2706	8.5386	9.6619	9.5693	9.3396	9.5699	9.1802	9.5347	8.5664	9.3799	9.2406	9.0774	8.8591	10.1559	9.2697	9.5794	9.8913	9.4435	9.4463	10.3120	9.5653	9.8249	9.2247	9.7839	9.5762	8.0701	9.7785	9.6808	8.2862	10.1643	8.8646	9.5734	9.2731	10.4097	9.0564	10.2502	8.5547	8.9197	9.1509	10.2415	9.8571	9.1210	8.4762
CHD8	11.2927	12.2492	11.0615	11.0165	10.8201	10.0480	12.2994	10.4997	10.6318	11.5716	11.1222	11.4460	11.2870	11.1048	11.7190	11.1066	10.6453	10.3711	9.7888	13.0017	10.1632	11.0851	11.8772	10.9520	10.1794	11.5376	11.0042	10.1998	10.7521	10.3375	9.3095	9.8270	11.4934	10.9493	10.3489	11.2789	11.0653	11.0827	10.2387	11.0305	10.3400	11.1697	10.9342	10.2166	11.0031	10.5286	11.0152	11.7880	11.0454
SGCA	0.0000	1.0730	1.0923	1.5242	0.8534	1.4573	0.9373	0.4382	2.2556	1.4435	1.3975	0.8498	1.0801	2.6701	2.7979	5.0746	1.8538	1.1340	2.3674	0.3744	3.1850	1.0963	2.6752	0.0000	2.2986	1.0582	1.6681	1.2406	1.3687	1.4658	2.2301	1.3391	2.8268	2.0553	1.9956	0.0000	0.4374	2.1358	2.3489	0.8897	2.2629	1.1788	1.4272	0.0000	0.8456	2.3570	1.5360	0.4944	0.0000
LOC121838	6.7977	8.8811	5.1737	7.2955	6.0808	7.8300	8.3356	6.2184	8.0202	5.0859	9.3548	7.4366	8.0743	3.3644	7.1499	5.52905	9.5139	9.3034	5.7148	7.6574	8.0869	8.0376	6.7790	7.0088	8.9412	8.1772	5.5599	8.5848	7.4966	5.3584	10.7044	9.4484	4.4139	4.8558	9.2499	8.0963	9.3513	7.8664	5.9278	9.1565	5.5196	9.1650	7.1954	7.3035	5.2948	7.8422	1.4127	2.5617	11.2143
[truncated: 19,436 more rows]
[truncated: 259 more columns]
