# Supplementary material for: Evaluation of FGFR1 as a diagnostic biomarker for ovarian cancer using TCGA and GEO datasets
Source: PeerJ. 2021 Feb 3;9:e10817. doi: 10.7717/peerj.10817 (PMC7866899; doi:10.7717/peerj.10817)
Supplement: Supplemental Information 14 [file peerj-09-10817-s014.zip › TCGA Ovarian Cancer (OV)/OV_clinicalMatrix]

sampleID	_EVENT	_INTEGRATION	_OS	_OS_IND	_OS_UNIT	_PANCAN_CNA_PANCAN_K8	_PANCAN_Cluster_Cluster_PANCAN	_PANCAN_DNAMethyl_PANCAN	_PANCAN_RPPA_PANCAN_K8	_PANCAN_UNC_RNAseq_PANCAN_K16	_PANCAN_miRNA_PANCAN	_PANCAN_mirna_OV	_PANCAN_mutation_PANCAN	_PATIENT	_RFS	_RFS_IND	_RFS_UNIT	_TIME_TO_EVENT	_TIME_TO_EVENT_UNIT	_cohort	_primary_disease	_primary_site	additional_pharmaceutical_therapy	additional_radiation_therapy	age_at_initial_pathologic_diagnosis	anatomic_neoplasm_subdivision	bcr_followup_barcode	bcr_patient_barcode	bcr_sample_barcode	clinical_stage	days_to_birth	days_to_collection	days_to_death	days_to_initial_pathologic_diagnosis	days_to_last_followup	days_to_new_tumor_event_additional_surgery_procedure	days_to_new_tumor_event_after_initial_treatment	eastern_cancer_oncology_group	followup_case_report_form_submission_reason	followup_treatment_success	form_completion_date	gender	histological_type	history_of_neoadjuvant_treatment	icd_10	icd_o_3_histology	icd_o_3_site	informed_consent_verified	initial_pathologic_diagnosis_method
TCGA-01-0628-11		TCGA-01-0628-11			days									TCGA-01-0628			days		days	TCGA Ovarian Cancer (OV)	ovarian serous cystadenocarcinoma	Ovary							TCGA-01-0628-11A
TCGA-01-0629-11		TCGA-01-0629-11			days									TCGA-01-0629			days		days	TCGA Ovarian Cancer (OV)	ovarian serous cystadenocarcinoma	Ovary
TCGA-01-0630-11		TCGA-01-0630-11			days									TCGA-01-0630			days		days	TCGA Ovarian Cancer (OV)	ovarian serous cystadenocarcinoma	Ovary							TCGA-01-0630-11A
TCGA-01-0631-11		TCGA-01-0631-11			days									TCGA-01-0631			days		days	TCGA Ovarian Cancer (OV)	ovarian serous cystadenocarcinoma	Ovary							TCGA-01-0631-11A
TCGA-01-0633-11		TCGA-01-0633-11			days									TCGA-01-0633			days		days	TCGA Ovarian Cancer (OV)	ovarian serous cystadenocarcinoma	Ovary							TCGA-01-0633-11A
TCGA-01-0636-11		TCGA-01-0636-11			days									TCGA-01-0636			days		days	TCGA Ovarian Cancer (OV)	ovarian serous cystadenocarcinoma	Ovary							TCGA-01-0636-11A
TCGA-01-0637-11		TCGA-01-0637-11			days									TCGA-01-0637			days		days	TCGA Ovarian Cancer (OV)	ovarian serous cystadenocarcinoma	Ovary							TCGA-01-0637-11A
TCGA-01-0638-11		TCGA-01-0638-11			days									TCGA-01-0638			days		days	TCGA Ovarian Cancer (OV)	ovarian serous cystadenocarcinoma	Ovary
TCGA-01-0639-11		TCGA-01-0639-11			days									TCGA-01-0639			days		days	TCGA Ovarian Cancer (OV)	ovarian serous cystadenocarcinoma	Ovary							TCGA-01-0639-11A
TCGA-01-0642-11		TCGA-01-0642-11			days									TCGA-01-0642			days		days	TCGA Ovarian Cancer (OV)	ovarian serous cystadenocarcinoma	Ovary							TCGA-01-0642-11A
TCGA-04-1331-01	1	TCGA-04-1331-01	1336	1	days	Squamous		OV-like c1			miRNA cluster 1	cluster 6	mutation cluster 5	TCGA-04-1331			days	1336	days	TCGA Ovarian Cancer (OV)	ovarian serous cystadenocarcinoma	Ovary	YES	NO	78	Bilateral	TCGA-04-1331-F23906	TCGA-04-1331	TCGA-04-1331-01A	Stage IIIC	-28848		1336	0	1224		459				2009-3-26	FEMALE	Serous Cystadenocarcinoma	No	C56.9	8441/3	C56.9	YES	Tumor resection
TCGA-04-1332-01	1	TCGA-04-1332-01	1247	1	days	Squamous		OV-like c1			miRNA cluster 2	cluster 1	mutation cluster 5	TCGA-04-1332			days	1247	days	TCGA Ovarian Cancer (OV)	ovarian serous cystadenocarcinoma	Ovary	YES	NO	70	Bilateral	TCGA-04-1332-F23911	TCGA-04-1332	TCGA-04-1332-01A	Stage IIIC	-25786		1247	0	1247		393	1			2009-3-26	FEMALE	Serous Cystadenocarcinoma	No	C56.9	8441/3	C56.9	YES	Tumor resection
TCGA-04-1335-01	1	TCGA-04-1335-01	55	1	days	Squamous		OV-like c1	OV-like c4					TCGA-04-1335			days	55	days	TCGA Ovarian Cancer (OV)	ovarian serous cystadenocarcinoma	Ovary			60	Bilateral	TCGA-04-1335-F23924	TCGA-04-1335	TCGA-04-1335-01A	Stage IB	-21963		55	0							2009-3-26	FEMALE	Serous Cystadenocarcinoma	No	C56.9	8441/3	C56.9	YES	Tumor resection
TCGA-04-1336-01	0	TCGA-04-1336-01	1495	0	days	Squamous	C9-OV	OV-like c1	OV-like c4		miRNA cluster 2	cluster 1	mutation cluster 5	TCGA-04-1336			days	1495	days	TCGA Ovarian Cancer (OV)	ovarian serous cystadenocarcinoma	Ovary			55	Bilateral	TCGA-04-1336-F23926	TCGA-04-1336	TCGA-04-1336-01A	Stage IIIB	-20271			0	1495						2009-3-26	FEMALE	Serous Cystadenocarcinoma	No	C56.9	8441/3	C56.9	YES	Tumor resection
TCGA-04-1337-01	1	TCGA-04-1337-01	61	1	days	BRCA-LUAD+		UCEC Serous c4			miRNA cluster 2	cluster 1	mutation cluster 5	TCGA-04-1337			days	61	days	TCGA Ovarian Cancer (OV)	ovarian serous cystadenocarcinoma	Ovary			78	Bilateral	TCGA-04-1337-F23931	TCGA-04-1337	TCGA-04-1337-01A	Stage IIIC	-28626		61	0				1			2009-3-26	FEMALE	Serous Cystadenocarcinoma	No	C56.9	8441/3	C56.9	YES	Tumor resection
TCGA-04-1338-01	0	TCGA-04-1338-01	1418	0	days	High	C9-OV	OV-like c1	OV-like c4				mutation cluster 5	TCGA-04-1338			days	1418	days	TCGA Ovarian Cancer (OV)	ovarian serous cystadenocarcinoma	Ovary	YES	NO	78	Bilateral	TCGA-04-1338-F23933	TCGA-04-1338	TCGA-04-1338-01A	Stage IIIC	-28789			0	1418		380	1			2009-3-26	FEMALE	Serous Cystadenocarcinoma	No	C56.9	8441/3	C56.9	YES	Tumor resection
TCGA-04-1341-01	0	TCGA-04-1341-01	33	0	days	High		OV-like c1	OV-like c4		miRNA cluster 2	cluster 1		TCGA-04-1341			days	33	days	TCGA Ovarian Cancer (OV)	ovarian serous cystadenocarcinoma	Ovary			85		TCGA-04-1341-F23940	TCGA-04-1341	TCGA-04-1341-01A		-31215			0	33				Scheduled Follow-up Submission		2009-3-26	FEMALE	Serous Cystadenocarcinoma	No	C56.9	8441/3	C56.9	YES
TCGA-04-1342-01	1	TCGA-04-1342-01	563	1	days	High	C9-OV	OV-like c1	OV-like c4		miRNA cluster 2	cluster 1	mutation cluster 5	TCGA-04-1342			days	563	days	TCGA Ovarian Cancer (OV)	ovarian serous cystadenocarcinoma	Ovary			80	Bilateral	TCGA-04-1342-F23942	TCGA-04-1342	TCGA-04-1342-01A	Stage IV	-29501		563	0				2			2009-3-26	FEMALE	Serous Cystadenocarcinoma	No	C56.9	8441/3	C56.9	YES	Tumor resection
TCGA-04-1343-01	1	TCGA-04-1343-01	361	1	days	High	C9-OV	OV-like c1	OV-like c4		miRNA cluster 1	cluster 6	mutation cluster 5	TCGA-04-1343			days	361	days	TCGA Ovarian Cancer (OV)	ovarian serous cystadenocarcinoma	Ovary			72	Bilateral	TCGA-04-1343-F23949	TCGA-04-1343	TCGA-04-1343-01A	Stage IV	-26428		361	0				3			2009-3-26	FEMALE	Serous Cystadenocarcinoma	No	C56.9	8441/3	C56.9	YES	Tumor resection
TCGA-04-1346-01	0	TCGA-04-1346-01	1993	0	days	High		OV-like c1			miRNA cluster 1	cluster 4	mutation cluster 5	TCGA-04-1346			days	1993	days	TCGA Ovarian Cancer (OV)	ovarian serous cystadenocarcinoma	Ovary			73	Bilateral	TCGA-04-1346-F23959	TCGA-04-1346	TCGA-04-1346-01A	Stage IIIC	-26865			0	1993						2009-3-26	FEMALE	Serous Cystadenocarcinoma	No	C56.9	8441/3	C56.9	YES	Tumor resection
TCGA-04-1347-01	0	TCGA-04-1347-01	1919	0	days	High		OV-like c1			miRNA cluster 2	cluster 1	mutation cluster 5	TCGA-04-1347			days	1919	days	TCGA Ovarian Cancer (OV)	ovarian serous cystadenocarcinoma	Ovary			81	Bilateral	TCGA-04-1347-F23961	TCGA-04-1347	TCGA-04-1347-01A	Stage IV	-29695			0	1919			0			2009-3-26	FEMALE	Serous Cystadenocarcinoma	No	C56.9	8441/3	C56.9	YES	Cytology (e.g. Peritoneal or pleural fluid)
TCGA-04-1348-01	1	TCGA-04-1348-01	1483	1	days	High	C9-OV	OV-like c1	OV-like c4	OV-like c16	miRNA cluster 1	cluster 6	mutation cluster 5	TCGA-04-1348			days	1483	days	TCGA Ovarian Cancer (OV)	ovarian serous cystadenocarcinoma	Ovary	YES	NO	44	Bilateral	TCGA-04-1348-F23967	TCGA-04-1348	TCGA-04-1348-01A	Stage IIIB	-16236		1483	0			575				2009-3-26	FEMALE	Serous Cystadenocarcinoma	No	C56.9	8441/3	C56.9	YES	Tumor resection
TCGA-04-1349-01	1	TCGA-04-1349-01	656	1	days	High	C9-OV	OV-like c1	OV-like c4		miRNA cluster 1	cluster 6	mutation cluster 5	TCGA-04-1349			days	656	days	TCGA Ovarian Cancer (OV)	ovarian serous cystadenocarcinoma	Ovary	YES	NO	69	Bilateral	TCGA-04-1349-F23977	TCGA-04-1349	TCGA-04-1349-01A	Stage IV	-25213		656	0			428				2009-3-26	FEMALE	Serous Cystadenocarcinoma	No	C56.9	8441/3	C56.9	YES	Tumor resection
TCGA-04-1350-01	1	TCGA-04-1350-01	1946	1	days	Squamous		OV-like c1			miRNA cluster 1	cluster 3	mutation cluster 5	TCGA-04-1350			days	1946	days	TCGA Ovarian Cancer (OV)	ovarian serous cystadenocarcinoma	Ovary	YES	NO	46	Bilateral	TCGA-04-1350-F23988	TCGA-04-1350	TCGA-04-1350-01A	Stage IIIC	-16942		1946	0			111	0			2009-3-26	FEMALE	Serous Cystadenocarcinoma	No	C56.9	8441/3	C56.9	YES	Tumor resection
TCGA-04-1351-01	0	TCGA-04-1351-01	1991	0	days	High		OV-like c1						TCGA-04-1351			days	1991	days	TCGA Ovarian Cancer (OV)	ovarian serous cystadenocarcinoma	Ovary	YES	NO	76		TCGA-04-1351-F24001	TCGA-04-1351	TCGA-04-1351-01A	Stage IIIC	-28045			0	1991		1658				2009-3-26	FEMALE	Serous Cystadenocarcinoma	No	C56.9	8441/3	C56.9	YES	Incisional Biopsy
TCGA-04-1353-01	0	TCGA-04-1353-01	16	0	days	High		OV-like c1						TCGA-04-1353			days	16	days	TCGA Ovarian Cancer (OV)	ovarian serous cystadenocarcinoma	Ovary			64		TCGA-04-1353-F65201	TCGA-04-1353	TCGA-04-1353-01A	Stage IIIC	-23611			0	16				Scheduled Follow-up Submission		2014-9-19	FEMALE	Serous Cystadenocarcinoma	No	C56.9	8441/3	C56.9	YES
TCGA-04-1353-11	0	TCGA-04-1353-11	16	0	days									TCGA-04-1353			days	16	days	TCGA Ovarian Cancer (OV)	ovarian serous cystadenocarcinoma	Ovary			64		TCGA-04-1353-F65201	TCGA-04-1353	TCGA-04-1353-11B	Stage IIIC	-23611			0	16				Scheduled Follow-up Submission		2014-9-19	FEMALE	Serous Cystadenocarcinoma	No	C56.9	8441/3	C56.9	YES
TCGA-04-1356-01	1	TCGA-04-1356-01	1499	1	days	High	C9-OV	OV-like c1	OV-like c4		miRNA cluster 1	cluster 4	mutation cluster 5	TCGA-04-1356			days	1499	days	TCGA Ovarian Cancer (OV)	ovarian serous cystadenocarcinoma	Ovary	YES	NO	62	Bilateral	TCGA-04-1356-F24005	TCGA-04-1356	TCGA-04-1356-01A	Stage IIC	-22855		1499	0			156				2009-3-26	FEMALE	Serous Cystadenocarcinoma	No	C56.9	8441/3	C56.9	YES	Tumor resection
TCGA-04-1357-01		TCGA-04-1357-01			days	High	C9-OV	OV-like c1	OV-like c4	OV-like c16	miRNA cluster 1	cluster 4	mutation cluster 5	TCGA-04-1357			days		days	TCGA Ovarian Cancer (OV)	ovarian serous cystadenocarcinoma	Ovary			52		TCGA-04-1357-F24009	TCGA-04-1357	TCGA-04-1357-01A	Stage IIIB	-18999			0							2009-3-26	FEMALE	Serous Cystadenocarcinoma	No	C56.9	8441/3	C56.9	YES
TCGA-04-1360-01		TCGA-04-1360-01			days	High		OV-like c1	OV-like c4					TCGA-04-1360			days		days	TCGA Ovarian Cancer (OV)	ovarian serous cystadenocarcinoma	Ovary			65		TCGA-04-1360-F24011	TCGA-04-1360	TCGA-04-1360-01A	Stage IA	-23993			0							2009-3-26	FEMALE	Serous Cystadenocarcinoma	No	C56.9	8441/3	C56.9	YES
TCGA-04-1361-01	0	TCGA-04-1361-01	989	0	days	Squamous	C9-OV	OV-like c1	OV-like c4		miRNA cluster 1	cluster 6	mutation cluster 5	TCGA-04-1361			days	989	days	TCGA Ovarian Cancer (OV)	ovarian serous cystadenocarcinoma	Ovary	YES	NO	57	Bilateral	TCGA-04-1361-F24013	TCGA-04-1361	TCGA-04-1361-01A	Stage IIIB	-20860			0	989		927	1			2009-3-26	FEMALE	Serous Cystadenocarcinoma	No	C56.9	8441/3	C56.9	YES	Tumor resection
TCGA-04-1362-01	1	TCGA-04-1362-01	1348	1	days	Squamous	C9-OV	OV-like c1	OV-like c4	OV-like c16	miRNA cluster 1	cluster 4	mutation cluster 5	TCGA-04-1362			days	1348	days	TCGA Ovarian Cancer (OV)	ovarian serous cystadenocarcinoma	Ovary	YES	NO	59	Bilateral	TCGA-04-1362-F24020	TCGA-04-1362	TCGA-04-1362-01A	Stage IIC	-21745		1348	0			223	1			2009-3-26	FEMALE	Serous Cystadenocarcinoma	No	C56.9	8441/3	C56.9	YES	Tumor resection
TCGA-04-1364-01	1	TCGA-04-1364-01	1024	1	days	High	C9-OV	OV-like c1		OV-like c16	miRNA cluster 2	cluster 1	mutation cluster 5	TCGA-04-1364			days	1024	days	TCGA Ovarian Cancer (OV)	ovarian serous cystadenocarcinoma	Ovary	YES	NO	61	Bilateral	TCGA-04-1364-F24028	TCGA-04-1364	TCGA-04-1364-01A	Stage IIIC	-22294		1024	0			288	1			2009-3-26	FEMALE	Serous Cystadenocarcinoma	No	C56.9	8441/3	C56.9	YES	Tumor resection
TCGA-04-1365-01	0	TCGA-04-1365-01	2329	0	days	Squamous	C9-OV	OV-like c1		OV-like c16	miRNA cluster 2	cluster 1	mutation cluster 5	TCGA-04-1365			days	2329	days	TCGA Ovarian Cancer (OV)	ovarian serous cystadenocarcinoma	Ovary	YES	NO	87	Left	TCGA-04-1365-F24044	TCGA-04-1365	TCGA-04-1365-01A	Stage IIIB	-31925			0	2329		1328	1			2009-3-26	FEMALE	Serous Cystadenocarcinoma	No	C56.9	8441/3	C56.9	YES	Tumor resection
TCGA-04-1367-01	0	TCGA-04-1367-01	3145	0	days	High		OV-like c1			miRNA cluster 1	cluster 2	mutation cluster 5	TCGA-04-1367	3145	0	days	3145	days	TCGA Ovarian Cancer (OV)	ovarian serous cystadenocarcinoma	Ovary	YES	NO	50	Bilateral	TCGA-04-1367-F62486	TCGA-04-1367	TCGA-04-1367-01A	Stage IIIC	-18577			0	3145		2997	0	Scheduled Follow-up Submission	Progressive Disease	2014-7-17	FEMALE	Serous Cystadenocarcinoma	No	C56.9	8441/3	C56.9	YES	Tumor resection
TCGA-04-1369-01	1	TCGA-04-1369-01	642	1	days			OV-like c1	OV-like c4					TCGA-04-1369			days	642	days	TCGA Ovarian Cancer (OV)	ovarian serous cystadenocarcinoma	Ovary	YES	NO	53	Bilateral	TCGA-04-1369-F24056	TCGA-04-1369	TCGA-04-1369-01A	Stage IIIC	-19571		642	0			315	0			2010-8-12	FEMALE	Serous Cystadenocarcinoma	No	C56.9	8441/3	C56.9	YES	Tumor resection
TCGA-04-1369-11	1	TCGA-04-1369-11	642	1	days									TCGA-04-1369			days	642	days	TCGA Ovarian Cancer (OV)	ovarian serous cystadenocarcinoma	Ovary	YES	NO	53	Bilateral	TCGA-04-1369-F24056	TCGA-04-1369	TCGA-04-1369-11A	Stage IIIC	-19571		642	0			315	0			2010-8-12	FEMALE	Serous Cystadenocarcinoma	No	C56.9	8441/3	C56.9	YES	Tumor resection
TCGA-04-1370-01	0	TCGA-04-1370-01	1824	0	days				OV-like c4					TCGA-04-1370			days	1824	days	TCGA Ovarian Cancer (OV)	ovarian serous cystadenocarcinoma	Ovary			52	Bilateral	TCGA-04-1370-F24062	TCGA-04-1370	TCGA-04-1370-01A	Stage IIIC	-19329			0	1824			1			2010-8-12	FEMALE	Serous Cystadenocarcinoma	No	C56.9	8441/3	C56.9	YES	Tumor resection
TCGA-04-1371-01	0	TCGA-04-1371-01	2506	0	days	High		OV-like c1						TCGA-04-1371			days	2506	days	TCGA Ovarian Cancer (OV)	ovarian serous cystadenocarcinoma	Ovary			58	Bilateral	TCGA-04-1371-F24066	TCGA-04-1371	TCGA-04-1371-01A	Stage IIIC	-21243			0	2506			0			2009-3-26	FEMALE	Serous Cystadenocarcinoma	No	C56.9	8441/3	C56.9	YES	Tumor resection
TCGA-04-1514-01	1	TCGA-04-1514-01	1720	1	days	High	C9-OV	OV-like c1	OV-like c4	OV-like c16	miRNA cluster 1	cluster 3	mutation cluster 5	TCGA-04-1514			days	1720	days	TCGA Ovarian Cancer (OV)	ovarian serous cystadenocarcinoma	Ovary	YES	NO	45	Bilateral	TCGA-04-1514-F24071	TCGA-04-1514	TCGA-04-1514-01A	Stage IIIA	-16725		1720	0			1221	1			2009-6-2	FEMALE	Serous Cystadenocarcinoma	No	C56.9	8441/3	C56.9	YES	Tumor resection
TCGA-04-1516-01	0	TCGA-04-1516-01	1265	0	days	High		OV-like c1	OV-like c4					TCGA-04-1516			days	1265	days	TCGA Ovarian Cancer (OV)	ovarian serous cystadenocarcinoma	Ovary			48	Left	TCGA-04-1516-F24087	TCGA-04-1516	TCGA-04-1516-01A	Stage IA	-17768			0	1265			0			2010-6-25	FEMALE	Serous Cystadenocarcinoma	No	C56.9	8441/3	C56.9	YES	Tumor resection
TCGA-04-1516-11	0	TCGA-04-1516-11	1265	0	days									TCGA-04-1516			days	1265	days	TCGA Ovarian Cancer (OV)	ovarian serous cystadenocarcinoma	Ovary			48	Left	TCGA-04-1516-F24087	TCGA-04-1516	TCGA-04-1516-11B	Stage IA	-17768			0	1265			0			2010-6-25	FEMALE	Serous Cystadenocarcinoma	No	C56.9	8441/3	C56.9	YES	Tumor resection
TCGA-04-1517-01	1	TCGA-04-1517-01	608	1	days	High	C9-OV	OV-like c1	OV-like c4		miRNA cluster 2	cluster 2	mutation cluster 5	TCGA-04-1517			days	608	days	TCGA Ovarian Cancer (OV)	ovarian serous cystadenocarcinoma	Ovary	YES	NO	79	Bilateral	TCGA-04-1517-F24092	TCGA-04-1517	TCGA-04-1517-01A	Stage IIIC	-29045		608	0			349				2009-6-3	FEMALE	Serous Cystadenocarcinoma	No	C56.9	8441/3	C56.9	YES	Tumor resection
TCGA-04-1519-01	0	TCGA-04-1519-01	24	0	days	Squamous	C9-OV	OV-like c1	OV-like c4	OV-like c16	miRNA cluster 3	cluster 6		TCGA-04-1519			days	24	days	TCGA Ovarian Cancer (OV)	ovarian serous cystadenocarcinoma	Ovary			48		TCGA-04-1519-F58470	TCGA-04-1519	TCGA-04-1519-01A	Stage IIIC	-17671			0	24				Scheduled Follow-up Submission		2014-4-10	FEMALE	Serous Cystadenocarcinoma	No	C56.9	8441/3	C56.9	YES
TCGA-04-1525-01	1	TCGA-04-1525-01	1167	1	days	High	C9-OV	OV-like c1	OV-like c4		miRNA cluster 1	cluster 2	mutation cluster 5	TCGA-04-1525			days	1167	days	TCGA Ovarian Cancer (OV)	ovarian serous cystadenocarcinoma	Ovary	YES	NO	47	Bilateral	TCGA-04-1525-F24099	TCGA-04-1525	TCGA-04-1525-01A	Stage IIIC	-17469		1167	0	1167		213				2009-6-3	FEMALE	Serous Cystadenocarcinoma	No	C56.9	8441/3	C56.9	YES	Tumor resection
TCGA-04-1530-01	1	TCGA-04-1530-01	3622	1	days	Squamous		OV-like c1			miRNA cluster 1	cluster 6	mutation cluster 5	TCGA-04-1530			days	3622	days	TCGA Ovarian Cancer (OV)	ovarian serous cystadenocarcinoma	Ovary	YES	NO	68	Bilateral	TCGA-04-1530-F24104	TCGA-04-1530	TCGA-04-1530-01A	Stage IIIC	-25013		3622	0			350				2009-6-2	FEMALE	Serous Cystadenocarcinoma	No	C56.9	8441/3	C56.9	YES	Tumor resection
TCGA-04-1536-01	1	TCGA-04-1536-01	885	1	days	High		OV-like c1			miRNA cluster 1	cluster 4		TCGA-04-1536			days	885	days	TCGA Ovarian Cancer (OV)	ovarian serous cystadenocarcinoma	Ovary	YES	NO	60	Bilateral	TCGA-04-1536-F24110	TCGA-04-1536		Stage IV	-21939		885	0			498	0			2009-6-3	FEMALE	Serous Cystadenocarcinoma	No	C56.9	8441/3	C56.9	YES	Cytology (e.g. Peritoneal or pleural fluid)
TCGA-04-1542-01	1	TCGA-04-1542-01	2561	1	days	High	C9-OV	OV-like c1	OV-like c4		miRNA cluster 1	cluster 3	mutation cluster 5	TCGA-04-1542			days	2561	days	TCGA Ovarian Cancer (OV)	ovarian serous cystadenocarcinoma	Ovary	YES	NO	52	Bilateral	TCGA-04-1542-F24118	TCGA-04-1542	TCGA-04-1542-01A	Stage IIIB	-19263		2561	0			1020	0			2009-6-2	FEMALE	Serous Cystadenocarcinoma	No	C56.9	8441/3	C56.9	YES	Tumor resection
TCGA-04-1638-01	1	TCGA-04-1638-01	1686	1	days	Squamous		OV-like c1	OV-like c4		miRNA cluster 1	cluster 6		TCGA-04-1638			days	1686	days	TCGA Ovarian Cancer (OV)	ovarian serous cystadenocarcinoma	Ovary	YES	YES	57		TCGA-04-1638-F24136	TCGA-04-1638	TCGA-04-1638-01A	Stage IV	-20987		1686	0			298	0			2009-6-2	FEMALE	Serous Cystadenocarcinoma	No	C56.9	8441/3	C56.9	YES	Tumor resection
TCGA-04-1644-01	1	TCGA-04-1644-01	1487	1	days	Squamous		OV-like c1	OV-like c4					TCGA-04-1644			days	1487	days	TCGA Ovarian Cancer (OV)	ovarian serous cystadenocarcinoma	Ovary	YES	NO	48	Bilateral	TCGA-04-1644-F24145	TCGA-04-1644	TCGA-04-1644-01A	Stage IIIC	-17725		1487	0			634	1			2009-6-2	FEMALE	Serous Cystadenocarcinoma	No	C56.9	8441/3	C56.9	YES	Tumor resection
TCGA-04-1644-11	1	TCGA-04-1644-11	1487	1	days									TCGA-04-1644			days	1487	days	TCGA Ovarian Cancer (OV)	ovarian serous cystadenocarcinoma	Ovary	YES	NO	48	Bilateral	TCGA-04-1644-F24145	TCGA-04-1644	TCGA-04-1644-11A	Stage IIIC	-17725		1487	0			634	1			2009-6-2	FEMALE	Serous Cystadenocarcinoma	No	C56.9	8441/3	C56.9	YES	Tumor resection
TCGA-04-1646-01	1	TCGA-04-1646-01	848	1	days	High		OV-like c1	OV-like c4		miRNA cluster 1	cluster 4		TCGA-04-1646			days	848	days	TCGA Ovarian Cancer (OV)	ovarian serous cystadenocarcinoma	Ovary	YES	NO	60	Bilateral	TCGA-04-1646-F24152	TCGA-04-1646	TCGA-04-1646-01A	Stage IIIC	-22207		848	0			508	0			2009-6-2	FEMALE	Serous Cystadenocarcinoma	No	C56.9	8441/3	C56.9	YES	Tumor resection
TCGA-04-1648-01	1	TCGA-04-1648-01	871	1	days	Squamous		OV-like c1	OV-like c4		miRNA cluster 1	cluster 4		TCGA-04-1648			days	871	days	TCGA Ovarian Cancer (OV)	ovarian serous cystadenocarcinoma	Ovary	YES	NO	57		TCGA-04-1648-F24159	TCGA-04-1648	TCGA-04-1648-01A	Stage IIIC	-21113		871	0			412	0			2009-6-2	FEMALE	Serous Cystadenocarcinoma	No	C56.9	8441/3	C56.9	YES	Cytology (e.g. Peritoneal or pleural fluid)
TCGA-04-1649-01	0	TCGA-04-1649-01	1966	0	days	High		OV-like c1	OV-like c4		miRNA cluster 1	cluster 6		TCGA-04-1649			days	1966	days	TCGA Ovarian Cancer (OV)	ovarian serous cystadenocarcinoma	Ovary	YES	NO	74	Bilateral	TCGA-04-1649-F24168	TCGA-04-1649	TCGA-04-1649-01A	Stage IIIC	-27165			0	1966		1672	1			2009-6-2	FEMALE	Serous Cystadenocarcinoma	No	C56.9	8441/3	C56.9	YES	Tumor resection
TCGA-04-1651-01	1	TCGA-04-1651-01	1102	1	days	Squamous		OV-like c1	OV-like c4		miRNA cluster 1	cluster 5		TCGA-04-1651			days	1102	days	TCGA Ovarian Cancer (OV)	ovarian serous cystadenocarcinoma	Ovary	YES	NO	53	Bilateral	TCGA-04-1651-F24172	TCGA-04-1651	TCGA-04-1651-01A	Stage IIIC	-19628		1102	0			990	1			2009-6-2	FEMALE	Serous Cystadenocarcinoma	No	C56.9	8441/3	C56.9	YES	Cytology (e.g. Peritoneal or pleural fluid)
TCGA-04-1652-01	1	TCGA-04-1652-01	969	1	days	High		OV-like c1			miRNA cluster 1	cluster 2		TCGA-04-1652			days	969	days	TCGA Ovarian Cancer (OV)	ovarian serous cystadenocarcinoma	Ovary	YES	NO	76	Right	TCGA-04-1652-F24179	TCGA-04-1652	TCGA-04-1652-01A	Stage IIIC	-28101		969	0			880				2009-6-2	FEMALE	Serous Cystadenocarcinoma	No	C56.9	8441/3	C56.9	YES	Tumor resection
TCGA-04-1654-01	1	TCGA-04-1654-01	1451	1	days	High		OV-like c1	OV-like c4		miRNA cluster 1	cluster 4		TCGA-04-1654			days	1451	days	TCGA Ovarian Cancer (OV)	ovarian serous cystadenocarcinoma	Ovary	YES	NO	69	Bilateral	TCGA-04-1654-F24185	TCGA-04-1654	TCGA-04-1654-01A	Stage IIIC	-25387		1451	0			808	0			2009-6-2	FEMALE	Serous Cystadenocarcinoma	No	C56.9	8441/3	C56.9	YES	Cytology (e.g. Peritoneal or pleural fluid)
TCGA-04-1655-01	1	TCGA-04-1655-01	1380	1	days	High		OV-like c1			miRNA cluster 2	cluster 1		TCGA-04-1655			days	1380	days	TCGA Ovarian Cancer (OV)	ovarian serous cystadenocarcinoma	Ovary	YES	NO	49	Bilateral	TCGA-04-1655-F24191	TCGA-04-1655	TCGA-04-1655-01A	Stage IIIB	-17988		1380	0			819	0			2009-6-2	FEMALE	Serous Cystadenocarcinoma	No	C56.9	8441/3	C56.9	YES	Cytology (e.g. Peritoneal or pleural fluid)
TCGA-09-0364-01	1	TCGA-09-0364-01	887	1	days	Squamous		OV-like c1		OV-like c16	miRNA cluster 1	cluster 3		TCGA-09-0364			days	887	days	TCGA Ovarian Cancer (OV)	ovarian serous cystadenocarcinoma	Ovary	YES	YES	80	Right	TCGA-09-0364-F24198	TCGA-09-0364	TCGA-09-0364-01A	Stage IIC	-29262		887	0			395				2009-3-4	FEMALE	Serous Cystadenocarcinoma	No	C56.9	8441/3	C56.9	YES	Tumor resection
TCGA-09-0365-01	1	TCGA-09-0365-01	288	1	days	GBM		OV-like c1						TCGA-09-0365			days	288	days	TCGA Ovarian Cancer (OV)	ovarian serous cystadenocarcinoma	Ovary	YES	NO	70	Left	TCGA-09-0365-F24203	TCGA-09-0365	TCGA-09-0365-01A	Stage IIIC	-25703		288	0			251				2009-3-4	FEMALE	Serous Cystadenocarcinoma	No	C56.9	8441/3	C56.9	YES	Cytology (e.g. Peritoneal or pleural fluid)
TCGA-09-0366-01	1	TCGA-09-0366-01	1757	1	days	BRCA-LUAD+	C9-OV	OV-like c1		OV-like c16	miRNA cluster 2	cluster 1	mutation cluster 5	TCGA-09-0366			days	1757	days	TCGA Ovarian Cancer (OV)	ovarian serous cystadenocarcinoma	Ovary	YES	NO	55	Bilateral	TCGA-09-0366-F24207	TCGA-09-0366	TCGA-09-0366-01A	Stage IIIC	-20440		1757	0			190				2009-3-4	FEMALE	Serous Cystadenocarcinoma	No	C48.1	8441/3	C48.1	YES	Tumor resection
TCGA-09-0367-01	1	TCGA-09-0367-01	547	1	days	High		OV-like c1		OV-like c16	miRNA cluster 1	cluster 3		TCGA-09-0367			days	547	days	TCGA Ovarian Cancer (OV)	ovarian serous cystadenocarcinoma	Ovary			67	Bilateral	TCGA-09-0367-F24212	TCGA-09-0367	TCGA-09-0367-01A	Stage IIIC	-24473		547	0							2009-3-4	FEMALE	Serous Cystadenocarcinoma	No	C56.9	8441/3	C56.9	YES	Tumor resection
TCGA-09-0369-01	1	TCGA-09-0369-01	1082	1	days	High	C9-OV	OV-like c1		OV-like c16			mutation cluster 5	TCGA-09-0369			days	1082	days	TCGA Ovarian Cancer (OV)	ovarian serous cystadenocarcinoma	Ovary	YES	NO	56	Left	TCGA-09-0369-F24217	TCGA-09-0369	TCGA-09-0369-01A	Stage IIIC	-20705		1082	0			274				2009-3-4	FEMALE	Serous Cystadenocarcinoma	No	C56.9	8441/3	C56.9	YES	Tumor resection
TCGA-09-1659-01	1	TCGA-09-1659-01	304	1	days	High		OV-like c1					mutation cluster 5	TCGA-09-1659			days	304	days	TCGA Ovarian Cancer (OV)	ovarian serous cystadenocarcinoma	Ovary			51	Bilateral	TCGA-09-1659-F24226	TCGA-09-1659	TCGA-09-1659-01B	Stage IIIC	-18733		304	0							2009-6-2	FEMALE	Serous Cystadenocarcinoma	No	C56.9	8441/3	C56.9	YES	Tumor resection
TCGA-09-1661-01	1	TCGA-09-1661-01	1169	1	days	High		OV-like c1			miRNA cluster 1	cluster 6	mutation cluster 5	TCGA-09-1661			days	1169	days	TCGA Ovarian Cancer (OV)	ovarian serous cystadenocarcinoma	Ovary			75	Right	TCGA-09-1661-F24233	TCGA-09-1661	TCGA-09-1661-01B	Stage IIIC	-27486		1169	0							2009-6-2	FEMALE	Serous Cystadenocarcinoma	No	C56.9	8441/3	C56.9	YES	Tumor resection
TCGA-09-1662-01	1	TCGA-09-1662-01	2717	1	days	Squamous	C9-OV	OV-like c1	OV-like c4	OV-like c16	miRNA cluster 1	cluster 6	mutation cluster 5	TCGA-09-1662			days	2717	days	TCGA Ovarian Cancer (OV)	ovarian serous cystadenocarcinoma	Ovary	YES	NO	58	Left	TCGA-09-1662-F24243	TCGA-09-1662	TCGA-09-1662-01A	Stage IV	-21246		2717	0			1046				2009-6-2	FEMALE	Serous Cystadenocarcinoma	No	C56.9	8441/3	C56.9	YES	Tumor resection
TCGA-09-1664-01	1	TCGA-09-1664-01	2279	1	days	Squamous		OV-like c1	OV-like c4					TCGA-09-1664			days	2279	days	TCGA Ovarian Cancer (OV)	ovarian serous cystadenocarcinoma	Ovary			37	Bilateral	TCGA-09-1664-F24268	TCGA-09-1664	TCGA-09-1664-01A	Stage IIIC	-13739		2279	0							2009-6-2	FEMALE	Serous Cystadenocarcinoma	No	C56.9	8441/3	C56.9	YES	Tumor resection
TCGA-09-1665-01	1	TCGA-09-1665-01	1266	1	days	High	C9-OV	OV-like c1	OV-like c4		miRNA cluster 1	cluster 3	mutation cluster 5	TCGA-09-1665			days	1266	days	TCGA Ovarian Cancer (OV)	ovarian serous cystadenocarcinoma	Ovary	YES	YES	73	Left	TCGA-09-1665-F24272	TCGA-09-1665	TCGA-09-1665-01B	Stage IIIC	-27010		1266	0			468				2009-6-2	FEMALE	Serous Cystadenocarcinoma	No	C56.9	8441/3	C56.9	YES	Tumor resection
TCGA-09-1666-01	0	TCGA-09-1666-01	1752	0	days	Squamous	C9-OV	OV-like c1	OV-like c4	OV-like c16	miRNA cluster 1	cluster 4	mutation cluster 5	TCGA-09-1666			days	1752	days	TCGA Ovarian Cancer (OV)	ovarian serous cystadenocarcinoma	Ovary	YES	NO	57	Bilateral	TCGA-09-1666-F24279	TCGA-09-1666	TCGA-09-1666-01A	Stage IIIC	-21066			0	1752		480				2009-6-2	FEMALE	Serous Cystadenocarcinoma	No	C56.9	8441/3	C56.9	YES	Tumor resection
TCGA-09-1667-01	0	TCGA-09-1667-01	1882	0	days	High		OV-like c1		OV-like c16	miRNA cluster 2	cluster 1		TCGA-09-1667			days	1882	days	TCGA Ovarian Cancer (OV)	ovarian serous cystadenocarcinoma	Ovary	YES	YES	61	Bilateral	TCGA-09-1667-F24292	TCGA-09-1667	TCGA-09-1667-01C	Stage IIC	-22306			0	1882		460				2009-6-2	FEMALE	Serous Cystadenocarcinoma	No	C56.9	8441/3	C56.9	YES	Tumor resection
TCGA-09-1668-01	0	TCGA-09-1668-01	1684	0	days	Squamous		OV-like c1		OV-like c16	miRNA cluster 1	cluster 3		TCGA-09-1668			days	1684	days	TCGA Ovarian Cancer (OV)	ovarian serous cystadenocarcinoma	Ovary			57	Right	TCGA-09-1668-F24300	TCGA-09-1668	TCGA-09-1668-01B	Stage IIIC	-20972			0	1684						2009-6-2	FEMALE	Serous Cystadenocarcinoma	No	C56.9	8441/3	C56.9	YES	Tumor resection
TCGA-09-1669-01	0	TCGA-09-1669-01	928	0	days	Squamous	C9-OV	OV-like c1		OV-like c16	miRNA cluster 1	cluster 3	mutation cluster 5	TCGA-09-1669			days	928	days	TCGA Ovarian Cancer (OV)	ovarian serous cystadenocarcinoma	Ovary			54	Right	TCGA-09-1669-F24305	TCGA-09-1669	TCGA-09-1669-01A	Stage IIIA	-20052			0	928						2009-6-2	FEMALE	Serous Cystadenocarcinoma	No	C56.9	8441/3	C56.9	YES	Tumor resection
TCGA-09-1670-01	0	TCGA-09-1670-01	547	0	days	High	C9-OV	OV-like c1	OV-like c4	OV-like c16	miRNA cluster 1	cluster 6		TCGA-09-1670			days	547	days	TCGA Ovarian Cancer (OV)	ovarian serous cystadenocarcinoma	Ovary	YES	NO	57	Bilateral	TCGA-09-1670-F24309	TCGA-09-1670	TCGA-09-1670-01A	Stage IIIA	-21147			0	547		547				2009-6-2	FEMALE	Serous Cystadenocarcinoma	No	C56.9	8441/3	C56.9	YES	Tumor resection
TCGA-09-1672-01	0	TCGA-09-1672-01	178	0	days	BRCA-LUAD+		OV-like c1						TCGA-09-1672			days	178	days	TCGA Ovarian Cancer (OV)	ovarian serous cystadenocarcinoma	Ovary			78	Right	TCGA-09-1672-F24314	TCGA-09-1672	TCGA-09-1672-01A	Stage IIIC	-28556			0	178						2009-6-2	FEMALE	Serous Cystadenocarcinoma	No	C56.9	8441/3	C56.9	YES	Tumor resection
TCGA-09-1673-01	0	TCGA-09-1673-01	92	0	days	High	C9-OV	Low purity c2	OV-like c4	OV-like c16	miRNA cluster 1	cluster 2		TCGA-09-1673			days	92	days	TCGA Ovarian Cancer (OV)	ovarian serous cystadenocarcinoma	Ovary			50	Bilateral	TCGA-09-1673-F24318	TCGA-09-1673	TCGA-09-1673-01A	Stage IV	-18599			0	92						2009-6-2	FEMALE	Serous Cystadenocarcinoma	No	C56.9	8441/3	C56.9	YES	Tumor resection
TCGA-09-1674-01	0	TCGA-09-1674-01	260	0	days	High	C9-OV	OV-like c1	UCEC-like c5	OV-like c16	miRNA cluster 2	cluster 1		TCGA-09-1674			days	260	days	TCGA Ovarian Cancer (OV)	ovarian serous cystadenocarcinoma	Ovary			79	Bilateral	TCGA-09-1674-F24322	TCGA-09-1674	TCGA-09-1674-01A	Stage IIIC	-28878			0	260						2009-6-2	FEMALE	Serous Cystadenocarcinoma	No	C56.9	8441/3	C56.9	YES	Tumor resection
TCGA-09-1675-01	0	TCGA-09-1675-01	2967	0	days	Squamous		OV-like c1						TCGA-09-1675			days	2967	days	TCGA Ovarian Cancer (OV)	ovarian serous cystadenocarcinoma	Ovary			50	Left	TCGA-09-1675-F24326	TCGA-09-1675	TCGA-09-1675-01B	Stage IC	-18596			0	2967						2009-6-2	FEMALE	Serous Cystadenocarcinoma	No	C56.9	8441/3	C56.9	YES	Tumor resection
TCGA-09-2043-01	0	TCGA-09-2043-01	188	0	days	High		OV-like c1	OV-like c4					TCGA-09-2043			days	188	days	TCGA Ovarian Cancer (OV)	ovarian serous cystadenocarcinoma	Ovary			69	Left	TCGA-09-2043-F24332	TCGA-09-2043	TCGA-09-2043-01A	Stage IC	-25480			0	188						2009-11-2	FEMALE	Serous Cystadenocarcinoma	No	C56.9	8441/3	C56.9	YES	Tumor resection
TCGA-09-2044-01	0	TCGA-09-2044-01	186	0	days	High	C9-OV	OV-like c1	OV-like c4	OV-like c16	miRNA cluster 1	cluster 4	mutation cluster 13	TCGA-09-2044			days	186	days	TCGA Ovarian Cancer (OV)	ovarian serous cystadenocarcinoma	Ovary			77	Right	TCGA-09-2044-F24334	TCGA-09-2044	TCGA-09-2044-01B	Stage IIB	-28231			0	186						2009-11-2	FEMALE	Serous Cystadenocarcinoma	No	C56.9	8441/3	C56.9	YES	Tumor resection
TCGA-09-2045-01	1	TCGA-09-2045-01	1069	1	days	High	C9-OV	OV-like c1	OV-like c4	OV-like c16	miRNA cluster 1	cluster 3	mutation cluster 8	TCGA-09-2045			days	1069	days	TCGA Ovarian Cancer (OV)	ovarian serous cystadenocarcinoma	Ovary	YES	NO	50	Bilateral	TCGA-09-2045-F24338	TCGA-09-2045	TCGA-09-2045-01A	Stage IV	-18285		1069	0			631				2009-11-3	FEMALE	Serous Cystadenocarcinoma	No	C56.9	8441/3	C56.9	YES	Tumor resection
TCGA-09-2048-01	1	TCGA-09-2048-01	138	1	days	High		OV-like c1		OV-like c16	miRNA cluster 1	cluster 3		TCGA-09-2048			days	138	days	TCGA Ovarian Cancer (OV)	ovarian serous cystadenocarcinoma	Ovary			63	Bilateral	TCGA-09-2048-F24351	TCGA-09-2048	TCGA-09-2048-01A	Stage IIIC	-23043		138	0							2009-11-3	FEMALE	Serous Cystadenocarcinoma	No	C56.9	8441/3	C56.9	YES	Tumor resection
TCGA-09-2049-01	0	TCGA-09-2049-01	3419	0	days	High	C9-OV	OV-like c1	OV-like c4				mutation cluster 8	TCGA-09-2049			days	3419	days	TCGA Ovarian Cancer (OV)	ovarian serous cystadenocarcinoma	Ovary	YES	NO	64	Left	TCGA-09-2049-F24354	TCGA-09-2049	TCGA-09-2049-01D	Stage IIIC	-23410			0	3419		953				2009-11-3	FEMALE	Serous Cystadenocarcinoma	No	C56.9	8441/3	C56.9	YES	Tumor resection
TCGA-09-2050-01	0	TCGA-09-2050-01	2163	0	days	High		OV-like c1			miRNA cluster 1	cluster 4	mutation cluster 5	TCGA-09-2050			days	2163	days	TCGA Ovarian Cancer (OV)	ovarian serous cystadenocarcinoma	Ovary			65	Bilateral	TCGA-09-2050-F24367	TCGA-09-2050	TCGA-09-2050-01A	Stage IIA	-23987			0	2163						2009-11-3	FEMALE	Serous Cystadenocarcinoma	No	C56.9	8441/3	C56.9	YES	Tumor resection
TCGA-09-2051-01	0	TCGA-09-2051-01	1919	0	days	High	C9-OV	OV-like c1	OV-like c4	OV-like c16	miRNA cluster 1	cluster 4	mutation cluster 5	TCGA-09-2051			days	1919	days	TCGA Ovarian Cancer (OV)	ovarian serous cystadenocarcinoma	Ovary	YES	NO	42	Bilateral	TCGA-09-2051-F24373	TCGA-09-2051	TCGA-09-2051-01A	Stage IIIC	-15650			0	1919		583				2009-11-3	FEMALE	Serous Cystadenocarcinoma	No	C56.9	8441/3	C56.9	YES	Tumor resection
TCGA-09-2053-01	0	TCGA-09-2053-01	1209	0	days	High		OV-like c1			miRNA cluster 1	cluster 3	mutation cluster 5	TCGA-09-2053			days	1209	days	TCGA Ovarian Cancer (OV)	ovarian serous cystadenocarcinoma	Ovary			72	Left	TCGA-09-2053-F24384	TCGA-09-2053	TCGA-09-2053-01C	Stage IIIC	-26433			0	1209						2009-11-2	FEMALE	Serous Cystadenocarcinoma	No	C56.9	8441/3	C56.9	YES	Tumor resection
TCGA-09-2054-01	1	TCGA-09-2054-01	637	1	days	High	C9-OV	OV-like c1	KIRC-like c1	OV-like c16	miRNA cluster 2	cluster 3		TCGA-09-2054			days	637	days	TCGA Ovarian Cancer (OV)	ovarian serous cystadenocarcinoma	Ovary			58	Bilateral	TCGA-09-2054-F24388	TCGA-09-2054	TCGA-09-2054-01A	Stage IIIC	-21285		637	0	637						2009-11-2	FEMALE	Serous Cystadenocarcinoma	No	C56.9	8441/3	C56.9	YES	Tumor resection
TCGA-09-2055-01	0	TCGA-09-2055-01	819	0	days	Squamous		OV-like c1	OV-like c4					TCGA-09-2055			days	819	days	TCGA Ovarian Cancer (OV)	ovarian serous cystadenocarcinoma	Ovary			48	Left	TCGA-09-2055-F24395	TCGA-09-2055	TCGA-09-2055-01B	Stage IC	-17545			0	819						2009-11-2	FEMALE	Serous Cystadenocarcinoma	No	C56.9	8441/3	C56.9	YES	Tumor resection
TCGA-09-2056-01	0	TCGA-09-2056-01	379	0	days	BRCA-LUAD+	C9-OV	Low purity c2	OV-like c4	OV-like c16	miRNA cluster 1	cluster 4	mutation c1uster 9	TCGA-09-2056			days	379	days	TCGA Ovarian Cancer (OV)	ovarian serous cystadenocarcinoma	Ovary			62	Bilateral	TCGA-09-2056-F24399	TCGA-09-2056	TCGA-09-2056-01B	Stage IIIC	-22864			0	379						2009-11-2	FEMALE	Serous Cystadenocarcinoma	No	C56.9	8441/3	C56.9	YES	Tumor resection
TCGA-10-0925-01	1	TCGA-10-0925-01	1652	1	days	BRCA-LUAD+		OV-like c1	OV-like c4					TCGA-10-0925			days	1652	days	TCGA Ovarian Cancer (OV)	ovarian serous cystadenocarcinoma	Ovary	YES	NO	58	Bilateral	TCGA-10-0925-F24403	TCGA-10-0925	TCGA-10-0925-01B	Stage IIIB	-21498		1652	0	1652		558				2010-2-5	FEMALE	Serous Cystadenocarcinoma	No	C56.9	8441/3	C56.9	YES	Tumor resection
TCGA-10-0926-01	1	TCGA-10-0926-01	788	1	days	Squamous	C9-OV	OV-like c1	OV-like c4		miRNA cluster 2	cluster 3	mutation cluster 5	TCGA-10-0926			days	788	days	TCGA Ovarian Cancer (OV)	ovarian serous cystadenocarcinoma	Ovary	YES	NO	63	Bilateral	TCGA-10-0926-F24413	TCGA-10-0926	TCGA-10-0926-01A	Stage IIIC	-23307		788	0	788		287				2009-3-6	FEMALE	Serous Cystadenocarcinoma	No	C56.9	8441/3	C56.9	YES	Tumor resection
TCGA-10-0927-01	1	TCGA-10-0927-01	2490	1	days	Squamous		OV-like c1			miRNA cluster 2	cluster 1	mutation cluster 5	TCGA-10-0927			days	2490	days	TCGA Ovarian Cancer (OV)	ovarian serous cystadenocarcinoma	Ovary	YES	NO	65	Bilateral	TCGA-10-0927-F24420	TCGA-10-0927	TCGA-10-0927-01A	Stage IIIC	-23982		2490	0	2478		1001				2009-3-6	FEMALE	Serous Cystadenocarcinoma	No	C56.9	8441/3	C56.9	YES	Tumor resection
TCGA-10-0928-01	1	TCGA-10-0928-01	563	1	days	High	C9-OV	OV-like c1		OV-like c16	miRNA cluster 1	cluster 3	mutation cluster 2	TCGA-10-0928			days	563	days	TCGA Ovarian Cancer (OV)	ovarian serous cystadenocarcinoma	Ovary			71	Bilateral	TCGA-10-0928-F24430	TCGA-10-0928	TCGA-10-0928-01A	Stage IIIC	-26066		563	0	563			0			2009-3-6	FEMALE	Serous Cystadenocarcinoma	No	C56.9	8441/3	C56.9	YES	Tumor resection
TCGA-10-0930-01	1	TCGA-10-0930-01	1040	1	days	High		OV-like c1			miRNA cluster 1	cluster 3	mutation c1uster 9	TCGA-10-0930			days	1040	days	TCGA Ovarian Cancer (OV)	ovarian serous cystadenocarcinoma	Ovary	YES	NO	70	Left	TCGA-10-0930-F24432	TCGA-10-0930	TCGA-10-0930-01A	Stage IIIC	-25737		1040	0	1011		680				2009-3-6	FEMALE	Serous Cystadenocarcinoma	No	C56.9	8441/3	C56.9	YES	Tumor resection
TCGA-10-0931-01	1	TCGA-10-0931-01	1000	1	days	Squamous	C9-OV	OV-like c1	OV-like c4		miRNA cluster 2	cluster 3	mutation cluster 5	TCGA-10-0931			days	1000	days	TCGA Ovarian Cancer (OV)	ovarian serous cystadenocarcinoma	Ovary	YES	NO	44	Bilateral	TCGA-10-0931-F24440	TCGA-10-0931	TCGA-10-0931-01A	Stage IIIC	-16262		1000	0	982		300	1			2009-3-6	FEMALE	Serous Cystadenocarcinoma	No	C56.9	8441/3	C56.9	YES	Tumor resection
TCGA-10-0933-01	1	TCGA-10-0933-01	446	1	days	High	C9-OV	UCEC Serous c4	OV-like c4		miRNA cluster 1	cluster 3	mutation c1uster 9	TCGA-10-0933			days	446	days	TCGA Ovarian Cancer (OV)	ovarian serous cystadenocarcinoma	Ovary	YES	NO	77	Bilateral	TCGA-10-0933-F24454	TCGA-10-0933	TCGA-10-0933-01A	Stage IIIC	-28433		446	0	356		356	1			2009-3-6	FEMALE	Serous Cystadenocarcinoma	No	C56.9	8441/3	C56.9	YES	Tumor resection
TCGA-10-0934-01	1	TCGA-10-0934-01	204	1	days	High		UCEC non-CIMP c3			miRNA cluster 6	cluster 4	mutation cluster 5	TCGA-10-0934			days	204	days	TCGA Ovarian Cancer (OV)	ovarian serous cystadenocarcinoma	Ovary	YES	NO	50	Bilateral	TCGA-10-0934-F24458	TCGA-10-0934		Stage IIIC	-18602		204	0	119		111				2009-3-6	FEMALE	Serous Cystadenocarcinoma	No	C56.9	8441/3	C56.9	YES	Tumor resection
TCGA-10-0935-01	1	TCGA-10-0935-01	1078	1	days	BRCA-LUAD+		OV-like c1					mutation cluster 5	TCGA-10-0935			days	1078	days	TCGA Ovarian Cancer (OV)	ovarian serous cystadenocarcinoma	Ovary			68	Bilateral	TCGA-10-0935-F24462	TCGA-10-0935		Stage IIIC	-25098		1078	0	1078						2009-3-6	FEMALE	Serous Cystadenocarcinoma	No	C56.9	8441/3	C56.9	YES	Tumor resection
TCGA-10-0936-01	1	TCGA-10-0936-01	1123	1	days	High	C9-OV	OV-like c1	OV-like c4	OV-like c16	miRNA cluster 3	cluster 2		TCGA-10-0936			days	1123	days	TCGA Ovarian Cancer (OV)	ovarian serous cystadenocarcinoma	Ovary			69	Bilateral	TCGA-10-0936-F24466	TCGA-10-0936	TCGA-10-0936-01A	Stage IIIC	-25454		1123	0	1089			0			2009-3-6	FEMALE	Serous Cystadenocarcinoma	No	C56.9	8441/3	C56.9	YES	Tumor resection
TCGA-10-0937-01	1	TCGA-10-0937-01	608	1	days	Squamous		OV-like c1			miRNA cluster 1	cluster 3	mutation cluster 5	TCGA-10-0937			days	608	days	TCGA Ovarian Cancer (OV)	ovarian serous cystadenocarcinoma	Ovary	YES	NO	44	Bilateral	TCGA-10-0937-F24476	TCGA-10-0937	TCGA-10-0937-01A	Stage IIIC	-16222		608	0	460		235	0			2009-3-6	FEMALE	Serous Cystadenocarcinoma	No	C56.9	8441/3	C56.9	YES	Tumor resection
TCGA-10-0938-01	1	TCGA-10-0938-01	636	1	days	High		OV-like c1			miRNA cluster 1	cluster 3	mutation cluster 5	TCGA-10-0938			days	636	days	TCGA Ovarian Cancer (OV)	ovarian serous cystadenocarcinoma	Ovary			80	Bilateral	TCGA-10-0938-F24483	TCGA-10-0938	TCGA-10-0938-01A	Stage IIIC	-29558		636	0	604		362	2			2009-3-6	FEMALE	Serous Cystadenocarcinoma	No	C56.9	8441/3	C56.9	YES
TCGA-13-0714-01	1	TCGA-13-0714-01	189	1	days	High		OV-like c1			miRNA cluster 2	cluster 1	mutation cluster 5	TCGA-13-0714			days	189	days	TCGA Ovarian Cancer (OV)	ovarian serous cystadenocarcinoma	Ovary	YES	NO	55	Bilateral	TCGA-13-0714-F24489	TCGA-13-0714	TCGA-13-0714-01A	Stage IV	-20109		189	0	189		110				2009-2-24	FEMALE	Serous Cystadenocarcinoma	No	C56.9	8441/3	C56.9	YES	Cytology (e.g. Peritoneal or pleural fluid)
TCGA-13-0717-01	1	TCGA-13-0717-01	748	1	days	High		OV-like c1					mutation cluster 8	TCGA-13-0717			days	748	days	TCGA Ovarian Cancer (OV)	ovarian serous cystadenocarcinoma	Ovary	YES	NO	54	Bilateral	TCGA-13-0717-F24494	TCGA-13-0717		Stage IIIC	-20042		748	0	748		294				2009-2-24	FEMALE	Serous Cystadenocarcinoma	No	C56.9	8441/3	C56.9	YES	Tumor resection
TCGA-13-0720-01	1	TCGA-13-0720-01	1355	1	days	Squamous	C9-OV	OV-like c1	OV-like c4		miRNA cluster 1	cluster 1	mutation cluster 5	TCGA-13-0720			days	1355	days	TCGA Ovarian Cancer (OV)	ovarian serous cystadenocarcinoma	Ovary	YES	NO	48	Bilateral	TCGA-13-0720-F24498	TCGA-13-0720	TCGA-13-0720-01A	Stage IIIC	-17799		1355	0	1355		292				2009-2-24	FEMALE	Serous Cystadenocarcinoma	No	C56.9	8441/3	C56.9	YES	Tumor resection
TCGA-13-0723-01	1	TCGA-13-0723-01	1204	1	days	High		OV-like c1			miRNA cluster 2	cluster 2	mutation cluster 5	TCGA-13-0723			days	1204	days	TCGA Ovarian Cancer (OV)	ovarian serous cystadenocarcinoma	Ovary	YES	YES	63	Bilateral	TCGA-13-0723-F24503	TCGA-13-0723	TCGA-13-0723-01A	Stage IIIC	-23094		1204	0	1204		210				2009-2-24	FEMALE	Serous Cystadenocarcinoma	No	C56.9	8441/3	C56.9	YES	Tumor resection
TCGA-13-0724-01	1	TCGA-13-0724-01	83	1	days	High		OV-like c1			miRNA cluster 1	cluster 3	mutation cluster 5	TCGA-13-0724			days	83	days	TCGA Ovarian Cancer (OV)	ovarian serous cystadenocarcinoma	Ovary	YES	NO	72	Right	TCGA-13-0724-F24507	TCGA-13-0724		Stage IV	-26342		83	0	83		83				2009-2-24	FEMALE	Serous Cystadenocarcinoma	No	C56.9	8441/3	C56.9	YES	Excisional Biopsy
TCGA-13-0725-01	1	TCGA-13-0725-01	377	1	days	Squamous		OV-like c1	OV-like c4		miRNA cluster 2	cluster 1		TCGA-13-0725			days	377	days	TCGA Ovarian Cancer (OV)	ovarian serous cystadenocarcinoma	Ovary	YES	NO	44	Bilateral	TCGA-13-0725-F24510	TCGA-13-0725	TCGA-13-0725-01A	Stage IIIC	-16086		377	0	377		190				2009-2-24	FEMALE	Serous Cystadenocarcinoma	No	C56.9	8441/3	C56.9	YES	Cytology (e.g. Peritoneal or pleural fluid)
TCGA-13-0726-01	1	TCGA-13-0726-01	949	1	days	Squamous		OV-like c1			miRNA cluster 2	cluster 6	mutation cluster 5	TCGA-13-0726			days	949	days	TCGA Ovarian Cancer (OV)	ovarian serous cystadenocarcinoma	Ovary	YES	NO	55	Bilateral	TCGA-13-0726-F24515	TCGA-13-0726	TCGA-13-0726-01A	Stage IIIC	-20134		949	0	946		392				2009-2-24	FEMALE	Serous Cystadenocarcinoma	No	C56.9	8441/3	C56.9	YES	Tumor resection
TCGA-13-0727-01	1	TCGA-13-0727-01	462	1	days	High		OV-like c1			miRNA cluster 1	cluster 3	mutation c1uster 9	TCGA-13-0727			days	462	days	TCGA Ovarian Cancer (OV)	ovarian serous cystadenocarcinoma	Ovary	YES	NO	71	Bilateral	TCGA-13-0727-F24519	TCGA-13-0727	TCGA-13-0727-01A	Stage IIIC	-26185		462	0	462		253				2009-2-24	FEMALE	Serous Cystadenocarcinoma	No	C56.9	8441/3	C56.9	YES	Tumor resection
TCGA-13-0730-01	1	TCGA-13-0730-01	542	1	days	High	C9-OV	OV-like c1		OV-like c16	miRNA cluster 1	cluster 3	mutation cluster 5	TCGA-13-0730			days	542	days	TCGA Ovarian Cancer (OV)	ovarian serous cystadenocarcinoma	Ovary			71	Bilateral	TCGA-13-0730-F60695	TCGA-13-0730	TCGA-13-0730-01A	Stage IIIC	-26086		542	0					Scheduled Follow-up Submission		2014-6-17	FEMALE	Serous Cystadenocarcinoma	No	C56.9	8441/3	C56.9	YES	Fine needle aspiration biopsy
TCGA-13-0751-01	1	TCGA-13-0751-01	1678	1	days	High		OV-like c1			miRNA cluster 2	cluster 1	mutation cluster 5	TCGA-13-0751			days	1678	days	TCGA Ovarian Cancer (OV)	ovarian serous cystadenocarcinoma	Ovary	YES	NO	44	Bilateral	TCGA-13-0751-F24525	TCGA-13-0751	TCGA-13-0751-01A	Stage IIIC	-16304		1678	0	1678		653				2009-2-24	FEMALE	Serous Cystadenocarcinoma	No	C56.9	8441/3	C56.9	YES	Tumor resection
TCGA-13-0755-01	1	TCGA-13-0755-01	76	1	days	Squamous		OV-like c1			miRNA cluster 3	cluster 6	mutation c1uster 9	TCGA-13-0755			days	76	days	TCGA Ovarian Cancer (OV)	ovarian serous cystadenocarcinoma	Ovary	YES	NO	75	Bilateral	TCGA-13-0755-F24531	TCGA-13-0755	TCGA-13-0755-01A	Stage IV	-27438		76	0	76		34				2009-2-24	FEMALE	Serous Cystadenocarcinoma	No	C56.9	8441/3	C56.9	YES	Tumor resection
TCGA-13-0757-01	1	TCGA-13-0757-01	340	1	days	High		OV-like c1			miRNA cluster 2	cluster 1		TCGA-13-0757			days	340	days	TCGA Ovarian Cancer (OV)	ovarian serous cystadenocarcinoma	Ovary	YES	NO	71	Bilateral	TCGA-13-0757-F24534	TCGA-13-0757	TCGA-13-0757-01A	Stage IIIC	-25999		340	0	340		293				2009-2-24	FEMALE	Serous Cystadenocarcinoma	No	C56.9	8441/3	C56.9	YES	Tumor resection
TCGA-13-0758-01	1	TCGA-13-0758-01	346	1	days	Squamous		OV-like c1						TCGA-13-0758			days	346	days	TCGA Ovarian Cancer (OV)	ovarian serous cystadenocarcinoma	Ovary	YES	NO	60	Bilateral	TCGA-13-0758-F24539	TCGA-13-0758	TCGA-13-0758-01A	Stage IV	-22088		346	0	346		212				2009-2-24	FEMALE	Serous Cystadenocarcinoma	No	C56.9	8441/3	C56.9	YES	Tumor resection
TCGA-13-0760-01	1	TCGA-13-0760-01	351	1	days	High		OV-like c1			miRNA cluster 2	cluster 1	mutation cluster 5	TCGA-13-0760			days	351	days	TCGA Ovarian Cancer (OV)	ovarian serous cystadenocarcinoma	Ovary			63	Bilateral	TCGA-13-0760-F24543	TCGA-13-0760	TCGA-13-0760-01A	Stage IV	-23036		351	0	351						2009-2-24	FEMALE	Serous Cystadenocarcinoma	No	C56.9	8441/3	C56.9	YES	Incisional Biopsy
TCGA-13-0761-01	1	TCGA-13-0761-01	1156	1	days	Squamous		OV-like c1			miRNA cluster 2	cluster 3	mutation cluster 5	TCGA-13-0761	424	1	days	1156	days	TCGA Ovarian Cancer (OV)	ovarian serous cystadenocarcinoma	Ovary			51	Bilateral	TCGA-13-0761-F72596	TCGA-13-0761	TCGA-13-0761-01A	Stage IV	-18697		1156	0	1036		424			Progressive Disease	2015-7-30	FEMALE	Serous Cystadenocarcinoma	No	C56.9	8441/3	C56.9	YES	Tumor resection
TCGA-13-0762-01	0	TCGA-13-0762-01	3400	0	days	High		OV-like c1			miRNA cluster 1	cluster 3	mutation cluster 2	TCGA-13-0762	1003	1	days	3400	days	TCGA Ovarian Cancer (OV)	ovarian serous cystadenocarcinoma	Ovary			65	Bilateral	TCGA-13-0762-F72597	TCGA-13-0762		Stage IIIC	-23960			0	3400		1003			Progressive Disease	2015-7-30	FEMALE	Serous Cystadenocarcinoma	No	C56.9	8441/3	C56.9	YES	Tumor resection
TCGA-13-0764-01	1	TCGA-13-0764-01	1881	1	days	High		OV-like c1						TCGA-13-0764	272	1	days	1881	days	TCGA Ovarian Cancer (OV)	ovarian serous cystadenocarcinoma	Ovary			62	Bilateral	TCGA-13-0764-F72599	TCGA-13-0764	TCGA-13-0764-01A	Stage IV	-22965		1881	0	944		272			Progressive Disease	2015-7-30	FEMALE	Serous Cystadenocarcinoma	No	C56.9	8441/3	C56.9	YES
TCGA-13-0765-01	1	TCGA-13-0765-01	1389	1	days	Squamous		OV-like c1			miRNA cluster 1	cluster 6	mutation cluster 5	TCGA-13-0765	668	1	days	1389	days	TCGA Ovarian Cancer (OV)	ovarian serous cystadenocarcinoma	Ovary			50	Bilateral	TCGA-13-0765-F72600	TCGA-13-0765	TCGA-13-0765-01A	Stage IIIC	-18574		1389	0	869		668			Progressive Disease	2015-7-30	FEMALE	Serous Cystadenocarcinoma	No	C56.9	8441/3	C56.9	YES	Tumor resection
TCGA-13-0766-01	1	TCGA-13-0766-01	1725	1	days	Squamous		OV-like c1			miRNA cluster 2	cluster 1		TCGA-13-0766	628	1	days	1725	days	TCGA Ovarian Cancer (OV)	ovarian serous cystadenocarcinoma	Ovary			42	Bilateral	TCGA-13-0766-F72601	TCGA-13-0766	TCGA-13-0766-01A	Stage IIIC	-15571		1725	0	651		628				2015-7-30	FEMALE	Serous Cystadenocarcinoma	No	C56.9	8441/3	C56.9	YES	Tumor resection
TCGA-13-0768-01	1	TCGA-13-0768-01	1784	1	days	High		OV-like c1			miRNA cluster 3	cluster 5		TCGA-13-0768	398	1	days	1784	days	TCGA Ovarian Cancer (OV)	ovarian serous cystadenocarcinoma	Ovary			73	Bilateral	TCGA-13-0768-F72603	TCGA-13-0768	TCGA-13-0768-01A	Stage IIIC	-26999		1784	0	257		398			Progressive Disease	2015-7-30	FEMALE	Serous Cystadenocarcinoma	No	C56.9	8441/3	C56.9	YES	Tumor resection
TCGA-13-0791-01	1	TCGA-13-0791-01	1224	1	days	High		OV-like c1			miRNA cluster 2	cluster 1	mutation cluster 5	TCGA-13-0791	281	1	days	1224	days	TCGA Ovarian Cancer (OV)	ovarian serous cystadenocarcinoma	Ovary			58	Bilateral	TCGA-13-0791-F72604	TCGA-13-0791	TCGA-13-0791-01A	Stage IIIC	-21380		1224	0	1184		281			Progressive Disease	2015-7-30	FEMALE	Serous Cystadenocarcinoma	No	C56.9	8441/3	C56.9	YES	Tumor resection
TCGA-13-0791-02	1	TCGA-13-0791-02	1224	1	days			OV-like c1			miRNA cluster 2		mutation cluster 5	TCGA-13-0791	281	1	days	1224	days	TCGA Ovarian Cancer (OV)	ovarian serous cystadenocarcinoma	Ovary			58	Bilateral	TCGA-13-0791-F72604	TCGA-13-0791	TCGA-13-0791-02A	Stage IIIC	-21380		1224	0	1184		281			Progressive Disease	2015-7-30	FEMALE	Serous Cystadenocarcinoma	No	C56.9	8441/3	C56.9	YES	Tumor resection
TCGA-13-0792-01	0	TCGA-13-0792-01	3602	0	days	High		OV-like c1			miRNA cluster 1	cluster 4	mutation cluster 5	TCGA-13-0792	816	1	days	3602	days	TCGA Ovarian Cancer (OV)	ovarian serous cystadenocarcinoma	Ovary			40	Bilateral	TCGA-13-0792-F72605	TCGA-13-0792	TCGA-13-0792-01A	Stage IIIC	-14729			0	3602		816			Progressive Disease	2015-7-30	FEMALE	Serous Cystadenocarcinoma	No	C56.9	8441/3	C56.9	YES	Tumor resection
TCGA-13-0793-01	0	TCGA-13-0793-01	3263	0	days	Squamous	C9-OV	OV-like c1	OV-like c4		miRNA cluster 2	cluster 1	mutation cluster 5	TCGA-13-0793	351	1	days	3263	days	TCGA Ovarian Cancer (OV)	ovarian serous cystadenocarcinoma	Ovary			40	Left	TCGA-13-0793-F72606	TCGA-13-0793	TCGA-13-0793-01A	Stage IV	-14708			0	3263		351			Progressive Disease	2015-7-30	FEMALE	Serous Cystadenocarcinoma	No	C56.9	8441/3	C56.9	YES	Tumor resection
TCGA-13-0794-01	1	TCGA-13-0794-01	1919	1	days	BRCA-LUAD+		OV-like c1	OV-like c4		miRNA cluster 2	cluster 3		TCGA-13-0794	845	1	days	1919	days	TCGA Ovarian Cancer (OV)	ovarian serous cystadenocarcinoma	Ovary			60	Bilateral	TCGA-13-0794-F72607	TCGA-13-0794	TCGA-13-0794-01A	Stage IIIC	-21945		1919	0	923		845			Progressive Disease	2015-7-30	FEMALE	Serous Cystadenocarcinoma	No	C56.9	8441/3	C56.9	YES	Tumor resection
TCGA-13-0795-01	1	TCGA-13-0795-01	619	1	days	High		OV-like c1			miRNA cluster 1	cluster 5	mutation cluster 5	TCGA-13-0795	325	1	days	619	days	TCGA Ovarian Cancer (OV)	ovarian serous cystadenocarcinoma	Ovary			66	Bilateral	TCGA-13-0795-F72608	TCGA-13-0795	TCGA-13-0795-01A	Stage IIIC	-24403		619	0	596		325			Progressive Disease	2015-7-30	FEMALE	Serous Cystadenocarcinoma	No	C56.9	8441/3	C56.9	YES	Fine needle aspiration biopsy
TCGA-13-0797-01	0	TCGA-13-0797-01	2121	0	days	Squamous		OV-like c1	OV-like c4		miRNA cluster 1	cluster 5		TCGA-13-0797	525	1	days	2121	days	TCGA Ovarian Cancer (OV)	ovarian serous cystadenocarcinoma	Ovary			49	Bilateral	TCGA-13-0797-F72609	TCGA-13-0797	TCGA-13-0797-01A	Stage IIIC	-18051			0	2121		525			Stable Disease	2015-7-30	FEMALE	Serous Cystadenocarcinoma	No	C56.9	8441/3	C56.9	YES	Tumor resection
TCGA-13-0799-01	0	TCGA-13-0799-01	2535	0	days	BRCA-LUAD+	C9-OV	OV-like c1	OV-like c4	OV-like c16	miRNA cluster 1	cluster 3		TCGA-13-0799	1262	1	days	2535	days	TCGA Ovarian Cancer (OV)	ovarian serous cystadenocarcinoma	Ovary			44	Bilateral	TCGA-13-0799-F72611	TCGA-13-0799	TCGA-13-0799-01A	Stage IIIC	-16171			0	2535		1262			Complete Remission/Response	2015-7-30	FEMALE	Serous Cystadenocarcinoma	No	C56.9	8441/3	C56.9	YES	Tumor resection
TCGA-13-0800-01	0	TCGA-13-0800-01	2661	0	days	High	C9-OV	OV-like c1	OV-like c4	OV-like c16	miRNA cluster 2	cluster 1	mutation cluster 3	TCGA-13-0800	1396	1	days	2661	days	TCGA Ovarian Cancer (OV)	ovarian serous cystadenocarcinoma	Ovary			52	Bilateral	TCGA-13-0800-F72612	TCGA-13-0800	TCGA-13-0800-01A	Stage IIIC	-19087			0	2661		1396			Complete Remission/Response	2015-7-30	FEMALE	Serous Cystadenocarcinoma	No	C56.9	8441/3	C56.9	YES	Tumor resection
TCGA-13-0801-01	1	TCGA-13-0801-01	1399	1	days	Squamous	C9-OV	OV-like c1	OV-like c4	OV-like c16	miRNA cluster 2	cluster 1		TCGA-13-0801	345	1	days	1399	days	TCGA Ovarian Cancer (OV)	ovarian serous cystadenocarcinoma	Ovary			46	Bilateral	TCGA-13-0801-F72613	TCGA-13-0801	TCGA-13-0801-01A	Stage IIIC	-16812		1399	0	252		345			Progressive Disease	2015-7-30	FEMALE	Serous Cystadenocarcinoma	No	C56.9	8441/3	C56.9	YES	Cytology (e.g. Peritoneal or pleural fluid)
TCGA-13-0802-01	1	TCGA-13-0802-01	1552	1	days	High		OV-like c1	OV-like c4		miRNA cluster 2	cluster 3		TCGA-13-0802	510	1	days	1552	days	TCGA Ovarian Cancer (OV)	ovarian serous cystadenocarcinoma	Ovary			79	Bilateral	TCGA-13-0802-F72615	TCGA-13-0802	TCGA-13-0802-01A	Stage IIIC	-29075		1552	0	249		510			Progressive Disease	2015-7-30	FEMALE	Serous Cystadenocarcinoma	No	C56.9	8441/3	C56.9	YES	Tumor resection
TCGA-13-0803-01	1	TCGA-13-0803-01	1334	1	days	High		OV-like c1			miRNA cluster 2	cluster 1		TCGA-13-0803			days	1334	days	TCGA Ovarian Cancer (OV)	ovarian serous cystadenocarcinoma	Ovary	YES	NO	81	Bilateral	TCGA-13-0803-F24629	TCGA-13-0803	TCGA-13-0803-01A	Stage IIIC	-29685		1334	0	1334		337				2009-2-25	FEMALE	Serous Cystadenocarcinoma	No	C56.9	8441/3	C56.9	YES	Cytology (e.g. Peritoneal or pleural fluid)
TCGA-13-0804-01	1	TCGA-13-0804-01	1073	1	days	Squamous	C9-OV	OV-like c1	OV-like c4		miRNA cluster 1	cluster 6	mutation cluster 5	TCGA-13-0804			days	1073	days	TCGA Ovarian Cancer (OV)	ovarian serous cystadenocarcinoma	Ovary	YES	NO	73	Bilateral	TCGA-13-0804-F24633	TCGA-13-0804	TCGA-13-0804-01A	Stage IIIC	-27021		1073	0	1073		329				2009-2-25	FEMALE	Serous Cystadenocarcinoma	No	C56.9	8441/3	C56.9	YES	Cytology (e.g. Peritoneal or pleural fluid)
TCGA-13-0805-01	1	TCGA-13-0805-01	1074	1	days	Squamous		OV-like c1			miRNA cluster 2	cluster 1		TCGA-13-0805			days	1074	days	TCGA Ovarian Cancer (OV)	ovarian serous cystadenocarcinoma	Ovary	YES	NO	57	Bilateral	TCGA-13-0805-F24638	TCGA-13-0805		Stage IIIC	-21014		1074	0	1073		177				2009-2-25	FEMALE	Serous Cystadenocarcinoma	No	C56.9	8441/3	C56.9	YES	Tumor resection
TCGA-13-0807-01	1	TCGA-13-0807-01	414	1	days	Squamous		OV-like c1					mutation cluster 5	TCGA-13-0807			days	414	days	TCGA Ovarian Cancer (OV)	ovarian serous cystadenocarcinoma	Ovary			54		TCGA-13-0807-F24642	TCGA-13-0807	TCGA-13-0807-01B	Stage IIIC	-19890		414	0	414						2009-2-25	FEMALE	Serous Cystadenocarcinoma	No	C56.9	8441/3	C56.9	YES	Tumor resection
TCGA-13-0883-01	1	TCGA-13-0883-01	2097	1	days	Squamous		OV-like c1			miRNA cluster 1	cluster 4	mutation cluster 5	TCGA-13-0883			days	2097	days	TCGA Ovarian Cancer (OV)	ovarian serous cystadenocarcinoma	Ovary	YES	NO	61	Bilateral	TCGA-13-0883-F24646	TCGA-13-0883	TCGA-13-0883-01A	Stage IIIC	-22395		2097	0	2097		819				2009-2-25	FEMALE	Serous Cystadenocarcinoma	No	C56.9	8441/3	C56.9	YES	Cytology (e.g. Peritoneal or pleural fluid)
TCGA-13-0884-01	1	TCGA-13-0884-01	3260	1	days	High	C9-OV	OV-like c1	OV-like c4		miRNA cluster 2	cluster 6	mutation cluster 5	TCGA-13-0884			days	3260	days	TCGA Ovarian Cancer (OV)	ovarian serous cystadenocarcinoma	Ovary	YES	NO	39	Bilateral	TCGA-13-0884-F24651	TCGA-13-0884	TCGA-13-0884-01B	Stage IIIC	-14538		3260	0	3260		1251				2009-3-20	FEMALE	Serous Cystadenocarcinoma	No	C56.9	8441/3	C56.9	YES	Cytology (e.g. Peritoneal or pleural fluid)
TCGA-13-0885-01	0	TCGA-13-0885-01	3388	0	days	High		OV-like c1			miRNA cluster 2	cluster 1	mutation cluster 13	TCGA-13-0885			days	3388	days	TCGA Ovarian Cancer (OV)	ovarian serous cystadenocarcinoma	Ovary			70	Left	TCGA-13-0885-F72616	TCGA-13-0885	TCGA-13-0885-01A	Stage IIIC	-25763			0	3388						2015-7-30	FEMALE	Serous Cystadenocarcinoma	No	C56.9	8441/3	C56.9	YES	Cytology (e.g. Peritoneal or pleural fluid)
TCGA-13-0886-01	0	TCGA-13-0886-01	4665	0	days	High	C9-OV	OV-like c1	OV-like c4		miRNA cluster 1	cluster 6	mutation cluster 5	TCGA-13-0886	4665	0	days	4665	days	TCGA Ovarian Cancer (OV)	ovarian serous cystadenocarcinoma	Ovary			67	Bilateral	TCGA-13-0886-F72617	TCGA-13-0886	TCGA-13-0886-01A	Stage IIIC	-24724			0	4665					Complete Remission/Response	2015-7-30	FEMALE	Serous Cystadenocarcinoma	No	C56.9	8441/3	C56.9	YES	Tumor resection
TCGA-13-0887-01	1	TCGA-13-0887-01	2028	1	days	High	C9-OV	OV-like c1	OV-like c4		miRNA cluster 2	cluster 1	mutation cluster 5	TCGA-13-0887			days	2028	days	TCGA Ovarian Cancer (OV)	ovarian serous cystadenocarcinoma	Ovary	YES	NO	42	Bilateral	TCGA-13-0887-F24668	TCGA-13-0887	TCGA-13-0887-01A	Stage IIIC	-15669		2028	0	2028		514				2009-2-25	FEMALE	Serous Cystadenocarcinoma	No	C56.9	8441/3	C56.9	YES	Tumor resection
TCGA-13-0888-01	1	TCGA-13-0888-01	2811	1	days	High		OV-like c1	OV-like c4		miRNA cluster 1	cluster 3		TCGA-13-0888	2811	0	days	2811	days	TCGA Ovarian Cancer (OV)	ovarian serous cystadenocarcinoma	Ovary			78	Right	TCGA-13-0888-F72618	TCGA-13-0888	TCGA-13-0888-01A	Stage IIIC	-28498		2811	0	2141					Complete Remission/Response	2015-7-30	FEMALE	Serous Cystadenocarcinoma	No	C56.9	8441/3	C56.9	YES	Tumor resection
TCGA-13-0889-01	1	TCGA-13-0889-01	2894	1	days	Squamous		UCEC Serous c4			miRNA cluster 2	cluster 1	mutation cluster 5	TCGA-13-0889			days	2894	days	TCGA Ovarian Cancer (OV)	ovarian serous cystadenocarcinoma	Ovary			75	Right	TCGA-13-0889-F72619	TCGA-13-0889	TCGA-13-0889-01A	Stage IV	-27674		2894	0	1881						2015-7-30	FEMALE	Serous Cystadenocarcinoma	No	C56.9	8441/3	C56.9	YES	Cytology (e.g. Peritoneal or pleural fluid)
TCGA-13-0890-01	0	TCGA-13-0890-01	4424	0	days	High	C9-OV	OV-like c1		OV-like c16	miRNA cluster 2	cluster 1	mutation cluster 5	TCGA-13-0890	4424	0	days	4424	days	TCGA Ovarian Cancer (OV)	ovarian serous cystadenocarcinoma	Ovary			56	Bilateral	TCGA-13-0890-F72620	TCGA-13-0890	TCGA-13-0890-01A	Stage IIIC	-20770			0	4424					Complete Remission/Response	2015-7-30	FEMALE	Serous Cystadenocarcinoma	No	C56.9	8441/3	C56.9	YES	Tumor resection
TCGA-13-0891-01	1	TCGA-13-0891-01	3128	1	days	Squamous	C9-OV	OV-like c1	OV-like c4		miRNA cluster 2	cluster 1	mutation cluster 13	TCGA-13-0891	762	1	days	3128	days	TCGA Ovarian Cancer (OV)	ovarian serous cystadenocarcinoma	Ovary			73	Bilateral	TCGA-13-0891-F72621	TCGA-13-0891	TCGA-13-0891-01A	Stage IV	-26886		3128	0	2099		762			Progressive Disease	2015-7-30	FEMALE	Serous Cystadenocarcinoma	No	C56.9	8441/3	C56.9	YES	Fine needle aspiration biopsy
TCGA-13-0893-01	1	TCGA-13-0893-01	1319	1	days	High	C9-OV	OV-like c1		OV-like c16	miRNA cluster 3	cluster 6	mutation cluster 5	TCGA-13-0893			days	1319	days	TCGA Ovarian Cancer (OV)	ovarian serous cystadenocarcinoma	Ovary	YES	NO	48	Bilateral	TCGA-13-0893-F24690	TCGA-13-0893	TCGA-13-0893-01B	Stage IIIC	-17573		1319	0	1319		461				2009-3-20	FEMALE	Serous Cystadenocarcinoma	No	C56.9	8441/3	C56.9	YES	Cytology (e.g. Peritoneal or pleural fluid)
TCGA-13-0894-01	1	TCGA-13-0894-01	1509	1	days	High	C9-OV	Low purity c2	OV-like c4		miRNA cluster 2	cluster 1	mutation cluster 5	TCGA-13-0894			days	1509	days	TCGA Ovarian Cancer (OV)	ovarian serous cystadenocarcinoma	Ovary	YES	NO	53	Bilateral	TCGA-13-0894-F24695	TCGA-13-0894	TCGA-13-0894-01B	Stage IIIC	-19466		1509	0	1509		565				2009-3-20	FEMALE	Serous Cystadenocarcinoma	No	C56.9	8441/3	C56.9	YES	Cytology (e.g. Peritoneal or pleural fluid)
TCGA-13-0897-01	1	TCGA-13-0897-01	2182	1	days	High	C9-OV	OV-like c1	OV-like c4	OV-like c16	miRNA cluster 2	cluster 6	mutation cluster 5	TCGA-13-0897	554	1	days	2182	days	TCGA Ovarian Cancer (OV)	ovarian serous cystadenocarcinoma	Ovary			54	Right	TCGA-13-0897-F72622	TCGA-13-0897	TCGA-13-0897-01A	Stage IIIC	-19894		2182	0	1748		554			Progressive Disease	2015-7-30	FEMALE	Serous Cystadenocarcinoma	No	C56.9	8441/3	C56.9	YES	Cytology (e.g. Peritoneal or pleural fluid)
TCGA-13-0899-01	1	TCGA-13-0899-01	2012	1	days	High	C9-OV	OV-like c1	OV-like c4	OV-like c16	miRNA cluster 1	cluster 3	mutation cluster 5	TCGA-13-0899	547	1	days	2012	days	TCGA Ovarian Cancer (OV)	ovarian serous cystadenocarcinoma	Ovary			60	Bilateral	TCGA-13-0899-F72623	TCGA-13-0899	TCGA-13-0899-01A	Stage IIIC	-22031		2012	0	1708		547			Progressive Disease	2015-7-30	FEMALE	Serous Cystadenocarcinoma	No	C56.9	8441/3	C56.9	YES	Tumor resection
TCGA-13-0900-01	0	TCGA-13-0900-01	4077	0	days	Squamous		OV-like c1			miRNA cluster 2	cluster 1	mutation cluster 11	TCGA-13-0900	4077	0	days	4077	days	TCGA Ovarian Cancer (OV)	ovarian serous cystadenocarcinoma	Ovary			59	Bilateral	TCGA-13-0900-F72637	TCGA-13-0900	TCGA-13-0900-01B	Stage IIIC	-21698			0	4077					Complete Remission/Response	2015-7-30	FEMALE	Serous Cystadenocarcinoma	No	C56.9	8441/3	C56.9	YES	Cytology (e.g. Peritoneal or pleural fluid)
TCGA-13-0901-01	0	TCGA-13-0901-01	589	0	days	High		OV-like c1	OV-like c4		miRNA cluster 1	cluster 5		TCGA-13-0901			days	589	days	TCGA Ovarian Cancer (OV)	ovarian serous cystadenocarcinoma	Ovary	YES	NO	41	Bilateral	TCGA-13-0901-F24712	TCGA-13-0901	TCGA-13-0901-01A	Stage IIIC	-15333			0	589		390				2009-3-20	FEMALE	Serous Cystadenocarcinoma	No	C56.9	8441/3	C56.9	YES	Tumor resection
TCGA-13-0903-01	0	TCGA-13-0903-01	3887	0	days	Squamous	C9-OV	OV-like c1	OV-like c4		miRNA cluster 2	cluster 1	mutation cluster 5	TCGA-13-0903	3887	0	days	3887	days	TCGA Ovarian Cancer (OV)	ovarian serous cystadenocarcinoma	Ovary			42	Bilateral	TCGA-13-0903-F72624	TCGA-13-0903	TCGA-13-0903-01A	Stage IV	-15705			0	3887					Complete Remission/Response	2015-7-30	FEMALE	Serous Cystadenocarcinoma	No	C56.9	8441/3	C56.9	YES	Tumor resection
TCGA-13-0904-01	1	TCGA-13-0904-01	1532	1	days	High		OV-like c1			miRNA cluster 2	cluster 1	mutation cluster 2	TCGA-13-0904	330	1	days	1532	days	TCGA Ovarian Cancer (OV)	ovarian serous cystadenocarcinoma	Ovary			63	Bilateral	TCGA-13-0904-F72625	TCGA-13-0904	TCGA-13-0904-01A	Stage IIIC	-23278		1532	0	1470		330			Progressive Disease	2015-7-30	FEMALE	Serous Cystadenocarcinoma	No	C56.9	8441/3	C56.9	YES	Incisional Biopsy
TCGA-13-0905-01	0	TCGA-13-0905-01	3746	0	days	Squamous		OV-like c1			miRNA cluster 2	cluster 1	mutation cluster 5	TCGA-13-0905	1535	1	days	3746	days	TCGA Ovarian Cancer (OV)	ovarian serous cystadenocarcinoma	Ovary			51	Left	TCGA-13-0905-F72638	TCGA-13-0905	TCGA-13-0905-01B	Stage IIIC	-18757			0	3746		1535			Progressive Disease	2015-7-30	FEMALE	Serous Cystadenocarcinoma	No	C56.9	8441/3	C56.9	YES	Tumor resection
TCGA-13-0906-01	0	TCGA-13-0906-01	3619	0	days	High	C9-OV	OV-like c1	OV-like c4		miRNA cluster 1	cluster 3	mutation cluster 5	TCGA-13-0906	3619	0	days	3619	days	TCGA Ovarian Cancer (OV)	ovarian serous cystadenocarcinoma	Ovary			50	Bilateral	TCGA-13-0906-F72626	TCGA-13-0906	TCGA-13-0906-01A	Stage IIIC	-18383			0	3619					Complete Remission/Response	2015-7-30	FEMALE	Serous Cystadenocarcinoma	No	C56.9	8441/3	C56.9	YES	Tumor resection
TCGA-13-0908-01	1	TCGA-13-0908-01	1843	1	days	Squamous		OV-like c1			miRNA cluster 2	cluster 6		TCGA-13-0908	552	1	days	1843	days	TCGA Ovarian Cancer (OV)	ovarian serous cystadenocarcinoma	Ovary			58	Bilateral	TCGA-13-0908-F72639	TCGA-13-0908	TCGA-13-0908-01B	Stage IV	-21422		1843	0	1364		552			Progressive Disease	2015-7-30	FEMALE	Serous Cystadenocarcinoma	No	C56.9	8441/3	C56.9	YES	Cytology (e.g. Peritoneal or pleural fluid)
TCGA-13-0910-01	0	TCGA-13-0910-01	3548	0	days	High	C9-OV	OV-like c1	OV-like c4		miRNA cluster 2	cluster 1	mutation cluster 5	TCGA-13-0910	1212	1	days	3548	days	TCGA Ovarian Cancer (OV)	ovarian serous cystadenocarcinoma	Ovary			58	Bilateral	TCGA-13-0910-F72627	TCGA-13-0910	TCGA-13-0910-01A	Stage IIIC	-21473			0	3548		1212			Stable Disease	2015-7-30	FEMALE	Serous Cystadenocarcinoma	No	C56.9	8441/3	C56.9	YES	Tumor resection
TCGA-13-0911-01	1	TCGA-13-0911-01	1355	1	days	High	C9-OV	OV-like c1	OV-like c4		miRNA cluster 2	cluster 1	mutation cluster 5	TCGA-13-0911	279	1	days	1355	days	TCGA Ovarian Cancer (OV)	ovarian serous cystadenocarcinoma	Ovary			55	Bilateral	TCGA-13-0911-F72628	TCGA-13-0911	TCGA-13-0911-01A	Stage IV	-20276		1355	0	843		279			Progressive Disease	2015-7-30	FEMALE	Serous Cystadenocarcinoma	No	C56.9	8441/3	C56.9	YES	Cytology (e.g. Peritoneal or pleural fluid)
TCGA-13-0912-01	1	TCGA-13-0912-01	1145	1	days	Squamous		OV-like c1			miRNA cluster 2	cluster 1	mutation cluster 5	TCGA-13-0912	469	1	days	1145	days	TCGA Ovarian Cancer (OV)	ovarian serous cystadenocarcinoma	Ovary			58	Bilateral	TCGA-13-0912-F72629	TCGA-13-0912	TCGA-13-0912-01A	Stage IIIC	-21427		1145	0	1036		469			Progressive Disease	2015-7-30	FEMALE	Serous Cystadenocarcinoma	No	C56.9	8441/3	C56.9	YES	Tumor resection
TCGA-13-0913-01	0	TCGA-13-0913-01	3325	0	days	Squamous	C9-OV	OV-like c1	OV-like c4	OV-like c16	miRNA cluster 2	cluster 1	mutation cluster 5	TCGA-13-0913	871	1	days	3325	days	TCGA Ovarian Cancer (OV)	ovarian serous cystadenocarcinoma	Ovary			53	Bilateral	TCGA-13-0913-F72630	TCGA-13-0913	TCGA-13-0913-01A	Stage IIIC	-19573			0	3325		871			Stable Disease	2015-7-30	FEMALE	Serous Cystadenocarcinoma	No	C56.9	8441/3	C56.9	YES	Tumor resection
TCGA-13-0913-02	0	TCGA-13-0913-02	3325	0	days		C9-OV	OV-like c1			miRNA cluster 2		mutation cluster 5	TCGA-13-0913	871	1	days	3325	days	TCGA Ovarian Cancer (OV)	ovarian serous cystadenocarcinoma	Ovary			53	Bilateral	TCGA-13-0913-F72630	TCGA-13-0913	TCGA-13-0913-02A	Stage IIIC	-19573			0	3325		871			Stable Disease	2015-7-30	FEMALE	Serous Cystadenocarcinoma	No	C56.9	8441/3	C56.9	YES	Tumor resection
TCGA-13-0916-01	0	TCGA-13-0916-01	1785	0	days	Squamous	C9-OV	OV-like c1	OV-like c4	OV-like c16	miRNA cluster 2	cluster 1	mutation cluster 5	TCGA-13-0916	1785	0	days	1785	days	TCGA Ovarian Cancer (OV)	ovarian serous cystadenocarcinoma	Ovary			49	Bilateral	TCGA-13-0916-F72631	TCGA-13-0916	TCGA-13-0916-01A	Stage IIIC	-18189			0	1785					Complete Remission/Response	2015-7-30	FEMALE	Serous Cystadenocarcinoma	No	C56.9	8441/3	C56.9	YES	Tumor resection
TCGA-13-0919-01	0	TCGA-13-0919-01	2571	0	days	Squamous		OV-like c1			miRNA cluster 2	cluster 1	mutation cluster 8	TCGA-13-0919	2571	0	days	2571	days	TCGA Ovarian Cancer (OV)	ovarian serous cystadenocarcinoma	Ovary			52	Bilateral	TCGA-13-0919-F72632	TCGA-13-0919		Stage IIIC	-19337			0	2571					Complete Remission/Response	2015-7-30	FEMALE	Serous Cystadenocarcinoma	No	C56.9	8441/3	C56.9	YES	Tumor resection
TCGA-13-0920-01	1	TCGA-13-0920-01	1484	1	days	High	C9-OV	OV-like c1	OV-like c4	OV-like c16	miRNA cluster 1	cluster 4	mutation cluster 5	TCGA-13-0920	297	1	days	1484	days	TCGA Ovarian Cancer (OV)	ovarian serous cystadenocarcinoma	Ovary			65	Bilateral	TCGA-13-0920-F72633	TCGA-13-0920	TCGA-13-0920-01A	Stage IIIC	-24064		1484	0	420		297			Progressive Disease	2015-7-30	FEMALE	Serous Cystadenocarcinoma	No	C56.9	8441/3	C56.9	YES	Tumor resection
TCGA-13-0921-01	1	TCGA-13-0921-01	1483	1	days	High		OV-like c1	OV-like c4		miRNA cluster 2	cluster 3		TCGA-13-0921			days	1483	days	TCGA Ovarian Cancer (OV)	ovarian serous cystadenocarcinoma	Ovary			72	Bilateral	TCGA-13-0921-F72634	TCGA-13-0921	TCGA-13-0921-01A	Stage IIIC	-26606		1483	0	141						2015-7-30	FEMALE	Serous Cystadenocarcinoma	No	C56.9	8441/3	C56.9	YES	Tumor resection
TCGA-13-0923-01	0	TCGA-13-0923-01	2547	0	days	High		OV-like c1			miRNA cluster 2	cluster 1	mutation cluster 5	TCGA-13-0923	1719	1	days	2547	days	TCGA Ovarian Cancer (OV)	ovarian serous cystadenocarcinoma	Ovary			74	Right	TCGA-13-0923-F72635	TCGA-13-0923	TCGA-13-0923-01A	Stage IIIC	-27081			0	2547		1719			Complete Remission/Response	2015-7-30	FEMALE	Serous Cystadenocarcinoma	No	C56.9	8441/3	C56.9	YES	Tumor resection
TCGA-13-0924-01	0	TCGA-13-0924-01	2614	0	days	Squamous	C9-OV	OV-like c1		OV-like c16	miRNA cluster 2	cluster 1	mutation cluster 5	TCGA-13-0924	962	1	days	2614	days	TCGA Ovarian Cancer (OV)	ovarian serous cystadenocarcinoma	Ovary			45	Bilateral	TCGA-13-0924-F72636	TCGA-13-0924	TCGA-13-0924-01A	Stage IV	-16670			0	2614		962			Stable Disease	2015-7-30	FEMALE	Serous Cystadenocarcinoma	No	C56.9	8441/3	C56.9	YES	Cytology (e.g. Peritoneal or pleural fluid)
TCGA-13-1403-01	1	TCGA-13-1403-01	2345	1	days	High	C9-OV	OV-like c1		OV-like c16	miRNA cluster 1	cluster 6	mutation cluster 5	TCGA-13-1403	418	1	days	2345	days	TCGA Ovarian Cancer (OV)	ovarian serous cystadenocarcinoma	Ovary			48	Left	TCGA-13-1403-F72653	TCGA-13-1403	TCGA-13-1403-01A	Stage IIIC	-17697		2345	0	331		418			Progressive Disease	2015-7-31	FEMALE	Serous Cystadenocarcinoma	No	C56.9	8441/3	C56.9	YES	Cytology (e.g. Peritoneal or pleural fluid)
TCGA-13-1404-01	0	TCGA-13-1404-01	2469	0	days	Squamous	C9-OV	OV-like c1	OV-like c4		miRNA cluster 3	cluster 6	mutation cluster 5	TCGA-13-1404	1581	1	days	2469	days	TCGA Ovarian Cancer (OV)	ovarian serous cystadenocarcinoma	Ovary			48	Bilateral	TCGA-13-1404-F72655	TCGA-13-1404	TCGA-13-1404-01A	Stage IIIC	-17784			0	2469		1581			Progressive Disease	2015-7-31	FEMALE	Serous Cystadenocarcinoma	No	C56.9	8441/3	C56.9	YES	Cytology (e.g. Peritoneal or pleural fluid)
TCGA-13-1405-01	1	TCGA-13-1405-01	868	1	days	Squamous	C9-OV	OV-like c1	OV-like c4	OV-like c16	miRNA cluster 3	cluster 6	mutation cluster 5	TCGA-13-1405	228	1	days	868	days	TCGA Ovarian Cancer (OV)	ovarian serous cystadenocarcinoma	Ovary			49	Bilateral	TCGA-13-1405-F72656	TCGA-13-1405	TCGA-13-1405-01A	Stage IV	-18218		868	0	224		228			Progressive Disease	2015-7-31	FEMALE	Serous Cystadenocarcinoma	No	C56.9	8441/3	C56.9	YES	Cytology (e.g. Peritoneal or pleural fluid)
TCGA-13-1407-01	0	TCGA-13-1407-01	2534	0	days	High		OV-like c1			miRNA cluster 1	cluster 3	mutation cluster 5	TCGA-13-1407	1333	1	days	2534	days	TCGA Ovarian Cancer (OV)	ovarian serous cystadenocarcinoma	Ovary			51	Bilateral	TCGA-13-1407-F72657	TCGA-13-1407	TCGA-13-1407-01A	Stage IIIC	-18896			0	2534		1333			Progressive Disease	2015-7-31	FEMALE	Serous Cystadenocarcinoma	No	C56.9	8441/3	C56.9	YES	Cytology (e.g. Peritoneal or pleural fluid)
TCGA-13-1408-01	1	TCGA-13-1408-01	1680	1	days	High	C9-OV	OV-like c1	OV-like c4		miRNA cluster 2	cluster 6	mutation cluster 14	TCGA-13-1408	765	1	days	1680	days	TCGA Ovarian Cancer (OV)	ovarian serous cystadenocarcinoma	Ovary			59		TCGA-13-1408-F72659	TCGA-13-1408	TCGA-13-1408-01A	Stage IIIC	-21635		1680	0	180		765			Progressive Disease	2015-7-31	FEMALE	Serous Cystadenocarcinoma	No	C56.9	8441/3	C56.9	YES	Tumor resection
TCGA-13-1409-01	1	TCGA-13-1409-01	1742	1	days	High	C9-OV	OV-like c1	OV-like c4		miRNA cluster 1	cluster 6	mutation cluster 5	TCGA-13-1409	690	1	days	1742	days	TCGA Ovarian Cancer (OV)	ovarian serous cystadenocarcinoma	Ovary			73		TCGA-13-1409-F72660	TCGA-13-1409	TCGA-13-1409-01A	Stage IIIC	-26836		1742	0	208		690			Progressive Disease	2015-7-31	FEMALE	Serous Cystadenocarcinoma	No	C56.9	8441/3	C56.9	YES	Incisional Biopsy
TCGA-13-1410-01	0	TCGA-13-1410-01	2464	0	days	High	C9-OV	OV-like c1	OV-like c4	OV-like c16	miRNA cluster 2	cluster 6	mutation cluster 5	TCGA-13-1410	319	1	days	2464	days	TCGA Ovarian Cancer (OV)	ovarian serous cystadenocarcinoma	Ovary			57	Bilateral	TCGA-13-1410-F72661	TCGA-13-1410	TCGA-13-1410-01A	Stage IV	-20950			0	2464		319			Progressive Disease	2015-7-31	FEMALE	Serous Cystadenocarcinoma	No	C56.9	8441/3	C56.9	YES	Tumor resection
TCGA-13-1411-01	1	TCGA-13-1411-01	531	1	days	High	C9-OV	OV-like c1	OV-like c4		miRNA cluster 1	cluster 5	mutation cluster 5	TCGA-13-1411	238	1	days	531	days	TCGA Ovarian Cancer (OV)	ovarian serous cystadenocarcinoma	Ovary			81		TCGA-13-1411-F72662	TCGA-13-1411	TCGA-13-1411-01A	Stage IIIC	-29874		531	0	128		238			Progressive Disease	2015-7-31	FEMALE	Serous Cystadenocarcinoma	No	C56.9	8441/3	C56.9	YES	Tumor resection
TCGA-13-1412-01	1	TCGA-13-1412-01	984	1	days	Squamous	C9-OV	OV-like c1	OV-like c4		miRNA cluster 3	cluster 6	mutation cluster 5	TCGA-13-1412	409	1	days	984	days	TCGA Ovarian Cancer (OV)	ovarian serous cystadenocarcinoma	Ovary			41	Bilateral	TCGA-13-1412-F72669	TCGA-13-1412	TCGA-13-1412-01A	Stage IV	-15119		984	0	162		409			Progressive Disease	2015-7-31	FEMALE	Serous Cystadenocarcinoma	No	C56.9	8441/3	C56.9	YES	Tumor resection
TCGA-13-1477-01	1	TCGA-13-1477-01	1662	1	days	Iq	C9-OV	OV-like c1	OV-like c4		miRNA cluster 3	cluster 6	mutation c1uster 9	TCGA-13-1477			days	1662	days	TCGA Ovarian Cancer (OV)	ovarian serous cystadenocarcinoma	Ovary	YES	YES	49	Bilateral	TCGA-13-1477-F24839	TCGA-13-1477	TCGA-13-1477-01A	Stage IV	-18111		1662	0	1662		235				2009-3-31	FEMALE	Serous Cystadenocarcinoma	No	C56.9	8441/3	C56.9	YES	Incisional Biopsy
TCGA-13-1479-01		TCGA-13-1479-01			days									TCGA-13-1479			days		days	TCGA Ovarian Cancer (OV)	ovarian serous cystadenocarcinoma	Ovary
TCGA-13-1481-01	1	TCGA-13-1481-01	2648	1	days	High	C9-OV	OV-like c1	KIRC-like c1	OV-like c16	miRNA cluster 2	cluster 6	mutation cluster 5	TCGA-13-1481			days	2648	days	TCGA Ovarian Cancer (OV)	ovarian serous cystadenocarcinoma	Ovary			76	Right	TCGA-13-1481-F24843	TCGA-13-1481	TCGA-13-1481-01A	Stage IIIC	-27898		2648	0	2648						2009-3-31	FEMALE	Serous Cystadenocarcinoma	No	C56.9	8441/3	C56.9	YES	Cytology (e.g. Peritoneal or pleural fluid)
TCGA-13-1482-01	1	TCGA-13-1482-01	1877	1	days	Squamous	C9-OV	OV-like c1	OV-like c4		miRNA cluster 2	cluster 1	mutation cluster 5	TCGA-13-1482			days	1877	days	TCGA Ovarian Cancer (OV)	ovarian serous cystadenocarcinoma	Ovary	YES	NO	52		TCGA-13-1482-F24848	TCGA-13-1482	TCGA-13-1482-01A	Stage IV	-19178		1877	0	1877		602				2009-3-31	FEMALE	Serous Cystadenocarcinoma	No	C56.9	8441/3	C56.9	YES	Cytology (e.g. Peritoneal or pleural fluid)
TCGA-13-1483-01	1	TCGA-13-1483-01	895	1	days	Squamous	C9-OV	OV-like c1	OV-like c4		miRNA cluster 2	cluster 1	mutation cluster 8	TCGA-13-1483			days	895	days	TCGA Ovarian Cancer (OV)	ovarian serous cystadenocarcinoma	Ovary	YES	NO	61		TCGA-13-1483-F24852	TCGA-13-1483	TCGA-13-1483-01A	Stage IIIC	-22342		895	0	895		297				2009-3-31	FEMALE	Serous Cystadenocarcinoma	No	C56.9	8441/3	C56.9	YES	Fine needle aspiration biopsy
TCGA-13-1484-01	1	TCGA-13-1484-01	3785	1	days	High	C9-OV	OV-like c1	BRCA basal-like c6		miRNA cluster 1	cluster 6	mutation cluster 8	TCGA-13-1484	497	1	days	3785	days	TCGA Ovarian Cancer (OV)	ovarian serous cystadenocarcinoma	Ovary			62		TCGA-13-1484-F72640	TCGA-13-1484	TCGA-13-1484-01A	Stage IIIC	-22698		3785	0	2982		497			Progressive Disease	2015-7-30	FEMALE	Serous Cystadenocarcinoma	No	C56.9	8441/3	C56.9	YES	Incisional Biopsy
TCGA-13-1485-01	1	TCGA-13-1485-01	629	1	days	High		OV-like c1			miRNA cluster 3	cluster 6		TCGA-13-1485			days	629	days	TCGA Ovarian Cancer (OV)	ovarian serous cystadenocarcinoma	Ovary	YES	NO	48	Bilateral	TCGA-13-1485-F24861	TCGA-13-1485	TCGA-13-1485-01A	Stage IV	-17642		629	0	629		170				2009-3-31	FEMALE	Serous Cystadenocarcinoma	No	C56.9	8441/3	C56.9	YES	Incisional Biopsy
TCGA-13-1487-01	1	TCGA-13-1487-01	681	1	days	High	C9-OV	OV-like c1	OV-like c4		miRNA cluster 2	cluster 6	mutation cluster 5	TCGA-13-1487			days	681	days	TCGA Ovarian Cancer (OV)	ovarian serous cystadenocarcinoma	Ovary	YES	NO	74		TCGA-13-1487-F24865	TCGA-13-1487	TCGA-13-1487-01A	Stage IV	-27176		681	0	681		412				2009-3-31	FEMALE	Serous Cystadenocarcinoma	No	C56.9	8441/3	C56.9	YES	Tumor resection
TCGA-13-1488-01	1	TCGA-13-1488-01	2154	1	days	High	C9-OV	OV-like c1	OV-like c4		miRNA cluster 1	cluster 6	mutation cluster 5	TCGA-13-1488			days	2154	days	TCGA Ovarian Cancer (OV)	ovarian serous cystadenocarcinoma	Ovary	YES	NO	59	Bilateral	TCGA-13-1488-F24871	TCGA-13-1488	TCGA-13-1488-01A	Stage IV	-21726		2154	0	2154		351				2009-3-31	FEMALE	Serous Cystadenocarcinoma	No	C56.9	8441/3	C56.9	YES	Cytology (e.g. Peritoneal or pleural fluid)
TCGA-13-1489-01	1	TCGA-13-1489-01	2553	1	days	High	C9-OV	OV-like c1	OV-like c4		miRNA cluster 1	cluster 2	mutation cluster 5	TCGA-13-1489	806	1	days	2553	days	TCGA Ovarian Cancer (OV)	ovarian serous cystadenocarcinoma	Ovary			70	Bilateral	TCGA-13-1489-F72641	TCGA-13-1489		Stage IIIC	-25768		2553	0	2521		806			Complete Remission/Response	2015-7-30	FEMALE	Serous Cystadenocarcinoma	No	C56.9	8441/3	C56.9	YES	Tumor resection
TCGA-13-1489-02	1	TCGA-13-1489-02	2553	1	days		C9-OV	OV-like c1		OV-like c16	miRNA cluster 3		mutation cluster 5	TCGA-13-1489	806	1	days	2553	days	TCGA Ovarian Cancer (OV)	ovarian serous cystadenocarcinoma	Ovary			70	Bilateral	TCGA-13-1489-F72641	TCGA-13-1489	TCGA-13-1489-02A	Stage IIIC	-25768		2553	0	2521		806			Complete Remission/Response	2015-7-30	FEMALE	Serous Cystadenocarcinoma	No	C56.9	8441/3	C56.9	YES	Tumor resection
TCGA-13-1491-01	1	TCGA-13-1491-01	1595	1	days	Squamous	C9-OV	OV-like c1	OV-like c4		miRNA cluster 1	cluster 6	mutation cluster 5	TCGA-13-1491			days	1595	days	TCGA Ovarian Cancer (OV)	ovarian serous cystadenocarcinoma	Ovary	YES	NO	55	Bilateral	TCGA-13-1491-F24884	TCGA-13-1491	TCGA-13-1491-01A	Stage IIIC	-20262		1595	0	1595		508				2009-3-31	FEMALE	Serous Cystadenocarcinoma	No	C56.9	8441/3	C56.9	YES	Incisional Biopsy
TCGA-13-1492-01	1	TCGA-13-1492-01	3819	1	days	Squamous	C9-OV	OV-like c1	OV-like c4		miRNA cluster 2	cluster 1	mutation cluster 5	TCGA-13-1492	3819	0	days	3819	days	TCGA Ovarian Cancer (OV)	ovarian serous cystadenocarcinoma	Ovary			66		TCGA-13-1492-F72643	TCGA-13-1492	TCGA-13-1492-01A	Stage IIIC	-24332		3819	0	2237					Complete Remission/Response	2015-7-31	FEMALE	Serous Cystadenocarcinoma	No	C56.9	8441/3	C56.9	YES	Fine needle aspiration biopsy
TCGA-13-1494-01	1	TCGA-13-1494-01	2856	1	days	Squamous	C9-OV	OV-like c1	KIRC-like c1		miRNA cluster 2	cluster 6	mutation cluster 5	TCGA-13-1494	693	1	days	2856	days	TCGA Ovarian Cancer (OV)	ovarian serous cystadenocarcinoma	Ovary			43	Bilateral	TCGA-13-1494-F72644	TCGA-13-1494	TCGA-13-1494-01A	Stage IV	-15993		2856	0	1162		693				2015-7-31	FEMALE	Serous Cystadenocarcinoma	No	C56.9	8441/3	C56.9	YES	Incisional Biopsy
TCGA-13-1495-01	1	TCGA-13-1495-01	2749	1	days	High	C9-OV	OV-like c1	OV-like c4		miRNA cluster 2	cluster 1	mutation cluster 13	TCGA-13-1495	977	1	days	2749	days	TCGA Ovarian Cancer (OV)	ovarian serous cystadenocarcinoma	Ovary			60	Bilateral	TCGA-13-1495-F72645	TCGA-13-1495	TCGA-13-1495-01A	Stage IIIC	-22046		2749	0	1498		977				2015-7-31	FEMALE	Serous Cystadenocarcinoma	No	C56.9	8441/3	C56.9	YES	Cytology (e.g. Peritoneal or pleural fluid)
TCGA-13-1496-01	1	TCGA-13-1496-01	129	1	days	High	C9-OV	OV-like c1	OV-like c4		miRNA cluster 3	cluster 6	mutation cluster 5	TCGA-13-1496			days	129	days	TCGA Ovarian Cancer (OV)	ovarian serous cystadenocarcinoma	Ovary			65	Bilateral	TCGA-13-1496-F24904	TCGA-13-1496	TCGA-13-1496-01A	Stage IIIC	-23993		129	0	129						2009-3-31	FEMALE	Serous Cystadenocarcinoma	No	C56.9	8441/3	C56.9	YES	Cytology (e.g. Peritoneal or pleural fluid)
TCGA-13-1497-01	0	TCGA-13-1497-01	3871	0	days	Squamous	C9-OV	OV-like c1		OV-like c16	miRNA cluster 1	cluster 6	mutation cluster 5	TCGA-13-1497	813	1	days	3871	days	TCGA Ovarian Cancer (OV)	ovarian serous cystadenocarcinoma	Ovary			47		TCGA-13-1497-F72646	TCGA-13-1497	TCGA-13-1497-01A	Stage IIIC	-17528			0	3871		813			Complete Remission/Response	2015-7-31	FEMALE	Serous Cystadenocarcinoma	No	C56.9	8441/3	C56.9	YES	Cytology (e.g. Peritoneal or pleural fluid)
TCGA-13-1498-01	1	TCGA-13-1498-01	2012	1	days	High	C9-OV	OV-like c1	OV-like c4	OV-like c16	miRNA cluster 1	cluster 4	mutation cluster 5	TCGA-13-1498	534	1	days	2012	days	TCGA Ovarian Cancer (OV)	ovarian serous cystadenocarcinoma	Ovary			73		TCGA-13-1498-F72647	TCGA-13-1498	TCGA-13-1498-01A	Stage IIIC	-26820		2012	0	1144		534			Progressive Disease	2015-7-31	FEMALE	Serous Cystadenocarcinoma	No	C56.9	8441/3	C56.9	YES	Tumor resection
TCGA-13-1499-01	0	TCGA-13-1499-01	3500	0	days	Squamous	C9-OV	Low purity c2	OV-like c4		miRNA cluster 2	cluster 1	mutation cluster 5	TCGA-13-1499	583	1	days	3500	days	TCGA Ovarian Cancer (OV)	ovarian serous cystadenocarcinoma	Ovary			56		TCGA-13-1499-F72649	TCGA-13-1499	TCGA-13-1499-01A	Stage IIIC	-20668			0	3500		583			Stable Disease	2015-7-31	FEMALE	Serous Cystadenocarcinoma	No	C56.9	8441/3	C56.9	YES	Incisional Biopsy
TCGA-13-1500-01	1	TCGA-13-1500-01	425	1	days	Squamous		OV-like c1	OV-like c4		miRNA cluster 2	cluster 6		TCGA-13-1500			days	425	days	TCGA Ovarian Cancer (OV)	ovarian serous cystadenocarcinoma	Ovary	YES	NO	71	Bilateral	TCGA-13-1500-F24926	TCGA-13-1500	TCGA-13-1500-01A	Stage IIIC	-26172		425	0	425		253				2009-3-31	FEMALE	Serous Cystadenocarcinoma	No	C56.9	8441/3	C56.9	YES	Cytology (e.g. Peritoneal or pleural fluid)
TCGA-13-1501-01	1	TCGA-13-1501-01	1314	1	days	Squamous	C9-OV	OV-like c1	OV-like c4		miRNA cluster 2	cluster 1	mutation cluster 8	TCGA-13-1501	392	1	days	1314	days	TCGA Ovarian Cancer (OV)	ovarian serous cystadenocarcinoma	Ovary			50	Bilateral	TCGA-13-1501-F72651	TCGA-13-1501	TCGA-13-1501-01A	Stage IV	-18393		1314	0	999		392			Progressive Disease	2015-7-31	FEMALE	Serous Cystadenocarcinoma	No	C56.9	8441/3	C56.9	YES	Cytology (e.g. Peritoneal or pleural fluid)
TCGA-13-1504-01	1	TCGA-13-1504-01	1059	1	days	High	C9-OV	OV-like c1	OV-like c4		miRNA cluster 2	cluster 1	mutation cluster 5	TCGA-13-1504	548	1	days	1059	days	TCGA Ovarian Cancer (OV)	ovarian serous cystadenocarcinoma	Ovary			68	Bilateral	TCGA-13-1504-F72652	TCGA-13-1504	TCGA-13-1504-01A	Stage IIIC	-25008		1059	0	504		548			Progressive Disease	2015-7-31	FEMALE	Serous Cystadenocarcinoma	No	C56.9	8441/3	C56.9	YES	Tumor resection
TCGA-13-1505-01	0	TCGA-13-1505-01	1998	0	days	High	C9-OV	OV-like c1	OV-like c4	OV-like c16	miRNA cluster 3	cluster 6	mutation cluster 5	TCGA-13-1505	1561	1	days	1998	days	TCGA Ovarian Cancer (OV)	ovarian serous cystadenocarcinoma	Ovary			63	Bilateral	TCGA-13-1505-F72674	TCGA-13-1505	TCGA-13-1505-01A	Stage IIIC	-23238			0	1998		1561			Progressive Disease	2015-7-31	FEMALE	Serous Cystadenocarcinoma	No	C56.9	8441/3	C56.9	YES	Cytology (e.g. Peritoneal or pleural fluid)
TCGA-13-1506-01	1	TCGA-13-1506-01	1039	1	days	High	C9-OV	OV-like c1	OV-like c4	OV-like c16	miRNA cluster 1	cluster 4	mutation cluster 5	TCGA-13-1506	666	1	days	1039	days	TCGA Ovarian Cancer (OV)	ovarian serous cystadenocarcinoma	Ovary			45	Bilateral	TCGA-13-1506-F72675	TCGA-13-1506	TCGA-13-1506-01A	Stage IIIC	-16734		1039	0	134		666			Progressive Disease	2015-7-31	FEMALE	Serous Cystadenocarcinoma	No	C56.9	8441/3	C56.9	YES	Tumor resection
TCGA-13-1507-01	1	TCGA-13-1507-01	1993	1	days	Squamous	C9-OV	OV-like c1	OV-like c4	OV-like c16	miRNA cluster 1	cluster 6	mutation cluster 5	TCGA-13-1507	324	1	days	1993	days	TCGA Ovarian Cancer (OV)	ovarian serous cystadenocarcinoma	Ovary			77	Bilateral	TCGA-13-1507-F72677	TCGA-13-1507	TCGA-13-1507-01A	Stage IIIC	-28445		1993	0	145		324	1		Progressive Disease	2015-7-31	FEMALE	Serous Cystadenocarcinoma	No	C56.9	8441/3	C56.9	YES	Cytology (e.g. Peritoneal or pleural fluid)
TCGA-13-1509-01	0	TCGA-13-1509-01	2438	0	days	Squamous	C9-OV	OV-like c1	OV-like c4		miRNA cluster 2	cluster 1	mutation cluster 5	TCGA-13-1509	578	1	days	2438	days	TCGA Ovarian Cancer (OV)	ovarian serous cystadenocarcinoma	Ovary			64	Bilateral	TCGA-13-1509-F72678	TCGA-13-1509	TCGA-13-1509-01A	Stage IV	-23481			0	2438		578			Stable Disease	2015-7-31	FEMALE	Serous Cystadenocarcinoma	No	C56.9	8441/3	C56.9	YES	Cytology (e.g. Peritoneal or pleural fluid)
TCGA-13-1510-01	1	TCGA-13-1510-01	1359	1	days	Squamous		OV-like c1			miRNA cluster 1	cluster 6	mutation cluster 5	TCGA-13-1510	1189	1	days	1359	days	TCGA Ovarian Cancer (OV)	ovarian serous cystadenocarcinoma	Ovary			62	Left	TCGA-13-1510-F72679	TCGA-13-1510	TCGA-13-1510-01A	Stage IIIC	-22708		1359	0	78		1189			Progressive Disease	2015-7-31	FEMALE	Serous Cystadenocarcinoma	No	C56.9	8441/3	C56.9	YES	Tumor resection
TCGA-13-1511-01	1	TCGA-13-1511-01	1650	1	days	High	C9-OV	OV-like c1	OV-like c4	OV-like c16	miRNA cluster 1	cluster 2		TCGA-13-1511	459	1	days	1650	days	TCGA Ovarian Cancer (OV)	ovarian serous cystadenocarcinoma	Ovary			52	Bilateral	TCGA-13-1511-F72680	TCGA-13-1511	TCGA-13-1511-01A	Stage IV	-19258		1650	0	119		459			Progressive Disease	2015-7-31	FEMALE	Serous Cystadenocarcinoma	No	C56.9	8441/3	C56.9	YES	Cytology (e.g. Peritoneal or pleural fluid)
TCGA-13-1512-01	0	TCGA-13-1512-01	442	0	days	High	C9-OV	OV-like c1	OV-like c4	OV-like c16	miRNA cluster 2	cluster 2	mutation cluster 5	TCGA-13-1512	427	1	days	442	days	TCGA Ovarian Cancer (OV)	ovarian serous cystadenocarcinoma	Ovary			49	Bilateral	TCGA-13-1512-F72681	TCGA-13-1512	TCGA-13-1512-01A	Stage IIIC	-18134			0	442		427			Progressive Disease	2015-7-31	FEMALE	Serous Cystadenocarcinoma	No	C56.9	8441/3	C56.9	YES	Fine needle aspiration biopsy
TCGA-13-1817-01	1	TCGA-13-1817-01	1024	1	days	High		Cluster 6	OV-like c4					TCGA-13-1817			days	1024	days	TCGA Ovarian Cancer (OV)	ovarian serous cystadenocarcinoma	Ovary	YES	NO	56	Bilateral	TCGA-13-1817-F24974	TCGA-13-1817	TCGA-13-1817-01A	Stage IIIC	-20771		1024	0	1024		541				2009-6-2	FEMALE	Serous Cystadenocarcinoma	No	C56.9	8441/3	C56.9	YES	Tumor resection
TCGA-13-1817-02	1	TCGA-13-1817-02	1024	1	days			Cluster 6						TCGA-13-1817			days	1024	days	TCGA Ovarian Cancer (OV)	ovarian serous cystadenocarcinoma	Ovary	YES	NO	56	Bilateral	TCGA-13-1817-F24974	TCGA-13-1817	TCGA-13-1817-02A	Stage IIIC	-20771		1024	0	1024		541				2009-6-2	FEMALE	Serous Cystadenocarcinoma	No	C56.9	8441/3	C56.9	YES	Tumor resection
TCGA-13-1819-01	1	TCGA-13-1819-01	2025	1	days	High		OV-like c1	OV-like c4					TCGA-13-1819	429	1	days	2025	days	TCGA Ovarian Cancer (OV)	ovarian serous cystadenocarcinoma	Ovary			59	Right	TCGA-13-1819-F72642	TCGA-13-1819	TCGA-13-1819-01A	Stage IIC	-21635		2025	0	1946		429			Progressive Disease	2015-7-31	FEMALE	Serous Cystadenocarcinoma	No	C56.9	8441/3	C56.9	YES	Tumor resection
TCGA-13-1819-02	1	TCGA-13-1819-02	2025	1	days			OV-like c1						TCGA-13-1819	429	1	days	2025	days	TCGA Ovarian Cancer (OV)	ovarian serous cystadenocarcinoma	Ovary			59	Right	TCGA-13-1819-F72642	TCGA-13-1819	TCGA-13-1819-02A	Stage IIC	-21635		2025	0	1946		429			Progressive Disease	2015-7-31	FEMALE	Serous Cystadenocarcinoma	No	C56.9	8441/3	C56.9	YES	Tumor resection
TCGA-13-2057-01	0	TCGA-13-2057-01	2434	0	days	High		UCEC Serous c4						TCGA-13-2057	897	1	days	2434	days	TCGA Ovarian Cancer (OV)	ovarian serous cystadenocarcinoma	Ovary			59	Bilateral	TCGA-13-2057-F72682	TCGA-13-2057	TCGA-13-2057-01A	Stage IIIC	-21554			0	2434		897			Stable Disease	2015-7-31	FEMALE	Serous Cystadenocarcinoma	No	C56.9	8441/3	C56.9	YES	Incisional Biopsy
TCGA-13-2059-01	0	TCGA-13-2059-01	2387	0	days	High		OV-like c1	OV-like c4					TCGA-13-2059	1005	1	days	2387	days	TCGA Ovarian Cancer (OV)	ovarian serous cystadenocarcinoma	Ovary			50	Bilateral	TCGA-13-2059-F72684	TCGA-13-2059	TCGA-13-2059-01A	Stage IIIC	-18449			0	2387		1005			Progressive Disease	2015-7-31	FEMALE	Serous Cystadenocarcinoma	No	C56.9	8441/3	C56.9	YES	Cytology (e.g. Peritoneal or pleural fluid)
TCGA-13-2060-01	0	TCGA-13-2060-01	2369	0	days	High	C9-OV	OV-like c1	OV-like c4	OV-like c16	miRNA cluster 1	cluster 5	mutation cluster 5	TCGA-13-2060	1475	1	days	2369	days	TCGA Ovarian Cancer (OV)	ovarian serous cystadenocarcinoma	Ovary			51	Bilateral	TCGA-13-2060-F72683	TCGA-13-2060	TCGA-13-2060-01A	Stage IV	-18635			0	2369		1475			Stable Disease	2015-7-31	FEMALE	Serous Cystadenocarcinoma	No	C56.9	8441/3	C56.9	YES	Cytology (e.g. Peritoneal or pleural fluid)
TCGA-13-2061-01	0	TCGA-13-2061-01	2339	0	days	Squamous		OV-like c1	OV-like c4					TCGA-13-2061	2339	0	days	2339	days	TCGA Ovarian Cancer (OV)	ovarian serous cystadenocarcinoma	Ovary			58	Bilateral	TCGA-13-2061-F72686	TCGA-13-2061	TCGA-13-2061-01A	Stage IIIC	-21543			0	2339					Complete Remission/Response	2015-7-31	FEMALE	Serous Cystadenocarcinoma	No	C56.9	8441/3	C56.9	YES	Cytology (e.g. Peritoneal or pleural fluid)
TCGA-13-2065-01	0	TCGA-13-2065-01	1993	0	days	Squamous		OV-like c1	OV-like c4					TCGA-13-2065	946	1	days	1993	days	TCGA Ovarian Cancer (OV)	ovarian serous cystadenocarcinoma	Ovary			71	Bilateral	TCGA-13-2065-F72688	TCGA-13-2065	TCGA-13-2065-01A	Stage IIIC	-25973			0	1993		946			Stable Disease	2015-7-31	FEMALE	Serous Cystadenocarcinoma	No	C56.9	8441/3	C56.9	YES	Cytology (e.g. Peritoneal or pleural fluid)
TCGA-13-2066-01	1	TCGA-13-2066-01	2133	1	days			OV-like c1	UCEC-like c5					TCGA-13-2066	1028	1	days	2133	days	TCGA Ovarian Cancer (OV)	ovarian serous cystadenocarcinoma	Ovary			49	Bilateral	TCGA-13-2066-F72687	TCGA-13-2066		Stage IV	-18170		2133	0	295		1028			Progressive Disease	2015-7-31	FEMALE	Serous Cystadenocarcinoma	No	C56.9	8441/3	C56.9	YES	Tumor resection
TCGA-13-2071-01	1	TCGA-13-2071-01	773	1	days	Squamous		OV-like c1						TCGA-13-2071	322	1	days	773	days	TCGA Ovarian Cancer (OV)	ovarian serous cystadenocarcinoma	Ovary			63	Bilateral	TCGA-13-2071-F72689	TCGA-13-2071	TCGA-13-2071-01A	Stage IV	-23367		773	0	191		322			Progressive Disease	2015-7-31	FEMALE	Serous Cystadenocarcinoma	No	C56.9	8441/3	C56.9	YES	Cytology (e.g. Peritoneal or pleural fluid)
TCGA-13-A5FT-01	0	TCGA-13-A5FT-01	2143	0	days									TCGA-13-A5FT	2143	0	days	2143	days	TCGA Ovarian Cancer (OV)	ovarian serous cystadenocarcinoma	Ovary			67	Bilateral	TCGA-13-A5FT-F72595	TCGA-13-A5FT	TCGA-13-A5FT-01A	Stage IIIC	-24743	1211		0	2143					Complete Remission/Response	2015-7-30	FEMALE	Serous Cystadenocarcinoma	No	C56.9	8441/3	C56.9	YES	Tumor resection
TCGA-13-A5FU-01	1	TCGA-13-A5FU-01	256	1	days									TCGA-13-A5FU	256	0	days	256	days	TCGA Ovarian Cancer (OV)	ovarian serous cystadenocarcinoma	Ovary			60	Bilateral		TCGA-13-A5FU	TCGA-13-A5FU-01A	Stage IV	-22256	1151	256	0							2013-5-26	FEMALE	Serous Cystadenocarcinoma	No	C48.0	8441/3	C48.0	YES	Tumor resection
TCGA-20-0987-01	1	TCGA-20-0987-01	701	1	days	High		OV-like c1			miRNA cluster 2	cluster 1	mutation cluster 5	TCGA-20-0987			days	701	days	TCGA Ovarian Cancer (OV)	ovarian serous cystadenocarcinoma	Ovary	YES	NO	61	Bilateral	TCGA-20-0987-F25518	TCGA-20-0987		Stage IIIC	-22287		701	0			442				2009-2-23	FEMALE	Serous Cystadenocarcinoma	No	C56.9	8441/3	C56.9	YES	Fine needle aspiration biopsy
TCGA-20-0990-01	0	TCGA-20-0990-01	789	0	days	High		OV-like c1			miRNA cluster 2	cluster 1	mutation cluster 5	TCGA-20-0990			days	789	days	TCGA Ovarian Cancer (OV)	ovarian serous cystadenocarcinoma	Ovary	YES	NO	74	Bilateral	TCGA-20-0990-F25523	TCGA-20-0990	TCGA-20-0990-01A	Stage IIIC	-27170			0	789		871	1			2009-2-23	FEMALE	Serous Cystadenocarcinoma	No	C56.9	8441/3	C56.9	YES	Fine needle aspiration biopsy
TCGA-20-0991-01	0	TCGA-20-0991-01	797	0	days	High		OV-like c1			miRNA cluster 2	cluster 2	mutation cluster 5	TCGA-20-0991			days	797	days	TCGA Ovarian Cancer (OV)	ovarian serous cystadenocarcinoma	Ovary			78	Right	TCGA-20-0991-F25530	TCGA-20-0991	TCGA-20-0991-01A	Stage IIB	-28694			0	797			0			2009-2-23	FEMALE	Serous Cystadenocarcinoma	No	C56.9	8441/3	C56.9	YES	Tumor resection
TCGA-20-0996-01	0	TCGA-20-0996-01	2196	0	days	Kirc+		OV-like c1						TCGA-20-0996			days	2196	days	TCGA Ovarian Cancer (OV)	ovarian serous cystadenocarcinoma	Ovary			59	Bilateral	TCGA-20-0996-F25533	TCGA-20-0996		Stage IIIC	-21572			0	2196			0			2009-2-23	FEMALE	Serous Cystadenocarcinoma	No	C56.9	8441/3	C56.9	YES	Cytology (e.g. Peritoneal or pleural fluid)
TCGA-20-1682-01	0	TCGA-20-1682-01	837	0	days	Squamous	C9-OV	OV-like c1	OV-like c4	OV-like c16	miRNA cluster 2	cluster 1		TCGA-20-1682			days	837	days	TCGA Ovarian Cancer (OV)	ovarian serous cystadenocarcinoma	Ovary			56	Bilateral	TCGA-20-1682-F25540	TCGA-20-1682	TCGA-20-1682-01A	Stage IIIC	-20583			0	837			0			2009-6-2	FEMALE	Serous Cystadenocarcinoma	No	C56.9	8441/3	C56.9	YES	Tumor resection
TCGA-20-1683-01	0	TCGA-20-1683-01	772	0	days	High	C9-OV	Cluster 6	OV-like c4	OV-like c16	miRNA cluster 2	cluster 6		TCGA-20-1683			days	772	days	TCGA Ovarian Cancer (OV)	ovarian serous cystadenocarcinoma	Ovary	YES	NO	65	Right	TCGA-20-1683-F25544	TCGA-20-1683	TCGA-20-1683-01A	Stage IIIC	-24006			0	772		618	0			2009-6-2	FEMALE	Serous Cystadenocarcinoma	No	C56.9	8441/3	C56.9	YES	Tumor resection
TCGA-20-1684-01	0	TCGA-20-1684-01	581	0	days	High	C9-OV	OV-like c1	OV-like c4	OV-like c16	miRNA cluster 2	cluster 1		TCGA-20-1684			days	581	days	TCGA Ovarian Cancer (OV)	ovarian serous cystadenocarcinoma	Ovary			51	Bilateral	TCGA-20-1684-F25549	TCGA-20-1684	TCGA-20-1684-01A	Stage IIIC	-18755			0	581			0			2009-6-2	FEMALE	Serous Cystadenocarcinoma	No	C56.9	8441/3	C56.9	YES	Tumor resection
TCGA-20-1685-01	0	TCGA-20-1685-01	508	0	days	High	C9-OV	OV-like c1	OV-like c4	OV-like c16	miRNA cluster 1	cluster 4		TCGA-20-1685			days	508	days	TCGA Ovarian Cancer (OV)	ovarian serous cystadenocarcinoma	Ovary			45	Bilateral	TCGA-20-1685-F25554	TCGA-20-1685	TCGA-20-1685-01A	Stage IIIC	-16745			0	508			0			2009-6-2	FEMALE	Serous Cystadenocarcinoma	No	C56.9	8441/3	C56.9	YES	Tumor resection
TCGA-20-1686-01	0	TCGA-20-1686-01	89	0	days	High		OV-like c1	BRCA basal-like c6		miRNA cluster 2	cluster 2		TCGA-20-1686			days	89	days	TCGA Ovarian Cancer (OV)	ovarian serous cystadenocarcinoma	Ovary			75	Bilateral	TCGA-20-1686-F25559	TCGA-20-1686	TCGA-20-1686-01A	Stage IIIC	-27588			0	89			0			2009-6-2	FEMALE	Serous Cystadenocarcinoma	No	C56.9	8441/3	C56.9	YES	Tumor resection
TCGA-20-1687-01	0	TCGA-20-1687-01	81	0	days	Squamous	C9-OV	OV-like c1	OV-like c4	OV-like c16	miRNA cluster 1	cluster 6		TCGA-20-1687			days	81	days	TCGA Ovarian Cancer (OV)	ovarian serous cystadenocarcinoma	Ovary			46	Bilateral	TCGA-20-1687-F25563	TCGA-20-1687	TCGA-20-1687-01A	Stage IV	-16961			0	81						2009-6-2	FEMALE	Serous Cystadenocarcinoma	No	C56.9	8441/3	C56.9	YES	Cytology (e.g. Peritoneal or pleural fluid)
TCGA-23-1021-01	1	TCGA-23-1021-01	1446	1	days	High		OV-like c1			miRNA cluster 1	cluster 1	mutation cluster 5	TCGA-23-1021			days	1446	days	TCGA Ovarian Cancer (OV)	ovarian serous cystadenocarcinoma	Ovary	YES	NO	45	Right	TCGA-23-1021-F25567	TCGA-23-1021		Stage IV	-16484		1446	0	1446	1181					2009-2-24	FEMALE	Serous Cystadenocarcinoma	No	C56.9	8441/3	C56.9	YES	Tumor resection
TCGA-23-1022-01	1	TCGA-23-1022-01	1511	1	days	Squamous		OV-like c1			miRNA cluster 2	cluster 1	mutation cluster 5	TCGA-23-1022			days	1511	days	TCGA Ovarian Cancer (OV)	ovarian serous cystadenocarcinoma	Ovary	YES	NO	67	Left	TCGA-23-1022-F25576	TCGA-23-1022	TCGA-23-1022-01A	Stage IIIC	-24798		1511	0			450				2009-2-20	FEMALE	Serous Cystadenocarcinoma	No	C56.9	8441/3	C56.9	YES	Tumor resection
TCGA-23-1023-01	0	TCGA-23-1023-01	1233	0	days	Squamous	C9-OV	OV-like c1		OV-like c16	miRNA cluster 2	cluster 6	mutation cluster 5	TCGA-23-1023			days	1233	days	TCGA Ovarian Cancer (OV)	ovarian serous cystadenocarcinoma	Ovary	YES	NO	65	Right	TCGA-23-1023-F25587	TCGA-23-1023	TCGA-23-1023-01R	Stage IIIC	-23826			0	1233		490				2009-2-23	FEMALE	Serous Cystadenocarcinoma	No	C56.9	8441/3	C56.9	YES	Tumor resection
TCGA-23-1024-01	0	TCGA-23-1024-01	468	0	days	High		OV-like c1			miRNA cluster 1	cluster 3	mutation cluster 5	TCGA-23-1024			days	468	days	TCGA Ovarian Cancer (OV)	ovarian serous cystadenocarcinoma	Ovary			52	Right	TCGA-23-1024-F25604	TCGA-23-1024	TCGA-23-1024-01A	Stage IV	-19052			0	468						2009-2-24	FEMALE	Serous Cystadenocarcinoma	No	C56.9	8441/3	C56.9	YES	Tumor resection
TCGA-23-1026-01	0	TCGA-23-1026-01	816	0	days	High	C9-OV	OV-like c1		OV-like c16	miRNA cluster 3	cluster 6	mutation cluster 5	TCGA-23-1026			days	816	days	TCGA Ovarian Cancer (OV)	ovarian serous cystadenocarcinoma	Ovary	YES	NO	45	Left	TCGA-23-1026-F25610	TCGA-23-1026	TCGA-23-1026-01B	Stage IIIC	-16442			0	816		797				2009-2-23	FEMALE	Serous Cystadenocarcinoma	No	C56.9	8441/3	C56.9	YES	Tumor resection
TCGA-23-1027-01	1	TCGA-23-1027-01	976	1	days	Squamous	C9-OV	OV-like c1		OV-like c16	miRNA cluster 2	cluster 1	mutation cluster 5	TCGA-23-1027			days	976	days	TCGA Ovarian Cancer (OV)	ovarian serous cystadenocarcinoma	Ovary	YES	NO	48	Right	TCGA-23-1027-F25616	TCGA-23-1027		Stage IIIC	-17588		976	0	966		114				2009-2-24	FEMALE	Serous Cystadenocarcinoma	No	C56.9	8441/3	C56.9	YES	Tumor resection
TCGA-23-1028-01	0	TCGA-23-1028-01	1503	0	days	Squamous		OV-like c1			miRNA cluster 1	cluster 6	mutation cluster 5	TCGA-23-1028			days	1503	days	TCGA Ovarian Cancer (OV)	ovarian serous cystadenocarcinoma	Ovary	YES	NO	43	Left	TCGA-23-1028-F25624	TCGA-23-1028	TCGA-23-1028-01A	Stage IIIC	-16018			0	1503		133				2009-2-23	FEMALE	Serous Cystadenocarcinoma	No	C56.9	8441/3	C56.9	YES	Tumor resection
TCGA-23-1029-01	0	TCGA-23-1029-01	268	0	days	Squamous		OV-like c1		OV-like c16	miRNA cluster 1	cluster 4		TCGA-23-1029			days	268	days	TCGA Ovarian Cancer (OV)	ovarian serous cystadenocarcinoma	Ovary			46	Right	TCGA-23-1029-F25639	TCGA-23-1029	TCGA-23-1029-01B	Stage IIIC	-16889			0	268						2009-6-2	FEMALE	Serous Cystadenocarcinoma	No	C56.9	8441/3	C56.9	YES	Tumor resection
TCGA-23-1030-01	0	TCGA-23-1030-01	886	0	days	High		OV-like c1			miRNA cluster 1	cluster 3	mutation cluster 5	TCGA-23-1030			days	886	days	TCGA Ovarian Cancer (OV)	ovarian serous cystadenocarcinoma	Ovary	YES	NO	64	Left	TCGA-23-1030-F25643	TCGA-23-1030	TCGA-23-1030-01A	Stage IIIC	-23416			0	886		544				2009-2-24	FEMALE	Serous Cystadenocarcinoma	No	C56.9	8441/3	C56.9	YES	Tumor resection
TCGA-23-1031-01	1	TCGA-23-1031-01	575	1	days	High		OV-like c1					mutation cluster 5	TCGA-23-1031			days	575	days	TCGA Ovarian Cancer (OV)	ovarian serous cystadenocarcinoma	Ovary			60	Left	TCGA-23-1031-F25649	TCGA-23-1031	TCGA-23-1031-01A	Stage IV	-22225		575	0	575						2009-2-23	FEMALE	Serous Cystadenocarcinoma	No	C56.9	8441/3	C56.9	YES	Tumor resection
TCGA-23-1032-01	1	TCGA-23-1032-01	84	1	days	Squamous		OV-like c1			miRNA cluster 2	cluster 1	mutation cluster 5	TCGA-23-1032			days	84	days	TCGA Ovarian Cancer (OV)	ovarian serous cystadenocarcinoma	Ovary			73	Right	TCGA-23-1032-F25659	TCGA-23-1032	TCGA-23-1032-01A	Stage IV	-26715		84	0	68						2009-2-23	FEMALE	Serous Cystadenocarcinoma	No	C56.9	8441/3	C56.9	YES	Tumor resection
TCGA-23-1107-01	1	TCGA-23-1107-01	9	1	days	High		OV-like c1			miRNA cluster 2	cluster 1		TCGA-23-1107			days	9	days	TCGA Ovarian Cancer (OV)	ovarian serous cystadenocarcinoma	Ovary			59	Left	TCGA-23-1107-F25661	TCGA-23-1107	TCGA-23-1107-01A	Stage IV	-21561		9	0	9						2009-2-19	FEMALE	Serous Cystadenocarcinoma	No	C56.9	8441/3	C56.9	YES	Tumor resection
TCGA-23-1109-01	1	TCGA-23-1109-01	1562	1	days	High	C9-OV	OV-like c1	OV-like c4	OV-like c16	miRNA cluster 2	cluster 2		TCGA-23-1109			days	1562	days	TCGA Ovarian Cancer (OV)	ovarian serous cystadenocarcinoma	Ovary	YES	YES	62	Right	TCGA-23-1109-F25663	TCGA-23-1109		Stage IIIC	-23002		1562	0	1562		987				2009-2-19	FEMALE	Serous Cystadenocarcinoma	No	C56.9	8441/3	C56.9	YES	Tumor resection
TCGA-23-1110-01	0	TCGA-23-1110-01	1658	0	days	High	C9-OV	OV-like c1	OV-like c4		miRNA cluster 2	cluster 3	mutation cluster 5	TCGA-23-1110			days	1658	days	TCGA Ovarian Cancer (OV)	ovarian serous cystadenocarcinoma	Ovary	YES	NO	42	Right	TCGA-23-1110-F25666	TCGA-23-1110	TCGA-23-1110-01A	Stage IIIC	-15383			0	1658		326				2009-2-23	FEMALE	Serous Cystadenocarcinoma	No	C56.9	8441/3	C56.9	YES	Tumor resection
TCGA-23-1111-01	0	TCGA-23-1111-01	98	0	days	High	C9-OV	OV-like c1	BRCA basal-like c6	OV-like c16	miRNA cluster 1	cluster 4		TCGA-23-1111			days	98	days	TCGA Ovarian Cancer (OV)	ovarian serous cystadenocarcinoma	Ovary			63	Right	TCGA-23-1111-F25672	TCGA-23-1111	TCGA-23-1111-01A	Stage IIIC	-23171			0	98						2009-6-2	FEMALE	Serous Cystadenocarcinoma	No	C56.9	8441/3	C56.9	YES	Tumor resection
TCGA-23-1113-01	1	TCGA-23-1113-01	949	1	days	Squamous		OV-like c1			miRNA cluster 2	cluster 1		TCGA-23-1113			days	949	days	TCGA Ovarian Cancer (OV)	ovarian serous cystadenocarcinoma	Ovary			48	Left	TCGA-23-1113-F25677	TCGA-23-1113	TCGA-23-1113-01A	Stage IV	-17791		949	0							2009-2-19	FEMALE	Serous Cystadenocarcinoma	No	C56.9	8441/3	C56.9	YES	Tumor resection
TCGA-23-1114-01	1	TCGA-23-1114-01	2089	1	days	High		OV-like c1		OV-like c16	miRNA cluster 2	cluster 1		TCGA-23-1114			days	2089	days	TCGA Ovarian Cancer (OV)	ovarian serous cystadenocarcinoma	Ovary	YES	NO	55	Left	TCGA-23-1114-F25685	TCGA-23-1114	TCGA-23-1114-01B	Stage IIIC	-20409		2089	0	2089		634				2009-6-2	FEMALE	Serous Cystadenocarcinoma	No	C56.9	8441/3	C56.9	YES	Tumor resection
TCGA-23-1116-01	1	TCGA-23-1116-01	592	1	days	High		OV-like c1					mutation cluster 8	TCGA-23-1116	286	1	days	592	days	TCGA Ovarian Cancer (OV)	ovarian serous cystadenocarcinoma	Ovary	YES	NO	83	Left	TCGA-23-1116-F72416	TCGA-23-1116		Stage IIIC	-30464		592	0	139		286		Additional New Tumor Event	Progressive Disease	2015-6-26	FEMALE	Serous Cystadenocarcinoma	No	C56.9	8441/3	C56.9	YES	Tumor resection
TCGA-23-1117-01	1	TCGA-23-1117-01	1013	1	days	High		OV-like c1					mutation cluster 8	TCGA-23-1117			days	1013	days	TCGA Ovarian Cancer (OV)	ovarian serous cystadenocarcinoma	Ovary	YES	NO	42	Left	TCGA-23-1117-F25699	TCGA-23-1117	TCGA-23-1117-01A	Stage IIIC	-15690		1013	0			418				2009-2-19	FEMALE	Serous Cystadenocarcinoma	No	C56.9	8441/3	C56.9	YES	Tumor resection
TCGA-23-1118-01	0	TCGA-23-1118-01	2616	0	days	Squamous		OV-like c1			miRNA cluster 1	cluster 6	mutation cluster 5	TCGA-23-1118			days	2616	days	TCGA Ovarian Cancer (OV)	ovarian serous cystadenocarcinoma	Ovary			45	Left	TCGA-23-1118-F25708	TCGA-23-1118	TCGA-23-1118-01A	Stage IIIC	-16471			0	2616						2009-2-20	FEMALE	Serous Cystadenocarcinoma	No	C56.9	8441/3	C56.9	YES	Tumor resection
TCGA-23-1119-01	0	TCGA-23-1119-01	3953	0	days	Squamous		OV-like c1			miRNA cluster 1	cluster 4		TCGA-23-1119			days	3953	days	TCGA Ovarian Cancer (OV)	ovarian serous cystadenocarcinoma	Ovary	YES	NO	64	Left	TCGA-23-1119-F25711	TCGA-23-1119	TCGA-23-1119-01A	Stage IIIC	-23686			0	3953		3378				2009-3-27	FEMALE	Serous Cystadenocarcinoma	No	C56.9	8441/3	C56.9	YES	Tumor resection
TCGA-23-1120-01	0	TCGA-23-1120-01	130	0	days	Squamous	C9-OV	OV-like c1		OV-like c16	miRNA cluster 2	cluster 3	mutation cluster 2	TCGA-23-1120			days	130	days	TCGA Ovarian Cancer (OV)	ovarian serous cystadenocarcinoma	Ovary			60	Right	TCGA-23-1120-F25715	TCGA-23-1120	TCGA-23-1120-01A	Stage IIIC	-22148			0	130						2009-2-24	FEMALE	Serous Cystadenocarcinoma	No	C56.9	8441/3	C56.9	YES	Tumor resection
TCGA-23-1121-01	0	TCGA-23-1121-01	194	0	days	High		Cluster 5	OV-like c4		miRNA cluster 1	cluster 5		TCGA-23-1121			days	194	days	TCGA Ovarian Cancer (OV)	ovarian serous cystadenocarcinoma	Ovary			51	Left	TCGA-23-1121-F25719	TCGA-23-1121	TCGA-23-1121-01A	Stage IIIC	-18983			0	194						2009-2-24	FEMALE	Serous Cystadenocarcinoma	No	C56.9	8441/3	C56.9	YES	Tumor resection
TCGA-23-1122-01	1	TCGA-23-1122-01	1189	1	days	High	C9-OV	OV-like c1	OV-like c4	OV-like c16	miRNA cluster 2	cluster 1	mutation cluster 5	TCGA-23-1122			days	1189	days	TCGA Ovarian Cancer (OV)	ovarian serous cystadenocarcinoma	Ovary	YES	YES	53	Left	TCGA-23-1122-F25724	TCGA-23-1122	TCGA-23-1122-01A	Stage IIIC	-19537		1189	0			447				2009-2-19	FEMALE	Serous Cystadenocarcinoma	No	C56.9	8441/3	C56.9	YES	Tumor resection
TCGA-23-1123-01	1	TCGA-23-1123-01	1018	1	days	High	C9-OV	OV-like c1	OV-like c4	OV-like c16	miRNA cluster 1	cluster 1	mutation cluster 5	TCGA-23-1123			days	1018	days	TCGA Ovarian Cancer (OV)	ovarian serous cystadenocarcinoma	Ovary			59	Left	TCGA-23-1123-F25733	TCGA-23-1123	TCGA-23-1123-01A	Stage IIIC	-21552		1018	0							2009-2-24	FEMALE	Serous Cystadenocarcinoma	No	C56.9	8441/3	C56.9	YES	Tumor resection
TCGA-23-1124-01	1	TCGA-23-1124-01	1768	1	days	High	C9-OV	OV-like c1	OV-like c4		miRNA cluster 1	cluster 4	mutation cluster 5	TCGA-23-1124			days	1768	days	TCGA Ovarian Cancer (OV)	ovarian serous cystadenocarcinoma	Ovary	YES	NO	62	Left	TCGA-23-1124-F25739	TCGA-23-1124	TCGA-23-1124-01A	Stage IIIC	-23005		1768	0			641				2009-2-19	FEMALE	Serous Cystadenocarcinoma	No	C56.9	8441/3	C56.9	YES	Tumor resection
TCGA-23-1809-01	0	TCGA-23-1809-01	16	0	days	High	C9-OV	OV-like c1	OV-like c4	OV-like c16	miRNA cluster 1	cluster 5		TCGA-23-1809			days	16	days	TCGA Ovarian Cancer (OV)	ovarian serous cystadenocarcinoma	Ovary			63	Right	TCGA-23-1809-F25753	TCGA-23-1809	TCGA-23-1809-01A	Stage IIC	-23111			0	16						2009-6-2	FEMALE	Serous Cystadenocarcinoma	No	C56.9	8441/3	C56.9	YES	Tumor resection
TCGA-23-2072-01	1	TCGA-23-2072-01	759	1	days	High		OV-like c1			miRNA cluster 1	cluster 6	mutation cluster 5	TCGA-23-2072			days	759	days	TCGA Ovarian Cancer (OV)	ovarian serous cystadenocarcinoma	Ovary	YES	NO	58	Right	TCGA-23-2072-F25757	TCGA-23-2072	TCGA-23-2072-01A	Stage IV	-21523		759	0			476				2009-11-18	FEMALE	Serous Cystadenocarcinoma	No	C56.9	8441/3	C56.9	YES	Tumor resection
TCGA-23-2077-01	0	TCGA-23-2077-01	3525	0	days	Squamous	C9-OV	OV-like c1	OV-like c4	OV-like c16	miRNA cluster 1	cluster 4	mutation cluster 8	TCGA-23-2077			days	3525	days	TCGA Ovarian Cancer (OV)	ovarian serous cystadenocarcinoma	Ovary	YES	NO	45	Left	TCGA-23-2077-F25763	TCGA-23-2077	TCGA-23-2077-01A	Stage IIIC	-16552			0	3525		1232				2009-11-20	FEMALE	Serous Cystadenocarcinoma	No	C56.9	8441/3	C56.9	YES	Tumor resection
TCGA-23-2078-01	0	TCGA-23-2078-01	2661	0	days	Squamous	C9-OV	OV-like c1	KIRC-like c1		miRNA cluster 1	cluster 3	mutation cluster 5	TCGA-23-2078			days	2661	days	TCGA Ovarian Cancer (OV)	ovarian serous cystadenocarcinoma	Ovary			66	Bilateral	TCGA-23-2078-F25771	TCGA-23-2078	TCGA-23-2078-01A	Stage IIIC	-24223			0	2661						2009-11-20	FEMALE	Serous Cystadenocarcinoma	No	C56.9	8441/3	C56.9	YES	Tumor resection
TCGA-23-2079-01	0	TCGA-23-2079-01	2788	0	days	Squamous	C9-OV	OV-like c1	OV-like c4		miRNA cluster 1	cluster 6	mutation c1uster 9	TCGA-23-2079			days	2788	days	TCGA Ovarian Cancer (OV)	ovarian serous cystadenocarcinoma	Ovary	YES	NO	46	Bilateral	TCGA-23-2079-F25775	TCGA-23-2079	TCGA-23-2079-01A	Stage IIIC	-17122			0	2788		283				2009-11-20	FEMALE	Serous Cystadenocarcinoma	No	C56.9	8441/3	C56.9	YES	Tumor resection
TCGA-23-2081-01	1	TCGA-23-2081-01	2342	1	days	Squamous	C9-OV	OV-like c1	OV-like c4	OV-like c16	miRNA cluster 1	cluster 4	mutation cluster 5	TCGA-23-2081			days	2342	days	TCGA Ovarian Cancer (OV)	ovarian serous cystadenocarcinoma	Ovary	YES	NO	49	Bilateral	TCGA-23-2081-F25781	TCGA-23-2081	TCGA-23-2081-01A	Stage IV	-18162		2342	0		250					2009-11-20	FEMALE	Serous Cystadenocarcinoma	No	C56.9	8441/3	C56.9	YES	Tumor resection
TCGA-23-2084-01	1	TCGA-23-2084-01	1516	1	days	High		OV-like c1		OV-like c16	miRNA cluster 1	cluster 6		TCGA-23-2084			days	1516	days	TCGA Ovarian Cancer (OV)	ovarian serous cystadenocarcinoma	Ovary	YES	NO	45	Right	TCGA-23-2084-F25795	TCGA-23-2084	TCGA-23-2084-01A	Stage IV	-16493		1516	0			619				2009-11-18	FEMALE	Serous Cystadenocarcinoma	No	C56.9	8441/3	C56.9	YES	Tumor resection
TCGA-23-2641-01	0	TCGA-23-2641-01	84	0	days	Squamous		OV-like c1	OV-like c4					TCGA-23-2641			days	84	days	TCGA Ovarian Cancer (OV)	ovarian serous cystadenocarcinoma	Ovary			85	Left	TCGA-23-2641-F25810	TCGA-23-2641	TCGA-23-2641-01A	Stage IIIC	-31232			0	84						2009-12-9	FEMALE	Serous Cystadenocarcinoma	No	C56.9	8441/3	C56.9	YES	Tumor resection
TCGA-23-2643-01	0	TCGA-23-2643-01	143	0	days	High		OV-like c1	OV-like c4					TCGA-23-2643			days	143	days	TCGA Ovarian Cancer (OV)	ovarian serous cystadenocarcinoma	Ovary			74	Right	TCGA-23-2643-F25812	TCGA-23-2643	TCGA-23-2643-01A	Stage IIIC	-27093			0	143						2009-12-9	FEMALE	Serous Cystadenocarcinoma	No	C56.9	8441/3	C56.9	YES	Tumor resection
TCGA-23-2645-01	0	TCGA-23-2645-01	137	0	days	High		OV-like c1	OV-like c4					TCGA-23-2645			days	137	days	TCGA Ovarian Cancer (OV)	ovarian serous cystadenocarcinoma	Ovary			54	Right	TCGA-23-2645-F25818	TCGA-23-2645	TCGA-23-2645-01A	Stage IIIC	-19758			0	137						2009-12-9	FEMALE	Serous Cystadenocarcinoma	No	C56.9	8441/3	C56.9	YES	Tumor resection
TCGA-23-2647-01	0	TCGA-23-2647-01	135	0	days			OV-like c1	OV-like c4					TCGA-23-2647			days	135	days	TCGA Ovarian Cancer (OV)	ovarian serous cystadenocarcinoma	Ovary			49	Bilateral	TCGA-23-2647-F25820	TCGA-23-2647	TCGA-23-2647-01A	Stage IIIC	-18205			0	135						2009-12-9	FEMALE	Serous Cystadenocarcinoma	No	C56.9	8441/3	C56.9	YES	Tumor resection
TCGA-23-2649-01	0	TCGA-23-2649-01	116	0	days			OV-like c1	OV-like c4					TCGA-23-2649			days	116	days	TCGA Ovarian Cancer (OV)	ovarian serous cystadenocarcinoma	Ovary			60	Left	TCGA-23-2649-F25822	TCGA-23-2649	TCGA-23-2649-01A	Stage IIIC	-22210			0	116						2009-12-9	FEMALE	Serous Cystadenocarcinoma	No	C56.9	8441/3	C56.9	YES	Tumor resection
TCGA-24-0966-01	0	TCGA-24-0966-01	232	0	days	Squamous	C9-OV	OV-like c1	OV-like c4		miRNA cluster 1	cluster 2	mutation cluster 2	TCGA-24-0966			days	232	days	TCGA Ovarian Cancer (OV)	ovarian serous cystadenocarcinoma	Ovary			78	Bilateral	TCGA-24-0966-F25875	TCGA-24-0966	TCGA-24-0966-01A	Stage IIIC	-28529			0	232						2009-2-24	FEMALE	Serous Cystadenocarcinoma	No	C56.9	8441/3	C56.9	YES	Tumor resection
TCGA-24-0968-01		TCGA-24-0968-01			days	Squamous		OV-like c1			miRNA cluster 1	cluster 6	mutation cluster 5	TCGA-24-0968			days		days	TCGA Ovarian Cancer (OV)	ovarian serous cystadenocarcinoma	Ovary			59	Left	TCGA-24-0968-F25880	TCGA-24-0968	TCGA-24-0968-01A	Stage IIIC	-21664			0	598						2009-3-10	FEMALE	Serous Cystadenocarcinoma	No	C56.9	8441/3	C56.9	YES	Cytology (e.g. Peritoneal or pleural fluid)
TCGA-24-0970-01	1	TCGA-24-0970-01	354	1	days	High	C9-OV	Low purity c2	OV-like c4		miRNA cluster 2	cluster 5	mutation cluster 5	TCGA-24-0970			days	354	days	TCGA Ovarian Cancer (OV)	ovarian serous cystadenocarcinoma	Ovary	YES	NO	63	Bilateral	TCGA-24-0970-F25870	TCGA-24-0970	TCGA-24-0970-01B	Stage IIIC	-23276		354	0	354		280				2009-3-9	FEMALE	Serous Cystadenocarcinoma	No	C56.9	8441/3	C56.9	YES	Fine needle aspiration biopsy
TCGA-24-0975-01	1	TCGA-24-0975-01	663	1	days	High	C9-OV	Low purity c2		OV-like c16	miRNA cluster 2	cluster 1	mutation cluster 13	TCGA-24-0975			days	663	days	TCGA Ovarian Cancer (OV)	ovarian serous cystadenocarcinoma	Ovary			58	Bilateral	TCGA-24-0975-F25861	TCGA-24-0975	TCGA-24-0975-01B	Stage IIIC	-21417		663	0	663						2009-3-9	FEMALE	Serous Cystadenocarcinoma	No	C56.9	8441/3	C56.9	YES	Cytology (e.g. Peritoneal or pleural fluid)
TCGA-24-0979-01	1	TCGA-24-0979-01	1264	1	days	High	C9-OV	Low purity c2	OV-like c4		miRNA cluster 1	cluster 3	mutation cluster 5	TCGA-24-0979			days	1264	days	TCGA Ovarian Cancer (OV)	ovarian serous cystadenocarcinoma	Ovary	YES	YES	53	Bilateral	TCGA-24-0979-F25891	TCGA-24-0979	TCGA-24-0979-01A	Stage IV	-19595		1264	0	1264		428				2009-5-11	FEMALE	Serous Cystadenocarcinoma	No	C56.9	8441/3	C56.9	YES	Cytology (e.g. Peritoneal or pleural fluid)
TCGA-24-0980-01	1	TCGA-24-0980-01	233	1	days	Squamous	C9-OV	OV-like c1	OV-like c4				mutation cluster 5	TCGA-24-0980			days	233	days	TCGA Ovarian Cancer (OV)	ovarian serous cystadenocarcinoma	Ovary	YES	NO	53	Bilateral	TCGA-24-0980-F25896	TCGA-24-0980		Stage IIIC	-19579		233	0	233		145				2009-2-24	FEMALE	Serous Cystadenocarcinoma	No	C56.9	8441/3	C56.9	YES	Cytology (e.g. Peritoneal or pleural fluid)
TCGA-24-0981-01		TCGA-24-0981-01			days									TCGA-24-0981			days		days	TCGA Ovarian Cancer (OV)	ovarian serous cystadenocarcinoma	Ovary
TCGA-24-0982-01	1	TCGA-24-0982-01	679	1	days	High	C9-OV	OV-like c1	OV-like c4		miRNA cluster 1	cluster 2	mutation cluster 5	TCGA-24-0982			days	679	days	TCGA Ovarian Cancer (OV)	ovarian serous cystadenocarcinoma	Ovary	YES	NO	77	Bilateral	TCGA-24-0982-F25900	TCGA-24-0982	TCGA-24-0982-01A	Stage IIIC	-28201		679	0	679		153				2009-3-10	FEMALE	Serous Cystadenocarcinoma	No	C56.9	8441/3	C56.9	YES	Cytology (e.g. Peritoneal or pleural fluid)
TCGA-24-1103-01	1	TCGA-24-1103-01	1646	1	days	Squamous	C9-OV	OV-like c1	OV-like c4	OV-like c16	miRNA cluster 2	cluster 1	mutation cluster 5	TCGA-24-1103			days	1646	days	TCGA Ovarian Cancer (OV)	ovarian serous cystadenocarcinoma	Ovary	YES	NO	50	Bilateral	TCGA-24-1103-F25824	TCGA-24-1103	TCGA-24-1103-01A	Stage IIIC	-18583		1646	0	1646		678				2009-3-9	FEMALE	Serous Cystadenocarcinoma	No	C56.9	8441/3	C56.9	YES	Tumor resection
TCGA-24-1104-01	1	TCGA-24-1104-01	1933	1	days	Squamous	C9-OV	OV-like c1	OV-like c4		miRNA cluster 1	cluster 4	mutation cluster 5	TCGA-24-1104			days	1933	days	TCGA Ovarian Cancer (OV)	ovarian serous cystadenocarcinoma	Ovary	YES	YES	56	Left	TCGA-24-1104-F25834	TCGA-24-1104	TCGA-24-1104-01A	Stage IV	-20527		1933	0	1933		959				2009-3-9	FEMALE	Serous Cystadenocarcinoma	No	C56.9	8441/3	C56.9	YES	Cytology (e.g. Peritoneal or pleural fluid)
TCGA-24-1105-01	1	TCGA-24-1105-01	1442	1	days	Squamous	C9-OV	OV-like c1	OV-like c4		miRNA cluster 2	cluster 1	mutation cluster 5	TCGA-24-1105			days	1442	days	TCGA Ovarian Cancer (OV)	ovarian serous cystadenocarcinoma	Ovary	YES	YES	36	Bilateral	TCGA-24-1105-F25844	TCGA-24-1105	TCGA-24-1105-01A	Stage IIIC	-13187		1442	0	1442		470				2009-3-9	FEMALE	Serous Cystadenocarcinoma	No	C56.9	8441/3	C56.9	YES	Cytology (e.g. Peritoneal or pleural fluid)
TCGA-24-1413-01	0	TCGA-24-1413-01	192	0	days	BRCA-LUAD+	C9-OV	OV-like c1		OV-like c16	miRNA cluster 1	cluster 2	mutation cluster 5	TCGA-24-1413			days	192	days	TCGA Ovarian Cancer (OV)	ovarian serous cystadenocarcinoma	Ovary			51	Bilateral	TCGA-24-1413-F25910	TCGA-24-1413	TCGA-24-1413-01A	Stage IIIC	-18846			0	192						2009-3-9	FEMALE	Serous Cystadenocarcinoma	No	C56.9	8441/3	C56.9	YES	Tumor resection
TCGA-24-1416-01	0	TCGA-24-1416-01	194	0	days	High	C9-OV	Low purity c2	OV-like c4	OV-like c16	miRNA cluster 1	cluster 2	mutation cluster 3	TCGA-24-1416			days	194	days	TCGA Ovarian Cancer (OV)	ovarian serous cystadenocarcinoma	Ovary			34	Bilateral	TCGA-24-1416-F25914	TCGA-24-1416	TCGA-24-1416-01A	Stage IV	-12772			0	194						2009-4-1	FEMALE	Serous Cystadenocarcinoma	No	C56.9	8441/3	C56.9	YES	Tumor resection
TCGA-24-1417-01	0	TCGA-24-1417-01	238	0	days	Squamous	C9-OV	OV-like c1	OV-like c4	OV-like c16	miRNA cluster 2	cluster 1	mutation cluster 5	TCGA-24-1417			days	238	days	TCGA Ovarian Cancer (OV)	ovarian serous cystadenocarcinoma	Ovary			54	Left	TCGA-24-1417-F25920	TCGA-24-1417	TCGA-24-1417-01A	Stage IV	-19775			0	238						2009-4-1	FEMALE	Serous Cystadenocarcinoma	No	C56.9	8441/3	C56.9	YES	Tumor resection
TCGA-24-1418-01	0	TCGA-24-1418-01	243	0	days	High	C9-OV	OV-like c1		OV-like c16	miRNA cluster 2	cluster 1	mutation cluster 5	TCGA-24-1418			days	243	days	TCGA Ovarian Cancer (OV)	ovarian serous cystadenocarcinoma	Ovary			68	Bilateral	TCGA-24-1418-F25924	TCGA-24-1418	TCGA-24-1418-01A	Stage IIIC	-24842			0	243			0			2009-4-16	FEMALE	Serous Cystadenocarcinoma	No	C56.9	8441/3	C56.9	YES	Fine needle aspiration biopsy
TCGA-24-1419-01	0	TCGA-24-1419-01	239	0	days	Squamous	C9-OV	OV-like c1	OV-like c4	OV-like c16	miRNA cluster 2	cluster 1	mutation cluster 5	TCGA-24-1419			days	239	days	TCGA Ovarian Cancer (OV)	ovarian serous cystadenocarcinoma	Ovary			62	Bilateral	TCGA-24-1419-F25929	TCGA-24-1419	TCGA-24-1419-01A	Stage IIIC	-22659			0	239						2009-4-15	FEMALE	Serous Cystadenocarcinoma	No	C56.9	8441/3	C56.9	YES	Tumor resection
TCGA-24-1422-01	1	TCGA-24-1422-01	23	1	days	Squamous	C9-OV	OV-like c1	OV-like c4		miRNA cluster 1	cluster 6	mutation cluster 5	TCGA-24-1422			days	23	days	TCGA Ovarian Cancer (OV)	ovarian serous cystadenocarcinoma	Ovary			82	Bilateral	TCGA-24-1422-F25934	TCGA-24-1422	TCGA-24-1422-01A	Stage IIIC	-30234		23	0	23						2009-4-16	FEMALE	Serous Cystadenocarcinoma	No	C56.9	8441/3	C56.9	YES	Tumor resection
TCGA-24-1423-01	0	TCGA-24-1423-01	190	0	days	BRCA-LUAD+	C9-OV	OV-like c1	OV-like c4	OV-like c16	miRNA cluster 1	cluster 6	mutation cluster 5	TCGA-24-1423			days	190	days	TCGA Ovarian Cancer (OV)	ovarian serous cystadenocarcinoma	Ovary			61	Bilateral	TCGA-24-1423-F25936	TCGA-24-1423	TCGA-24-1423-01A	Stage IIIC	-22281			0	190						2009-4-16	FEMALE	Serous Cystadenocarcinoma	No	C56.9	8441/3	C56.9	YES	Tumor resection
TCGA-24-1424-01	0	TCGA-24-1424-01	183	0	days	High	C9-OV	OV-like c1	OV-like c4	OV-like c16	miRNA cluster 1	cluster 5	mutation cluster 5	TCGA-24-1424			days	183	days	TCGA Ovarian Cancer (OV)	ovarian serous cystadenocarcinoma	Ovary			67	Bilateral	TCGA-24-1424-F25941	TCGA-24-1424		Stage IIIC	-24545			0	183						2009-4-16	FEMALE	Serous Cystadenocarcinoma	No	C56.9	8441/3	C56.9	YES	Tumor resection
TCGA-24-1425-01	0	TCGA-24-1425-01	181	0	days	Squamous		OV-like c1			miRNA cluster 2	cluster 6	mutation cluster 5	TCGA-24-1425			days	181	days	TCGA Ovarian Cancer (OV)	ovarian serous cystadenocarcinoma	Ovary			45	Bilateral	TCGA-24-1425-F25946	TCGA-24-1425	TCGA-24-1425-01A	Stage IIIC	-16764			0	181			0			2009-5-12	FEMALE	Serous Cystadenocarcinoma	No	C56.9	8441/3	C56.9	YES	Tumor resection
TCGA-24-1426-01	0	TCGA-24-1426-01	163	0	days	High		OV-like c1			miRNA cluster 1	cluster 3	mutation cluster 5	TCGA-24-1426			days	163	days	TCGA Ovarian Cancer (OV)	ovarian serous cystadenocarcinoma	Ovary			43	Bilateral	TCGA-24-1426-F25951	TCGA-24-1426	TCGA-24-1426-01A	Stage IIIC	-15949			0	163						2009-4-16	FEMALE	Serous Cystadenocarcinoma	No	C56.9	8441/3	C56.9	YES	Tumor resection
TCGA-24-1427-01	0	TCGA-24-1427-01	147	0	days	High	C9-OV	OV-like c1	OV-like c4	OV-like c16	miRNA cluster 3	cluster 6	mutation cluster 5	TCGA-24-1427			days	147	days	TCGA Ovarian Cancer (OV)	ovarian serous cystadenocarcinoma	Ovary			58	Bilateral	TCGA-24-1427-F25956	TCGA-24-1427	TCGA-24-1427-01A	Stage IIIC	-21423			0	147						2009-4-15	FEMALE	Serous Cystadenocarcinoma	No	C56.9	8441/3	C56.9	YES	Tumor resection
TCGA-24-1428-01	0	TCGA-24-1428-01	529	0	days	High	C9-OV	OV-like c1	OV-like c4	OV-like c16	miRNA cluster 2	cluster 2	mutation cluster 5	TCGA-24-1428			days	529	days	TCGA Ovarian Cancer (OV)	ovarian serous cystadenocarcinoma	Ovary	YES	NO	50	Left	TCGA-24-1428-F25960	TCGA-24-1428	TCGA-24-1428-01A	Stage IIIC	-18306			0	529		448				2009-4-16	FEMALE	Serous Cystadenocarcinoma	No	C56.9	8441/3	C56.9	YES	Tumor resection
TCGA-24-1430-01	1	TCGA-24-1430-01	863	1	days	Squamous	C9-OV	OV-like c1	OV-like c4	OV-like c16	miRNA cluster 1	cluster 3		TCGA-24-1430			days	863	days	TCGA Ovarian Cancer (OV)	ovarian serous cystadenocarcinoma	Ovary	YES	NO	68	Bilateral	TCGA-24-1430-F25966	TCGA-24-1430	TCGA-24-1430-01A	Stage IIIC	-24939		863	0	863		449	1			2009-5-12	FEMALE	Serous Cystadenocarcinoma	No	C56.9	8441/3	C56.9	YES	Tumor resection
TCGA-24-1431-01	1	TCGA-24-1431-01	567	1	days	High	C9-OV	OV-like c1	OV-like c4		miRNA cluster 1	cluster 3	mutation cluster 5	TCGA-24-1431			days	567	days	TCGA Ovarian Cancer (OV)	ovarian serous cystadenocarcinoma	Ovary	YES	NO	67	Bilateral	TCGA-24-1431-F25977	TCGA-24-1431		Stage IIIC	-24758		567	0	583		199				2009-5-12	FEMALE	Serous Cystadenocarcinoma	No	C56.9	8441/3	C56.9	YES	Tumor resection
TCGA-24-1434-01	1	TCGA-24-1434-01	568	1	days	High	C9-OV	OV-like c1	OV-like c4		miRNA cluster 1	cluster 6	mutation cluster 5	TCGA-24-1434			days	568	days	TCGA Ovarian Cancer (OV)	ovarian serous cystadenocarcinoma	Ovary	YES	NO	59	Bilateral	TCGA-24-1434-F25984	TCGA-24-1434	TCGA-24-1434-01A	Stage IIIC	-21810		568	0	568		337				2009-5-12	FEMALE	Serous Cystadenocarcinoma	No	C56.9	8441/3	C56.9	YES	Tumor resection
TCGA-24-1435-01	1	TCGA-24-1435-01	1324	1	days	Squamous	C9-OV	OV-like c1	OV-like c4		miRNA cluster 2	cluster 1	mutation cluster 2	TCGA-24-1435			days	1324	days	TCGA Ovarian Cancer (OV)	ovarian serous cystadenocarcinoma	Ovary	YES	NO	57	Bilateral	TCGA-24-1435-F25993	TCGA-24-1435	TCGA-24-1435-01A	Stage IIIC	-21107		1324	0	1324		505				2009-5-12	FEMALE	Serous Cystadenocarcinoma	No	C56.9	8441/3	C56.9	YES	Tumor resection
TCGA-24-1436-01	1	TCGA-24-1436-01	260	1	days	High	C9-OV	OV-like c1	OV-like c4	OV-like c16	miRNA cluster 2	cluster 1	mutation cluster 5	TCGA-24-1436			days	260	days	TCGA Ovarian Cancer (OV)	ovarian serous cystadenocarcinoma	Ovary			57	Right	TCGA-24-1436-F26004	TCGA-24-1436	TCGA-24-1436-01A	Stage IIIC	-20881		260	0	260						2009-5-12	FEMALE	Serous Cystadenocarcinoma	No	C56.9	8441/3	C56.9	YES	Tumor resection
TCGA-24-1463-01	1	TCGA-24-1463-01	2218	1	days	Squamous	C9-OV	OV-like c1	OV-like c4		miRNA cluster 2	cluster 2	mutation cluster 2	TCGA-24-1463			days	2218	days	TCGA Ovarian Cancer (OV)	ovarian serous cystadenocarcinoma	Ovary	YES	NO	70	Bilateral	TCGA-24-1463-F26009	TCGA-24-1463	TCGA-24-1463-01A	Stage IIIC	-25734		2218	0	2218		971				2009-4-16	FEMALE	Serous Cystadenocarcinoma	No	C56.9	8441/3	C56.9	YES	Tumor resection
TCGA-24-1464-01	1	TCGA-24-1464-01	379	1	days	Squamous	C9-OV	OV-like c1	OV-like c4		miRNA cluster 1	cluster 2	mutation cluster 5	TCGA-24-1464			days	379	days	TCGA Ovarian Cancer (OV)	ovarian serous cystadenocarcinoma	Ovary	YES	YES	70	Left	TCGA-24-1464-F26022	TCGA-24-1464	TCGA-24-1464-01A	Stage IIIC	-25874		379	0	379		323	1			2009-3-23	FEMALE	Serous Cystadenocarcinoma	No	C56.9	8441/3	C56.9	YES	Tumor resection
TCGA-24-1466-01	1	TCGA-24-1466-01	1373	1	days	High	C9-OV	OV-like c1	OV-like c4		miRNA cluster 2	cluster 5	mutation cluster 5	TCGA-24-1466			days	1373	days	TCGA Ovarian Cancer (OV)	ovarian serous cystadenocarcinoma	Ovary	YES	NO	74	Bilateral	TCGA-24-1466-F26028	TCGA-24-1466	TCGA-24-1466-01A	Stage IIIC	-27307		1373	0	1373		491				2009-4-17	FEMALE	Serous Cystadenocarcinoma	No	C56.9	8441/3	C56.9	YES	Tumor resection
TCGA-24-1467-01	1	TCGA-24-1467-01	3224	1	days	High	C9-OV	OV-like c1	OV-like c4	OV-like c16	miRNA cluster 1	cluster 3		TCGA-24-1467			days	3224	days	TCGA Ovarian Cancer (OV)	ovarian serous cystadenocarcinoma	Ovary	YES	NO	51	Right	TCGA-24-1467-F26039	TCGA-24-1467	TCGA-24-1467-01A	Stage IIIC	-18652		3224	0	3224		1253				2009-4-16	FEMALE	Serous Cystadenocarcinoma	No	C56.9	8441/3	C56.9	YES	Tumor resection
TCGA-24-1469-01	0	TCGA-24-1469-01	277	0	days	High	C9-OV	OV-like c1	BRCA basal-like c6	OV-like c16	miRNA cluster 2	cluster 1	mutation cluster 13	TCGA-24-1469			days	277	days	TCGA Ovarian Cancer (OV)	ovarian serous cystadenocarcinoma	Ovary			71	Right	TCGA-24-1469-F26060	TCGA-24-1469	TCGA-24-1469-01A	Stage IIIC	-25937			0	277						2009-5-13	FEMALE	Serous Cystadenocarcinoma	No	C56.9	8441/3	C56.9	YES	Tumor resection
TCGA-24-1470-01	0	TCGA-24-1470-01	105	0	days	Squamous	C9-OV	OV-like c1	OV-like c4		miRNA cluster 1	cluster 6	mutation cluster 5	TCGA-24-1470			days	105	days	TCGA Ovarian Cancer (OV)	ovarian serous cystadenocarcinoma	Ovary			54	Bilateral	TCGA-24-1470-F26064	TCGA-24-1470		Stage IIIB	-20007			0	105			1			2009-5-12	FEMALE	Serous Cystadenocarcinoma	No	C56.9	8441/3	C56.9	YES	Tumor resection
TCGA-24-1471-01	0	TCGA-24-1471-01	36	0	days	High	C9-OV	OV-like c1	OV-like c4		miRNA cluster 1	cluster 3	mutation cluster 13	TCGA-24-1471			days	36	days	TCGA Ovarian Cancer (OV)	ovarian serous cystadenocarcinoma	Ovary			60	Left	TCGA-24-1471-F26069	TCGA-24-1471	TCGA-24-1471-01A	Stage IIIC	-22081			0	36						2009-5-13	FEMALE	Serous Cystadenocarcinoma	No	C56.9	8441/3	C56.9	YES	Tumor resection
TCGA-24-1474-01	1	TCGA-24-1474-01	676	1	days	High	C9-OV	OV-like c1	OV-like c4	OV-like c16	miRNA cluster 1	cluster 2	mutation cluster 5	TCGA-24-1474			days	676	days	TCGA Ovarian Cancer (OV)	ovarian serous cystadenocarcinoma	Ovary	YES	NO	57	Left	TCGA-24-1474-F26073	TCGA-24-1474	TCGA-24-1474-01A	Stage IIIC	-20902		676	0	676		332				2009-5-13	FEMALE	Serous Cystadenocarcinoma	No	C56.9	8441/3	C56.9	YES	Tumor resection
TCGA-24-1544-01	1	TCGA-24-1544-01	820	1	days	High	C9-OV	OV-like c1	OV-like c4	OV-like c16	miRNA cluster 2	cluster 1	mutation c1uster 9	TCGA-24-1544			days	820	days	TCGA Ovarian Cancer (OV)	ovarian serous cystadenocarcinoma	Ovary	YES	NO	71	Bilateral	TCGA-24-1544-F26080	TCGA-24-1544	TCGA-24-1544-01A	Stage IIIC	-26141		820	0	820		643				2009-6-2	FEMALE	Serous Cystadenocarcinoma	No	C56.9	8441/3	C56.9	YES	Tumor resection
TCGA-24-1545-01	1	TCGA-24-1545-01	1746	1	days	High	C9-OV	OV-like c1	OV-like c4		miRNA cluster 2	cluster 1	mutation cluster 5	TCGA-24-1545			days	1746	days	TCGA Ovarian Cancer (OV)	ovarian serous cystadenocarcinoma	Ovary	YES	NO	69	Bilateral	TCGA-24-1545-F26088	TCGA-24-1545	TCGA-24-1545-01A	Stage IIIC	-25460		1746	0	1746		861	0			2009-6-2	FEMALE	Serous Cystadenocarcinoma	No	C56.9	8441/3	C56.9	YES	Tumor resection
TCGA-24-1546-01	1	TCGA-24-1546-01	1955	1	days	High		Low purity c2	OV-like c4		miRNA cluster 3	cluster 6		TCGA-24-1546			days	1955	days	TCGA Ovarian Cancer (OV)	ovarian serous cystadenocarcinoma	Ovary			46	Bilateral	TCGA-24-1546-F26097	TCGA-24-1546	TCGA-24-1546-01A	Stage IIIC	-17130		1955	0	1955						2009-6-2	FEMALE	Serous Cystadenocarcinoma	No	C56.9	8441/3	C56.9	YES	Tumor resection
TCGA-24-1548-01	1	TCGA-24-1548-01	493	1	days	High	C9-OV	OV-like c1	OV-like c4	OV-like c16	miRNA cluster 1	cluster 5	mutation cluster 5	TCGA-24-1548			days	493	days	TCGA Ovarian Cancer (OV)	ovarian serous cystadenocarcinoma	Ovary	YES	NO	57	Bilateral	TCGA-24-1548-F26101	TCGA-24-1548	TCGA-24-1548-01A	Stage IIIC	-20945		493	0	493		207				2009-6-2	FEMALE	Serous Cystadenocarcinoma	No	C56.9	8441/3	C56.9	YES	Tumor resection
TCGA-24-1549-01	1	TCGA-24-1549-01	1721	1	days	Squamous	C9-OV	Low purity c2	OV-like c4	OV-like c16	miRNA cluster 1	cluster 6	mutation cluster 5	TCGA-24-1549			days	1721	days	TCGA Ovarian Cancer (OV)	ovarian serous cystadenocarcinoma	Ovary	YES	NO	58	Bilateral	TCGA-24-1549-F26113	TCGA-24-1549	TCGA-24-1549-01A	Stage IIIB	-21432		1721	0	1721		1042				2009-5-12	FEMALE	Serous Cystadenocarcinoma	No	C56.9	8441/3	C56.9	YES	Tumor resection
TCGA-24-1550-01	1	TCGA-24-1550-01	1249	1	days	High	C9-OV	OV-like c1	BRCA basal-like c6	OV-like c16	miRNA cluster 2	cluster 1		TCGA-24-1550			days	1249	days	TCGA Ovarian Cancer (OV)	ovarian serous cystadenocarcinoma	Ovary	YES	NO	49	Left	TCGA-24-1550-F26130	TCGA-24-1550	TCGA-24-1550-01A	Stage IIIC	-18049		1249	0	1249		892	1			2009-5-13	FEMALE	Serous Cystadenocarcinoma	No	C56.9	8441/3	C56.9	YES	Tumor resection
TCGA-24-1551-01	1	TCGA-24-1551-01	1579	1	days	Squamous	C9-OV	Low purity c2	OV-like c4	OV-like c16	miRNA cluster 1	cluster 2	mutation cluster 5	TCGA-24-1551			days	1579	days	TCGA Ovarian Cancer (OV)	ovarian serous cystadenocarcinoma	Ovary	YES	NO	53	Bilateral	TCGA-24-1551-F26139	TCGA-24-1551	TCGA-24-1551-01A	Stage IIIC	-19661		1579	0	1579		764	1			2009-5-13	FEMALE	Serous Cystadenocarcinoma	No	C56.9	8441/3	C56.9	YES	Tumor resection
TCGA-24-1552-01	1	TCGA-24-1552-01	1259	1	days	High	C9-OV	OV-like c1	OV-like c4	OV-like c16	miRNA cluster 1	cluster 2	mutation cluster 5	TCGA-24-1552			days	1259	days	TCGA Ovarian Cancer (OV)	ovarian serous cystadenocarcinoma	Ovary	YES	NO	77	Left	TCGA-24-1552-F26148	TCGA-24-1552	TCGA-24-1552-01A	Stage IIIC	-28129		1259	0	1259		403	0			2009-5-13	FEMALE	Serous Cystadenocarcinoma	No	C56.9	8441/3	C56.9	YES	Tumor resection
TCGA-24-1553-01	1	TCGA-24-1553-01	1767	1	days	High	C9-OV	OV-like c1	OV-like c4	OV-like c16	miRNA cluster 1	cluster 6	mutation cluster 5	TCGA-24-1553			days	1767	days	TCGA Ovarian Cancer (OV)	ovarian serous cystadenocarcinoma	Ovary	YES	NO	53	Bilateral	TCGA-24-1553-F26157	TCGA-24-1553	TCGA-24-1553-01A	Stage IIIB	-19393		1767	0	1767		553				2009-5-13	FEMALE	Serous Cystadenocarcinoma	No	C56.9	8441/3	C56.9	YES	Tumor resection
TCGA-24-1555-01	1	TCGA-24-1555-01	2692	1	days	Squamous	C9-OV	Low purity c2	OV-like c4	OV-like c16	miRNA cluster 1	cluster 1	mutation cluster 5	TCGA-24-1555			days	2692	days	TCGA Ovarian Cancer (OV)	ovarian serous cystadenocarcinoma	Ovary	YES	NO	50	Bilateral	TCGA-24-1555-F26171	TCGA-24-1555	TCGA-24-1555-01A	Stage IIIC	-18404		2692	0	2692		1577	0			2009-5-13	FEMALE	Serous Cystadenocarcinoma	No	C56.9	8441/3	C56.9	YES	Tumor resection
TCGA-24-1556-01	1	TCGA-24-1556-01	2148	1	days	High	C9-OV	OV-like c1	OV-like c4	OV-like c16	miRNA cluster 1	cluster 2	mutation cluster 5	TCGA-24-1556			days	2148	days	TCGA Ovarian Cancer (OV)	ovarian serous cystadenocarcinoma	Ovary	YES	YES	50	Left	TCGA-24-1556-F26184	TCGA-24-1556	TCGA-24-1556-01A	Stage IIB	-18517		2148	0	2148		539				2009-6-2	FEMALE	Serous Cystadenocarcinoma	No	C56.9	8441/3	C56.9	YES	Tumor resection
TCGA-24-1557-01	1	TCGA-24-1557-01	1213	1	days	High	C9-OV	OV-like c1	OV-like c4	OV-like c16	miRNA cluster 2	cluster 2	mutation cluster 5	TCGA-24-1557			days	1213	days	TCGA Ovarian Cancer (OV)	ovarian serous cystadenocarcinoma	Ovary	YES	NO	49	Bilateral	TCGA-24-1557-F26194	TCGA-24-1557	TCGA-24-1557-01A	Stage IIIC	-17943		1213	0	1213		447				2009-6-2	FEMALE	Serous Cystadenocarcinoma	No	C56.9	8441/3	C56.9	YES	Tumor resection
TCGA-24-1558-01	1	TCGA-24-1558-01	594	1	days	High	C9-OV	OV-like c1	OV-like c4	OV-like c16	miRNA cluster 1	cluster 5	mutation cluster 2	TCGA-24-1558			days	594	days	TCGA Ovarian Cancer (OV)	ovarian serous cystadenocarcinoma	Ovary	YES	NO	73	Bilateral	TCGA-24-1558-F26212	TCGA-24-1558	TCGA-24-1558-01A	Stage IIIC	-27004		594	0	594		273				2009-6-2	FEMALE	Serous Cystadenocarcinoma	No	C56.9	8441/3	C56.9	YES	Tumor resection
TCGA-24-1560-01	1	TCGA-24-1560-01	1341	1	days	Squamous	C9-OV	OV-like c1	OV-like c4	OV-like c16	miRNA cluster 2	cluster 1	mutation cluster 5	TCGA-24-1560			days	1341	days	TCGA Ovarian Cancer (OV)	ovarian serous cystadenocarcinoma	Ovary	YES	NO	51	Left	TCGA-24-1560-F26221	TCGA-24-1560	TCGA-24-1560-01A	Stage IIIC	-18671		1341	0	1341		143				2009-6-2	FEMALE	Serous Cystadenocarcinoma	No	C56.9	8441/3	C56.9	YES	Tumor resection
TCGA-24-1562-01	1	TCGA-24-1562-01	1384	1	days	Squamous	C9-OV	OV-like c1	OV-like c4	OV-like c16	miRNA cluster 1	cluster 2	mutation cluster 5	TCGA-24-1562			days	1384	days	TCGA Ovarian Cancer (OV)	ovarian serous cystadenocarcinoma	Ovary	YES	NO	67	Bilateral	TCGA-24-1562-F26237	TCGA-24-1562	TCGA-24-1562-01A	Stage IIIC	-24747		1384	0	1384		229	0			2009-5-13	FEMALE	Serous Cystadenocarcinoma	No	C56.9	8441/3	C56.9	YES	Tumor resection
TCGA-24-1563-01	1	TCGA-24-1563-01	1451	1	days	Squamous	C9-OV	OV-like c1	OV-like c4	OV-like c16	miRNA cluster 2	cluster 1	mutation cluster 5	TCGA-24-1563			days	1451	days	TCGA Ovarian Cancer (OV)	ovarian serous cystadenocarcinoma	Ovary	YES	NO	66	Left	TCGA-24-1563-F26248	TCGA-24-1563	TCGA-24-1563-01A	Stage IIIC	-24274		1451	0	1451		396				2009-5-13	FEMALE	Serous Cystadenocarcinoma	No	C56.9	8441/3	C56.9	YES	Tumor resection
TCGA-24-1564-01	1	TCGA-24-1564-01	787	1	days	High	C9-OV	OV-like c1	OV-like c4	OV-like c16	miRNA cluster 2	cluster 1	mutation cluster 5	TCGA-24-1564			days	787	days	TCGA Ovarian Cancer (OV)	ovarian serous cystadenocarcinoma	Ovary	YES	YES	67	Bilateral	TCGA-24-1564-F26260	TCGA-24-1564	TCGA-24-1564-01A	Stage IIIC	-24668		787	0	787		221				2009-5-13	FEMALE	Serous Cystadenocarcinoma	No	C56.9	8441/3	C56.9	YES	Tumor resection
TCGA-24-1565-01	1	TCGA-24-1565-01	312	1	days	Iq	C9-OV	OV-like c1	OV-like c4		miRNA cluster 1	cluster 4	mutation c1uster 9	TCGA-24-1565			days	312	days	TCGA Ovarian Cancer (OV)	ovarian serous cystadenocarcinoma	Ovary	YES	NO	74	Bilateral	TCGA-24-1565-F26274	TCGA-24-1565	TCGA-24-1565-01A	Stage IIIC	-27048		312	0	312		145				2009-5-13	FEMALE	Serous Cystadenocarcinoma	No	C56.9	8441/3	C56.9	YES	Tumor resection
TCGA-24-1567-01	1	TCGA-24-1567-01	524	1	days	Squamous	C9-OV	OV-like c1	OV-like c4	OV-like c16	miRNA cluster 2	cluster 1	mutation cluster 5	TCGA-24-1567			days	524	days	TCGA Ovarian Cancer (OV)	ovarian serous cystadenocarcinoma	Ovary	YES	NO	54	Bilateral	TCGA-24-1567-F26279	TCGA-24-1567	TCGA-24-1567-01A	Stage IIIB	-19843		524	0	524		319				2009-6-2	FEMALE	Serous Cystadenocarcinoma	No	C56.9	8441/3	C56.9	YES	Tumor resection
TCGA-24-1603-01	1	TCGA-24-1603-01	2742	1	days	Squamous	C9-OV	OV-like c1	OV-like c4	OV-like c16	miRNA cluster 1	cluster 6	mutation cluster 5	TCGA-24-1603			days	2742	days	TCGA Ovarian Cancer (OV)	ovarian serous cystadenocarcinoma	Ovary	YES	NO	53	Bilateral	TCGA-24-1603-F26284	TCGA-24-1603	TCGA-24-1603-01A	Stage IIIB	-19681		2742	0	2742		992				2009-5-13	FEMALE	Serous Cystadenocarcinoma	No	C56.9	8441/3	C56.9	YES	Tumor resection
TCGA-24-1604-01	1	TCGA-24-1604-01	2688	1	days	High	C9-OV	OV-like c1	OV-like c4	OV-like c16	miRNA cluster 1	cluster 6	mutation cluster 5	TCGA-24-1604			days	2688	days	TCGA Ovarian Cancer (OV)	ovarian serous cystadenocarcinoma	Ovary			66	Bilateral	TCGA-24-1604-F26299	TCGA-24-1604	TCGA-24-1604-01A	Stage IIIC	-24471		2688	0	2688						2009-5-13	FEMALE	Serous Cystadenocarcinoma	No	C56.9	8441/3	C56.9	YES	Tumor resection
TCGA-24-1614-01	1	TCGA-24-1614-01	1470	1	days	High	C9-OV	OV-like c1	OV-like c4		miRNA cluster 3	cluster 6	mutation cluster 5	TCGA-24-1614			days	1470	days	TCGA Ovarian Cancer (OV)	ovarian serous cystadenocarcinoma	Ovary	YES	NO	57	Right	TCGA-24-1614-F26306	TCGA-24-1614	TCGA-24-1614-01A	Stage IIIC	-20993		1470	0	1470		644				2009-5-13	FEMALE	Serous Cystadenocarcinoma	No	C56.9	8441/3	C56.9	YES	Tumor resection
TCGA-24-1616-01	1	TCGA-24-1616-01	1163	1	days	High	C9-OV	OV-like c1	OV-like c4	OV-like c16	miRNA cluster 2	cluster 1	mutation cluster 5	TCGA-24-1616			days	1163	days	TCGA Ovarian Cancer (OV)	ovarian serous cystadenocarcinoma	Ovary	YES	NO	56	Bilateral	TCGA-24-1616-F26315	TCGA-24-1616	TCGA-24-1616-01A	Stage IIIC	-20785		1163	0	1163		405				2009-5-13	FEMALE	Serous Cystadenocarcinoma	No	C56.9	8441/3	C56.9	YES	Tumor resection
TCGA-24-1842-01	0	TCGA-24-1842-01	253	0	days	High	C9-OV	Low purity c2	OV-like c4	OV-like c16	miRNA cluster 1	cluster 2		TCGA-24-1842			days	253	days	TCGA Ovarian Cancer (OV)	ovarian serous cystadenocarcinoma	Ovary			49	Bilateral	TCGA-24-1842-F26325	TCGA-24-1842	TCGA-24-1842-01A	Stage IIIC	-18227			0	253			0			2009-6-2	FEMALE	Serous Cystadenocarcinoma	No	C56.9	8441/3	C56.9	YES	Tumor resection
TCGA-24-1843-01	0	TCGA-24-1843-01	106	0	days	High		OV-like c1		OV-like c16	miRNA cluster 1	cluster 2		TCGA-24-1843			days	106	days	TCGA Ovarian Cancer (OV)	ovarian serous cystadenocarcinoma	Ovary			66	Right	TCGA-24-1843-F26330	TCGA-24-1843	TCGA-24-1843-01A	Stage IIIC	-24469			0	106						2009-6-2	FEMALE	Serous Cystadenocarcinoma	No	C56.9	8441/3	C56.9	YES	Tumor resection
TCGA-24-1844-01	0	TCGA-24-1844-01	113	0	days	High	C9-OV	OV-like c1	OV-like c4	OV-like c16	miRNA cluster 1	cluster 2		TCGA-24-1844			days	113	days	TCGA Ovarian Cancer (OV)	ovarian serous cystadenocarcinoma	Ovary			64	Bilateral	TCGA-24-1844-F26335	TCGA-24-1844	TCGA-24-1844-01A	Stage IIIC	-23542			0	113						2009-6-2	FEMALE	Serous Cystadenocarcinoma	No	C56.9	8441/3	C56.9	YES	Tumor resection
TCGA-24-1845-01	0	TCGA-24-1845-01	116	0	days	High		OV-like c1	OV-like c4		miRNA cluster 1	cluster 2		TCGA-24-1845			days	116	days	TCGA Ovarian Cancer (OV)	ovarian serous cystadenocarcinoma	Ovary			42	Bilateral	TCGA-24-1845-F26340	TCGA-24-1845	TCGA-24-1845-01A	Stage IIIC	-15599			0	116						2009-6-2	FEMALE	Serous Cystadenocarcinoma	No	C56.9	8441/3	C56.9	YES	Tumor resection
TCGA-24-1846-01	0	TCGA-24-1846-01	133	0	days	Squamous	C9-OV	OV-like c1	OV-like c4	OV-like c16	miRNA cluster 1	cluster 2		TCGA-24-1846			days	133	days	TCGA Ovarian Cancer (OV)	ovarian serous cystadenocarcinoma	Ovary			45	Bilateral	TCGA-24-1846-F26346	TCGA-24-1846	TCGA-24-1846-01A	Stage IIIC	-16534			0	133			1			2009-6-2	FEMALE	Serous Cystadenocarcinoma	No	C56.9	8441/3	C56.9	YES	Tumor resection
TCGA-24-1847-01	0	TCGA-24-1847-01	343	0	days	High		OV-like c1		OV-like c16	miRNA cluster 3	cluster 6		TCGA-24-1847			days	343	days	TCGA Ovarian Cancer (OV)	ovarian serous cystadenocarcinoma	Ovary			45	Bilateral	TCGA-24-1847-F26350	TCGA-24-1847	TCGA-24-1847-01A	Stage IV	-16529			0	343						2009-6-2	FEMALE	Serous Cystadenocarcinoma	No	C56.9	8441/3	C56.9	YES	Excisional Biopsy
TCGA-24-1849-01	0	TCGA-24-1849-01	176	0	days	Squamous		OV-like c1	OV-like c4		miRNA cluster 2	cluster 6		TCGA-24-1849			days	176	days	TCGA Ovarian Cancer (OV)	ovarian serous cystadenocarcinoma	Ovary			80	Bilateral	TCGA-24-1849-F26355	TCGA-24-1849	TCGA-24-1849-01A	Stage IIIC	-29555			0	176						2009-6-2	FEMALE	Serous Cystadenocarcinoma	No	C56.9	8441/3	C56.9	YES	Tumor resection
TCGA-24-1850-01	0	TCGA-24-1850-01	168	0	days	High	C9-OV	UCEC Serous c4	OV-like c4	OV-like c16	miRNA cluster 1	cluster 5		TCGA-24-1850			days	168	days	TCGA Ovarian Cancer (OV)	ovarian serous cystadenocarcinoma	Ovary			72	Bilateral	TCGA-24-1850-F26359	TCGA-24-1850	TCGA-24-1850-01A	Stage IIIC	-26369			0	168			0			2009-6-2	FEMALE	Serous Cystadenocarcinoma	No	C56.9	8441/3	C56.9	YES	Tumor resection
TCGA-24-1852-01	1	TCGA-24-1852-01	2201	1	days	High		OV-like c1	OV-like c4					TCGA-24-1852			days	2201	days	TCGA Ovarian Cancer (OV)	ovarian serous cystadenocarcinoma	Ovary	YES	NO	55	Bilateral	TCGA-24-1852-F26363	TCGA-24-1852	TCGA-24-1852-01A	Stage IIIC	-20390		2201	0	2201		1009				2009-6-2	FEMALE	Serous Cystadenocarcinoma	No	C56.9	8461/3	C56.9	YES	Tumor resection
TCGA-24-1852-02	1	TCGA-24-1852-02	2201	1	days			OV-like c1						TCGA-24-1852			days	2201	days	TCGA Ovarian Cancer (OV)	ovarian serous cystadenocarcinoma	Ovary	YES	NO	55	Bilateral	TCGA-24-1852-F26363	TCGA-24-1852	TCGA-24-1852-02A	Stage IIIC	-20390		2201	0	2201		1009				2009-6-2	FEMALE	Serous Cystadenocarcinoma	No	C56.9	8461/3	C56.9	YES	Tumor resection
TCGA-24-1920-01	0	TCGA-24-1920-01	298	0	days	High		OV-like c1	BRCA basal-like c6		miRNA cluster 1	cluster 3		TCGA-24-1920			days	298	days	TCGA Ovarian Cancer (OV)	ovarian serous cystadenocarcinoma	Ovary			74	Right	TCGA-24-1920-F26373	TCGA-24-1920	TCGA-24-1920-01A	Stage IIIC	-27042			0	298			0			2010-2-3	FEMALE	Serous Cystadenocarcinoma	No	C56.9	8441/3	C56.9	YES	Tumor resection
TCGA-24-1923-01	1	TCGA-24-1923-01	690	1	days	Squamous		Low purity c2	OV-like c4		miRNA cluster 3	cluster 6		TCGA-24-1923			days	690	days	TCGA Ovarian Cancer (OV)	ovarian serous cystadenocarcinoma	Ovary	YES	NO	51	Bilateral	TCGA-24-1923-F26379	TCGA-24-1923	TCGA-24-1923-01A	Stage IIIC	-18628		690	0	690		343				2010-2-19	FEMALE	Serous Cystadenocarcinoma	No	C56.9	8441/3	C56.9	YES	Incisional Biopsy
TCGA-24-1924-01	1	TCGA-24-1924-01	919	1	days	High	C9-OV	OV-like c1	OV-like c4	OV-like c16	miRNA cluster 1	cluster 4		TCGA-24-1924			days	919	days	TCGA Ovarian Cancer (OV)	ovarian serous cystadenocarcinoma	Ovary	YES	NO	65	Bilateral	TCGA-24-1924-F26386	TCGA-24-1924	TCGA-24-1924-01A	Stage IIIC	-23801		919	0	919		320				2010-2-26	FEMALE	Serous Cystadenocarcinoma	No	C56.9	8441/3	C56.9	YES	Tumor resection
TCGA-24-1927-01	1	TCGA-24-1927-01	500	1	days	Squamous		OV-like c1	OV-like c4					TCGA-24-1927			days	500	days	TCGA Ovarian Cancer (OV)	ovarian serous cystadenocarcinoma	Ovary	YES	NO	59	Bilateral	TCGA-24-1927-F26396	TCGA-24-1927	TCGA-24-1927-01A	Stage IIIC	-21719		500	0	500		290				2010-3-1	FEMALE	Serous Cystadenocarcinoma	No	C56.9	8441/3	C56.9	YES	Tumor resection
TCGA-24-1928-01	1	TCGA-24-1928-01	336	1	days	High		OV-like c1			miRNA cluster 2	cluster 2		TCGA-24-1928			days	336	days	TCGA Ovarian Cancer (OV)	ovarian serous cystadenocarcinoma	Ovary	YES	NO	77	Bilateral	TCGA-24-1928-F26403	TCGA-24-1928	TCGA-24-1928-01A	Stage IIIC	-28126		336	0	336		70				2010-3-15	FEMALE	Serous Cystadenocarcinoma	No	C56.9	8441/3	C56.9	YES	Cytology (e.g. Peritoneal or pleural fluid)
TCGA-24-1930-01	1	TCGA-24-1930-01	2467	1	days	High	C9-OV	OV-like c1	OV-like c4	OV-like c16	miRNA cluster 1	cluster 4		TCGA-24-1930			days	2467	days	TCGA Ovarian Cancer (OV)	ovarian serous cystadenocarcinoma	Ovary	YES	YES	53	Bilateral	TCGA-24-1930-F26410	TCGA-24-1930	TCGA-24-1930-01A	Stage IIIC	-19387		2467	0	2467		544	0			2010-4-5	FEMALE	Serous Cystadenocarcinoma	No	C56.9	8441/3	C56.9	YES	Tumor resection
TCGA-24-2019-01	0	TCGA-24-2019-01	148	0	days	High	C9-OV	OV-like c1		OV-like c16	miRNA cluster 1	cluster 4	mutation cluster 5	TCGA-24-2019			days	148	days	TCGA Ovarian Cancer (OV)	ovarian serous cystadenocarcinoma	Ovary			46	Bilateral	TCGA-24-2019-F26429	TCGA-24-2019	TCGA-24-2019-01A	Stage IIIC	-17009			0	148			1			2010-3-16	FEMALE	Serous Cystadenocarcinoma	No	C56.9	8441/3	C56.9	YES	Tumor resection
TCGA-24-2020-01	1	TCGA-24-2020-01	4624	1	days	High	C9-OV	OV-like c1	OV-like c4	OV-like c16	miRNA cluster 1	cluster 4		TCGA-24-2020			days	4624	days	TCGA Ovarian Cancer (OV)	ovarian serous cystadenocarcinoma	Ovary	YES	NO	67	Bilateral	TCGA-24-2020-F26431	TCGA-24-2020	TCGA-24-2020-01A	Stage IIIC	-24682		4624	0	4624		723				2010-3-1	FEMALE	Serous Cystadenocarcinoma	No	C56.9	8441/3	C56.9	YES	Tumor resection
TCGA-24-2023-01	1	TCGA-24-2023-01	1364	1	days	High	C9-OV	OV-like c1	OV-like c4	OV-like c16	miRNA cluster 1	cluster 5		TCGA-24-2023			days	1364	days	TCGA Ovarian Cancer (OV)	ovarian serous cystadenocarcinoma	Ovary	YES	NO	54	Bilateral	TCGA-24-2023-F26442	TCGA-24-2023	TCGA-24-2023-01A	Stage IIIA	-19901		1364	0	1364		1069				2010-3-16	FEMALE	Serous Cystadenocarcinoma	No	C56.9	8441/3	C56.9	YES	Tumor resection
TCGA-24-2024-01	1	TCGA-24-2024-01	1769	1	days	Squamous	C9-OV	OV-like c1	OV-like c4	OV-like c16	miRNA cluster 1	cluster 2	mutation cluster 5	TCGA-24-2024			days	1769	days	TCGA Ovarian Cancer (OV)	ovarian serous cystadenocarcinoma	Ovary	YES	NO	72	Bilateral	TCGA-24-2024-F26450	TCGA-24-2024	TCGA-24-2024-01A	Stage IIIC	-26476		1769	0	1769		421				2010-2-26	FEMALE	Serous Cystadenocarcinoma	No	C56.9	8441/3	C56.9	YES	Tumor resection
TCGA-24-2026-01	1	TCGA-24-2026-01	1059	1	days	High	C9-OV	OV-like c1	OV-like c4	OV-like c16	miRNA cluster 1	cluster 2		TCGA-24-2026			days	1059	days	TCGA Ovarian Cancer (OV)	ovarian serous cystadenocarcinoma	Ovary			79	Bilateral	TCGA-24-2026-F26456	TCGA-24-2026	TCGA-24-2026-01A	Stage IIIC	-29050		1059	0	1059						2010-3-15	FEMALE	Serous Cystadenocarcinoma	No	C56.9	8441/3	C56.9	YES	Tumor resection
TCGA-24-2027-01	1	TCGA-24-2027-01	3337	1	days	High	C9-OV	OV-like c1	OV-like c4	OV-like c16	miRNA cluster 1	cluster 4		TCGA-24-2027			days	3337	days	TCGA Ovarian Cancer (OV)	ovarian serous cystadenocarcinoma	Ovary	YES	NO	51	Bilateral	TCGA-24-2027-F26460	TCGA-24-2027	TCGA-24-2027-01A	Stage IV	-18835		3337	0	3337		617	0			2010-3-15	FEMALE	Serous Cystadenocarcinoma	No	C56.9	8441/3	C56.9	YES	Tumor resection
TCGA-24-2029-01	1	TCGA-24-2029-01	439	1	days	High		OV-like c1	OV-like c4		miRNA cluster 1	cluster 2		TCGA-24-2029			days	439	days	TCGA Ovarian Cancer (OV)	ovarian serous cystadenocarcinoma	Ovary	YES	NO	75	Bilateral	TCGA-24-2029-F26476	TCGA-24-2029		Stage IIIC	-27527		439	0	439		372				2010-3-15	FEMALE	Serous Cystadenocarcinoma	No	C56.9	8441/3	C56.9	YES	Tumor resection
TCGA-24-2030-01	1	TCGA-24-2030-01	1701	1	days	High	C9-OV	OV-like c1	OV-like c4		miRNA cluster 1	cluster 4	mutation cluster 13	TCGA-24-2030			days	1701	days	TCGA Ovarian Cancer (OV)	ovarian serous cystadenocarcinoma	Ovary	YES	NO	87	Left	TCGA-24-2030-F26480	TCGA-24-2030	TCGA-24-2030-01A	Stage IIIC	-31900		1701	0	1641		646				2010-2-3	FEMALE	Serous Cystadenocarcinoma	No	C56.9	8441/3	C56.9	YES	Tumor resection
TCGA-24-2033-01	1	TCGA-24-2033-01	562	1	days	High	C9-OV	OV-like c1	UCEC-like c5	OV-like c16	miRNA cluster 1	cluster 3		TCGA-24-2033			days	562	days	TCGA Ovarian Cancer (OV)	ovarian serous cystadenocarcinoma	Ovary	YES	NO	87	Bilateral	TCGA-24-2033-F26490	TCGA-24-2033		Stage IIIC	-31977		562	0	562		351				2010-3-15	FEMALE	Serous Cystadenocarcinoma	No	C56.9	8441/3	C56.9	YES	Tumor resection
TCGA-24-2035-01	1	TCGA-24-2035-01	857	1	days	Squamous	C9-OV	OV-like c1		OV-like c16	miRNA cluster 3	cluster 6	mutation cluster 5	TCGA-24-2035			days	857	days	TCGA Ovarian Cancer (OV)	ovarian serous cystadenocarcinoma	Ovary	YES	NO	65	Left	TCGA-24-2035-F26496	TCGA-24-2035	TCGA-24-2035-01A	Stage IIIC	-23855		857	0	857		287	0			2010-3-29	FEMALE	Serous Cystadenocarcinoma	No	C56.9	8441/3	C56.9	YES	Tumor resection
TCGA-24-2036-01	1	TCGA-24-2036-01	1947	1	days	BRCA-LUAD+	C9-OV	OV-like c1	OV-like c4	OV-like c16	miRNA cluster 1	cluster 3		TCGA-24-2036			days	1947	days	TCGA Ovarian Cancer (OV)	ovarian serous cystadenocarcinoma	Ovary	YES	YES	50		TCGA-24-2036-F26505	TCGA-24-2036	TCGA-24-2036-01A	Stage IIIA	-18582		1947	0	1947		914	0			2010-2-19	FEMALE	Serous Cystadenocarcinoma	No	C56.9	8441/3	C56.9	YES	Tumor resection
TCGA-24-2038-01	1	TCGA-24-2038-01	1354	1	days	Iq	C9-OV	Low purity c2	OV-like c4	OV-like c16	miRNA cluster 1	cluster 6	mutation cluster 12	TCGA-24-2038			days	1354	days	TCGA Ovarian Cancer (OV)	ovarian serous cystadenocarcinoma	Ovary	YES	NO	68	Right	TCGA-24-2038-F26518	TCGA-24-2038	TCGA-24-2038-01A	Stage IIIA	-24957		1354	0	1354		1169				2010-2-19	FEMALE	Serous Cystadenocarcinoma	No	C56.9	8441/3	C56.9	YES	Tumor resection
TCGA-24-2254-01	1	TCGA-24-2254-01	1736	1	days	Squamous	C9-OV	OV-like c1	OV-like c4	OV-like c16	miRNA cluster 1	cluster 6	mutation cluster 2	TCGA-24-2254			days	1736	days	TCGA Ovarian Cancer (OV)	ovarian serous cystadenocarcinoma	Ovary	YES	NO	66	Bilateral	TCGA-24-2254-F26523	TCGA-24-2254	TCGA-24-2254-01A	Stage IIIC	-24407		1736	0	1736		606	0			2010-2-19	FEMALE	Serous Cystadenocarcinoma	No	C56.9	8441/3	C56.9	YES	Tumor resection
TCGA-24-2260-01	1	TCGA-24-2260-01	1100	1	days	High	C9-OV	OV-like c1	OV-like c4		miRNA cluster 1	cluster 5	mutation cluster 5	TCGA-24-2260			days	1100	days	TCGA Ovarian Cancer (OV)	ovarian serous cystadenocarcinoma	Ovary	YES	NO	74	Bilateral	TCGA-24-2260-F26532	TCGA-24-2260	TCGA-24-2260-01A	Stage IIIB	-27112		1100	0	1100		667				2010-2-26	FEMALE	Serous Cystadenocarcinoma	No	C56.9	8441/3	C56.9	YES	Fine needle aspiration biopsy
TCGA-24-2261-01	1	TCGA-24-2261-01	24	1	days	High	C9-OV	OV-like c1	OV-like c4	OV-like c16	miRNA cluster 1	cluster 6	mutation cluster 5	TCGA-24-2261			days	24	days	TCGA Ovarian Cancer (OV)	ovarian serous cystadenocarcinoma	Ovary			76	Left	TCGA-24-2261-F26540	TCGA-24-2261	TCGA-24-2261-01A	Stage IIIC	-27897		24	0	24						2010-3-15	FEMALE	Serous Cystadenocarcinoma	No	C56.9	8441/3	C56.9	YES	Tumor resection
TCGA-24-2262-01	1	TCGA-24-2262-01	11	1	days	Squamous	C9-OV	OV-like c1	OV-like c4	OV-like c16	miRNA cluster 1	cluster 5	mutation cluster 5	TCGA-24-2262			days	11	days	TCGA Ovarian Cancer (OV)	ovarian serous cystadenocarcinoma	Ovary			57	Right	TCGA-24-2262-F26542	TCGA-24-2262	TCGA-24-2262-01A	Stage IIIC	-20861		11	0	11						2010-3-15	FEMALE	Serous Cystadenocarcinoma	No	C56.9	8441/3	C56.9	YES	Tumor resection
TCGA-24-2267-01	1	TCGA-24-2267-01	1446	1	days	High	C9-OV	OV-like c1	OV-like c4	OV-like c16	miRNA cluster 1	cluster 2	mutation cluster 5	TCGA-24-2267			days	1446	days	TCGA Ovarian Cancer (OV)	ovarian serous cystadenocarcinoma	Ovary	YES	NO	58	Bilateral	TCGA-24-2267-F26544	TCGA-24-2267	TCGA-24-2267-01A	Stage IIB	-21293		1446	0	1446		512				2010-3-16	FEMALE	Serous Cystadenocarcinoma	No	C56.9	8441/3	C56.9	YES	Tumor resection
TCGA-24-2271-01	1	TCGA-24-2271-01	962	1	days	Squamous	C9-OV	OV-like c1	OV-like c4	OV-like c16	miRNA cluster 1	cluster 5	mutation cluster 5	TCGA-24-2271			days	962	days	TCGA Ovarian Cancer (OV)	ovarian serous cystadenocarcinoma	Ovary	YES	NO	55	Bilateral	TCGA-24-2271-F26557	TCGA-24-2271	TCGA-24-2271-01A	Stage IIIC	-20399		962	0	962		827				2010-4-5	FEMALE	Serous Cystadenocarcinoma	No	C56.9	8441/3	C56.9	YES	Tumor resection
TCGA-24-2280-01	0	TCGA-24-2280-01	2143	0	days	Squamous		OV-like c1			miRNA cluster 1	cluster 3	mutation cluster 5	TCGA-24-2280			days	2143	days	TCGA Ovarian Cancer (OV)	ovarian serous cystadenocarcinoma	Ovary	YES	NO	74	Bilateral	TCGA-24-2280-F26561	TCGA-24-2280	TCGA-24-2280-01A	Stage IIIC	-27356			0	2143		535	0			2010-4-5	FEMALE	Serous Cystadenocarcinoma	No	C56.9	8441/3	C56.9	YES	Tumor resection
TCGA-24-2281-01	0	TCGA-24-2281-01	1357	0	days	High	C9-OV	OV-like c1	OV-like c4	OV-like c16	miRNA cluster 1	cluster 5	mutation cluster 5	TCGA-24-2281			days	1357	days	TCGA Ovarian Cancer (OV)	ovarian serous cystadenocarcinoma	Ovary			68	Bilateral	TCGA-24-2281-F26570	TCGA-24-2281	TCGA-24-2281-01A	Stage IIA	-25019			0	1357			0			2010-4-5	FEMALE	Serous Cystadenocarcinoma	No	C56.9	8441/3	C56.9	YES	Tumor resection
TCGA-24-2288-01	1	TCGA-24-2288-01	25	1	days	High	C9-OV	OV-like c1	OV-like c4	OV-like c16	miRNA cluster 1	cluster 6	mutation cluster 8	TCGA-24-2288			days	25	days	TCGA Ovarian Cancer (OV)	ovarian serous cystadenocarcinoma	Ovary			70	Bilateral	TCGA-24-2288-F26574	TCGA-24-2288	TCGA-24-2288-01A	Stage IIIC	-25831		25	0	25						2010-2-19	FEMALE	Serous Cystadenocarcinoma	No	C56.9	8441/3	C56.9	YES	Tumor resection
TCGA-24-2289-01	1	TCGA-24-2289-01	2049	1	days	High	C9-OV	OV-like c1	OV-like c4		miRNA cluster 1	cluster 5	mutation cluster 8	TCGA-24-2289			days	2049	days	TCGA Ovarian Cancer (OV)	ovarian serous cystadenocarcinoma	Ovary	YES	NO	68	Bilateral	TCGA-24-2289-F26578	TCGA-24-2289	TCGA-24-2289-01A	Stage IV	-25191		2049	0	2049		568				2010-3-16	FEMALE	Serous Cystadenocarcinoma	No	C56.9	8441/3	C56.9	YES	Cytology (e.g. Peritoneal or pleural fluid)
TCGA-24-2290-01	1	TCGA-24-2290-01	1102	1	days	High	C9-OV	OV-like c1	OV-like c4	OV-like c16	miRNA cluster 1	cluster 2	mutation cluster 5	TCGA-24-2290			days	1102	days	TCGA Ovarian Cancer (OV)	ovarian serous cystadenocarcinoma	Ovary	YES	NO	56		TCGA-24-2290-F26583	TCGA-24-2290	TCGA-24-2290-01A	Stage IIIC	-20530		1102	0	1102		324	0			2010-2-19	FEMALE	Serous Cystadenocarcinoma	No	C48.1	8441/3	C48.1	YES	Tumor resection
TCGA-24-2293-01	1	TCGA-24-2293-01	506	1	days	High	C9-OV	OV-like c1	OV-like c4		miRNA cluster 1	cluster 5	mutation c1uster 9	TCGA-24-2293			days	506	days	TCGA Ovarian Cancer (OV)	ovarian serous cystadenocarcinoma	Ovary			47	Right	TCGA-24-2293-F26598	TCGA-24-2293	TCGA-24-2293-01A		-17235		506	0	506						2010-2-26	FEMALE	Serous Cystadenocarcinoma	No	C48.1	8441/3	C48.1	YES	Tumor resection
TCGA-24-2295-01	1	TCGA-24-2295-01	1007	1	days	High		OV-like c1	OV-like c4					TCGA-24-2295			days	1007	days	TCGA Ovarian Cancer (OV)	ovarian serous cystadenocarcinoma	Ovary	YES	NO	69	Right	TCGA-24-2295-F26605	TCGA-24-2295	TCGA-24-2295-01A	Stage IIIC	-25416		1007	0	1007		281				2010-4-5	FEMALE	Serous Cystadenocarcinoma	No	C56.9	8441/3	C56.9	YES	Tumor resection
TCGA-24-2297-01	1	TCGA-24-2297-01	1699	1	days	Squamous	C9-OV	OV-like c1	OV-like c4	OV-like c16	miRNA cluster 1	cluster 2		TCGA-24-2297			days	1699	days	TCGA Ovarian Cancer (OV)	ovarian serous cystadenocarcinoma	Ovary			56	Bilateral	TCGA-24-2297-F26612	TCGA-24-2297	TCGA-24-2297-01A	Stage IIIC	-20487		1699	0	1699						2010-2-26	FEMALE	Serous Cystadenocarcinoma	No	C56.9	8441/3	C56.9	YES	Tumor resection
TCGA-24-2298-01	1	TCGA-24-2298-01	1620	1	days	Squamous	C9-OV	OV-like c1	OV-like c4	OV-like c16	miRNA cluster 3	cluster 6	mutation cluster 5	TCGA-24-2298			days	1620	days	TCGA Ovarian Cancer (OV)	ovarian serous cystadenocarcinoma	Ovary	YES	NO	55	Bilateral	TCGA-24-2298-F26616	TCGA-24-2298	TCGA-24-2298-01A	Stage IIIC	-20453		1620	0	1620		469				2010-3-16	FEMALE	Serous Cystadenocarcinoma	No	C56.9	8441/3	C56.9	YES	Tumor resection
TCGA-25-1312-01	1	TCGA-25-1312-01	31	1	days	High	C9-OV	OV-like c1	OV-like c4	OV-like c16	miRNA cluster 2	cluster 1		TCGA-25-1312			days	31	days	TCGA Ovarian Cancer (OV)	ovarian serous cystadenocarcinoma	Ovary			69	Left	TCGA-25-1312-F26626	TCGA-25-1312	TCGA-25-1312-01A	Stage IV	-25537		31	0	31						2009-3-27	FEMALE	Serous Cystadenocarcinoma	No	C56.9	8441/3	C56.9	YES	Tumor resection
TCGA-25-1313-01	1	TCGA-25-1313-01	820	1	days	High	C9-OV	OV-like c1	OV-like c4	OV-like c16	miRNA cluster 2	cluster 1	mutation cluster 13	TCGA-25-1313			days	820	days	TCGA Ovarian Cancer (OV)	ovarian serous cystadenocarcinoma	Ovary	YES	NO	62	Bilateral	TCGA-25-1313-F26628	TCGA-25-1313	TCGA-25-1313-01A	Stage IV	-22982		820	0	820		394				2009-3-27	FEMALE	Serous Cystadenocarcinoma	No	C56.9	8441/3	C56.9	YES	Tumor resection
TCGA-25-1314-01	1	TCGA-25-1314-01	1004	1	days	Squamous	C9-OV	OV-like c1	OV-like c4	OV-like c16	miRNA cluster 1	cluster 3		TCGA-25-1314			days	1004	days	TCGA Ovarian Cancer (OV)	ovarian serous cystadenocarcinoma	Ovary	YES	NO	42	Bilateral	TCGA-25-1314-F26633	TCGA-25-1314	TCGA-25-1314-01A	Stage IV	-15462		1004	0	974		274				2009-3-27	FEMALE	Serous Cystadenocarcinoma	No	C56.9	8441/3	C56.9	YES	Tumor resection
TCGA-25-1315-01	1	TCGA-25-1315-01	1583	1	days	High	C9-OV	OV-like c1	OV-like c4	OV-like c16	miRNA cluster 1	cluster 4	mutation cluster 5	TCGA-25-1315			days	1583	days	TCGA Ovarian Cancer (OV)	ovarian serous cystadenocarcinoma	Ovary	YES	NO	50	Bilateral	TCGA-25-1315-F26639	TCGA-25-1315	TCGA-25-1315-01A	Stage IIIC	-18263		1583	0	1553		153				2009-3-27	FEMALE	Serous Cystadenocarcinoma	No	C56.9	8441/3	C56.9	YES	Tumor resection
TCGA-25-1316-01	1	TCGA-25-1316-01	1279	1	days	BRCA-LUAD+	C9-OV	OV-like c1	UCEC-like c5	OV-like c16	miRNA cluster 1	cluster 3	mutation cluster 12	TCGA-25-1316			days	1279	days	TCGA Ovarian Cancer (OV)	ovarian serous cystadenocarcinoma	Ovary	YES	NO	55	Right	TCGA-25-1316-F26646	TCGA-25-1316	TCGA-25-1316-01A	Stage IIIC	-20331		1279	0	1126		276				2009-3-27	FEMALE	Serous Cystadenocarcinoma	No	C56.9	8441/3	C56.9	YES	Tumor resection
TCGA-25-1317-01	1	TCGA-25-1317-01	61	1	days	High	C9-OV	OV-like c1		OV-like c16	miRNA cluster 1	cluster 6	mutation cluster 5	TCGA-25-1317			days	61	days	TCGA Ovarian Cancer (OV)	ovarian serous cystadenocarcinoma	Ovary			66	Bilateral	TCGA-25-1317-F26651	TCGA-25-1317	TCGA-25-1317-01A	Stage IIIC	-24199		61	0							2009-3-27	FEMALE	Serous Cystadenocarcinoma	No	C56.9	8441/3	C56.9	YES	Tumor resection
TCGA-25-1318-01	1	TCGA-25-1318-01	1064	1	days	High	C9-OV	OV-like c1	OV-like c4	OV-like c16	miRNA cluster 2	cluster 1	mutation cluster 5	TCGA-25-1318			days	1064	days	TCGA Ovarian Cancer (OV)	ovarian serous cystadenocarcinoma	Ovary	YES	NO	54	Bilateral	TCGA-25-1318-F26655	TCGA-25-1318	TCGA-25-1318-01A	Stage IIIC	-19755		1064	0	1064		185				2009-3-27	FEMALE	Serous Cystadenocarcinoma	No	C56.9	8441/3	C56.9	YES	Tumor resection
TCGA-25-1319-01	1	TCGA-25-1319-01	1977	1	days	High	C9-OV	OV-like c1	OV-like c4	OV-like c16	miRNA cluster 2	cluster 1	mutation cluster 5	TCGA-25-1319			days	1977	days	TCGA Ovarian Cancer (OV)	ovarian serous cystadenocarcinoma	Ovary	YES	NO	73	Bilateral	TCGA-25-1319-F26660	TCGA-25-1319	TCGA-25-1319-01A	Stage IIIC	-26786		1977	0	1977		730				2009-3-27	FEMALE	Serous Cystadenocarcinoma	No	C56.9	8441/3	C56.9	YES	Tumor resection
TCGA-25-1320-01	1	TCGA-25-1320-01	1155	1	days	High	C9-OV	OV-like c1	BRCA basal-like c6		miRNA cluster 1	cluster 6	mutation cluster 5	TCGA-25-1320			days	1155	days	TCGA Ovarian Cancer (OV)	ovarian serous cystadenocarcinoma	Ovary	YES	NO	65	Bilateral	TCGA-25-1320-F26664	TCGA-25-1320	TCGA-25-1320-01A	Stage IIIC	-24018		1155	0	1124		424				2009-3-27	FEMALE	Serous Cystadenocarcinoma	No	C56.9	8441/3	C56.9	YES	Tumor resection
TCGA-25-1321-01	1	TCGA-25-1321-01	1033	1	days	High	C9-OV	OV-like c1	OV-like c4	OV-like c16	miRNA cluster 1	cluster 4	mutation cluster 5	TCGA-25-1321			days	1033	days	TCGA Ovarian Cancer (OV)	ovarian serous cystadenocarcinoma	Ovary	YES	NO	65	Bilateral	TCGA-25-1321-F26670	TCGA-25-1321	TCGA-25-1321-01A	Stage IIIC	-23987		1033	0	1033		454	0			2009-3-27	FEMALE	Serous Cystadenocarcinoma	No	C56.9	8441/3	C56.9	YES	Tumor resection
TCGA-25-1322-01	1	TCGA-25-1322-01	91	1	days	High	C9-OV	OV-like c1	OV-like c4	OV-like c16	miRNA cluster 2	cluster 1	mutation cluster 5	TCGA-25-1322			days	91	days	TCGA Ovarian Cancer (OV)	ovarian serous cystadenocarcinoma	Ovary			62	Bilateral	TCGA-25-1322-F26676	TCGA-25-1322	TCGA-25-1322-01A	Stage IV	-22646		91	0	91						2009-3-27	FEMALE	Serous Cystadenocarcinoma	No	C56.9	8441/3	C56.9	YES	Tumor resection
TCGA-25-1323-01	1	TCGA-25-1323-01	395	1	days	High	C9-OV	OV-like c1	OV-like c4	OV-like c16	miRNA cluster 1	cluster 1		TCGA-25-1323			days	395	days	TCGA Ovarian Cancer (OV)	ovarian serous cystadenocarcinoma	Ovary	YES	NO	72	Bilateral	TCGA-25-1323-F26680	TCGA-25-1323	TCGA-25-1323-01A	Stage IIIC	-26602		395	0	365		365				2009-3-27	FEMALE	Serous Cystadenocarcinoma	No	C56.9	8441/3	C56.9	YES	Tumor resection
TCGA-25-1324-01	1	TCGA-25-1324-01	1035	1	days			OV-like c1		OV-like c16	miRNA cluster 1	cluster 4	mutation cluster 11	TCGA-25-1324			days	1035	days	TCGA Ovarian Cancer (OV)	ovarian serous cystadenocarcinoma	Ovary			74	Bilateral	TCGA-25-1324-F26685	TCGA-25-1324	TCGA-25-1324-01A	Stage IIIC	-27090		1035	0	1035						2009-3-27	FEMALE	Serous Cystadenocarcinoma	No	C56.9	8441/3	C56.9	YES	Tumor resection
TCGA-25-1325-01	1	TCGA-25-1325-01	976	1	days			OV-like c1	OV-like c4		miRNA cluster 2	cluster 1		TCGA-25-1325			days	976	days	TCGA Ovarian Cancer (OV)	ovarian serous cystadenocarcinoma	Ovary			77	Left	TCGA-25-1325-F26689	TCGA-25-1325	TCGA-25-1325-01A	Stage IV	-28183		976	0	976						2009-3-27	FEMALE	Serous Cystadenocarcinoma	No	C56.9	8441/3	C56.9	YES	Tumor resection
TCGA-25-1326-01	1	TCGA-25-1326-01	1249	1	days		C9-OV	OV-like c1	OV-like c4	OV-like c16	miRNA cluster 2	cluster 1	mutation cluster 5	TCGA-25-1326			days	1249	days	TCGA Ovarian Cancer (OV)	ovarian serous cystadenocarcinoma	Ovary	YES	NO	61	Bilateral	TCGA-25-1326-F26691	TCGA-25-1326	TCGA-25-1326-01A	Stage IIIC	-22339		1249	0	945		396				2009-3-27	FEMALE	Serous Cystadenocarcinoma	No	C56.9	8441/3	C56.9	YES	Tumor resection
TCGA-25-1328-01	1	TCGA-25-1328-01	2009	1	days		C9-OV	Low purity c2	OV-like c4	OV-like c16	miRNA cluster 3	cluster 6	mutation c1uster 9	TCGA-25-1328			days	2009	days	TCGA Ovarian Cancer (OV)	ovarian serous cystadenocarcinoma	Ovary	YES	NO	38	Bilateral	TCGA-25-1328-F26698	TCGA-25-1328	TCGA-25-1328-01A	Stage IIIC	-13911		2009	0	1979		244				2009-3-27	FEMALE	Serous Cystadenocarcinoma	No	C56.9	8441/3	C56.9	YES	Tumor resection
TCGA-25-1329-01	1	TCGA-25-1329-01	457	1	days	High	C9-OV	OV-like c1	OV-like c4	OV-like c16	miRNA cluster 2	cluster 1	mutation cluster 5	TCGA-25-1329			days	457	days	TCGA Ovarian Cancer (OV)	ovarian serous cystadenocarcinoma	Ovary			76	Bilateral	TCGA-25-1329-F26705	TCGA-25-1329	TCGA-25-1329-01A	Stage IIIC	-28093		457	0	90						2009-3-27	FEMALE	Serous Cystadenocarcinoma	No	C56.9	8441/3	C56.9	YES	Tumor resection
TCGA-25-1623-01	1	TCGA-25-1623-01	565	1	days	High	C9-OV	OV-like c1	OV-like c4	OV-like c16	miRNA cluster 2	cluster 6	mutation cluster 5	TCGA-25-1623			days	565	days	TCGA Ovarian Cancer (OV)	ovarian serous cystadenocarcinoma	Ovary	YES	NO	71	Bilateral	TCGA-25-1623-F26707	TCGA-25-1623	TCGA-25-1623-01A	Stage IV	-26060		565	0	565		342				2009-6-2	FEMALE	Serous Cystadenocarcinoma	No	C56.9	8441/3	C56.9	YES	Tumor resection
TCGA-25-1625-01	1	TCGA-25-1625-01	840	1	days	High	C9-OV	OV-like c1	OV-like c4	OV-like c16	miRNA cluster 3	cluster 6	mutation cluster 5	TCGA-25-1625			days	840	days	TCGA Ovarian Cancer (OV)	ovarian serous cystadenocarcinoma	Ovary	YES	NO	66	Bilateral	TCGA-25-1625-F26712	TCGA-25-1625	TCGA-25-1625-01A	Stage IIIC	-24298		840	0	548		526				2009-6-2	FEMALE	Serous Cystadenocarcinoma	No	C56.9	8441/3	C56.9	YES	Tumor resection
TCGA-25-1626-01	1	TCGA-25-1626-01	518	1	days	High	C9-OV	OV-like c1	OV-like c4		miRNA cluster 2	cluster 6	mutation cluster 5	TCGA-25-1626			days	518	days	TCGA Ovarian Cancer (OV)	ovarian serous cystadenocarcinoma	Ovary	YES	NO	65	Right	TCGA-25-1626-F26716	TCGA-25-1626	TCGA-25-1626-01A	Stage IIIC	-23932		518	0	481		318				2009-6-2	FEMALE	Serous Cystadenocarcinoma	No	C56.9	8441/3	C56.9	YES	Tumor resection
TCGA-25-1627-01	1	TCGA-25-1627-01	394	1	days	High	C9-OV	OV-like c1	OV-like c4	OV-like c16	miRNA cluster 1	cluster 4	mutation cluster 5	TCGA-25-1627			days	394	days	TCGA Ovarian Cancer (OV)	ovarian serous cystadenocarcinoma	Ovary			73	Bilateral	TCGA-25-1627-F26722	TCGA-25-1627	TCGA-25-1627-01A	Stage IIIC	-26784		394	0	11						2009-6-2	FEMALE	Serous Cystadenocarcinoma	No	C56.9	8441/3	C56.9	YES	Tumor resection
TCGA-25-1628-01	1	TCGA-25-1628-01	627	1	days	High	C9-OV	OV-like c1	OV-like c4		miRNA cluster 2	cluster 1	mutation cluster 5	TCGA-25-1628			days	627	days	TCGA Ovarian Cancer (OV)	ovarian serous cystadenocarcinoma	Ovary	YES	NO	67		TCGA-25-1628-F26724	TCGA-25-1628	TCGA-25-1628-01A	Stage IIIC	-24488		627	0	627		287				2009-6-2	FEMALE	Serous Cystadenocarcinoma	No	C56.9	8441/3	C56.9	YES	Tumor resection
TCGA-25-1630-01	1	TCGA-25-1630-01	1162	1	days	Squamous	C9-OV	OV-like c1	OV-like c4	OV-like c16	miRNA cluster 3	cluster 6	mutation cluster 5	TCGA-25-1630			days	1162	days	TCGA Ovarian Cancer (OV)	ovarian serous cystadenocarcinoma	Ovary			73	Bilateral	TCGA-25-1630-F26729	TCGA-25-1630	TCGA-25-1630-01A	Stage IIIC	-27006		1162	0	239						2009-6-2	FEMALE	Serous Cystadenocarcinoma	No	C56.9	8441/3	C56.9	YES	Tumor resection
TCGA-25-1631-01	1	TCGA-25-1631-01	9	1	days	High	C9-OV	OV-like c1	OV-like c4	OV-like c16	miRNA cluster 3	cluster 6	mutation cluster 5	TCGA-25-1631			days	9	days	TCGA Ovarian Cancer (OV)	ovarian serous cystadenocarcinoma	Ovary			73	Bilateral	TCGA-25-1631-F26733	TCGA-25-1631	TCGA-25-1631-01A	Stage IIIC	-26687		9	0	9						2009-6-2	FEMALE	Serous Cystadenocarcinoma	No	C56.9	8441/3	C56.9	YES	Tumor resection
TCGA-25-1632-01	1	TCGA-25-1632-01	1799	1	days	Squamous	C9-OV	OV-like c1	OV-like c4	OV-like c16	miRNA cluster 1	cluster 3	mutation cluster 8	TCGA-25-1632			days	1799	days	TCGA Ovarian Cancer (OV)	ovarian serous cystadenocarcinoma	Ovary	YES	NO	68	Bilateral	TCGA-25-1632-F26735	TCGA-25-1632	TCGA-25-1632-01A	Stage IV	-24993		1799	0	1732		537				2009-6-2	FEMALE	Serous Cystadenocarcinoma	No	C56.9	8441/3	C56.9	YES	Tumor resection
TCGA-25-1633-01	1	TCGA-25-1633-01	1891	1	days	High	C9-OV	OV-like c1	OV-like c4	OV-like c16	miRNA cluster 2	cluster 1	mutation cluster 5	TCGA-25-1633			days	1891	days	TCGA Ovarian Cancer (OV)	ovarian serous cystadenocarcinoma	Ovary	YES	NO	64	Bilateral	TCGA-25-1633-F26742	TCGA-25-1633	TCGA-25-1633-01A	Stage IIIC	-23407		1891	0	1843		616				2009-6-2	FEMALE	Serous Cystadenocarcinoma	No	C56.9	8441/3	C56.9	YES	Tumor resection
TCGA-25-1634-01	1	TCGA-25-1634-01	1091	1	days	High	C9-OV	OV-like c1		OV-like c16	miRNA cluster 1	cluster 1	mutation cluster 5	TCGA-25-1634			days	1091	days	TCGA Ovarian Cancer (OV)	ovarian serous cystadenocarcinoma	Ovary	YES	YES	75	Bilateral	TCGA-25-1634-F26749	TCGA-25-1634		Stage IIIC	-27749		1091	0	1081		380				2009-6-2	FEMALE	Serous Cystadenocarcinoma	No	C56.9	8441/3	C56.9	YES	Tumor resection
TCGA-25-1635-01	1	TCGA-25-1635-01	1583	1	days	Squamous	C9-OV	OV-like c1	OV-like c4	OV-like c16	miRNA cluster 2	cluster 6	mutation cluster 5	TCGA-25-1635			days	1583	days	TCGA Ovarian Cancer (OV)	ovarian serous cystadenocarcinoma	Ovary	YES	NO	71	Bilateral	TCGA-25-1635-F26756	TCGA-25-1635	TCGA-25-1635-01A	Stage IIIC	-26200		1583	0	1558		614				2009-6-2	FEMALE	Serous Cystadenocarcinoma	No	C56.9	8441/3	C56.9	YES	Tumor resection
TCGA-25-1870-01	1	TCGA-25-1870-01	455	1	days	High		OV-like c1		OV-like c16	miRNA cluster 1	cluster 3		TCGA-25-1870			days	455	days	TCGA Ovarian Cancer (OV)	ovarian serous cystadenocarcinoma	Ovary	YES	NO	59	Bilateral	TCGA-25-1870-F26763	TCGA-25-1870		Stage IIIC	-21550		455	0	455		243				2009-6-2	FEMALE	Serous Cystadenocarcinoma	No	C56.9	8441/3	C56.9	YES	Tumor resection
TCGA-25-1871-01	1	TCGA-25-1871-01	760	1	days	High		OV-like c1		OV-like c16	miRNA cluster 1	cluster 3		TCGA-25-1871			days	760	days	TCGA Ovarian Cancer (OV)	ovarian serous cystadenocarcinoma	Ovary	YES	NO	70	Bilateral	TCGA-25-1871-F26769	TCGA-25-1871	TCGA-25-1871-01A	Stage IIIC	-25627		760	0	760		230				2009-6-2	FEMALE	Serous Cystadenocarcinoma	No	C56.9	8441/3	C56.9	YES	Tumor resection
TCGA-25-1877-01	1	TCGA-25-1877-01	730	1	days	High		OV-like c1			miRNA cluster 1	cluster 3		TCGA-25-1877			days	730	days	TCGA Ovarian Cancer (OV)	ovarian serous cystadenocarcinoma	Ovary	YES	NO	81	Left	TCGA-25-1877-F26774	TCGA-25-1877	TCGA-25-1877-01A	Stage IIIC	-29615		730	0	549		549				2009-6-2	FEMALE	Serous Cystadenocarcinoma	No	C56.9	8441/3	C56.9	YES	Tumor resection
TCGA-25-1878-01	1	TCGA-25-1878-01	2587	1	days	Squamous		OV-like c1	OV-like c4		miRNA cluster 1	cluster 4		TCGA-25-1878			days	2587	days	TCGA Ovarian Cancer (OV)	ovarian serous cystadenocarcinoma	Ovary	YES	NO	60	Bilateral	TCGA-25-1878-F26779	TCGA-25-1878		Stage IIIC	-22035		2587	0	2587		971				2009-6-2	FEMALE	Serous Cystadenocarcinoma	No	C56.9	8441/3	C56.9	YES	Tumor resection
TCGA-25-2042-01	1	TCGA-25-2042-01	396	1	days	Squamous	C9-OV	OV-like c1	OV-like c4		miRNA cluster 2	cluster 6	mutation c1uster 9	TCGA-25-2042			days	396	days	TCGA Ovarian Cancer (OV)	ovarian serous cystadenocarcinoma	Ovary	YES	NO	60	Bilateral	TCGA-25-2042-F26785	TCGA-25-2042	TCGA-25-2042-01A	Stage IIIC	-22127		396	0	396	123					2009-11-20	FEMALE	Serous Cystadenocarcinoma	No	C56.9	8441/3	C56.9	YES	Tumor resection
TCGA-25-2390-01		TCGA-25-2390-01			days			OV-like c1	OV-like c4					TCGA-25-2390			days		days	TCGA Ovarian Cancer (OV)	ovarian serous cystadenocarcinoma	Ovary			80			TCGA-25-2390	TCGA-25-2390-01A		-29257			0							2010-1-5	FEMALE	Serous Cystadenocarcinoma	No	C56.9	8441/3	C56.9	YES
TCGA-25-2391-01	1	TCGA-25-2391-01	1492	1	days	Squamous	C9-OV	OV-like c1	OV-like c4	OV-like c16	miRNA cluster 3	cluster 6	mutation cluster 5	TCGA-25-2391			days	1492	days	TCGA Ovarian Cancer (OV)	ovarian serous cystadenocarcinoma	Ovary			57	Bilateral	TCGA-25-2391-F26796	TCGA-25-2391	TCGA-25-2391-01A	Stage IIIC	-20939		1492	0	1492						2010-1-5	FEMALE	Serous Cystadenocarcinoma	No	C56.9	8441/3	C56.9	YES	Tumor resection
TCGA-25-2392-01	1	TCGA-25-2392-01	31	1	days	High	C9-OV	OV-like c1		OV-like c16	miRNA cluster 2	cluster 5	mutation cluster 2	TCGA-25-2392			days	31	days	TCGA Ovarian Cancer (OV)	ovarian serous cystadenocarcinoma	Ovary			75	Bilateral	TCGA-25-2392-F26801	TCGA-25-2392	TCGA-25-2392-01A	Stage IV	-27667		31	0	31						2010-1-5	FEMALE	Serous Cystadenocarcinoma	No	C56.9	8441/3	C56.9	YES	Tumor resection
TCGA-25-2393-01	1	TCGA-25-2393-01	1157	1	days	High	C9-OV	UCEC Serous c4	OV-like c4	OV-like c16	miRNA cluster 1	cluster 5	mutation cluster 5	TCGA-25-2393			days	1157	days	TCGA Ovarian Cancer (OV)	ovarian serous cystadenocarcinoma	Ovary	YES	NO	81	Left	TCGA-25-2393-F26803	TCGA-25-2393	TCGA-25-2393-01A	Stage IIIC	-29585		1157	0	1157		305				2010-1-5	FEMALE	Serous Cystadenocarcinoma	No	C56.9	8441/3	C56.9	YES	Tumor resection
TCGA-25-2396-01	1	TCGA-25-2396-01	92	1	days	High	C9-OV	OV-like c1	OV-like c4	OV-like c16	miRNA cluster 1	cluster 5	mutation cluster 5	TCGA-25-2396			days	92	days	TCGA Ovarian Cancer (OV)	ovarian serous cystadenocarcinoma	Ovary			71	Bilateral	TCGA-25-2396-F26808	TCGA-25-2396	TCGA-25-2396-01A	Stage IIIC	-26145		92	0	92						2010-1-5	FEMALE	Serous Cystadenocarcinoma	No	C56.9	8441/3	C56.9	YES	Tumor resection
TCGA-25-2397-01	1	TCGA-25-2397-01	365	1	days	Squamous	C9-OV	OV-like c1	OV-like c4	OV-like c16	miRNA cluster 1	cluster 2		TCGA-25-2397			days	365	days	TCGA Ovarian Cancer (OV)	ovarian serous cystadenocarcinoma	Ovary			59	Bilateral	TCGA-25-2397-F26810	TCGA-25-2397	TCGA-25-2397-01A	Stage IV	-21581		365	0	365						2010-1-5	FEMALE	Serous Cystadenocarcinoma	No	C56.9	8441/3	C56.9	YES	Tumor resection
TCGA-25-2398-01	1	TCGA-25-2398-01	1369	1	days	High	C9-OV	OV-like c1	OV-like c4		miRNA cluster 3	cluster 6	mutation cluster 5	TCGA-25-2398			days	1369	days	TCGA Ovarian Cancer (OV)	ovarian serous cystadenocarcinoma	Ovary	YES	NO	71	Bilateral	TCGA-25-2398-F26812	TCGA-25-2398	TCGA-25-2398-01A	Stage IIIC	-26267		1369	0	1369		577				2010-1-5	FEMALE	Serous Cystadenocarcinoma	No	C56.9	8441/3	C56.9	YES	Tumor resection
TCGA-25-2399-01	1	TCGA-25-2399-01	608	1	days	Squamous	C9-OV	OV-like c1	OV-like c4	OV-like c16	miRNA cluster 1	cluster 5	mutation cluster 5	TCGA-25-2399			days	608	days	TCGA Ovarian Cancer (OV)	ovarian serous cystadenocarcinoma	Ovary	YES	NO	80	Bilateral	TCGA-25-2399-F26818	TCGA-25-2399	TCGA-25-2399-01A	Stage IIIC	-29373		608	0	608		243				2010-1-5	FEMALE	Serous Cystadenocarcinoma	No	C56.9	8441/3	C56.9	YES	Tumor resection
TCGA-25-2400-01	1	TCGA-25-2400-01	1278	1	days	High	C9-OV	OV-like c1	OV-like c4	OV-like c16	miRNA cluster 1	cluster 5	mutation cluster 5	TCGA-25-2400			days	1278	days	TCGA Ovarian Cancer (OV)	ovarian serous cystadenocarcinoma	Ovary	YES	NO	76	Bilateral	TCGA-25-2400-F26823	TCGA-25-2400	TCGA-25-2400-01A	Stage IIIC	-27789		1278	0	1278		577				2010-1-5	FEMALE	Serous Cystadenocarcinoma	No	C56.9	8441/3	C56.9	YES	Tumor resection
TCGA-25-2401-01	1	TCGA-25-2401-01	90	1	days	Squamous	C9-OV	OV-like c1	OV-like c4		miRNA cluster 2	cluster 5	mutation cluster 5	TCGA-25-2401			days	90	days	TCGA Ovarian Cancer (OV)	ovarian serous cystadenocarcinoma	Ovary			64	Bilateral	TCGA-25-2401-F26829	TCGA-25-2401	TCGA-25-2401-01A	Stage IIIC	-23711		90	0	90						2010-1-5	FEMALE	Serous Cystadenocarcinoma	No	C56.9	8441/3	C56.9	YES	Tumor resection
TCGA-25-2404-01	1	TCGA-25-2404-01	883	1	days	High	C9-OV	Low purity c2	OV-like c4	OV-like c16	miRNA cluster 3	cluster 6	mutation cluster 5	TCGA-25-2404			days	883	days	TCGA Ovarian Cancer (OV)	ovarian serous cystadenocarcinoma	Ovary	YES	NO	38	Bilateral	TCGA-25-2404-F26831	TCGA-25-2404	TCGA-25-2404-01A	Stage IIIC	-14184		883	0	883		426				2010-1-5	FEMALE	Serous Cystadenocarcinoma	No	C56.9	8441/3	C56.9	YES	Tumor resection
TCGA-25-2408-01	1	TCGA-25-2408-01	943	1	days	Iq	C9-OV	Low purity c2	OV-like c4		miRNA cluster 1	cluster 6	mutation c1uster 9	TCGA-25-2408			days	943	days	TCGA Ovarian Cancer (OV)	ovarian serous cystadenocarcinoma	Ovary		NO	37	Bilateral	TCGA-25-2408-F26837	TCGA-25-2408	TCGA-25-2408-01A	Stage IV	-13606		943	0	943		334				2010-1-5	FEMALE	Serous Cystadenocarcinoma	No	C56.9	8441/3	C56.9	YES	Tumor resection
TCGA-25-2409-01	1	TCGA-25-2409-01	821	1	days	Squamous	C9-OV	OV-like c1	OV-like c4	OV-like c16	miRNA cluster 1	cluster 6	mutation cluster 5	TCGA-25-2409			days	821	days	TCGA Ovarian Cancer (OV)	ovarian serous cystadenocarcinoma	Ovary	YES	NO	71	Bilateral	TCGA-25-2409-F26841	TCGA-25-2409	TCGA-25-2409-01A	Stage IV	-26267		821	0	821		304				2010-1-5	FEMALE	Serous Cystadenocarcinoma	No	C56.9	8441/3	C56.9	YES	Tumor resection
TCGA-29-1688-01	1	TCGA-29-1688-01	2400	1	days	High	C9-OV	OV-like c1	OV-like c4	OV-like c16	miRNA cluster 2	cluster 6		TCGA-29-1688			days	2400	days	TCGA Ovarian Cancer (OV)	ovarian serous cystadenocarcinoma	Ovary	YES	YES	39	Bilateral	TCGA-29-1688-F27124	TCGA-29-1688	TCGA-29-1688-01A	Stage IIIC	-14574		2400	0	2400		184				2009-6-2	FEMALE	Serous Cystadenocarcinoma	No	C56.9	8441/3	C56.9	YES	Tumor resection
TCGA-29-1690-01	1	TCGA-29-1690-01	1448	1	days	Iq	C9-OV	OV-like c1	OV-like c4	OV-like c16	miRNA cluster 3	cluster 6		TCGA-29-1690			days	1448	days	TCGA Ovarian Cancer (OV)	ovarian serous cystadenocarcinoma	Ovary			66	Bilateral	TCGA-29-1690-F27142	TCGA-29-1690	TCGA-29-1690-01A	Stage IIIC	-24319		1448	0	1360						2009-6-2	FEMALE	Serous Cystadenocarcinoma	No	C56.9	8441/3	C56.9	YES	Tumor resection
TCGA-29-1691-01	1	TCGA-29-1691-01	1470	1	days	High	C9-OV	OV-like c1	OV-like c4	OV-like c16	miRNA cluster 1	cluster 3		TCGA-29-1691			days	1470	days	TCGA Ovarian Cancer (OV)	ovarian serous cystadenocarcinoma	Ovary	YES	NO	51	Bilateral	TCGA-29-1691-F27148	TCGA-29-1691	TCGA-29-1691-01A	Stage IIIC	-18664		1470	0	1435		613				2009-6-2	FEMALE	Serous Cystadenocarcinoma	No	C56.9	8441/3	C56.9	YES	Tumor resection
TCGA-29-1692-01	1	TCGA-29-1692-01	2872	1	days	High		OV-like c1						TCGA-29-1692			days	2872	days	TCGA Ovarian Cancer (OV)	ovarian serous cystadenocarcinoma	Ovary	YES	NO	58	Right	TCGA-29-1692-F27159	TCGA-29-1692	TCGA-29-1692-01B	Stage IIIC	-21193		2872	0	2872		544	0			2009-6-2	FEMALE	Serous Cystadenocarcinoma	No	C56.9	8441/3	C56.9	YES	Tumor resection
TCGA-29-1692-02	1	TCGA-29-1692-02	2872	1	days			OV-like c1						TCGA-29-1692			days	2872	days	TCGA Ovarian Cancer (OV)	ovarian serous cystadenocarcinoma	Ovary	YES	NO	58	Right	TCGA-29-1692-F27159	TCGA-29-1692	TCGA-29-1692-02A	Stage IIIC	-21193		2872	0	2872		544	0			2009-6-2	FEMALE	Serous Cystadenocarcinoma	No	C56.9	8441/3	C56.9	YES	Tumor resection
TCGA-29-1693-01	0	TCGA-29-1693-01	3096	0	days	High	C9-OV	OV-like c1	OV-like c4	OV-like c16	miRNA cluster 1	cluster 4		TCGA-29-1693			days	3096	days	TCGA Ovarian Cancer (OV)	ovarian serous cystadenocarcinoma	Ovary	YES	YES	72	Left	TCGA-29-1693-F27174	TCGA-29-1693	TCGA-29-1693-01A	Stage IIIC	-26300			0	3096		694	0			2009-6-2	FEMALE	Serous Cystadenocarcinoma	No	C56.9	8441/3	C56.9	YES	Tumor resection
TCGA-29-1694-01	1	TCGA-29-1694-01	1187	1	days	Squamous	C9-OV	OV-like c1	OV-like c4	OV-like c16	miRNA cluster 1	cluster 4		TCGA-29-1694			days	1187	days	TCGA Ovarian Cancer (OV)	ovarian serous cystadenocarcinoma	Ovary	YES	YES	45	Bilateral	TCGA-29-1694-F27192	TCGA-29-1694	TCGA-29-1694-01A	Stage IIIC	-16523		1187	0	[Discrepancy]	206		1			2009-6-2	FEMALE	Serous Cystadenocarcinoma	No	C56.9	8441/3	C56.9	YES	Tumor resection
TCGA-29-1695-01	1	TCGA-29-1695-01	1229	1	days	High	C9-OV	OV-like c1	OV-like c4	OV-like c16	miRNA cluster 1	cluster 5		TCGA-29-1695			days	1229	days	TCGA Ovarian Cancer (OV)	ovarian serous cystadenocarcinoma	Ovary			62	Left	TCGA-29-1695-F27204	TCGA-29-1695	TCGA-29-1695-01A	Stage IIIC	-22895		1229	0	24						2009-6-2	FEMALE	Serous Cystadenocarcinoma	No	C56.9	8441/3	C56.9	YES	Tumor resection
TCGA-29-1696-01	1	TCGA-29-1696-01	1032	1	days	Squamous	C9-OV	OV-like c1	OV-like c4	OV-like c16	miRNA cluster 1	cluster 4		TCGA-29-1696			days	1032	days	TCGA Ovarian Cancer (OV)	ovarian serous cystadenocarcinoma	Ovary	YES	NO	43	Right	TCGA-29-1696-F27206	TCGA-29-1696	TCGA-29-1696-01A	Stage IIIC	-15818		1032	0	1025		342				2009-6-2	FEMALE	Serous Cystadenocarcinoma	No	C56.9	8441/3	C56.9	YES	Tumor resection
TCGA-29-1697-01	1	TCGA-29-1697-01	949	1	days	Squamous	C9-OV	OV-like c1	OV-like c4	OV-like c16	miRNA cluster 12	cluster 5		TCGA-29-1697			days	949	days	TCGA Ovarian Cancer (OV)	ovarian serous cystadenocarcinoma	Ovary	YES	NO	62	Bilateral	TCGA-29-1697-F27216	TCGA-29-1697	TCGA-29-1697-01A	Stage IIIC	-22933		949	0	949		500	1			2009-6-2	FEMALE	Serous Cystadenocarcinoma	No	C56.9	8441/3	C56.9	YES	Tumor resection
TCGA-29-1698-01	0	TCGA-29-1698-01	2078	0	days	High		OV-like c1	OV-like c4		miRNA cluster 1	cluster 4		TCGA-29-1698			days	2078	days	TCGA Ovarian Cancer (OV)	ovarian serous cystadenocarcinoma	Ovary	YES	NO	53	Bilateral	TCGA-29-1698-F27227	TCGA-29-1698	TCGA-29-1698-01A	Stage IIIC	-19611			0	2078		181				2009-6-2	FEMALE	Serous Cystadenocarcinoma	No	C56.9	8441/3	C56.9	YES	Tumor resection
TCGA-29-1699-01	1	TCGA-29-1699-01	1106	1	days	High	C9-OV	OV-like c1	OV-like c4	OV-like c16	miRNA cluster 1	cluster 5		TCGA-29-1699	1106	0	days	1106	days	TCGA Ovarian Cancer (OV)	ovarian serous cystadenocarcinoma	Ovary			57	Bilateral	TCGA-29-1699-F41729	TCGA-29-1699	TCGA-29-1699-01A	Stage IIIC	-21130		1106	0	16			1		Progressive Disease	2013-8-20	FEMALE	Serous Cystadenocarcinoma	No	C56.9	8441/3	C56.9	YES	Tumor resection
TCGA-29-1701-01	1	TCGA-29-1701-01	515	1	days	High	C9-OV	Low purity c2	OV-like c4	OV-like c16	miRNA cluster 2	cluster 1		TCGA-29-1701			days	515	days	TCGA Ovarian Cancer (OV)	ovarian serous cystadenocarcinoma	Ovary	YES	NO	56	Bilateral	TCGA-29-1701-F27243	TCGA-29-1701	TCGA-29-1701-01A	Stage IIIC	-20737		515	0	514		298	1			2009-6-2	FEMALE	Serous Cystadenocarcinoma	No	C56.9	8441/3	C56.9	YES	Tumor resection
TCGA-29-1702-01	1	TCGA-29-1702-01	728	1	days	High	C9-OV	OV-like c1	OV-like c4	OV-like c16	miRNA cluster 1	cluster 2		TCGA-29-1702			days	728	days	TCGA Ovarian Cancer (OV)	ovarian serous cystadenocarcinoma	Ovary	YES	NO	84	Right	TCGA-29-1702-F27249	TCGA-29-1702	TCGA-29-1702-01A	Stage IIIC	-30910		728	0	568		286	1			2009-6-2	FEMALE	Serous Cystadenocarcinoma	No	C56.9	8441/3	C56.9	YES	Tumor resection
TCGA-29-1703-01	1	TCGA-29-1703-01	1815	1	days	High	C9-OV	OV-like c1	OV-like c4	OV-like c16	miRNA cluster 1	cluster 3		TCGA-29-1703			days	1815	days	TCGA Ovarian Cancer (OV)	ovarian serous cystadenocarcinoma	Ovary	YES	NO	56	Bilateral	TCGA-29-1703-F27255	TCGA-29-1703	TCGA-29-1703-01A	Stage IIIC	-20622		1815	0	1815		324	0			2009-6-2	FEMALE	Serous Cystadenocarcinoma	No	C56.9	8441/3	C56.9	YES	Tumor resection
TCGA-29-1704-01	0	TCGA-29-1704-01	1587	0	days	High		OV-like c1						TCGA-29-1704			days	1587	days	TCGA Ovarian Cancer (OV)	ovarian serous cystadenocarcinoma	Ovary	YES	YES	61	Bilateral	TCGA-29-1704-F27269	TCGA-29-1704		Stage IIIC	-22511			0	1587		568	0			2009-6-2	FEMALE	Serous Cystadenocarcinoma	No	C56.9	8441/3	C56.9	YES	Tumor resection
TCGA-29-1704-02	0	TCGA-29-1704-02	1587	0	days			OV-like c1						TCGA-29-1704			days	1587	days	TCGA Ovarian Cancer (OV)	ovarian serous cystadenocarcinoma	Ovary	YES	YES	61	Bilateral	TCGA-29-1704-F27269	TCGA-29-1704	TCGA-29-1704-02A	Stage IIIC	-22511			0	1587		568	0			2009-6-2	FEMALE	Serous Cystadenocarcinoma	No	C56.9	8441/3	C56.9	YES	Tumor resection
TCGA-29-1705-01	1	TCGA-29-1705-01	555	1	days	BRCA-LUAD+	C9-OV	OV-like c1	OV-like c4	OV-like c16	miRNA cluster 3	cluster 6		TCGA-29-1705			days	555	days	TCGA Ovarian Cancer (OV)	ovarian serous cystadenocarcinoma	Ovary	YES	NO	47	Bilateral	TCGA-29-1705-F27279	TCGA-29-1705	TCGA-29-1705-01A	Stage IIIC	-17530		555	0	555		283	0			2009-6-2	FEMALE	Serous Cystadenocarcinoma	No	C56.9	8441/3	C56.9	YES	Tumor resection
TCGA-29-1705-02	1	TCGA-29-1705-02	555	1	days		C9-OV	OV-like c1			miRNA cluster 3			TCGA-29-1705			days	555	days	TCGA Ovarian Cancer (OV)	ovarian serous cystadenocarcinoma	Ovary	YES	NO	47	Bilateral	TCGA-29-1705-F27279	TCGA-29-1705	TCGA-29-1705-02A	Stage IIIC	-17530		555	0	555		283	0			2009-6-2	FEMALE	Serous Cystadenocarcinoma	No	C56.9	8441/3	C56.9	YES	Tumor resection
TCGA-29-1707-01	0	TCGA-29-1707-01	1277	0	days	High		OV-like c1	OV-like c4		miRNA cluster 1	cluster 4		TCGA-29-1707			days	1277	days	TCGA Ovarian Cancer (OV)	ovarian serous cystadenocarcinoma	Ovary	YES	NO	41	Left	TCGA-29-1707-F27288	TCGA-29-1707	TCGA-29-1707-01A	Stage IIC	-15017			0	1277		1201	0			2009-6-2	FEMALE	Serous Cystadenocarcinoma	No	C56.9	8441/3	C56.9	YES	Tumor resection
TCGA-29-1707-02	0	TCGA-29-1707-02	1277	0	days			OV-like c1			miRNA cluster 1			TCGA-29-1707			days	1277	days	TCGA Ovarian Cancer (OV)	ovarian serous cystadenocarcinoma	Ovary	YES	NO	41	Left	TCGA-29-1707-F27288	TCGA-29-1707	TCGA-29-1707-02A	Stage IIC	-15017			0	1277		1201	0			2009-6-2	FEMALE	Serous Cystadenocarcinoma	No	C56.9	8441/3	C56.9	YES	Tumor resection
TCGA-29-1710-01	1	TCGA-29-1710-01	951	1	days	High		OV-like c1		OV-like c16	miRNA cluster 1	cluster 6		TCGA-29-1710			days	951	days	TCGA Ovarian Cancer (OV)	ovarian serous cystadenocarcinoma	Ovary	YES	NO	54	Bilateral	TCGA-29-1710-F27294	TCGA-29-1710	TCGA-29-1710-01A	Stage IIIC	-19969		951	0	889		315	0			2009-6-2	FEMALE	Serous Cystadenocarcinoma	No	C56.9	8441/3	C56.9	YES	Tumor resection
TCGA-29-1710-02	1	TCGA-29-1710-02	951	1	days			OV-like c1						TCGA-29-1710			days	951	days	TCGA Ovarian Cancer (OV)	ovarian serous cystadenocarcinoma	Ovary	YES	NO	54	Bilateral	TCGA-29-1710-F27294	TCGA-29-1710	TCGA-29-1710-02A	Stage IIIC	-19969		951	0	889		315	0			2009-6-2	FEMALE	Serous Cystadenocarcinoma	No	C56.9	8441/3	C56.9	YES	Tumor resection
TCGA-29-1711-01	0	TCGA-29-1711-01	1053	0	days	High	C9-OV	OV-like c1	OV-like c4	OV-like c16	miRNA cluster 1	cluster 5		TCGA-29-1711			days	1053	days	TCGA Ovarian Cancer (OV)	ovarian serous cystadenocarcinoma	Ovary			45	Bilateral	TCGA-29-1711-F27307	TCGA-29-1711	TCGA-29-1711-01A	Stage IIIC	-16485			0	1053			0			2009-6-2	FEMALE	Serous Cystadenocarcinoma	No	C56.9	8441/3	C56.9	YES	Tumor resection
TCGA-29-1761-01	1	TCGA-29-1761-01	528	1	days	High	C9-OV	OV-like c1	OV-like c4	OV-like c16	miRNA cluster 1	cluster 4		TCGA-29-1761			days	528	days	TCGA Ovarian Cancer (OV)	ovarian serous cystadenocarcinoma	Ovary			80	Bilateral	TCGA-29-1761-F27312	TCGA-29-1761	TCGA-29-1761-01A	Stage IIIC	-29337		528	0	517						2009-6-2	FEMALE	Serous Cystadenocarcinoma	No	C56.9	8441/3	C56.9	YES	Tumor resection
TCGA-29-1762-01	1	TCGA-29-1762-01	2634	1	days	Squamous	C9-OV	OV-like c1	OV-like c4	OV-like c16	miRNA cluster 2	cluster 1		TCGA-29-1762			days	2634	days	TCGA Ovarian Cancer (OV)	ovarian serous cystadenocarcinoma	Ovary	YES	NO	59	Bilateral	TCGA-29-1762-F27316	TCGA-29-1762	TCGA-29-1762-01A	Stage IV	-21879		2634	0	2606		1375	2			2009-6-2	FEMALE	Serous Cystadenocarcinoma	No	C56.9	8441/3	C56.9	YES	Tumor resection
TCGA-29-1763-01	0	TCGA-29-1763-01	2032	0	days	High		Low purity c2		OV-like c16	miRNA cluster 1	cluster 2		TCGA-29-1763			days	2032	days	TCGA Ovarian Cancer (OV)	ovarian serous cystadenocarcinoma	Ovary	YES	YES	43	Bilateral	TCGA-29-1763-F27325	TCGA-29-1763	TCGA-29-1763-01A	Stage IIC	-16021			0	2032		428	0			2009-6-2	FEMALE	Serous Cystadenocarcinoma	No	C56.9	8441/3	C56.9	YES	Tumor resection
TCGA-29-1764-01	0	TCGA-29-1764-01	1914	0	days	High		OV-like c1	OV-like c4		miRNA cluster 1	cluster 6		TCGA-29-1764			days	1914	days	TCGA Ovarian Cancer (OV)	ovarian serous cystadenocarcinoma	Ovary	YES	NO	49	Bilateral	TCGA-29-1764-F27338	TCGA-29-1764	TCGA-29-1764-01A	Stage IIIC	-18012			0	1914		792	0			2009-6-2	FEMALE	Serous Cystadenocarcinoma	No	C56.9	8441/3	C56.9	YES	Tumor resection
TCGA-29-1766-01	1	TCGA-29-1766-01	1199	1	days	High		OV-like c1	OV-like c4		miRNA cluster 2	cluster 1		TCGA-29-1766			days	1199	days	TCGA Ovarian Cancer (OV)	ovarian serous cystadenocarcinoma	Ovary	YES	NO	74	Right	TCGA-29-1766-F27350	TCGA-29-1766		Stage IIIC	-27359		1199	0	1190		672	0			2009-6-2	FEMALE	Serous Cystadenocarcinoma	No	C48.2	8441/3	C48.2	YES	Tumor resection
TCGA-29-1768-01	1	TCGA-29-1768-01	952	1	days	Squamous		OV-like c1	OV-like c4		miRNA cluster 1	cluster 6		TCGA-29-1768			days	952	days	TCGA Ovarian Cancer (OV)	ovarian serous cystadenocarcinoma	Ovary	YES	NO	50	Bilateral	TCGA-29-1768-F27358	TCGA-29-1768	TCGA-29-1768-01A	Stage IV	-18396		952	0	950		547	0			2009-6-2	FEMALE	Serous Cystadenocarcinoma	No	C56.9	8441/3	C56.9	YES	Tumor resection
TCGA-29-1769-01	0	TCGA-29-1769-01	699	0	days	Squamous		OV-like c1	OV-like c4		miRNA cluster 1	cluster 3		TCGA-29-1769			days	699	days	TCGA Ovarian Cancer (OV)	ovarian serous cystadenocarcinoma	Ovary			40	Bilateral	TCGA-29-1769-F27366	TCGA-29-1769	TCGA-29-1769-01A	Stage IIIC	-14754			0	699			0			2009-6-2	FEMALE	Serous Cystadenocarcinoma	No	C56.9	8441/3	C56.9	YES	Tumor resection
TCGA-29-1770-01	0	TCGA-29-1770-01	741	0	days	High	C9-OV	Low purity c2	OV-like c4	OV-like c16	miRNA cluster 3	cluster 6		TCGA-29-1770			days	741	days	TCGA Ovarian Cancer (OV)	ovarian serous cystadenocarcinoma	Ovary	YES	NO	54	Bilateral	TCGA-29-1770-F27373	TCGA-29-1770	TCGA-29-1770-01A	Stage IIIC	-20015			0	741		377	0			2009-6-2	FEMALE	Serous Cystadenocarcinoma	No	C56.9	8441/3	C56.9	YES	Tumor resection
TCGA-29-1770-02	0	TCGA-29-1770-02	741	0	days		C9-OV	Low purity c2		OV-like c16	miRNA cluster 3			TCGA-29-1770			days	741	days	TCGA Ovarian Cancer (OV)	ovarian serous cystadenocarcinoma	Ovary	YES	NO	54	Bilateral	TCGA-29-1770-F27373	TCGA-29-1770	TCGA-29-1770-02A	Stage IIIC	-20015			0	741		377	0			2009-6-2	FEMALE	Serous Cystadenocarcinoma	No	C56.9	8441/3	C56.9	YES	Tumor resection
TCGA-29-1771-01	0	TCGA-29-1771-01	686	0	days	Squamous		OV-like c1	OV-like c4		miRNA cluster 1	cluster 4		TCGA-29-1771			days	686	days	TCGA Ovarian Cancer (OV)	ovarian serous cystadenocarcinoma	Ovary	YES	NO	76	Bilateral	TCGA-29-1771-F27383	TCGA-29-1771	TCGA-29-1771-01A	Stage IIIC	-28093			0	686		595	0			2009-6-2	FEMALE	Serous Cystadenocarcinoma	No	C56.9	8441/3	C56.9	YES	Tumor resection
TCGA-29-1774-01	0	TCGA-29-1774-01	527	0	days	High		OV-like c1	OV-like c4		miRNA cluster 1	cluster 4		TCGA-29-1774			days	527	days	TCGA Ovarian Cancer (OV)	ovarian serous cystadenocarcinoma	Ovary	YES	NO	82	Bilateral	TCGA-29-1774-F27391	TCGA-29-1774	TCGA-29-1774-01A	Stage IIIC	-29991			0	527		234	2			2009-6-2	FEMALE	Serous Cystadenocarcinoma	No	C56.9	8441/3	C56.9	YES	Tumor resection
TCGA-29-1775-01	0	TCGA-29-1775-01	376	0	days	High		OV-like c1	OV-like c4					TCGA-29-1775			days	376	days	TCGA Ovarian Cancer (OV)	ovarian serous cystadenocarcinoma	Ovary	YES	NO	51	Bilateral	TCGA-29-1775-F27398	TCGA-29-1775	TCGA-29-1775-01A	Stage IIIC	-18943			0	376		341	0			2009-6-2	FEMALE	Serous Cystadenocarcinoma	No	C56.9	8441/3	C56.9	YES	Incisional Biopsy
TCGA-29-1776-01	0	TCGA-29-1776-01	360	0	days	Squamous	C9-OV	OV-like c1	OV-like c4	OV-like c16	miRNA cluster 3	cluster 6		TCGA-29-1776			days	360	days	TCGA Ovarian Cancer (OV)	ovarian serous cystadenocarcinoma	Ovary			63	Bilateral	TCGA-29-1776-F27409	TCGA-29-1776	TCGA-29-1776-01A	Stage IIIC	-23016			0	360			0			2009-6-2	FEMALE	Serous Cystadenocarcinoma	No	C56.9	8441/3	C56.9	YES	Tumor resection
TCGA-29-1777-01	0	TCGA-29-1777-01	374	0	days	Squamous		OV-like c1	OV-like c4		miRNA cluster 1	cluster 3		TCGA-29-1777			days	374	days	TCGA Ovarian Cancer (OV)	ovarian serous cystadenocarcinoma	Ovary			47	Bilateral	TCGA-29-1777-F27415	TCGA-29-1777	TCGA-29-1777-01A	Stage IIIC	-17356			0	374			0			2009-6-2	FEMALE	Serous Cystadenocarcinoma	No	C56.9	8441/3	C56.9	YES	Tumor resection
TCGA-29-1778-01	0	TCGA-29-1778-01	454	0	days	High	C9-OV	OV-like c1	OV-like c4	OV-like c16	miRNA cluster 1	cluster 4		TCGA-29-1778			days	454	days	TCGA Ovarian Cancer (OV)	ovarian serous cystadenocarcinoma	Ovary			77	Right	TCGA-29-1778-F27420	TCGA-29-1778	TCGA-29-1778-01A	Stage IIIC	-28147			0	454						2009-6-2	FEMALE	Serous Cystadenocarcinoma	No	C56.9	8441/3	C56.9	YES	Tumor resection
TCGA-29-1781-01	0	TCGA-29-1781-01	255	0	days	High	C9-OV	OV-like c1	OV-like c4	OV-like c16	miRNA cluster 2	cluster 2		TCGA-29-1781			days	255	days	TCGA Ovarian Cancer (OV)	ovarian serous cystadenocarcinoma	Ovary			69	Bilateral	TCGA-29-1781-F27427	TCGA-29-1781	TCGA-29-1781-01A	Stage IIIC	-25404			0	255			1			2009-6-2	FEMALE	Serous Cystadenocarcinoma	No	C56.9	8441/3	C56.9	YES	Tumor resection
TCGA-29-1783-01	0	TCGA-29-1783-01	220	0	days	High	C9-OV	OV-like c1	OV-like c4	OV-like c16	miRNA cluster 1	cluster 4		TCGA-29-1783			days	220	days	TCGA Ovarian Cancer (OV)	ovarian serous cystadenocarcinoma	Ovary			58	Right	TCGA-29-1783-F27431	TCGA-29-1783	TCGA-29-1783-01A	Stage IIIC	-21284			0	220			1			2009-6-2	FEMALE	Serous Cystadenocarcinoma	No	C56.9	8441/3	C56.9	YES	Tumor resection
TCGA-29-1784-01	0	TCGA-29-1784-01	163	0	days	High		OV-like c1		OV-like c16	miRNA cluster 1	cluster 4		TCGA-29-1784			days	163	days	TCGA Ovarian Cancer (OV)	ovarian serous cystadenocarcinoma	Ovary			55	Right	TCGA-29-1784-F27436	TCGA-29-1784	TCGA-29-1784-01A	Stage IIIC	-20210			0	163			0			2009-6-2	FEMALE	Serous Cystadenocarcinoma	No	C56.9	8441/3	C56.9	YES	Tumor resection
TCGA-29-1785-01	1	TCGA-29-1785-01	1104	1	days	High	C9-OV	OV-like c1	OV-like c4	OV-like c16	miRNA cluster 1	cluster 4		TCGA-29-1785			days	1104	days	TCGA Ovarian Cancer (OV)	ovarian serous cystadenocarcinoma	Ovary	YES	NO	55	Right	TCGA-29-1785-F27442	TCGA-29-1785	TCGA-29-1785-01A	Stage IIIC	-20417		1104	0	1053		473	0			2009-6-2	FEMALE	Serous Cystadenocarcinoma	No	C56.9	8441/3	C56.9	YES	Tumor resection
TCGA-29-2414-01	1	TCGA-29-2414-01	2621	1	days	High		OV-like c1		OV-like c16	miRNA cluster 1	cluster 6		TCGA-29-2414			days	2621	days	TCGA Ovarian Cancer (OV)	ovarian serous cystadenocarcinoma	Ovary	YES	YES	75	Left	TCGA-29-2414-F27451	TCGA-29-2414	TCGA-29-2414-01A	Stage IIIC	-27417		2621	0	2621		552				2010-2-9	FEMALE	Serous Cystadenocarcinoma	No	C56.9	8441/3	C56.9	YES	Tumor resection
TCGA-29-2414-02	1	TCGA-29-2414-02	2621	1	days			OV-like c1		OV-like c16	miRNA cluster 1			TCGA-29-2414			days	2621	days	TCGA Ovarian Cancer (OV)	ovarian serous cystadenocarcinoma	Ovary	YES	YES	75	Left	TCGA-29-2414-F27451	TCGA-29-2414	TCGA-29-2414-02A	Stage IIIC	-27417		2621	0	2621		552				2010-2-9	FEMALE	Serous Cystadenocarcinoma	No	C56.9	8441/3	C56.9	YES	Tumor resection
TCGA-29-2425-01	0	TCGA-29-2425-01	1977	0	days	High	C9-OV	OV-like c1	OV-like c4	OV-like c16	miRNA cluster 1	cluster 3		TCGA-29-2425			days	1977	days	TCGA Ovarian Cancer (OV)	ovarian serous cystadenocarcinoma	Ovary	YES	NO	60		TCGA-29-2425-F27462	TCGA-29-2425	TCGA-29-2425-01A	Stage IIIC	-22089			0	1977		1577	0			2010-2-9	FEMALE	Serous Cystadenocarcinoma	No	C56.9	8441/3	C56.9	YES	Tumor resection
TCGA-29-2427-01	0	TCGA-29-2427-01	1900	0	days	BRCA-LUAD+	C9-OV	Low purity c2	OV-like c4	OV-like c16	miRNA cluster 3	cluster 6	mutation cluster 5	TCGA-29-2427			days	1900	days	TCGA Ovarian Cancer (OV)	ovarian serous cystadenocarcinoma	Ovary	YES	NO	60	Left	TCGA-29-2427-F27470	TCGA-29-2427	TCGA-29-2427-01A	Stage IIIC	-21940			0	1900		1582	0			2010-2-8	FEMALE	Serous Cystadenocarcinoma	No	C56.9	8441/3	C56.9	YES	Tumor resection
TCGA-29-2428-01	0	TCGA-29-2428-01	1372	0	days	High	C9-OV	OV-like c1	OV-like c4	OV-like c16	miRNA cluster 2	cluster 1		TCGA-29-2428			days	1372	days	TCGA Ovarian Cancer (OV)	ovarian serous cystadenocarcinoma	Ovary			58	Left	TCGA-29-2428-F27478	TCGA-29-2428	TCGA-29-2428-01A	Stage IIIC	-21392			0	1372			0			2010-2-8	FEMALE	Serous Cystadenocarcinoma	No	C56.9	8441/3	C56.9	YES	Tumor resection
TCGA-29-2429-01	1	TCGA-29-2429-01	421	1	days	High		OV-like c1	OV-like c4					TCGA-29-2429	421	0	days	421	days	TCGA Ovarian Cancer (OV)	ovarian serous cystadenocarcinoma	Ovary			79	Right	TCGA-29-2429-F44633	TCGA-29-2429	TCGA-29-2429-01A	Stage IIIC	-29156		421	0							2013-8-20	FEMALE	Serous Cystadenocarcinoma	No	C56.9	8441/3	C56.9	YES	Tumor resection
TCGA-29-2431-01	0	TCGA-29-2431-01	1285	0	days	High		OV-like c1	OV-like c4					TCGA-29-2431			days	1285	days	TCGA Ovarian Cancer (OV)	ovarian serous cystadenocarcinoma	Ovary	YES	NO	59	Bilateral	TCGA-29-2431-F27485	TCGA-29-2431	TCGA-29-2431-01A	Stage IIIC	-21833			0	1285		960	0			2010-6-4	FEMALE	Serous Cystadenocarcinoma	No	C56.9	8441/3	C56.9	YES	Tumor resection
TCGA-29-2432-01	1	TCGA-29-2432-01	653	1	days	High		OV-like c1	OV-like c4					TCGA-29-2432			days	653	days	TCGA Ovarian Cancer (OV)	ovarian serous cystadenocarcinoma	Ovary	YES	NO	61	Bilateral	TCGA-29-2432-F27492	TCGA-29-2432	TCGA-29-2432-01A	Stage IIIC	-22605		653	0	360		174				2010-6-4	FEMALE	Serous Cystadenocarcinoma	No	C56.9	8441/3	C56.9	YES	Tumor resection
TCGA-29-2434-01	0	TCGA-29-2434-01	349	0	days	High		OV-like c1	OV-like c4					TCGA-29-2434			days	349	days	TCGA Ovarian Cancer (OV)	ovarian serous cystadenocarcinoma	Ovary			52	Left	TCGA-29-2434-F27505	TCGA-29-2434	TCGA-29-2434-01A	Stage IIIC	-18997			0	349						2010-6-7	FEMALE	Serous Cystadenocarcinoma	No	C56.9	8441/3	C56.9	YES	Tumor resection
TCGA-29-2435-01	0	TCGA-29-2435-01	34	0	days				OV-like c4					TCGA-29-2435			days	34	days	TCGA Ovarian Cancer (OV)	ovarian serous cystadenocarcinoma	Ovary			78	Left	TCGA-29-2435-F27510	TCGA-29-2435	TCGA-29-2435-01A	Stage IV	-28779			0	34						2010-6-7	FEMALE	Serous Cystadenocarcinoma	No	C56.9	8441/3	C56.9	YES	Tumor resection
TCGA-29-2436-01	0	TCGA-29-2436-01	297	0	days	COAD-READ		Low purity c2	OV-like c4					TCGA-29-2436			days	297	days	TCGA Ovarian Cancer (OV)	ovarian serous cystadenocarcinoma	Ovary			36	Bilateral	TCGA-29-2436-F27514	TCGA-29-2436	TCGA-29-2436-01A	Stage IIIC	-13346			0	297						2010-6-7	FEMALE	Serous Cystadenocarcinoma	No	C56.9	8441/3	C56.9	YES	Tumor resection
TCGA-29-A5NZ-01	0	TCGA-29-A5NZ-01	984	0	days									TCGA-29-A5NZ	879	1	days	984	days	TCGA Ovarian Cancer (OV)	ovarian serous cystadenocarcinoma	Ovary	YES	NO	66		TCGA-29-A5NZ-F59530	TCGA-29-A5NZ	TCGA-29-A5NZ-01A	Stage IIIC	-24161	515	1088	0	984		879		Additional New Tumor Event		2014-5-14	FEMALE	Serous Cystadenocarcinoma	No	C48.1	8460/3	C48.1	YES
TCGA-30-1714-01	1	TCGA-30-1714-01	1158	1	days	High		OV-like c1			miRNA cluster 1	cluster 3		TCGA-30-1714			days	1158	days	TCGA Ovarian Cancer (OV)	ovarian serous cystadenocarcinoma	Ovary	YES	YES	68	Bilateral	TCGA-30-1714-F27518	TCGA-30-1714	TCGA-30-1714-01A	Stage IV	-25032		1158	0	1158		241				2009-6-2	FEMALE	Serous Cystadenocarcinoma	No	C56.9	8441/3	C56.9	YES	Tumor resection
TCGA-30-1718-01	1	TCGA-30-1718-01	1579	1	days	High	C9-OV	OV-like c1	OV-like c4	OV-like c16	miRNA cluster 1	cluster 6		TCGA-30-1718			days	1579	days	TCGA Ovarian Cancer (OV)	ovarian serous cystadenocarcinoma	Ovary	YES	NO	44	Bilateral	TCGA-30-1718-F27534	TCGA-30-1718	TCGA-30-1718-01A	Stage IIIC	-16400		1579	0	1579		896				2009-6-2	FEMALE	Serous Cystadenocarcinoma	No	C56.9	8441/3	C56.9	YES	Tumor resection
TCGA-30-1853-01	1	TCGA-30-1853-01	1103	1	days	High		OV-like c1			miRNA cluster 1	cluster 3	mutation cluster 5	TCGA-30-1853			days	1103	days	TCGA Ovarian Cancer (OV)	ovarian serous cystadenocarcinoma	Ovary	YES	NO	58	Bilateral	TCGA-30-1853-F27542	TCGA-30-1853	TCGA-30-1853-01A	Stage IIIC	-21404		1103	0	1103		634				2009-6-2	FEMALE	Serous Cystadenocarcinoma	No	C56.9	8441/3	C56.9	YES	Tumor resection
TCGA-30-1855-01	1	TCGA-30-1855-01	75	1	days	High	C9-OV	OV-like c1	OV-like c4	OV-like c16	miRNA cluster 2	cluster 1		TCGA-30-1855			days	75	days	TCGA Ovarian Cancer (OV)	ovarian serous cystadenocarcinoma	Ovary			61		TCGA-30-1855-F27550	TCGA-30-1855	TCGA-30-1855-01A	Stage IIIC	-22394		75	0	75						2009-6-2	FEMALE	Serous Cystadenocarcinoma	No	C56.9	8441/3	C56.9	YES	Tumor resection
TCGA-30-1856-01	1	TCGA-30-1856-01	477	1	days	High		OV-like c1	OV-like c4		miRNA cluster 1	cluster 3		TCGA-30-1856			days	477	days	TCGA Ovarian Cancer (OV)	ovarian serous cystadenocarcinoma	Ovary	YES	NO	56	Bilateral	TCGA-30-1856-F27552	TCGA-30-1856	TCGA-30-1856-01A	Stage IIIC	-20626		477	0	477		220				2009-6-2	FEMALE	Serous Cystadenocarcinoma	No	C56.9	8441/3	C56.9	YES	Tumor resection
TCGA-30-1857-01	1	TCGA-30-1857-01	8	1	days	Squamous		OV-like c1			miRNA cluster 3	cluster 6		TCGA-30-1857			days	8	days	TCGA Ovarian Cancer (OV)	ovarian serous cystadenocarcinoma	Ovary			64	Right	TCGA-30-1857-F27564	TCGA-30-1857	TCGA-30-1857-01A	Stage IV	-23689		8	0	8						2009-6-2	FEMALE	Serous Cystadenocarcinoma	No	C56.9	8441/3	C56.9	YES	Tumor resection
TCGA-30-1859-01	1	TCGA-30-1859-01	1463	1	days	High		OV-like c1	OV-like c4		miRNA cluster 1	cluster 3		TCGA-30-1859			days	1463	days	TCGA Ovarian Cancer (OV)	ovarian serous cystadenocarcinoma	Ovary	YES	NO	56	Bilateral	TCGA-30-1859-F27566	TCGA-30-1859	TCGA-30-1859-01A		-20498		1463	0	1463	210		0			2009-6-2	FEMALE	Serous Cystadenocarcinoma	No	C56.9	8441/3	C56.9	YES	Tumor resection
TCGA-30-1860-01	1	TCGA-30-1860-01	1366	1	days	High	C9-OV	OV-like c1	OV-like c4	OV-like c16	miRNA cluster 2	cluster 6		TCGA-30-1860			days	1366	days	TCGA Ovarian Cancer (OV)	ovarian serous cystadenocarcinoma	Ovary	YES	YES	58	Bilateral	TCGA-30-1860-F27580	TCGA-30-1860	TCGA-30-1860-01A	Stage IIIC	-21406		1366	0	1366		397				2009-6-2	FEMALE	Serous Cystadenocarcinoma	No	C56.9	8441/3	C56.9	YES	Tumor resection
TCGA-30-1861-01	1	TCGA-30-1861-01	1058	1	days	High		OV-like c1	OV-like c4		miRNA cluster 2	cluster 6		TCGA-30-1861			days	1058	days	TCGA Ovarian Cancer (OV)	ovarian serous cystadenocarcinoma	Ovary			74	Bilateral		TCGA-30-1861	TCGA-30-1861-01A	Stage IIIC	-27103		1058	0	1058						2009-6-2	FEMALE	Serous Cystadenocarcinoma	No	C56.9	8441/3	C56.9	YES	Tumor resection
TCGA-30-1862-01	1	TCGA-30-1862-01	186	1	days	High	C9-OV	OV-like c1		OV-like c16	miRNA cluster 1	cluster 3	mutation cluster 5	TCGA-30-1862			days	186	days	TCGA Ovarian Cancer (OV)	ovarian serous cystadenocarcinoma	Ovary			65		TCGA-30-1862-F27593	TCGA-30-1862	TCGA-30-1862-01A	Stage IV	-23895		186	0	186						2009-6-2	FEMALE	Serous Cystadenocarcinoma	No	C56.9	8441/3	C56.9	YES	Tumor resection
TCGA-30-1866-01	1	TCGA-30-1866-01	1114	1	days	High		OV-like c1			miRNA cluster 2	cluster 1		TCGA-30-1866			days	1114	days	TCGA Ovarian Cancer (OV)	ovarian serous cystadenocarcinoma	Ovary	YES	NO	61	Bilateral	TCGA-30-1866-F27595	TCGA-30-1866		Stage IV	-22562		1114	0	1114		285				2009-6-2	FEMALE	Serous Cystadenocarcinoma	No	C56.9	8441/3	C56.9	YES	Tumor resection
TCGA-30-1867-01	1	TCGA-30-1867-01	37	1	days	High		OV-like c1			miRNA cluster 1	cluster 6		TCGA-30-1867			days	37	days	TCGA Ovarian Cancer (OV)	ovarian serous cystadenocarcinoma	Ovary			46		TCGA-30-1867-F27605	TCGA-30-1867	TCGA-30-1867-01A	Stage IV	-17159		37	0	37						2009-6-2	FEMALE	Serous Cystadenocarcinoma	No	C56.9	8441/3	C56.9	YES	Tumor resection
TCGA-30-1869-01	1	TCGA-30-1869-01	1563	1	days			OV-like c1	OV-like c4					TCGA-30-1869			days	1563	days	TCGA Ovarian Cancer (OV)	ovarian serous cystadenocarcinoma	Ovary	YES	NO	50	Bilateral	TCGA-30-1869-F27607	TCGA-30-1869	TCGA-30-1869-01A	Stage IV	-18398		1563	0	1563		767				2009-6-2	FEMALE	Serous Cystadenocarcinoma	No	C56.9	8441/3	C56.9	YES	Tumor resection
TCGA-30-1880-01	1	TCGA-30-1880-01	1751	1	days	Squamous		Low purity c2			miRNA cluster 1	cluster 3		TCGA-30-1880			days	1751	days	TCGA Ovarian Cancer (OV)	ovarian serous cystadenocarcinoma	Ovary	YES	NO	56	Bilateral	TCGA-30-1880-F27620	TCGA-30-1880	TCGA-30-1880-01A	Stage IIIC	-20525		1751	0	1751		348				2009-6-2	FEMALE	Serous Cystadenocarcinoma	No	C56.9	8441/3	C56.9	YES	Tumor resection
TCGA-30-1887-01	1	TCGA-30-1887-01	738	1	days	High		OV-like c1	OV-like c4		miRNA cluster 2	cluster 6		TCGA-30-1887			days	738	days	TCGA Ovarian Cancer (OV)	ovarian serous cystadenocarcinoma	Ovary			67	Bilateral	TCGA-30-1887-F27633	TCGA-30-1887	TCGA-30-1887-01A	Stage IIIC	-24495		738	0	738						2009-6-2	FEMALE	Serous Cystadenocarcinoma	No	C56.9	8441/3	C56.9	YES	Tumor resection
TCGA-30-1891-01	1	TCGA-30-1891-01	914	1	days	Squamous	C9-OV	OV-like c1	OV-like c4	OV-like c16	miRNA cluster 3	cluster 6	mutation cluster 5	TCGA-30-1891			days	914	days	TCGA Ovarian Cancer (OV)	ovarian serous cystadenocarcinoma	Ovary	YES	NO	61	Bilateral	TCGA-30-1891-F27640	TCGA-30-1891	TCGA-30-1891-01A	Stage IIIC	-22344		914	0	914		181				2009-6-2	FEMALE	Serous Cystadenocarcinoma	No	C56.9	8441/3	C56.9	YES	Cytology (e.g. Peritoneal or pleural fluid)
TCGA-30-1892-01	1	TCGA-30-1892-01	1484	1	days	Squamous		OV-like c1	OV-like c4		miRNA cluster 3	cluster 6		TCGA-30-1892			days	1484	days	TCGA Ovarian Cancer (OV)	ovarian serous cystadenocarcinoma	Ovary	YES	NO	52	Left	TCGA-30-1892-F27654	TCGA-30-1892	TCGA-30-1892-01A	Stage IIIC	-19256		1484	0	1484		253				2009-6-2	FEMALE	Serous Cystadenocarcinoma	No	C56.9	8441/3	C56.9	YES	Tumor resection
TCGA-31-1944-01	0	TCGA-31-1944-01	1386	0	days	High	C9-OV	OV-like c1	OV-like c4	OV-like c16	miRNA cluster 1	cluster 3		TCGA-31-1944			days	1386	days	TCGA Ovarian Cancer (OV)	ovarian serous cystadenocarcinoma	Ovary	YES	NO	47	Bilateral	TCGA-31-1944-F27668	TCGA-31-1944	TCGA-31-1944-01A	Stage IIIC	-17207			0	1386		678				2009-10-19	FEMALE	Serous Cystadenocarcinoma	No	C56.9	8441/3	C56.9	YES	Tumor resection
TCGA-31-1946-01	0	TCGA-31-1946-01	918	0	days	Squamous		OV-like c1	OV-like c4		miRNA cluster 1	cluster 6		TCGA-31-1946			days	918	days	TCGA Ovarian Cancer (OV)	ovarian serous cystadenocarcinoma	Ovary	YES	NO	30	Bilateral	TCGA-31-1946-F27679	TCGA-31-1946	TCGA-31-1946-01A	Stage IIIC	-11146			0	918		664				2009-10-20	FEMALE	Serous Cystadenocarcinoma	No	C56.9	8441/3	C56.9	YES	Tumor resection
TCGA-31-1950-01	0	TCGA-31-1950-01	571	0	days	High	C9-OV	OV-like c1	OV-like c4		miRNA cluster 1	cluster 4	mutation cluster 5	TCGA-31-1950			days	571	days	TCGA Ovarian Cancer (OV)	ovarian serous cystadenocarcinoma	Ovary	YES	NO	76	Bilateral	TCGA-31-1950-F27688	TCGA-31-1950	TCGA-31-1950-01A	Stage IIIC	-28100			0	571		349	1			2009-10-19	FEMALE	Serous Cystadenocarcinoma	No	C56.9	8441/3	C56.9	YES	Tumor resection
TCGA-31-1951-01	0	TCGA-31-1951-01	684	0	days	High	C9-OV	OV-like c1	OV-like c4	OV-like c16	miRNA cluster 1	cluster 6		TCGA-31-1951			days	684	days	TCGA Ovarian Cancer (OV)	ovarian serous cystadenocarcinoma	Ovary	YES	NO	58	Left	TCGA-31-1951-F27692	TCGA-31-1951	TCGA-31-1951-01A	Stage IIIC	-21352			0	684		659				2010-1-4	FEMALE	Serous Cystadenocarcinoma	No	C56.9	8441/3	C56.9	YES	Tumor resection
TCGA-31-1953-01	0	TCGA-31-1953-01	204	0	days	High	C9-OV	OV-like c1		OV-like c16	miRNA cluster 1	cluster 5	mutation cluster 5	TCGA-31-1953			days	204	days	TCGA Ovarian Cancer (OV)	ovarian serous cystadenocarcinoma	Ovary	YES	NO	52	Bilateral	TCGA-31-1953-F27698	TCGA-31-1953	TCGA-31-1953-01A	Stage IIIC	-19064			0	204		70	1			2009-10-20	FEMALE	Serous Cystadenocarcinoma	No	C56.9	8441/3	C56.9	YES	Tumor resection
TCGA-31-1955-01	0	TCGA-31-1955-01	1293	0	days	Squamous		OV-like c1	OV-like c4					TCGA-31-1955			days	1293	days	TCGA Ovarian Cancer (OV)	ovarian serous cystadenocarcinoma	Ovary	YES	YES	43	Bilateral	TCGA-31-1955-F27704	TCGA-31-1955	TCGA-31-1955-01A	Stage IIIC	-15926			0	1293		918				2009-10-19	FEMALE	Serous Cystadenocarcinoma	No	C56.9	8441/3	C56.9	YES	Tumor resection
TCGA-31-1956-01	0	TCGA-31-1956-01	1342	0	days	Squamous		OV-like c1		OV-like c16	miRNA cluster 3	cluster 6		TCGA-31-1956			days	1342	days	TCGA Ovarian Cancer (OV)	ovarian serous cystadenocarcinoma	Ovary	YES	NO	60	Left	TCGA-31-1956-F27711	TCGA-31-1956	TCGA-31-1956-01A	Stage IIIB	-22100			0	1342	119					2009-10-19	FEMALE	Serous Cystadenocarcinoma	No	C56.9	8441/3	C56.9	YES	Tumor resection
TCGA-31-1959-01	0	TCGA-31-1959-01	67	0	days	High		OV-like c1			miRNA cluster 1	cluster 4	mutation cluster 5	TCGA-31-1959			days	67	days	TCGA Ovarian Cancer (OV)	ovarian serous cystadenocarcinoma	Ovary			49	Bilateral	TCGA-31-1959-F27715	TCGA-31-1959	TCGA-31-1959-01A	Stage IV	-18247			0	67						2009-10-20	FEMALE	Serous Cystadenocarcinoma	No	C56.9	8441/3	C56.9	YES	Excisional Biopsy
TCGA-36-1568-01	0	TCGA-36-1568-01	875	0	days	Squamous	C9-OV	OV-like c1	OV-like c4	OV-like c16	miRNA cluster 3	cluster 6	mutation cluster 5	TCGA-36-1568			days	875	days	TCGA Ovarian Cancer (OV)	ovarian serous cystadenocarcinoma	Ovary	YES	NO	52	Bilateral	TCGA-36-1568-F27850	TCGA-36-1568	TCGA-36-1568-01A	Stage IIIC	-19311			0	875		548				2009-6-2	FEMALE	Serous Cystadenocarcinoma	No	C56.9	8441/3	C56.9	YES	Tumor resection
TCGA-36-1569-01	0	TCGA-36-1569-01	885	0	days	High	C9-OV	OV-like c1	OV-like c4		miRNA cluster 1	cluster 3	mutation cluster 5	TCGA-36-1569			days	885	days	TCGA Ovarian Cancer (OV)	ovarian serous cystadenocarcinoma	Ovary			52	Bilateral	TCGA-36-1569-F27855	TCGA-36-1569	TCGA-36-1569-01A	Stage IIIC	-19151			0	885			0			2009-6-2	FEMALE	Serous Cystadenocarcinoma	No	C56.9	8441/3	C56.9	YES	Cytology (e.g. Peritoneal or pleural fluid)
TCGA-36-1570-01	0	TCGA-36-1570-01	655	0	days	Squamous	C9-OV	OV-like c1	OV-like c4	OV-like c16	miRNA cluster 1	cluster 2	mutation cluster 5	TCGA-36-1570			days	655	days	TCGA Ovarian Cancer (OV)	ovarian serous cystadenocarcinoma	Ovary	YES	NO	49	Bilateral	TCGA-36-1570-F27857	TCGA-36-1570	TCGA-36-1570-01A	Stage IIIC	-17956			0	655		375	0			2009-6-2	FEMALE	Serous Cystadenocarcinoma	No	C56.9	8441/3	C56.9	YES	Tumor resection
TCGA-36-1571-01	1	TCGA-36-1571-01	695	1	days	High	C9-OV	OV-like c1	OV-like c4	OV-like c16	miRNA cluster 1	cluster 4	mutation cluster 5	TCGA-36-1571			days	695	days	TCGA Ovarian Cancer (OV)	ovarian serous cystadenocarcinoma	Ovary	YES	NO	53	Bilateral	TCGA-36-1571-F27862	TCGA-36-1571	TCGA-36-1571-01A	Stage IIIB	-19608		695	0	695		375				2009-6-2	FEMALE	Serous Cystadenocarcinoma	No	C56.9	8441/3	C56.9	YES	Tumor resection
TCGA-36-1574-01	0	TCGA-36-1574-01	686	0	days	Squamous	C9-OV	Low purity c2		OV-like c16	miRNA cluster 3	cluster 6	mutation cluster 5	TCGA-36-1574			days	686	days	TCGA Ovarian Cancer (OV)	ovarian serous cystadenocarcinoma	Ovary	YES	NO	48	Bilateral	TCGA-36-1574-F27868	TCGA-36-1574		Stage IIIC	-17847			0	686		648	0			2009-6-2	FEMALE	Serous Cystadenocarcinoma	No	C56.9	8441/3	C56.9	YES	Tumor resection
TCGA-36-1575-01	0	TCGA-36-1575-01	260	0	days	Squamous	C9-OV	OV-like c1	OV-like c4	OV-like c16	miRNA cluster 1	cluster 5	mutation cluster 5	TCGA-36-1575			days	260	days	TCGA Ovarian Cancer (OV)	ovarian serous cystadenocarcinoma	Ovary			83		TCGA-36-1575-F27872	TCGA-36-1575	TCGA-36-1575-01A	Stage IIIB	-30592			0	260						2009-6-2	FEMALE	Serous Cystadenocarcinoma	No	C56.9	8441/3	C56.9	YES	Tumor resection
TCGA-36-1576-01	0	TCGA-36-1576-01	915	0	days	Squamous	C9-OV	OV-like c1	OV-like c4		miRNA cluster 2	cluster 6	mutation cluster 5	TCGA-36-1576			days	915	days	TCGA Ovarian Cancer (OV)	ovarian serous cystadenocarcinoma	Ovary	YES	NO	76		TCGA-36-1576-F27874	TCGA-36-1576	TCGA-36-1576-01A	Stage IIIC	-27778			0	915		817	2			2009-6-2	FEMALE	Serous Cystadenocarcinoma	No	C56.9	8441/3	C56.9	YES	Tumor resection
TCGA-36-1577-01	0	TCGA-36-1577-01	783	0	days	Squamous	C9-OV	OV-like c1	OV-like c4	OV-like c16	miRNA cluster 1	cluster 3	mutation cluster 5	TCGA-36-1577			days	783	days	TCGA Ovarian Cancer (OV)	ovarian serous cystadenocarcinoma	Ovary			43	Bilateral	TCGA-36-1577-F27878	TCGA-36-1577	TCGA-36-1577-01A	Stage IIC	-15804			0	783						2009-6-2	FEMALE	Serous Cystadenocarcinoma	No	C56.9	8441/3	C56.9	YES	Cytology (e.g. Peritoneal or pleural fluid)
TCGA-36-1578-01	0	TCGA-36-1578-01	847	0	days	Squamous	C9-OV	OV-like c1	OV-like c4	OV-like c16	miRNA cluster 1	cluster 5	mutation cluster 5	TCGA-36-1578			days	847	days	TCGA Ovarian Cancer (OV)	ovarian serous cystadenocarcinoma	Ovary	YES	NO	63		TCGA-36-1578-F27884	TCGA-36-1578	TCGA-36-1578-01A	Stage IV	-23329			0	847		310	0			2009-6-2	FEMALE	Serous Cystadenocarcinoma	No	C56.9	8441/3	C56.9	YES	Cytology (e.g. Peritoneal or pleural fluid)
TCGA-36-1580-01	1	TCGA-36-1580-01	737	1	days	High	C9-OV	OV-like c1	OV-like c4	OV-like c16	miRNA cluster 2	cluster 1	mutation cluster 5	TCGA-36-1580			days	737	days	TCGA Ovarian Cancer (OV)	ovarian serous cystadenocarcinoma	Ovary	YES	NO	82		TCGA-36-1580-F27889	TCGA-36-1580	TCGA-36-1580-01A	Stage IIIC	-29992		737	0	737		440	1			2009-6-2	FEMALE	Serous Cystadenocarcinoma	No	C56.9	8441/3	C56.9	YES	Cytology (e.g. Peritoneal or pleural fluid)
TCGA-36-1581-01	0	TCGA-36-1581-01	751	0	days	High	C1-LUAD-enriched	Cluster 5	BRCA basal-like c6	OV-like c16	miRNA cluster 2	cluster 6		TCGA-36-1581			days	751	days	TCGA Ovarian Cancer (OV)	ovarian serous cystadenocarcinoma	Ovary	YES	NO	63	Left	TCGA-36-1581-F27893	TCGA-36-1581		Stage IIC	-23272			0	751		702	0			2009-6-2	FEMALE	Serous Cystadenocarcinoma	No	C56.9	8441/3	C56.9	YES	Cytology (e.g. Peritoneal or pleural fluid)
TCGA-36-2529-01	0	TCGA-36-2529-01	1066	0	days	High		OV-like c1	OV-like c4					TCGA-36-2529			days	1066	days	TCGA Ovarian Cancer (OV)	ovarian serous cystadenocarcinoma	Ovary	YES	NO	71	Bilateral	TCGA-36-2529-F27897	TCGA-36-2529		Stage IIIC	-26092			0	1066		567	0			2010-8-17	FEMALE	Serous Cystadenocarcinoma	No	C48.2	8441/3	C48.2	YES	Tumor resection
TCGA-36-2530-01	0	TCGA-36-2530-01	1004	0	days	Squamous			OV-like c4					TCGA-36-2530			days	1004	days	TCGA Ovarian Cancer (OV)	ovarian serous cystadenocarcinoma	Ovary	YES	NO	38	Bilateral	TCGA-36-2530-F27906	TCGA-36-2530	TCGA-36-2530-01A	Stage IIIC	-13885			0	1004		630				2010-8-17	FEMALE	Serous Cystadenocarcinoma	No	C56.9	8441/3	C56.9	YES	Cytology (e.g. Peritoneal or pleural fluid)
TCGA-36-2532-01	0	TCGA-36-2532-01	897	0	days	Squamous		OV-like c1	OV-like c4					TCGA-36-2532			days	897	days	TCGA Ovarian Cancer (OV)	ovarian serous cystadenocarcinoma	Ovary			61	Bilateral	TCGA-36-2532-F27913	TCGA-36-2532	TCGA-36-2532-01A	Stage IIIC	-22333			0	897						2010-8-17	FEMALE	Serous Cystadenocarcinoma	No	C56.9	8441/3	C56.9	YES	Excisional Biopsy
TCGA-36-2533-01		TCGA-36-2533-01			days	Squamous		OV-like c1	OV-like c4					TCGA-36-2533			days		days	TCGA Ovarian Cancer (OV)	ovarian serous cystadenocarcinoma	Ovary			55	Right		TCGA-36-2533	TCGA-36-2533-01A	Stage IIIC	-20187			0	0						2010-9-14	FEMALE	Serous Cystadenocarcinoma	No	C56.9	8441/3	C56.9	YES	Tumor resection
TCGA-36-2534-01	0	TCGA-36-2534-01	907	0	days	Squamous		OV-like c1	OV-like c4					TCGA-36-2534			days	907	days	TCGA Ovarian Cancer (OV)	ovarian serous cystadenocarcinoma	Ovary	YES	NO	72	Right	TCGA-36-2534-F27918	TCGA-36-2534	TCGA-36-2534-01A	Stage IIIC	-26621			0	907		383	1			2010-8-18	FEMALE	Serous Cystadenocarcinoma	No	C56.9	8441/3	C56.9	YES	Tumor resection
TCGA-36-2537-01	0	TCGA-36-2537-01	788	0	days	Squamous		OV-like c1	OV-like c4					TCGA-36-2537			days	788	days	TCGA Ovarian Cancer (OV)	ovarian serous cystadenocarcinoma	Ovary	YES	NO	39	Bilateral	TCGA-36-2537-F27923	TCGA-36-2537	TCGA-36-2537-01A	Stage IIIC	-14595			0	788		431	2			2010-8-18	FEMALE	Serous Cystadenocarcinoma	No	C56.9	8441/3	C56.9	YES	Cytology (e.g. Peritoneal or pleural fluid)
TCGA-36-2538-01	0	TCGA-36-2538-01	763	0	days	Squamous		OV-like c1	OV-like c4					TCGA-36-2538			days	763	days	TCGA Ovarian Cancer (OV)	ovarian serous cystadenocarcinoma	Ovary	YES	NO	37	Right	TCGA-36-2538-F27930	TCGA-36-2538	TCGA-36-2538-01A	Stage IIIB	-13681			0	763		523				2010-8-18	FEMALE	Serous Cystadenocarcinoma	No	C56.9	8441/3	C56.9	YES	Cytology (e.g. Peritoneal or pleural fluid)
TCGA-36-2539-01		TCGA-36-2539-01			days	Squamous		OV-like c1	OV-like c4					TCGA-36-2539			days		days	TCGA Ovarian Cancer (OV)	ovarian serous cystadenocarcinoma	Ovary							TCGA-36-2539-01A
TCGA-36-2540-01	0	TCGA-36-2540-01	724	0	days	Kirc+		Low purity c2	OV-like c4					TCGA-36-2540			days	724	days	TCGA Ovarian Cancer (OV)	ovarian serous cystadenocarcinoma	Ovary	YES	NO	26	Bilateral	TCGA-36-2540-F27936	TCGA-36-2540	TCGA-36-2540-01A	Stage IIIC	-9760			0	724		665	0			2010-8-18	FEMALE	Serous Cystadenocarcinoma	No	C56.9	8441/3	C56.9	YES	Tumor resection
TCGA-36-2542-01	0	TCGA-36-2542-01	657	0	days	Squamous		OV-like c1	OV-like c4					TCGA-36-2542			days	657	days	TCGA Ovarian Cancer (OV)	ovarian serous cystadenocarcinoma	Ovary			59	Bilateral	TCGA-36-2542-F27942	TCGA-36-2542	TCGA-36-2542-01A	Stage IIIB	-21902			0	657						2010-8-18	FEMALE	Serous Cystadenocarcinoma	No	C56.9	8441/3	C56.9	YES	Cytology (e.g. Peritoneal or pleural fluid)
TCGA-36-2543-01	1	TCGA-36-2543-01	68	1	days	High		OV-like c1	OV-like c4					TCGA-36-2543			days	68	days	TCGA Ovarian Cancer (OV)	ovarian serous cystadenocarcinoma	Ovary	YES	NO	85	Bilateral	TCGA-36-2543-F27946	TCGA-36-2543	TCGA-36-2543-01A	Stage IIIC	-31211		68	0	68		27	3			2010-8-18	FEMALE	Serous Cystadenocarcinoma	No	C56.9	8441/3	C56.9	YES	Cytology (e.g. Peritoneal or pleural fluid)
TCGA-36-2544-01	0	TCGA-36-2544-01	638	0	days	Squamous		OV-like c1	OV-like c4					TCGA-36-2544			days	638	days	TCGA Ovarian Cancer (OV)	ovarian serous cystadenocarcinoma	Ovary	YES	NO	58	Bilateral	TCGA-36-2544-F27948	TCGA-36-2544	TCGA-36-2544-01A	Stage IIIC	-21384			0	638		325				2010-8-18	FEMALE	Serous Cystadenocarcinoma	No	C56.9	8441/3	C56.9	YES	Tumor resection
TCGA-36-2545-01	0	TCGA-36-2545-01	557	0	days	Squamous		OV-like c1	OV-like c4					TCGA-36-2545			days	557	days	TCGA Ovarian Cancer (OV)	ovarian serous cystadenocarcinoma	Ovary			42	Bilateral	TCGA-36-2545-F27954	TCGA-36-2545	TCGA-36-2545-01A	Stage IIIA	-15444			0	557						2010-8-18	FEMALE	Serous Cystadenocarcinoma	No	C56.9	8441/3	C56.9	YES	Tumor resection
TCGA-36-2547-01	0	TCGA-36-2547-01	624	0	days	High		OV-like c1	OV-like c4					TCGA-36-2547			days	624	days	TCGA Ovarian Cancer (OV)	ovarian serous cystadenocarcinoma	Ovary			64	Left	TCGA-36-2547-F27958	TCGA-36-2547	TCGA-36-2547-01A	Stage IIIC	-23706			0	624						2010-8-18	FEMALE	Serous Cystadenocarcinoma	No	C56.9	8441/3	C56.9	YES	Tumor resection
TCGA-36-2548-01	0	TCGA-36-2548-01	431	0	days	High		OV-like c1	OV-like c4					TCGA-36-2548			days	431	days	TCGA Ovarian Cancer (OV)	ovarian serous cystadenocarcinoma	Ovary	YES	NO	57	Right	TCGA-36-2548-F27962	TCGA-36-2548	TCGA-36-2548-01A	Stage IIIC	-20897			0	431		395				2010-8-18	FEMALE	Serous Cystadenocarcinoma	No	C56.9	8441/3	C56.9	YES	Other method, specify:
TCGA-36-2549-01	0	TCGA-36-2549-01	184	0	days	BRCA-LUAD+		OV-like c1	OV-like c4					TCGA-36-2549			days	184	days	TCGA Ovarian Cancer (OV)	ovarian serous cystadenocarcinoma	Ovary			54	Bilateral	TCGA-36-2549-F27966	TCGA-36-2549	TCGA-36-2549-01A	Stage IIC	-20076			0	184						2010-8-18	FEMALE	Serous Cystadenocarcinoma	No	C56.9	8441/3	C56.9	YES	Tumor resection
TCGA-36-2551-01	0	TCGA-36-2551-01	492	0	days	High		OV-like c1	OV-like c4					TCGA-36-2551			days	492	days	TCGA Ovarian Cancer (OV)	ovarian serous cystadenocarcinoma	Ovary	YES	NO	57	Bilateral	TCGA-36-2551-F27970	TCGA-36-2551	TCGA-36-2551-01A	Stage IIIC	-21045			0	492		338				2010-8-18	FEMALE	Serous Cystadenocarcinoma	No	C56.9	8441/3	C56.9	YES	Cytology (e.g. Peritoneal or pleural fluid)
TCGA-36-2552-01	0	TCGA-36-2552-01	349	0	days	High		OV-like c1	OV-like c4					TCGA-36-2552			days	349	days	TCGA Ovarian Cancer (OV)	ovarian serous cystadenocarcinoma	Ovary			64	Bilateral	TCGA-36-2552-F27976	TCGA-36-2552	TCGA-36-2552-01A	Stage IIC	-23379			0	349						2010-8-18	FEMALE	Serous Cystadenocarcinoma	No	C56.9	8441/3	C56.9	YES	Tumor resection
TCGA-3P-A9WA-01	0	TCGA-3P-A9WA-01	420	0	days									TCGA-3P-A9WA	420	0	days	420	days	TCGA Ovarian Cancer (OV)	ovarian serous cystadenocarcinoma	Ovary			55	Left	TCGA-3P-A9WA-F67273	TCGA-3P-A9WA	TCGA-3P-A9WA-01A	Stage IIB	-20211	126		0	420				Scheduled Follow-up Submission	Complete Remission/Response	2014-11-4	FEMALE	Serous Cystadenocarcinoma	No	C56.9	8440/3	C56.9	YES	Other method, specify:
TCGA-42-2582-01	1	TCGA-42-2582-01	1447	1	days	High		OV-like c1	OV-like c4					TCGA-42-2582	1179	1	days	1447	days	TCGA Ovarian Cancer (OV)	ovarian serous cystadenocarcinoma	Ovary	YES	YES	49	Bilateral	TCGA-42-2582-F34657	TCGA-42-2582	TCGA-42-2582-01A	Stage IIIC	-17961		1447	0	435		1179	1	Additional New Tumor Event	Progressive Disease	2013-3-18	FEMALE	Serous Cystadenocarcinoma	No	C56.9	8441/3	C56.9	YES	Cytology (e.g. Peritoneal or pleural fluid)
TCGA-42-2587-01	0	TCGA-42-2587-01	722	0	days	Squamous		OV-like c1	OV-like c4					TCGA-42-2587			days	722	days	TCGA Ovarian Cancer (OV)	ovarian serous cystadenocarcinoma	Ovary			75	Bilateral	TCGA-42-2587-F28795	TCGA-42-2587	TCGA-42-2587-01A	Stage IIIC	-27510			0	722						2011-8-19	FEMALE	Serous Cystadenocarcinoma	No	C56.9	8441/3	C56.9	YES	Tumor resection
TCGA-42-2588-01	1	TCGA-42-2588-01	880	1	days	High		OV-like c1	OV-like c4					TCGA-42-2588			days	880	days	TCGA Ovarian Cancer (OV)	ovarian serous cystadenocarcinoma	Ovary	YES	NO	61	Bilateral	TCGA-42-2588-F28821	TCGA-42-2588	TCGA-42-2588-01A	Stage IV	-22377		880	0	287		267	2			2012-1-26	FEMALE	Serous Cystadenocarcinoma	No	C56.9	8441/3	C56.9	YES	Cytology (e.g. Peritoneal or pleural fluid)
TCGA-42-2589-01	0	TCGA-42-2589-01	1278	0	days	High		OV-like c1	OV-like c4					TCGA-42-2589	1274	1	days	1278	days	TCGA Ovarian Cancer (OV)	ovarian serous cystadenocarcinoma	Ovary	YES	YES	54	Bilateral	TCGA-42-2589-F41366	TCGA-42-2589	TCGA-42-2589-01A	Stage IIIC	-19852			0	1278		1274		Additional New Tumor Event	Progressive Disease	2013-3-15	FEMALE	Serous Cystadenocarcinoma	No	C56.9	8441/3	C56.9	YES	Fine needle aspiration biopsy
TCGA-42-2590-01	1	TCGA-42-2590-01	317	1	days	High		OV-like c1	OV-like c4					TCGA-42-2590			days	317	days	TCGA Ovarian Cancer (OV)	ovarian serous cystadenocarcinoma	Ovary	YES	NO	57	Bilateral	TCGA-42-2590-F28809	TCGA-42-2590	TCGA-42-2590-01A	Stage IV	-20965		317	0	227		226	1			2011-5-18	FEMALE	Serous Cystadenocarcinoma	No	C56.9	8441/3	C56.9	YES	Cytology (e.g. Peritoneal or pleural fluid)
TCGA-42-2591-01	0	TCGA-42-2591-01	1240	0	days	Squamous		OV-like c1	OV-like c4					TCGA-42-2591	1240	0	days	1240	days	TCGA Ovarian Cancer (OV)	ovarian serous cystadenocarcinoma	Ovary			51	Bilateral	TCGA-42-2591-F41420	TCGA-42-2591	TCGA-42-2591-01A	Stage IIIC	-18654			0	1240				Scheduled Follow-up Submission	Complete Remission/Response	2013-3-18	FEMALE	Serous Cystadenocarcinoma	No	C56.9	8441/3	C56.9	YES	Tumor resection
TCGA-42-2593-01	1	TCGA-42-2593-01	45	1	days	High		OV-like c1	OV-like c4					TCGA-42-2593	45	0	days	45	days	TCGA Ovarian Cancer (OV)	ovarian serous cystadenocarcinoma	Ovary			67	Bilateral	TCGA-42-2593-F39341	TCGA-42-2593	TCGA-42-2593-01A	Stage IIIC	-24823		45	0				4	Scheduled Follow-up Submission		2013-1-17	FEMALE	Serous Cystadenocarcinoma	No	C56.9	8441/3	C56.9	YES	Tumor resection
TCGA-57-1582-01	1	TCGA-57-1582-01	731	1	days	High	C9-OV	OV-like c1		OV-like c16	miRNA cluster 2	cluster 1	mutation cluster 5	TCGA-57-1582			days	731	days	TCGA Ovarian Cancer (OV)	ovarian serous cystadenocarcinoma	Ovary			50	Left	TCGA-57-1582-F28059	TCGA-57-1582	TCGA-57-1582-01A	Stage IIIC			731	0	731						2009-6-2	FEMALE	Serous Cystadenocarcinoma	No	C56.9	8441/3	C56.9	YES	Tumor resection
TCGA-57-1583-01	1	TCGA-57-1583-01	346	1	days	High	C9-OV	OV-like c1		OV-like c16	miRNA cluster 1	cluster 5	mutation cluster 5	TCGA-57-1583			days	346	days	TCGA Ovarian Cancer (OV)	ovarian serous cystadenocarcinoma	Ovary			57	Left	TCGA-57-1583-F28068	TCGA-57-1583	TCGA-57-1583-01A	Stage IIIC	-21167		346	0	346						2009-6-2	FEMALE	Serous Cystadenocarcinoma	No	C56.9	8441/3	C56.9	YES	Tumor resection
TCGA-57-1584-01	0	TCGA-57-1584-01	643	0	days	Squamous	C9-OV	OV-like c1		OV-like c16	miRNA cluster 3	cluster 6	mutation cluster 3	TCGA-57-1584			days	643	days	TCGA Ovarian Cancer (OV)	ovarian serous cystadenocarcinoma	Ovary	YES	NO	47	Bilateral	TCGA-57-1584-F28072	TCGA-57-1584	TCGA-57-1584-01A	Stage IIIC	-17263			0	643		530	0			2009-6-2	FEMALE	Serous Cystadenocarcinoma	No	C56.9	8441/3	C56.9	YES	Tumor resection
TCGA-57-1585-01	1	TCGA-57-1585-01	53	1	days	Squamous		OV-like c1			miRNA cluster 3	cluster 6		TCGA-57-1585			days	53	days	TCGA Ovarian Cancer (OV)	ovarian serous cystadenocarcinoma	Ovary			57	Bilateral	TCGA-57-1585-F28076	TCGA-57-1585	TCGA-57-1585-01A	Stage IIIC	-20862		53	0	53						2009-6-2	FEMALE	Serous Cystadenocarcinoma	No	C56.9	8441/3	C56.9	YES	Tumor resection
TCGA-57-1586-01	0	TCGA-57-1586-01	679	0	days	High		OV-like c1	OV-like c4		miRNA cluster 1	cluster 4		TCGA-57-1586			days	679	days	TCGA Ovarian Cancer (OV)	ovarian serous cystadenocarcinoma	Ovary	YES	NO	66	Bilateral	TCGA-57-1586-F28080	TCGA-57-1586	TCGA-57-1586-01A	Stage IIIC	-24304			0	679		259				2009-6-2	FEMALE	Serous Cystadenocarcinoma	No	C56.9	8441/3	C56.9	YES	Tumor resection
TCGA-57-1992-01	0	TCGA-57-1992-01	882	0	days	High		OV-like c1						TCGA-57-1992			days	882	days	TCGA Ovarian Cancer (OV)	ovarian serous cystadenocarcinoma	Ovary			62	Left	TCGA-57-1992-F28090	TCGA-57-1992	TCGA-57-1992-01A	Stage IC				0	882						2009-12-4	FEMALE	Serous Cystadenocarcinoma	No	C56.9	8441/3	C56.9	YES	Tumor resection
TCGA-57-1993-01	0	TCGA-57-1993-01	763	0	days	High	C9-OV	OV-like c1		OV-like c16	miRNA cluster 1	cluster 4	mutation cluster 5	TCGA-57-1993			days	763	days	TCGA Ovarian Cancer (OV)	ovarian serous cystadenocarcinoma	Ovary			56	Bilateral	TCGA-57-1993-F28092	TCGA-57-1993	TCGA-57-1993-01A	Stage IIIC	-20498			0	763						2010-1-7	FEMALE	Serous Cystadenocarcinoma	No	C56.9	8441/3	C56.9	YES	Tumor resection
TCGA-57-1994-01	0	TCGA-57-1994-01	761	0	days	High		OV-like c1		OV-like c16	miRNA cluster 1	cluster 4		TCGA-57-1994			days	761	days	TCGA Ovarian Cancer (OV)	ovarian serous cystadenocarcinoma	Ovary			63		TCGA-57-1994-F28096	TCGA-57-1994	TCGA-57-1994-01A		-23062			0	761						2011-6-10	FEMALE	Serous Cystadenocarcinoma	No	C56.9	8441/3	C56.9	YES	Tumor resection
TCGA-59-2348-01	0	TCGA-59-2348-01	5481	0	days	High	C9-OV	OV-like c1	OV-like c4	OV-like c16	miRNA cluster 2	cluster 1	mutation cluster 5	TCGA-59-2348			days	5481	days	TCGA Ovarian Cancer (OV)	ovarian serous cystadenocarcinoma	Ovary			59	Bilateral	TCGA-59-2348-F28098	TCGA-59-2348	TCGA-59-2348-01A	Stage IIIC				0	5481						2010-1-29	FEMALE	Serous Cystadenocarcinoma	No	C56.9	8441/3	C56.9	YES	Tumor resection
TCGA-59-2349-01	1	TCGA-59-2349-01	2437	1	days	Kirc+		Cluster 5	BRCA basal-like c6					TCGA-59-2349			days	2437	days	TCGA Ovarian Cancer (OV)	ovarian serous cystadenocarcinoma	Ovary			71	Left	TCGA-59-2349-F28100	TCGA-59-2349	TCGA-59-2349-01A	Stage IA			2437	0							2010-1-29	FEMALE	Serous Cystadenocarcinoma	No	C56.9	8441/3	C56.9	YES	Tumor resection
TCGA-59-2350-01	1	TCGA-59-2350-01	679	1	days	Squamous	C9-OV	OV-like c1		OV-like c16	miRNA cluster 2	cluster 5	mutation cluster 5	TCGA-59-2350			days	679	days	TCGA Ovarian Cancer (OV)	ovarian serous cystadenocarcinoma	Ovary			44	Bilateral	TCGA-59-2350-F28102	TCGA-59-2350		Stage IV			679	0			211				2010-1-29	FEMALE	Serous Cystadenocarcinoma	No	C56.9	8441/3	C56.9	YES	Tumor resection
TCGA-59-2351-01	0	TCGA-59-2351-01	3532	0	days	High	C9-OV	OV-like c1	OV-like c4	OV-like c16	miRNA cluster 2	cluster 6	mutation cluster 5	TCGA-59-2351			days	3532	days	TCGA Ovarian Cancer (OV)	ovarian serous cystadenocarcinoma	Ovary	YES	NO	51	Bilateral	TCGA-59-2351-F28104	TCGA-59-2351	TCGA-59-2351-01A	Stage IIIC				0	3532		2139				2010-1-29	FEMALE	Serous Cystadenocarcinoma	No	C56.9	8441/3	C56.9	YES	Tumor resection
TCGA-59-2352-01	1	TCGA-59-2352-01	286	1	days	Squamous	C9-OV	OV-like c1	OV-like c4	OV-like c16	miRNA cluster 1	cluster 6	mutation cluster 5	TCGA-59-2352			days	286	days	TCGA Ovarian Cancer (OV)	ovarian serous cystadenocarcinoma	Ovary			78	Right		TCGA-59-2352	TCGA-59-2352-01A	Stage IIIC			286	0							2010-1-29	FEMALE	Serous Cystadenocarcinoma	No	C56.9	8441/3	C56.9	YES	Cytology (e.g. Peritoneal or pleural fluid)
TCGA-59-2354-01	1	TCGA-59-2354-01	1046	1	days	Squamous	C9-OV	OV-like c1	OV-like c4		miRNA cluster 2	cluster 1	mutation cluster 5	TCGA-59-2354			days	1046	days	TCGA Ovarian Cancer (OV)	ovarian serous cystadenocarcinoma	Ovary	YES	NO	63	Left	TCGA-59-2354-F28107	TCGA-59-2354	TCGA-59-2354-01A	Stage IIIC			1046	0			462				2010-1-29	FEMALE	Serous Cystadenocarcinoma	No	C56.9	8441/3	C56.9	YES	Tumor resection
TCGA-59-2355-01	1	TCGA-59-2355-01	65	1	days	Squamous	C9-OV	OV-like c1		OV-like c16	miRNA cluster 1	cluster 6	mutation cluster 5	TCGA-59-2355			days	65	days	TCGA Ovarian Cancer (OV)	ovarian serous cystadenocarcinoma	Ovary			58	Right	TCGA-59-2355-F28111	TCGA-59-2355	TCGA-59-2355-01A	Stage IV			65	0							2010-1-29	FEMALE	Serous Cystadenocarcinoma	No	C56.9	8441/3	C56.9	YES	Tumor resection
TCGA-59-2363-01	0	TCGA-59-2363-01	165	0	days	Squamous	C9-OV	OV-like c1	OV-like c4	OV-like c16	miRNA cluster 2	cluster 1	mutation cluster 5	TCGA-59-2363			days	165	days	TCGA Ovarian Cancer (OV)	ovarian serous cystadenocarcinoma	Ovary			40	Bilateral	TCGA-59-2363-F28115	TCGA-59-2363	TCGA-59-2363-01A	Stage IIIA				0	165						2010-2-12	FEMALE	Serous Cystadenocarcinoma	No	C56.9	8441/3	C56.9	YES	Tumor resection
TCGA-59-2372-01	1	TCGA-59-2372-01	1363	1	days	High		OV-like c1	OV-like c4					TCGA-59-2372			days	1363	days	TCGA Ovarian Cancer (OV)	ovarian serous cystadenocarcinoma	Ovary			73	Bilateral	TCGA-59-2372-F28119	TCGA-59-2372	TCGA-59-2372-01A	Stage IIIC			1363	0							2010-2-12	FEMALE	Serous Cystadenocarcinoma	No	C56.9	8441/3	C56.9	YES	Tumor resection
TCGA-59-A5PD-01	1	TCGA-59-A5PD-01	624	1	days									TCGA-59-A5PD			days	624	days	TCGA Ovarian Cancer (OV)	ovarian serous cystadenocarcinoma	Ovary			55	Right		TCGA-59-A5PD	TCGA-59-A5PD-01A	Stage IC	-20263	730	624	0				0			2013-6-25	FEMALE	Serous Cystadenocarcinoma	No	C56.9	8441/3	C56.9	YES	Tumor resection
TCGA-5X-AA5U-01	0	TCGA-5X-AA5U-01	361	0	days									TCGA-5X-AA5U	361	0	days	361	days	TCGA Ovarian Cancer (OV)	ovarian serous cystadenocarcinoma	Ovary			61	Right	TCGA-5X-AA5U-F69358	TCGA-5X-AA5U	TCGA-5X-AA5U-01A	Stage IIC	-22438	11		0	361			0	Scheduled Follow-up Submission	Complete Remission/Response	2015-1-7	FEMALE	Serous Cystadenocarcinoma	No	C56.9	8460/3	C56.9	YES	Tumor resection
TCGA-61-1721-01	0	TCGA-61-1721-01	338	0	days	Quiet	C5-KIRC	Low purity c2	OV-like c4	GBM-like c6	miRNA cluster 3	cluster 6		TCGA-61-1721			days	338	days	TCGA Ovarian Cancer (OV)	ovarian serous cystadenocarcinoma	Ovary			38	Bilateral	TCGA-61-1721-F28123	TCGA-61-1721	TCGA-61-1721-01A	Stage IV	-13894			0	338						2009-6-2	FEMALE	Serous Cystadenocarcinoma	Yes	C56.9	8441/3	C56.9	YES	Excisional Biopsy
TCGA-61-1722-01	0	TCGA-61-1722-01	246	0	days	High		OV-like c1	OV-like c4					TCGA-61-1722			days	246	days	TCGA Ovarian Cancer (OV)	ovarian serous cystadenocarcinoma	Ovary			89	Bilateral	TCGA-61-1722-F28129	TCGA-61-1722	TCGA-61-1722-01A	Stage IB	-32853			0	246						2009-6-2	FEMALE	Serous Cystadenocarcinoma	No	C56.9	8441/3	C56.9	YES	Tumor resection
TCGA-61-1724-01	1	TCGA-61-1724-01	637	1	days	High	C9-OV	OV-like c1	OV-like c4	OV-like c16	miRNA cluster 3	cluster 5		TCGA-61-1724			days	637	days	TCGA Ovarian Cancer (OV)	ovarian serous cystadenocarcinoma	Ovary	YES	NO	47	Bilateral	TCGA-61-1724-F28135	TCGA-61-1724	TCGA-61-1724-01A	Stage IIIC	-17168		637	0	637	187					2009-6-2	FEMALE	Serous Cystadenocarcinoma	No	C56.9	8441/3	C56.9	YES	Tumor resection
TCGA-61-1725-01	0	TCGA-61-1725-01	956	0	days	Squamous		OV-like c1		OV-like c16	miRNA cluster 1	cluster 2		TCGA-61-1725			days	956	days	TCGA Ovarian Cancer (OV)	ovarian serous cystadenocarcinoma	Ovary	YES	NO	40	Bilateral	TCGA-61-1725-F28143	TCGA-61-1725	TCGA-61-1725-01A	Stage IIIC	-14782			0	956		844				2009-6-2	FEMALE	Serous Cystadenocarcinoma	No	C56.9	8441/3	C56.9	YES	Tumor resection
TCGA-61-1727-01	0	TCGA-61-1727-01	564	0	days	Squamous		OV-like c1	OV-like c4					TCGA-61-1727			days	564	days	TCGA Ovarian Cancer (OV)	ovarian serous cystadenocarcinoma	Ovary			74	Right	TCGA-61-1727-F28152	TCGA-61-1727	TCGA-61-1727-01A	Stage IC	-27203			0	564						2009-6-2	FEMALE	Serous Cystadenocarcinoma	No	C56.9	8441/3	C56.9	YES	Tumor resection
TCGA-61-1728-01	0	TCGA-61-1728-01	848	0	days	High	C9-OV	OV-like c1		OV-like c16	miRNA cluster 1	cluster 6	mutation cluster 5	TCGA-61-1728			days	848	days	TCGA Ovarian Cancer (OV)	ovarian serous cystadenocarcinoma	Ovary	YES	NO	59	Bilateral	TCGA-61-1728-F28156	TCGA-61-1728	TCGA-61-1728-01A	Stage IV	-21582			0	848		533				2009-6-2	FEMALE	Serous Cystadenocarcinoma	No	C56.9	8441/3	C56.9	YES	Tumor resection
TCGA-61-1730-01	1	TCGA-61-1730-01	132	1	days	High		OV-like c1	OV-like c4					TCGA-61-1730			days	132	days	TCGA Ovarian Cancer (OV)	ovarian serous cystadenocarcinoma	Ovary			78	Left	TCGA-61-1730-F28161	TCGA-61-1730	TCGA-61-1730-01A	Stage IC	-28508		132	0	132						2009-6-2	FEMALE	Serous Cystadenocarcinoma	No	C56.9	8441/3	C56.9	YES	Tumor resection
TCGA-61-1733-01	0	TCGA-61-1733-01	967	0	days	High	C9-OV	OV-like c1	OV-like c4	OV-like c16	miRNA cluster 1	cluster 3		TCGA-61-1733			days	967	days	TCGA Ovarian Cancer (OV)	ovarian serous cystadenocarcinoma	Ovary	YES	NO	71	Bilateral	TCGA-61-1733-F28163	TCGA-61-1733	TCGA-61-1733-01A	Stage IIIC	-26180			0	967		175				2009-6-2	FEMALE	Serous Cystadenocarcinoma	No	C56.9	8441/3	C56.9	YES	Tumor resection
TCGA-61-1734-01	0	TCGA-61-1734-01	866	0	days	Squamous		OV-like c1	OV-like c4					TCGA-61-1734			days	866	days	TCGA Ovarian Cancer (OV)	ovarian serous cystadenocarcinoma	Ovary			52	Bilateral	TCGA-61-1734-F28171	TCGA-61-1734	TCGA-61-1734-01B	Stage IC	-19026			0	866						2009-6-2	FEMALE	Serous Cystadenocarcinoma	No	C56.9	8441/3	C56.9	YES	Tumor resection
TCGA-61-1736-01	1	TCGA-61-1736-01	1484	1	days	Squamous	C9-OV	OV-like c1	OV-like c4	OV-like c16	miRNA cluster 1	cluster 2	mutation cluster 5	TCGA-61-1736			days	1484	days	TCGA Ovarian Cancer (OV)	ovarian serous cystadenocarcinoma	Ovary	YES	NO	45	Bilateral	TCGA-61-1736-F28175	TCGA-61-1736	TCGA-61-1736-01B	Stage IIIC	-16613		1484	0	1484		764				2009-6-2	FEMALE	Serous Cystadenocarcinoma	No	C56.9	8441/3	C56.9	YES	Excisional Biopsy
TCGA-61-1737-01	0	TCGA-61-1737-01	1364	0	days	High		OV-like c1			miRNA cluster 1	cluster 5		TCGA-61-1737			days	1364	days	TCGA Ovarian Cancer (OV)	ovarian serous cystadenocarcinoma	Ovary			42	Bilateral	TCGA-61-1737-F28182	TCGA-61-1737	TCGA-61-1737-01A	Stage IV	-15515			0	1364						2009-6-2	FEMALE	Serous Cystadenocarcinoma	No	C56.9	8441/3	C56.9	YES	Cytology (e.g. Peritoneal or pleural fluid)
TCGA-61-1738-01	1	TCGA-61-1738-01	1089	1	days	High	C9-OV	UCEC Serous c4	BRCA basal-like c6	OV-like c16	miRNA cluster 1	cluster 5		TCGA-61-1738			days	1089	days	TCGA Ovarian Cancer (OV)	ovarian serous cystadenocarcinoma	Ovary	YES	NO	60	Right	TCGA-61-1738-F28190	TCGA-61-1738	TCGA-61-1738-01A	Stage IIIC	-21965		1089	0	1089		276				2009-6-2	FEMALE	Serous Cystadenocarcinoma	No	C56.9	8441/3	C56.9	YES	Tumor resection
TCGA-61-1740-01	1	TCGA-61-1740-01	74	1	days	High	C9-OV	OV-like c1	OV-like c4	OV-like c16	miRNA cluster 2	cluster 2		TCGA-61-1740			days	74	days	TCGA Ovarian Cancer (OV)	ovarian serous cystadenocarcinoma	Ovary			71	Right	TCGA-61-1740-F28198	TCGA-61-1740	TCGA-61-1740-01A	Stage IIIC	-26169		74	0	74			3			2009-6-2	FEMALE	Serous Cystadenocarcinoma	No	C56.9	8441/3	C56.9	YES	Tumor resection
TCGA-61-1741-01	1	TCGA-61-1741-01	1024	1	days	High	C9-OV	OV-like c1	OV-like c4	OV-like c16	miRNA cluster 1	cluster 3		TCGA-61-1741			days	1024	days	TCGA Ovarian Cancer (OV)	ovarian serous cystadenocarcinoma	Ovary	YES	NO	76	Bilateral	TCGA-61-1741-F28201	TCGA-61-1741	TCGA-61-1741-01A	Stage IIIB	-27762		1024	0	1024		488				2009-6-2	FEMALE	Serous Cystadenocarcinoma	No	C56.9	8441/3	C56.9	YES	Tumor resection
TCGA-61-1743-01	1	TCGA-61-1743-01	1329	1	days	High	C9-OV	OV-like c1	BRCA basal-like c6	OV-like c16	miRNA cluster 1	cluster 1		TCGA-61-1743			days	1329	days	TCGA Ovarian Cancer (OV)	ovarian serous cystadenocarcinoma	Ovary		NO	53	Bilateral	TCGA-61-1743-F28209	TCGA-61-1743	TCGA-61-1743-01A	Stage IIC	-19365		1329	0	1329		809				2009-6-2	FEMALE	Serous Cystadenocarcinoma	No	C56.9	8441/3	C56.9	YES	Tumor resection
TCGA-61-1895-01	0	TCGA-61-1895-01	44	0	days	High		OV-like c1	OV-like c4		miRNA cluster 1	cluster 4		TCGA-61-1895			days	44	days	TCGA Ovarian Cancer (OV)	ovarian serous cystadenocarcinoma	Ovary			52	Bilateral	TCGA-61-1895-F28213	TCGA-61-1895	TCGA-61-1895-01A	Stage IIIB	-19060			0	44						2009-10-1	FEMALE	Serous Cystadenocarcinoma	No	C56.9	8441/3	C56.9	YES	Tumor resection
TCGA-61-1899-01	0	TCGA-61-1899-01	256	0	days	High		OV-like c1	OV-like c4		miRNA cluster 1	cluster 4		TCGA-61-1899			days	256	days	TCGA Ovarian Cancer (OV)	ovarian serous cystadenocarcinoma	Ovary			81	Left	TCGA-61-1899-F28217	TCGA-61-1899	TCGA-61-1899-01A	Stage IIIC	-29692			0	256						2009-10-1	FEMALE	Serous Cystadenocarcinoma	No	C56.9	8441/3	C56.9	YES	Tumor resection
TCGA-61-1900-01	0	TCGA-61-1900-01	176	0	days	Squamous	C9-OV	OV-like c1	OV-like c4	OV-like c16	miRNA cluster 1	cluster 5		TCGA-61-1900			days	176	days	TCGA Ovarian Cancer (OV)	ovarian serous cystadenocarcinoma	Ovary			51	Bilateral	TCGA-61-1900-F28221	TCGA-61-1900	TCGA-61-1900-01A	Stage IIIB	-18963			0	176						2009-10-1	FEMALE	Serous Cystadenocarcinoma	No	C56.9	8441/3	C56.9	YES	Cytology (e.g. Peritoneal or pleural fluid)
TCGA-61-1901-01	1	TCGA-61-1901-01	347	1	days	Squamous		OV-like c1			miRNA cluster 1	cluster 6		TCGA-61-1901			days	347	days	TCGA Ovarian Cancer (OV)	ovarian serous cystadenocarcinoma	Ovary	YES	YES	65	Bilateral	TCGA-61-1901-F28226	TCGA-61-1901	TCGA-61-1901-01A	Stage IV	-24042		347	0	347		329				2009-10-1	FEMALE	Serous Cystadenocarcinoma	No	C56.9	8441/3	C56.9	YES	Cytology (e.g. Peritoneal or pleural fluid)
TCGA-61-1903-01	0	TCGA-61-1903-01	396	0	days	High		OV-like c1	OV-like c4					TCGA-61-1903			days	396	days	TCGA Ovarian Cancer (OV)	ovarian serous cystadenocarcinoma	Ovary			55	Bilateral	TCGA-61-1903-F28231	TCGA-61-1903	TCGA-61-1903-01A	Stage IB	-20381			0	396						2009-10-1	FEMALE	Serous Cystadenocarcinoma	No	C56.9	8441/3	C56.9	YES	Tumor resection
TCGA-61-1904-01	0	TCGA-61-1904-01	276	0	days	High		OV-like c1						TCGA-61-1904			days	276	days	TCGA Ovarian Cancer (OV)	ovarian serous cystadenocarcinoma	Ovary			60	Bilateral	TCGA-61-1904-F28236	TCGA-61-1904		Stage IIIC	-22009			0	276						2009-10-1	FEMALE	Serous Cystadenocarcinoma	No	C56.9	8441/3	C56.9	YES	Tumor resection
TCGA-61-1906-01	1	TCGA-61-1906-01	1038	1	days	High		OV-like c1	OV-like c4		miRNA cluster 1	cluster 6		TCGA-61-1906			days	1038	days	TCGA Ovarian Cancer (OV)	ovarian serous cystadenocarcinoma	Ovary	YES	NO	55	Bilateral	TCGA-61-1906-F28240	TCGA-61-1906	TCGA-61-1906-01A	Stage IIIC	-20378		1038	0	1038		236				2009-10-1	FEMALE	Serous Cystadenocarcinoma	No	C56.9	8441/3	C56.9	YES	Tumor resection
TCGA-61-1907-01	0	TCGA-61-1907-01	952	0	days	Squamous	C9-OV	OV-like c1	UCEC-like c5	OV-like c16	miRNA cluster 1	cluster 4		TCGA-61-1907			days	952	days	TCGA Ovarian Cancer (OV)	ovarian serous cystadenocarcinoma	Ovary	YES	NO	63	Bilateral	TCGA-61-1907-F28250	TCGA-61-1907	TCGA-61-1907-01A	Stage IIIC	-23204			0	952		743				2009-10-1	FEMALE	Serous Cystadenocarcinoma	No	C56.9	8441/3	C56.9	YES	Tumor resection
TCGA-61-1910-01	0	TCGA-61-1910-01	1127	0	days	Squamous	C9-OV	OV-like c1	OV-like c4	OV-like c16	miRNA cluster 1	cluster 6		TCGA-61-1910			days	1127	days	TCGA Ovarian Cancer (OV)	ovarian serous cystadenocarcinoma	Ovary			56	Bilateral	TCGA-61-1910-F28256	TCGA-61-1910	TCGA-61-1910-01A	Stage IIC	-20779			0	1127						2009-10-1	FEMALE	Serous Cystadenocarcinoma	No	C56.9	8441/3	C56.9	YES	Tumor resection
TCGA-61-1911-01	0	TCGA-61-1911-01	1293	0	days	High		OV-like c1	OV-like c4		miRNA cluster 1	cluster 2		TCGA-61-1911			days	1293	days	TCGA Ovarian Cancer (OV)	ovarian serous cystadenocarcinoma	Ovary	YES	NO	55	Left	TCGA-61-1911-F28260	TCGA-61-1911	TCGA-61-1911-01A	Stage IIA	-20144			0	1293		844				2009-10-1	FEMALE	Serous Cystadenocarcinoma	No	C56.9	8441/3	C56.9	YES	Tumor resection
TCGA-61-1913-01	0	TCGA-61-1913-01	1488	0	days	Squamous		OV-like c1	OV-like c4		miRNA cluster 1	cluster 4		TCGA-61-1913			days	1488	days	TCGA Ovarian Cancer (OV)	ovarian serous cystadenocarcinoma	Ovary			48	Right	TCGA-61-1913-F28269	TCGA-61-1913	TCGA-61-1913-01A	Stage IIIB	-17575			0	1488						2009-10-1	FEMALE	Serous Cystadenocarcinoma	No	C56.9	8441/3	C56.9	YES	Tumor resection
TCGA-61-1914-01	0	TCGA-61-1914-01	1722	0	days	Squamous	C9-OV	OV-like c1	OV-like c4	OV-like c16	miRNA cluster 2	cluster 1		TCGA-61-1914			days	1722	days	TCGA Ovarian Cancer (OV)	ovarian serous cystadenocarcinoma	Ovary	YES	NO	65	Bilateral	TCGA-61-1914-F28273	TCGA-61-1914	TCGA-61-1914-01A	Stage IIIC	-23850			0	1722		1674				2009-10-1	FEMALE	Serous Cystadenocarcinoma	No	C56.9	8441/3	C56.9	YES	Tumor resection
TCGA-61-1915-01	0	TCGA-61-1915-01	2061	0	days	Squamous		OV-like c1	OV-like c4		miRNA cluster 1	cluster 4		TCGA-61-1915			days	2061	days	TCGA Ovarian Cancer (OV)	ovarian serous cystadenocarcinoma	Ovary			50	Bilateral	TCGA-61-1915-F28280	TCGA-61-1915	TCGA-61-1915-01A	Stage IIC	-18424			0	2061						2009-10-1	FEMALE	Serous Cystadenocarcinoma	No	C56.9	8441/3	C56.9	YES	Tumor resection
TCGA-61-1916-01	1	TCGA-61-1916-01	475	1	days	Quiet		OV-like c1	OV-like c4					TCGA-61-1916			days	475	days	TCGA Ovarian Cancer (OV)	ovarian serous cystadenocarcinoma	Ovary			53	Bilateral	TCGA-61-1916-F28284	TCGA-61-1916		Stage IIIC	-19463		475	0	475		326				2010-2-26	FEMALE	Serous Cystadenocarcinoma	No	C56.9	8461/3	C56.9	YES	Cytology (e.g. Peritoneal or pleural fluid)
TCGA-61-1916-02	1	TCGA-61-1916-02	475	1	days			OV-like c1						TCGA-61-1916			days	475	days	TCGA Ovarian Cancer (OV)	ovarian serous cystadenocarcinoma	Ovary			53	Bilateral	TCGA-61-1916-F28284	TCGA-61-1916	TCGA-61-1916-02A	Stage IIIC	-19463		475	0	475		326				2010-2-26	FEMALE	Serous Cystadenocarcinoma	No	C56.9	8461/3	C56.9	YES	Cytology (e.g. Peritoneal or pleural fluid)
TCGA-61-1917-01	1	TCGA-61-1917-01	1321	1	days	High		OV-like c1		OV-like c16	miRNA cluster 1	cluster 4		TCGA-61-1917			days	1321	days	TCGA Ovarian Cancer (OV)	ovarian serous cystadenocarcinoma	Ovary			60	Bilateral	TCGA-61-1917-F28290	TCGA-61-1917	TCGA-61-1917-01A	Stage IIIB	-21972		1321	0	1321						2009-11-30	FEMALE	Serous Cystadenocarcinoma	No	C56.9	8441/3	C56.9	YES	Tumor resection
TCGA-61-1918-01	1	TCGA-61-1918-01	479	1	days	High	C9-OV	OV-like c1	OV-like c4	OV-like c16	miRNA cluster 1	cluster 2		TCGA-61-1918			days	479	days	TCGA Ovarian Cancer (OV)	ovarian serous cystadenocarcinoma	Ovary	YES	NO	45	Bilateral	TCGA-61-1918-F28295	TCGA-61-1918	TCGA-61-1918-01A	Stage IV	-16689		479	0	479		413				2009-11-30	FEMALE	Serous Cystadenocarcinoma	No	C56.9	8441/3	C56.9	YES	Tumor resection
TCGA-61-1919-01	1	TCGA-61-1919-01	1161	1	days	High	C9-OV	OV-like c1	OV-like c4	OV-like c16	miRNA cluster 1	cluster 5	mutation cluster 5	TCGA-61-1919			days	1161	days	TCGA Ovarian Cancer (OV)	ovarian serous cystadenocarcinoma	Ovary	YES	NO	58	Bilateral	TCGA-61-1919-F28300	TCGA-61-1919	TCGA-61-1919-01A	Stage IIIC	-21199		1161	0	1161		439				2009-11-30	FEMALE	Serous Cystadenocarcinoma	No	C56.9	8441/3	C56.9	YES	Tumor resection
TCGA-61-1995-01	0	TCGA-61-1995-01	61	0	days	Squamous	C9-OV	OV-like c1	OV-like c4	OV-like c16	miRNA cluster 1	cluster 4	mutation cluster 13	TCGA-61-1995			days	61	days	TCGA Ovarian Cancer (OV)	ovarian serous cystadenocarcinoma	Ovary			43	Bilateral	TCGA-61-1995-F28302	TCGA-61-1995	TCGA-61-1995-01A	Stage IIIC	-16016			0	61						2009-12-8	FEMALE	Serous Cystadenocarcinoma	No	C56.9	8441/3	C56.9	YES	Tumor resection
TCGA-61-1998-01	0	TCGA-61-1998-01	168	0	days	Squamous	C9-OV	OV-like c1		OV-like c16	miRNA cluster 1	cluster 6	mutation cluster 5	TCGA-61-1998			days	168	days	TCGA Ovarian Cancer (OV)	ovarian serous cystadenocarcinoma	Ovary			48	Bilateral	TCGA-61-1998-F28306	TCGA-61-1998	TCGA-61-1998-01A	Stage IIIC	-17855			0	168						2009-12-8	FEMALE	Serous Cystadenocarcinoma	No	C56.9	8441/3	C56.9	YES	Tumor resection
TCGA-61-2000-01	0	TCGA-61-2000-01	441	0	days	Squamous	C9-OV	OV-like c1	OV-like c4	OV-like c16	miRNA cluster 1	cluster 2	mutation cluster 5	TCGA-61-2000			days	441	days	TCGA Ovarian Cancer (OV)	ovarian serous cystadenocarcinoma	Ovary	YES	NO	67	Bilateral	TCGA-61-2000-F28311	TCGA-61-2000	TCGA-61-2000-01A	Stage IIIC	-24723			0	441		339				2009-12-8	FEMALE	Serous Cystadenocarcinoma	No	C56.9	8441/3	C56.9	YES	Tumor resection
TCGA-61-2002-01	0	TCGA-61-2002-01	547	0	days	High		OV-like c1			miRNA cluster 1	cluster 4	mutation cluster 5	TCGA-61-2002			days	547	days	TCGA Ovarian Cancer (OV)	ovarian serous cystadenocarcinoma	Ovary			46	Bilateral	TCGA-61-2002-F28321	TCGA-61-2002	TCGA-61-2002-01A	Stage IIIC	-17115			0	547						2009-12-8	FEMALE	Serous Cystadenocarcinoma	No	C56.9	8441/3	C56.9	YES	Tumor resection
TCGA-61-2003-01	0	TCGA-61-2003-01	122	0	days	High	C9-OV	OV-like c1	OV-like c4		miRNA cluster 1	cluster 6	mutation cluster 5	TCGA-61-2003			days	122	days	TCGA Ovarian Cancer (OV)	ovarian serous cystadenocarcinoma	Ovary			53	Bilateral	TCGA-61-2003-F28327	TCGA-61-2003	TCGA-61-2003-01A	Stage IIIC	-19605			0	122						2009-12-8	FEMALE	Serous Cystadenocarcinoma	No	C56.9	8441/3	C56.9	YES	Cytology (e.g. Peritoneal or pleural fluid)
TCGA-61-2008-01	0	TCGA-61-2008-01	932	0	days	Squamous	C9-OV	OV-like c1		OV-like c16	miRNA cluster 1	cluster 6	mutation cluster 5	TCGA-61-2008			days	932	days	TCGA Ovarian Cancer (OV)	ovarian serous cystadenocarcinoma	Ovary	YES	NO	40	Bilateral	TCGA-61-2008-F28334	TCGA-61-2008	TCGA-61-2008-01A	Stage IIC	-14791			0	932		818				2009-12-8	FEMALE	Serous Cystadenocarcinoma	No	C56.9	8441/3	C56.9	YES	Tumor resection
TCGA-61-2008-02	0	TCGA-61-2008-02	932	0	days		C9-OV	OV-like c1		OV-like c16	miRNA cluster 1		mutation cluster 5	TCGA-61-2008			days	932	days	TCGA Ovarian Cancer (OV)	ovarian serous cystadenocarcinoma	Ovary	YES	NO	40	Bilateral	TCGA-61-2008-F28334	TCGA-61-2008	TCGA-61-2008-02A	Stage IIC	-14791			0	932		818				2009-12-8	FEMALE	Serous Cystadenocarcinoma	No	C56.9	8441/3	C56.9	YES	Tumor resection
TCGA-61-2009-01	0	TCGA-61-2009-01	1212	0	days	High	C9-OV	OV-like c1	OV-like c4	OV-like c16	miRNA cluster 1	cluster 4	mutation cluster 2	TCGA-61-2009			days	1212	days	TCGA Ovarian Cancer (OV)	ovarian serous cystadenocarcinoma	Ovary	YES	NO	65	Bilateral	TCGA-61-2009-F28341	TCGA-61-2009	TCGA-61-2009-01A	Stage IIIC	-23772			0	1212		101				2009-12-8	FEMALE	Serous Cystadenocarcinoma	No	C56.9	8441/3	C56.9	YES	Tumor resection
TCGA-61-2012-01	0	TCGA-61-2012-01	932	0	days	High	C9-OV	OV-like c1	OV-like c4	OV-like c16	miRNA cluster 1	cluster 4	mutation cluster 8	TCGA-61-2012			days	932	days	TCGA Ovarian Cancer (OV)	ovarian serous cystadenocarcinoma	Ovary			81	Left	TCGA-61-2012-F28352	TCGA-61-2012	TCGA-61-2012-01A	Stage IIC	-29830			0	932						2009-12-8	FEMALE	Serous Cystadenocarcinoma	No	C56.9	8441/3	C56.9	YES	Tumor resection
TCGA-61-2016-01	1	TCGA-61-2016-01	36	1	days	Squamous	C9-OV	OV-like c1		OV-like c16	miRNA cluster 1	cluster 4	mutation cluster 5	TCGA-61-2016			days	36	days	TCGA Ovarian Cancer (OV)	ovarian serous cystadenocarcinoma	Ovary			51	Bilateral	TCGA-61-2016-F28357	TCGA-61-2016	TCGA-61-2016-01A	Stage IIIC	-18788		36	0							2009-12-8	FEMALE	Serous Cystadenocarcinoma	No	C56.9	8441/3	C56.9	YES	Tumor resection
TCGA-61-2017-01	0	TCGA-61-2017-01	1398	0	days	Squamous		OV-like c1	OV-like c4					TCGA-61-2017			days	1398	days	TCGA Ovarian Cancer (OV)	ovarian serous cystadenocarcinoma	Ovary	YES	NO	64	Bilateral	TCGA-61-2017-F28359	TCGA-61-2017	TCGA-61-2017-01A	Stage IIIC	-23509			0	1398		1006				2009-12-8	FEMALE	Serous Cystadenocarcinoma	No	C56.9	8441/3	C56.9	YES	Tumor resection
TCGA-61-2018-01	0	TCGA-61-2018-01	1381	0	days	High		OV-like c1	OV-like c4					TCGA-61-2018			days	1381	days	TCGA Ovarian Cancer (OV)	ovarian serous cystadenocarcinoma	Ovary			62	Bilateral	TCGA-61-2018-F28366	TCGA-61-2018	TCGA-61-2018-01A	Stage IC	-22929			0	1381						2009-12-8	FEMALE	Serous Cystadenocarcinoma	No	C56.9	8441/3	C56.9	YES	Tumor resection
TCGA-61-2087-01	0	TCGA-61-2087-01	146	0	days	High		OV-like c1	OV-like c4					TCGA-61-2087			days	146	days	TCGA Ovarian Cancer (OV)	ovarian serous cystadenocarcinoma	Ovary			49	Left	TCGA-61-2087-F28372	TCGA-61-2087	TCGA-61-2087-01A	Stage IC	-18182			0	146						2009-12-8	FEMALE	Serous Cystadenocarcinoma	No	C56.9	8441/3	C56.9	YES	Tumor resection
TCGA-61-2088-01	0	TCGA-61-2088-01	145	0	days	High	C9-OV	OV-like c1	OV-like c4	OV-like c16	miRNA cluster 12	cluster 5	mutation cluster 5	TCGA-61-2088			days	145	days	TCGA Ovarian Cancer (OV)	ovarian serous cystadenocarcinoma	Ovary			51	Bilateral	TCGA-61-2088-F28377	TCGA-61-2088	TCGA-61-2088-01A	Stage IIIC	-18770			0	145						2009-12-7	FEMALE	Serous Cystadenocarcinoma	No	C56.9	8441/3	C56.9	YES	Tumor resection
TCGA-61-2092-01	0	TCGA-61-2092-01	1573	0	days	BRCA-LUAD+	C9-OV	UCEC non-CIMP c3	OV-like c4	COADREAD-like c15	miRNA cluster 1	cluster 5	mutation cluster 5	TCGA-61-2092			days	1573	days	TCGA Ovarian Cancer (OV)	ovarian serous cystadenocarcinoma	Ovary			57	Bilateral	TCGA-61-2092-F28381	TCGA-61-2092	TCGA-61-2092-01A	Stage IIIC	-21072			0	1573						2009-12-8	FEMALE	Serous Cystadenocarcinoma	No	C56.9	8441/3	C56.9	YES	Tumor resection
TCGA-61-2094-01	0	TCGA-61-2094-01	2182	0	days	Squamous	C9-OV	OV-like c1	OV-like c4	OV-like c16	miRNA cluster 1	cluster 2	mutation cluster 5	TCGA-61-2094			days	2182	days	TCGA Ovarian Cancer (OV)	ovarian serous cystadenocarcinoma	Ovary			63	Bilateral	TCGA-61-2094-F28385	TCGA-61-2094	TCGA-61-2094-01A	Stage IIIC	-23273			0	2182						2009-12-8	FEMALE	Serous Cystadenocarcinoma	No	C56.9	8441/3	C56.9	YES	Tumor resection
TCGA-61-2095-01	1	TCGA-61-2095-01	1875	1	days	Kirc+	C9-OV	OV-like c1	OV-like c4		miRNA cluster 3	cluster 6	mutation c1uster 9	TCGA-61-2095			days	1875	days	TCGA Ovarian Cancer (OV)	ovarian serous cystadenocarcinoma	Ovary	YES	NO	54	Bilateral	TCGA-61-2095-F28389	TCGA-61-2095	TCGA-61-2095-01A	Stage IIIC	-19797		1875	0			445				2009-12-7	FEMALE	Serous Cystadenocarcinoma	No	C56.9	8441/3	C56.9	YES	Tumor resection
TCGA-61-2095-02	1	TCGA-61-2095-02	1875	1	days		C9-OV	OV-like c1					mutation c1uster 9	TCGA-61-2095			days	1875	days	TCGA Ovarian Cancer (OV)	ovarian serous cystadenocarcinoma	Ovary	YES	NO	54	Bilateral	TCGA-61-2095-F28389	TCGA-61-2095	TCGA-61-2095-02A	Stage IIIC	-19797		1875	0			445				2009-12-7	FEMALE	Serous Cystadenocarcinoma	No	C56.9	8441/3	C56.9	YES	Tumor resection
TCGA-61-2096-01	0	TCGA-61-2096-01	1776	0	days	Squamous		OV-like c1	OV-like c4					TCGA-61-2096			days	1776	days	TCGA Ovarian Cancer (OV)	ovarian serous cystadenocarcinoma	Ovary	YES	NO	56	Right	TCGA-61-2096-F28398	TCGA-61-2096	TCGA-61-2096-01A	Stage IC	-20663			0	1776		421				2009-12-7	FEMALE	Serous Cystadenocarcinoma	No	C56.9	8441/3	C56.9	YES	Tumor resection
TCGA-61-2097-01	0	TCGA-61-2097-01	1844	0	days	High	C9-OV	OV-like c1		OV-like c16	miRNA cluster 1	cluster 4	mutation cluster 5	TCGA-61-2097			days	1844	days	TCGA Ovarian Cancer (OV)	ovarian serous cystadenocarcinoma	Ovary			71	Bilateral	TCGA-61-2097-F28413	TCGA-61-2097	TCGA-61-2097-01A	Stage IIC	-25961			0	1844						2009-12-7	FEMALE	Serous Cystadenocarcinoma	No	C56.9	8441/3	C56.9	YES	Tumor resection
TCGA-61-2098-01	0	TCGA-61-2098-01	1993	0	days	High	C9-OV	OV-like c1	OV-like c4	OV-like c16	miRNA cluster 1	cluster 5		TCGA-61-2098			days	1993	days	TCGA Ovarian Cancer (OV)	ovarian serous cystadenocarcinoma	Ovary			62	Bilateral	TCGA-61-2098-F28418	TCGA-61-2098	TCGA-61-2098-01A	Stage IIIC	-22876			0	1993						2009-12-8	FEMALE	Serous Cystadenocarcinoma	No	C56.9	8441/3	C56.9	YES	Tumor resection
TCGA-61-2101-01	1	TCGA-61-2101-01	1688	1	days	High	C9-OV	OV-like c1	OV-like c4		miRNA cluster 1	cluster 5	mutation cluster 5	TCGA-61-2101			days	1688	days	TCGA Ovarian Cancer (OV)	ovarian serous cystadenocarcinoma	Ovary			55	Bilateral	TCGA-61-2101-F28422	TCGA-61-2101	TCGA-61-2101-01A	Stage IIIC	-20287		1688	0				0			2009-12-7	FEMALE	Serous Cystadenocarcinoma	No	C56.9	8441/3	C56.9	YES	Tumor resection
TCGA-61-2102-01	1	TCGA-61-2102-01	197	1	days	High	C9-OV	OV-like c1	KIRC-like c1	OV-like c16	miRNA cluster 2	cluster 3	mutation cluster 5	TCGA-61-2102			days	197	days	TCGA Ovarian Cancer (OV)	ovarian serous cystadenocarcinoma	Ovary			74	Right	TCGA-61-2102-F28438	TCGA-61-2102	TCGA-61-2102-01A	Stage IIIC	-27256		197	0	197						2009-12-7	FEMALE	Serous Cystadenocarcinoma	No	C56.9	8441/3	C56.9	YES	Tumor resection
TCGA-61-2104-01	0	TCGA-61-2104-01	2338	0	days	High	C9-OV	OV-like c1	OV-like c4	OV-like c16	miRNA cluster 1	cluster 4	mutation cluster 5	TCGA-61-2104			days	2338	days	TCGA Ovarian Cancer (OV)	ovarian serous cystadenocarcinoma	Ovary	YES	NO	53	Bilateral	TCGA-61-2104-F28442	TCGA-61-2104	TCGA-61-2104-01A	Stage IIC	-19432			0	2338		1680				2009-12-7	FEMALE	Serous Cystadenocarcinoma	No	C56.9	8441/3	C56.9	YES	Tumor resection
TCGA-61-2109-01	1	TCGA-61-2109-01	629	1	days	High	C9-OV	OV-like c1	OV-like c4	OV-like c16	miRNA cluster 1	cluster 5	mutation cluster 5	TCGA-61-2109			days	629	days	TCGA Ovarian Cancer (OV)	ovarian serous cystadenocarcinoma	Ovary	YES	NO	40	Bilateral	TCGA-61-2109-F28450	TCGA-61-2109	TCGA-61-2109-01A	Stage IIIC	-14900		629	0	629		465				2009-12-7	FEMALE	Serous Cystadenocarcinoma	No	C56.9	8441/3	C56.9	YES	Cytology (e.g. Peritoneal or pleural fluid)
TCGA-61-2110-01	1	TCGA-61-2110-01	1354	1	days	Squamous	C9-OV	OV-like c1		OV-like c16	miRNA cluster 1	cluster 3	mutation cluster 5	TCGA-61-2110			days	1354	days	TCGA Ovarian Cancer (OV)	ovarian serous cystadenocarcinoma	Ovary	YES	YES	56	Bilateral	TCGA-61-2110-F28456	TCGA-61-2110	TCGA-61-2110-01A	Stage IIIC	-20718		1354	0	1354		213				2009-12-4	FEMALE	Serous Cystadenocarcinoma	No	C56.9	8441/3	C56.9	YES	Tumor resection
TCGA-61-2111-01	0	TCGA-61-2111-01	3825	0	days	Squamous	C9-OV	UCEC Serous c4	OV-like c4	OV-like c16	miRNA c1uster 10	cluster 5	mutation cluster 5	TCGA-61-2111			days	3825	days	TCGA Ovarian Cancer (OV)	ovarian serous cystadenocarcinoma	Ovary	YES	NO	61	Left	TCGA-61-2111-F28467	TCGA-61-2111	TCGA-61-2111-01A	Stage IV	-22517			0	3825		2205				2009-12-7	FEMALE	Serous Cystadenocarcinoma	No	C56.9	8441/3	C56.9	YES	Tumor resection
TCGA-61-2113-01	1	TCGA-61-2113-01	676	1	days	High	C9-OV	OV-like c1	OV-like c4	OV-like c16	miRNA cluster 2	cluster 5	mutation cluster 5	TCGA-61-2113			days	676	days	TCGA Ovarian Cancer (OV)	ovarian serous cystadenocarcinoma	Ovary	YES	NO	53	Right	TCGA-61-2113-F28479	TCGA-61-2113	TCGA-61-2113-01A	Stage IIC	-19722		676	0	676		291				2009-12-7	FEMALE	Serous Cystadenocarcinoma	No	C56.9	8441/3	C56.9	YES	Tumor resection
TCGA-61-2610-01	1	TCGA-61-2610-01	1579	1	days				OV-like c4					TCGA-61-2610			days	1579	days	TCGA Ovarian Cancer (OV)	ovarian serous cystadenocarcinoma	Ovary	YES	YES	61	Left	TCGA-61-2610-F28484	TCGA-61-2610	TCGA-61-2610-01A	Stage IIIC	-22481		1579	0	1579		524				2010-9-7	FEMALE	Serous Cystadenocarcinoma	No	C56.9	8441/3	C56.9	YES	Tumor resection
TCGA-61-2610-02	1	TCGA-61-2610-02	1579	1	days			OV-like c1						TCGA-61-2610			days	1579	days	TCGA Ovarian Cancer (OV)	ovarian serous cystadenocarcinoma	Ovary	YES	YES	61	Left	TCGA-61-2610-F28484	TCGA-61-2610	TCGA-61-2610-02A	Stage IIIC	-22481		1579	0	1579		524				2010-9-7	FEMALE	Serous Cystadenocarcinoma	No	C56.9	8441/3	C56.9	YES	Tumor resection
TCGA-61-2611-02	1	TCGA-61-2611-02	483	1	days			Low purity c2						TCGA-61-2611			days	483	days	TCGA Ovarian Cancer (OV)	ovarian serous cystadenocarcinoma	Ovary	YES	NO	40	Bilateral	TCGA-61-2611-F28491	TCGA-61-2611	TCGA-61-2611-02A	Stage IIIC	-14782		483	0	483		383				2010-9-7	FEMALE	Serous Cystadenocarcinoma	No	C56.9	8441/3	C56.9	YES	Cytology (e.g. Peritoneal or pleural fluid)
TCGA-61-2612-01	1	TCGA-61-2612-01	193	1	days	High		OV-like c1	OV-like c4					TCGA-61-2612			days	193	days	TCGA Ovarian Cancer (OV)	ovarian serous cystadenocarcinoma	Ovary	YES	NO	63	Bilateral	TCGA-61-2612-F28496	TCGA-61-2612	TCGA-61-2612-01A	Stage IIIC	-23074		193	0	193		179				2010-9-7	FEMALE	Serous Cystadenocarcinoma	No	C56.9	8441/3	C56.9	YES	Tumor resection
TCGA-61-2613-01	1	TCGA-61-2613-01	945	1	days	Squamous		OV-like c1	OV-like c4					TCGA-61-2613			days	945	days	TCGA Ovarian Cancer (OV)	ovarian serous cystadenocarcinoma	Ovary	YES	NO	73	Bilateral	TCGA-61-2613-F28500	TCGA-61-2613	TCGA-61-2613-01A	Stage IIIC	-26779		945	0	945		358				2010-9-7	FEMALE	Serous Cystadenocarcinoma	No	C56.9	8441/3	C56.9	YES	Tumor resection
TCGA-61-2614-01	1	TCGA-61-2614-01	262	1	days	High		OV-like c1	OV-like c4					TCGA-61-2614			days	262	days	TCGA Ovarian Cancer (OV)	ovarian serous cystadenocarcinoma	Ovary	YES	NO	71	Bilateral	TCGA-61-2614-F28505	TCGA-61-2614	TCGA-61-2614-01A	Stage IIIC	-26142		262	0	262		38				2010-9-7	FEMALE	Serous Cystadenocarcinoma	No	C56.9	8441/3	C56.9	YES	Tumor resection
TCGA-72-4231-01		TCGA-72-4231-01			days			OV-like c1						TCGA-72-4231			days		days	TCGA Ovarian Cancer (OV)	ovarian serous cystadenocarcinoma	Ovary							TCGA-72-4231-01A
TCGA-72-4232-01		TCGA-72-4232-01			days			OV-like c1						TCGA-72-4232			days		days	TCGA Ovarian Cancer (OV)	ovarian serous cystadenocarcinoma	Ovary							TCGA-72-4232-01A
TCGA-72-4233-01		TCGA-72-4233-01			days			OV-like c1						TCGA-72-4233			days		days	TCGA Ovarian Cancer (OV)	ovarian serous cystadenocarcinoma	Ovary							TCGA-72-4233-01A
TCGA-72-4234-01		TCGA-72-4234-01			days			OV-like c1						TCGA-72-4234			days		days	TCGA Ovarian Cancer (OV)	ovarian serous cystadenocarcinoma	Ovary							TCGA-72-4234-01A
TCGA-72-4235-01		TCGA-72-4235-01			days			OV-like c1						TCGA-72-4235			days		days	TCGA Ovarian Cancer (OV)	ovarian serous cystadenocarcinoma	Ovary							TCGA-72-4235-01A
TCGA-72-4236-01		TCGA-72-4236-01			days			OV-like c1						TCGA-72-4236			days		days	TCGA Ovarian Cancer (OV)	ovarian serous cystadenocarcinoma	Ovary							TCGA-72-4236-01A
TCGA-72-4237-01		TCGA-72-4237-01			days			OV-like c1						TCGA-72-4237			days		days	TCGA Ovarian Cancer (OV)	ovarian serous cystadenocarcinoma	Ovary							TCGA-72-4237-01A
TCGA-72-4238-01		TCGA-72-4238-01			days			OV-like c1						TCGA-72-4238			days		days	TCGA Ovarian Cancer (OV)	ovarian serous cystadenocarcinoma	Ovary							TCGA-72-4238-01A
TCGA-72-4240-01		TCGA-72-4240-01			days			OV-like c1						TCGA-72-4240			days		days	TCGA Ovarian Cancer (OV)	ovarian serous cystadenocarcinoma	Ovary							TCGA-72-4240-01A
TCGA-72-4241-01		TCGA-72-4241-01			days			OV-like c1						TCGA-72-4241			days		days	TCGA Ovarian Cancer (OV)	ovarian serous cystadenocarcinoma	Ovary							TCGA-72-4241-01A
TCGA-OY-A56P-01	0	TCGA-OY-A56P-01	1207	0	days									TCGA-OY-A56P			days	1207	days	TCGA Ovarian Cancer (OV)	ovarian serous cystadenocarcinoma	Ovary			48	Right	TCGA-OY-A56P-F56664	TCGA-OY-A56P	TCGA-OY-A56P-01A	Stage IIIB	-17580	796		0	1207				Scheduled Follow-up Submission	Stable Disease	2014-2-17	FEMALE	Serous Cystadenocarcinoma	No	C56.9	8460/3	C56.9	YES	Tumor resection
TCGA-OY-A56Q-01	0	TCGA-OY-A56Q-01	576	0	days									TCGA-OY-A56Q	576	0	days	576	days	TCGA Ovarian Cancer (OV)	ovarian serous cystadenocarcinoma	Ovary			78	Left	TCGA-OY-A56Q-F57585	TCGA-OY-A56Q	TCGA-OY-A56Q-01A	Stage IIA	-28623	120		0	576				Scheduled Follow-up Submission	Complete Remission/Response	2014-3-17	FEMALE	Serous Cystadenocarcinoma	No	C56.9	8441/3	C56.9	YES	Tumor resection
TCGA-VG-A8LO-01	1	TCGA-VG-A8LO-01	24	1	days									TCGA-VG-A8LO	24	0	days	24	days	TCGA Ovarian Cancer (OV)	ovarian serous cystadenocarcinoma	Ovary			55	Right		TCGA-VG-A8LO	TCGA-VG-A8LO-01A	Stage IV	-20274	122	24	0				4			2014-3-25	FEMALE	Serous Cystadenocarcinoma	No	C56.9	8460/3	C56.9	YES	Excisional Biopsy
TCGA-WR-A838-01	1	TCGA-WR-A838-01	304	1	days									TCGA-WR-A838	304	0	days	304	days	TCGA Ovarian Cancer (OV)	ovarian serous cystadenocarcinoma	Ovary			72	Right	TCGA-WR-A838-F66184	TCGA-WR-A838	TCGA-WR-A838-01A	Stage IIIC	-26418	110	304	0	245		245	1	Scheduled Follow-up Submission	Progressive Disease	2014-10-3	FEMALE	Serous Cystadenocarcinoma	No	C56.9	8441/3	C56.9	YES	Tumor resection
[truncated: 61 more columns]
