# Supplementary material for: Evaluation of FGFR1 as a diagnostic biomarker for ovarian cancer using TCGA and GEO datasets
Source: PeerJ. 2021 Feb 3;9:e10817. doi: 10.7717/peerj.10817 (PMC7866899; doi:10.7717/peerj.10817)
Supplement: Supplemental Information 14 [file peerj-09-10817-s014.zip › TCGA Ovarian Cancer (OV)/miRNA_HiSeq]

sample	TCGA-61-1910-01	TCGA-61-1728-01	TCGA-31-1953-01	TCGA-31-1951-01	TCGA-24-1552-01	TCGA-13-1477-01	TCGA-30-1862-01	TCGA-29-1698-01	TCGA-13-0924-01	TCGA-25-1326-01	TCGA-23-1021-01	TCGA-13-1495-01	TCGA-24-2281-01	TCGA-61-1918-01	TCGA-23-2084-01	TCGA-23-1122-01	TCGA-23-1109-01	TCGA-24-1924-01	TCGA-04-1356-01	TCGA-09-1666-01	TCGA-61-1724-01	TCGA-24-1426-01	TCGA-25-2398-01	TCGA-25-2409-01	TCGA-29-1778-01	TCGA-13-0791-02	TCGA-23-1121-01	TCGA-13-0791-01	TCGA-13-1506-01	TCGA-13-1496-01	TCGA-25-1626-01	TCGA-20-0987-01	TCGA-09-1662-01	TCGA-24-2024-01	TCGA-57-1584-01	TCGA-10-0931-01	TCGA-25-1623-01	TCGA-29-1774-01	TCGA-61-2016-01	TCGA-13-0795-01	TCGA-13-1492-01	TCGA-24-2260-01	TCGA-13-1485-01	TCGA-23-1024-01	TCGA-13-0885-01	TCGA-29-1763-01	TCGA-24-1928-01	TCGA-25-1315-01	TCGA-13-0804-01
hsa-mir-1322	0.0000	0.0000	0.0000	0.0000	0.0000	0.0000	0.0000	0.0000	0.0000	0.0000	0.0000	0.0000	0.0000	0.0000	0.0000	0.0000	0.0000	0.0000	0.0000	0.0000	0.0000	0.0000	0.0000	0.0000	0.0000	0.0000	0.0000	0.0000	0.0000	0.0000	0.0000	0.0000	0.0000	0.0000	0.0000	0.0000	0.0000	0.4013	0.0000	0.0000	0.0000	0.0000	0.0000	0.0000	0.0000	0.0000	0.0000	0.0000	0.0000
hsa-mir-1323	0.0000	0.0000	0.0000	0.0000	0.0000	0.0000	0.0000	0.0000	0.0000	0.0000	0.0000	0.0000	1.0329	0.0000	0.0000	0.0000	0.0000	0.0000	0.0000	0.0000	0.0000	1.9848	0.0000	0.2709	0.0000	0.0000	0.0000	0.0000	0.0000	0.0000	2.9239	0.0000	0.0000	0.0000	0.0000	0.0000	0.0000	0.0000	0.0000	0.0000	1.3061	0.0000	0.0000	0.0000	0.0000	0.0000	0.6390	0.0000	0.0000
hsa-mir-3195	0.0000	0.0000	0.0000	0.0000	0.0000	0.0000	0.0000	0.0000	0.0000	0.0000	0.0000	0.0000	0.0000	0.0000	0.0000	0.0000	0.8294	0.0000	0.0000	0.0000	0.0000	0.0000	0.0000	0.0000	0.0000	0.0000	0.1730	0.0000	0.0000	0.0000	0.0000	0.0000	0.0000	0.0000	0.0000	1.8571	0.0000	0.0000	0.0000	0.0000	0.0000	0.0000	0.0000	0.0000	0.0000	0.0000	0.0000	0.0000	0.0000
hsa-mir-1321	0.0000	0.0000	0.0000	0.0000	0.0000	0.0000	0.0000	0.0000	0.0000	0.0000	0.0000	0.0000	0.0000	0.0000	0.0000	0.0000	0.0000	0.0000	0.0000	0.0000	0.0000	0.0000	0.0000	0.0000	0.0000	0.0000	0.0000	0.0000	0.0000	0.0000	0.0000	0.0000	0.0000	0.0000	0.0000	0.0000	0.0000	0.0000	0.0000	0.0000	0.0000	0.0000	0.0000	0.0000	0.0000	0.0000	0.0000	0.0000	0.0000
hsa-mir-3193	0.0000	0.9222	0.0000	0.0000	0.0000	0.0000	1.3812	0.0000	0.0000	0.8263	0.9551	0.0000	0.0000	0.4004	0.0000	0.2691	0.0000	0.0000	0.5221	0.0000	0.2027	2.4978	0.6529	0.4989	1.1777	1.1281	1.5413	1.2646	0.0000	0.0000	0.0000	1.3327	0.0000	0.0000	0.3580	0.0000	1.2264	2.1787	0.3141	1.0985	1.5063	0.0000	0.0000	0.5212	1.1913	0.0000	1.4179	2.0211	0.0000
hsa-mir-3192	0.0000	0.5336	0.5998	1.3375	0.0000	0.0000	0.0000	1.1303	0.0000	0.0000	0.0000	0.0000	1.4560	0.2140	0.0000	0.2691	0.8294	0.0000	1.3370	0.0000	0.4617	1.1812	0.8182	0.2709	1.4684	0.0000	1.1019	0.0000	0.0000	1.1572	1.9350	0.0000	0.0000	0.7162	0.0000	1.2087	0.0000	0.4013	0.0000	0.0000	0.6344	1.0928	0.0000	0.5212	0.7153	1.1095	0.0000	0.2851	0.0000
hsa-mir-1324	0.0000	0.0000	0.0000	0.0000	0.0000	0.0000	0.0000	0.0000	0.0000	0.0000	0.0000	0.0000	0.0000	0.0000	0.0000	0.0000	0.0000	0.0000	0.0000	0.0000	0.0000	0.0000	0.0000	0.0000	0.0000	0.0000	0.0000	0.0000	0.0000	0.0000	0.0000	0.0000	0.0000	0.0000	0.0000	0.0000	0.0000	0.0000	0.0000	0.0000	0.0000	0.0000	0.0000	0.0000	0.0000	0.0000	0.0000	0.0000	0.0000
hsa-mir-3190	0.0000	0.0000	0.3308	0.3845	0.4632	0.0000	0.9730	0.3755	0.0000	0.4715	1.7428	0.0000	0.0000	0.1110	0.3909	0.6917	0.0000	0.3785	1.2068	0.7879	0.0000	0.8837	0.0000	0.4989	0.0000	0.6716	0.0000	1.0370	1.1340	0.0000	0.9570	0.0000	0.0000	0.2150	0.6445	2.3028	1.4785	0.0000	0.3141	0.6514	0.7960	0.2947	1.0302	0.5212	0.0000	0.8252	1.1724	0.7273	0.0000
hsa-mir-675	1.0195	11.0146	7.4930	4.3174	6.6247	3.3143	6.1750	10.1463	8.2417	6.9801	5.1966	6.4505	8.7757	7.8502	6.4720	10.1002	10.0998	3.9448	2.7375	3.6161	2.5980	9.5274	5.2339	5.8167	6.3932	10.1975	3.0901	2.6461	1.9952	2.8381	8.0004	8.0595	5.3089	7.6144	6.0639	6.1396	6.3309	9.5547	10.4899	5.4991	8.4679	4.2230	6.2189	7.3437	4.0359	8.3500	12.9671	5.4025	4.7566
hsa-mir-676	0.1288	0.0000	1.6145	0.6878	1.0948	0.4129	0.0000	1.7562	2.8267	1.8899	2.2494	2.1272	1.2599	1.4219	0.0000	1.1572	2.2883	1.1375	2.7375	0.7879	0.3805	2.6990	1.2237	0.2709	0.5897	2.6635	1.8268	0.7667	0.0000	0.0000	0.0000	0.0000	1.5059	1.0875	3.1050	0.0000	1.4785	1.3804	2.2168	1.0985	0.4522	0.9308	1.3581	0.5212	1.5487	1.3468	1.7521	2.3025	2.0224
hsa-mir-660	2.6173	2.3298	4.1075	3.1605	2.7396	2.9312	1.6990	2.7960	2.8267	2.4954	2.0995	2.1272	4.4995	3.6820	2.8529	2.2916	1.7359	3.3219	2.0944	3.1092	3.4340	2.1311	1.7992	2.3002	2.7668	2.5217	2.2694	3.9752	2.8018	3.6884	1.5273	1.3327	2.7841	2.0192	3.2825	2.6428	2.4506	4.8041	3.6640	6.0580	2.4859	2.6350	0.6052	3.7675	1.1913	2.8428	3.8868	3.1123	2.0224
hsa-mir-671	4.6758	5.3827	6.0823	5.7588	6.4102	4.9460	6.0408	6.6046	6.5061	6.5512	4.7946	6.5832	5.7826	4.3752	5.3518	5.5206	5.6198	5.9093	4.9482	5.6762	3.0822	5.5171	5.5363	5.5311	5.7349	5.9964	5.5462	5.3192	7.6646	6.3894	6.2713	5.3394	5.1233	4.5546	5.5859	9.1010	5.9586	5.3829	5.0596	5.3855	6.2980	4.4935	4.7300	5.5041	6.2002	5.2349	5.6167	6.8242	6.4388
hsa-mir-3198	0.0000	0.0000	0.0000	0.0000	0.8133	0.0000	0.0000	0.6731	0.0000	0.4715	0.0000	0.0000	0.4316	0.2140	0.0000	0.8641	0.0000	0.6781	0.0000	0.0000	0.0000	0.0000	0.0000	0.2709	0.0000	0.0000	0.4669	0.0000	0.6757	0.0000	1.9350	0.0000	0.0000	0.2150	0.0000	0.0000	0.0000	0.0000	0.0000	0.6514	0.2438	1.6037	0.0000	0.0000	1.1913	1.1095	0.5038	0.0000	2.0224
hsa-mir-7-3	0.1288	0.0000	0.0000	0.0000	0.0000	0.0000	0.0000	0.0000	0.0000	0.4715	0.0000	0.0000	0.0000	0.1110	0.0000	0.0000	0.0000	0.3785	0.0000	0.0000	0.1049	0.0000	0.0000	0.0000	0.0000	0.0000	0.1730	0.0000	0.0000	0.0000	0.0000	0.0000	0.0000	0.0000	0.0000	1.2087	0.5327	0.0000	0.0000	0.3621	1.0735	0.2947	0.0000	0.0000	0.0000	0.0000	0.0000	0.0000	0.0000
hsa-mir-3194	0.0000	0.0000	0.5998	0.0000	0.0000	0.0000	0.4016	0.0000	1.3355	0.4715	0.5552	0.0000	0.7633	0.0000	0.0000	0.0000	0.8294	0.0000	0.0000	0.4471	0.0000	0.0000	0.0000	0.0000	0.0000	0.6716	0.5941	0.0000	0.0000	1.6089	1.9350	0.0000	0.0000	0.2150	0.0000	1.2087	0.0000	0.0000	0.5719	0.8922	0.7960	0.5392	0.0000	0.9032	0.0000	0.8252	0.0000	0.0000	0.0000
hsa-mir-433	0.8800	3.7095	3.0832	3.0584	1.3302	3.3143	3.4528	2.8565	2.8267	3.9718	2.6236	4.2020	2.4681	2.5155	3.4945	3.8613	2.2883	1.3219	2.6399	1.2946	1.1421	4.1621	2.9044	3.0767	3.0998	3.6844	7.5555	2.0552	1.1340	1.1572	4.7232	1.3327	3.5450	3.2507	3.3637	2.3028	4.2714	4.0065	4.6059	2.4765	0.0000	2.2096	3.6399	5.4332	3.9184	4.2289	2.6540	2.6425	2.0224
hsa-mir-770	0.0000	0.0000	0.0000	0.0000	0.0000	0.4129	0.4016	0.0000	1.3355	0.0000	0.0000	0.6429	0.0000	0.2140	0.0000	1.1572	0.0000	0.0000	0.5221	0.0000	0.0000	1.4278	0.0000	0.2709	0.0000	0.6716	2.2308	0.4337	0.0000	0.0000	0.9570	1.3327	0.0000	0.0000	0.0000	1.2087	0.0000	0.7149	0.0000	0.0000	0.0000	0.0000	0.0000	1.4544	0.0000	0.8252	0.5038	0.5231	0.0000
hsa-mir-615	1.4227	4.0967	3.7687	3.5845	2.1399	4.5768	3.0673	5.6623	5.3439	6.0849	6.4796	6.1982	4.8701	3.5988	3.8147	4.5069	4.1774	2.2016	3.4345	2.7682	1.6726	4.1621	4.0404	3.8508	1.5943	5.2158	6.5307	5.3064	7.5172	1.9525	4.8225	2.4741	4.3578	3.4965	4.9072	4.8996	6.1702	4.1437	5.3451	3.6338	4.2922	2.9205	2.7512	2.4199	4.0913	2.4933	5.3122	2.9986	4.9830
hsa-mir-320d-1	1.8907	0.5336	0.5998	0.6878	0.4632	0.9957	1.9593	1.3140	1.3355	1.1108	2.9205	1.0860	0.0000	1.6225	0.3909	1.7029	3.1325	1.4854	1.3370	1.0634	1.4516	3.5834	3.5698	3.8300	2.1808	0.6716	0.7110	1.4612	3.4796	1.9525	0.9570	1.3327	2.3357	1.9609	2.3053	1.2087	3.1031	0.0000	1.9704	1.8351	2.0459	1.3708	2.5086	1.6670	0.7153	2.1612	0.7627	1.0652	0.0000
hsa-mir-7-1	2.6817	2.9472	2.8452	3.0045	6.0220	0.7336	2.8275	4.3021	5.5456	4.5013	3.0073	3.9632	3.8678	3.1435	4.3867	4.9417	3.5702	3.3219	4.4259	2.5167	4.9484	3.6334	3.2609	2.8883	1.7102	4.5563	4.1341	3.9094	6.4823	4.2511	4.0876	3.3381	4.5054	2.4167	2.0349	3.9472	5.2336	2.5386	1.9704	4.3905	4.7024	4.7700	2.5086	3.8996	1.1913	3.2463	3.7738	5.1056	2.0224
hsa-mir-122	0.0000	0.0000	0.0000	0.0000	0.0000	0.0000	0.0000	0.0000	0.0000	0.0000	0.0000	0.0000	0.0000	0.1110	0.0000	0.0000	0.0000	0.3785	0.0000	0.0000	0.3805	0.0000	0.0000	0.0000	0.0000	0.0000	0.0000	0.0000	0.0000	0.0000	0.9570	0.0000	0.0000	0.2150	0.0000	0.0000	0.0000	0.0000	0.0000	0.0000	0.0000	0.2947	0.0000	0.0000	0.0000	0.0000	0.0000	0.0000	0.0000
hsa-mir-329-1	0.1288	0.9222	0.8264	1.3375	0.4632	0.7336	1.3812	1.3140	0.0000	0.4715	0.9551	1.0860	0.4316	0.4853	1.1667	1.2841	0.0000	0.0000	0.2846	0.0000	0.4617	1.4278	0.8182	0.6958	0.3247	0.6716	4.0028	0.4337	0.0000	0.0000	1.9350	0.0000	0.7958	1.1927	0.6445	0.0000	0.5327	0.4013	1.5587	0.0000	0.0000	0.7483	1.0302	1.6670	0.0000	1.3468	0.9820	0.5231	0.0000
hsa-mir-3191	0.1288	1.4802	1.1946	1.6499	0.8133	0.0000	0.7154	0.0000	1.3355	0.8263	2.2494	1.4245	0.0000	0.3102	0.9514	0.4958	0.0000	1.1375	1.0636	0.0000	0.2943	0.5085	0.4663	0.4989	0.5897	1.7533	0.0000	0.4337	2.3733	0.4958	0.9570	1.3327	1.6817	0.2150	0.3580	0.0000	1.4785	0.7149	1.6732	0.3621	0.4522	0.7483	0.0000	0.5212	1.1913	0.4708	0.9820	0.0000	1.3399
hsa-mir-126	6.8257	6.0321	8.2350	5.8068	7.7902	5.9689	6.3441	7.6579	9.7716	6.5980	8.2578	5.5728	6.7321	7.4735	6.4465	5.8272	8.4051	6.3837	6.1975	6.1884	6.4934	5.9800	5.6001	6.0991	6.8781	7.2154	5.4231	5.7722	5.5726	6.8299	7.5204	7.3124	7.2362	7.2848	6.2936	6.0280	7.2518	5.2555	5.5612	7.9647	5.9266	7.9488	6.3990	8.5698	4.2937	6.1930	7.3564	6.7529	6.1586
hsa-mir-127	7.2594	12.0700	11.2760	11.4614	9.4170	11.4494	11.5929	12.0036	10.5407	12.1577	10.2223	11.5667	11.3361	10.5018	11.7667	10.9578	9.6684	9.0746	10.9580	8.9504	8.3967	11.8672	11.9115	11.1491	11.1030	10.0480	13.8950	10.2156	10.0154	8.9018	12.7050	9.4536	11.0995	11.3004	11.7675	9.8063	12.1169	10.5342	11.5985	10.0782	8.1578	11.1772	11.3452	12.9921	10.3844	12.1073	11.7156	11.5212	9.5024
hsa-mir-874	5.3760	6.6552	6.7054	7.2897	5.9354	6.8075	7.0544	7.3249	7.3443	7.6639	8.0815	7.5060	7.3251	6.7059	6.2122	7.1835	6.5818	7.7046	6.6022	7.7431	4.6862	7.5496	5.7762	5.2313	6.9447	6.6860	7.6279	5.6765	7.1000	5.5140	8.5923	6.1469	5.7546	7.1394	6.7812	9.3328	7.4819	7.9924	7.0535	7.1406	8.4406	7.5645	6.4428	8.8181	6.4215	8.2420	6.1959	7.3460	8.3471
hsa-mir-19a	0.2470	0.0000	0.5998	0.0000	0.4632	0.0000	0.0000	0.3755	1.3355	0.0000	0.5552	0.0000	0.0000	0.2140	0.0000	0.4958	0.0000	0.0000	1.2068	0.0000	0.2943	0.0000	0.2519	0.0000	0.5897	0.0000	0.0000	0.0000	0.0000	0.0000	1.5273	0.0000	0.0000	0.0000	0.0000	0.0000	0.0000	0.0000	0.0000	0.0000	0.0000	0.0000	0.0000	0.0000	0.0000	0.0000	0.1882	0.0000	2.0224
hsa-mir-1256	0.0000	0.0000	0.0000	0.0000	0.0000	0.0000	0.0000	0.0000	0.0000	0.0000	0.0000	0.0000	0.0000	0.0000	0.0000	0.0000	0.0000	0.0000	0.0000	0.0000	0.0000	0.0000	0.0000	0.0000	0.0000	0.0000	0.0000	0.0000	0.0000	0.0000	0.0000	0.0000	0.0000	0.0000	0.0000	0.0000	0.0000	0.0000	0.0000	0.0000	0.0000	0.0000	0.0000	0.0000	0.0000	0.0000	0.3546	0.0000	0.0000
hsa-mir-1257	0.0000	0.0000	0.0000	0.0000	0.0000	0.0000	0.0000	0.0000	0.0000	0.0000	0.0000	0.0000	0.0000	0.0000	0.0000	0.0000	0.0000	0.0000	0.0000	0.0000	0.0000	0.0000	0.0000	0.0000	0.0000	0.0000	0.0000	0.0000	0.0000	0.0000	0.0000	0.0000	0.0000	0.0000	0.0000	0.0000	0.0000	0.0000	0.0000	0.0000	0.0000	0.0000	0.0000	0.0000	0.0000	0.0000	0.0000	0.0000	0.0000
hsa-mir-1254	5.0457	3.0285	5.5025	1.5021	2.5660	1.5793	3.8237	4.1168	5.8035	3.7821	5.5545	3.0529	3.6447	3.9443	4.8113	3.8408	2.5013	3.7333	4.4833	4.1167	1.1906	2.8755	2.1487	2.4164	3.8957	3.3063	3.1115	3.4814	3.3161	1.4007	2.7328	2.4741	2.8592	3.9806	2.6669	5.2372	3.9762	3.6116	4.3717	1.9461	4.7426	2.2786	1.3581	3.1428	4.3402	3.9333	3.0189	4.0456	4.4879
hsa-mir-1252	0.0000	0.0000	0.0000	0.0000	0.0000	0.0000	0.0000	0.0000	0.0000	0.0000	0.0000	0.0000	0.0000	0.0000	0.0000	0.0000	0.0000	0.0000	0.0000	0.0000	0.0000	0.0000	0.0000	0.0000	0.0000	0.0000	0.0000	0.0000	0.0000	0.0000	0.0000	0.0000	0.0000	0.0000	0.0000	0.0000	0.0000	0.0000	0.0000	0.0000	0.0000	0.0000	0.0000	0.0000	0.0000	0.0000	0.0000	0.0000	0.0000
hsa-mir-1253	0.0000	0.0000	0.0000	0.0000	0.0000	0.0000	0.0000	0.0000	0.0000	0.0000	0.0000	0.0000	0.0000	0.0000	0.0000	0.0000	0.0000	0.0000	0.0000	0.0000	0.0000	0.0000	0.0000	0.0000	0.0000	0.0000	0.0000	0.0000	0.0000	0.0000	0.0000	0.0000	0.0000	0.0000	0.0000	0.0000	0.0000	0.0000	0.0000	0.0000	0.4522	0.0000	0.0000	0.0000	0.0000	0.0000	0.0000	0.0000	0.0000
hsa-mir-1250	0.0000	0.0000	0.0000	0.3845	0.0000	0.7336	0.0000	0.0000	0.0000	0.0000	1.9321	0.0000	0.0000	0.0000	0.6982	0.0000	0.0000	0.0000	0.5221	0.0000	0.0000	0.0000	0.0000	0.4989	0.0000	0.0000	1.0137	0.0000	1.7610	0.0000	0.0000	0.0000	1.5059	0.0000	0.0000	1.2087	1.2264	0.0000	0.0000	0.0000	0.0000	0.2947	0.0000	0.0000	0.0000	0.4708	0.8765	0.7273	0.0000
hsa-mir-1251	2.6173	0.0000	0.0000	2.7000	3.5825	2.2157	0.0000	0.3755	7.5223	0.0000	3.7732	3.6769	1.6286	1.4219	0.6982	2.2916	2.2883	1.7655	2.0188	1.9658	0.5387	1.4278	0.4663	2.6240	0.0000	1.7533	0.7110	0.0000	2.5307	0.8640	1.9350	0.0000	4.4335	4.8879	0.0000	3.9472	0.9209	0.0000	0.9804	0.0000	0.0000	2.7848	1.3581	3.0699	2.2782	5.8317	2.8893	4.3993	4.3859
hsa-mir-568	0.0000	0.0000	0.0000	0.0000	0.0000	0.0000	0.0000	0.0000	0.0000	0.0000	0.0000	0.0000	0.0000	0.0000	0.0000	0.0000	0.0000	0.0000	0.0000	0.0000	0.0000	0.0000	0.0000	0.0000	0.0000	0.0000	0.0000	0.0000	0.0000	0.0000	0.0000	0.0000	0.0000	0.0000	0.0000	0.0000	0.0000	0.0000	0.0000	0.0000	0.0000	0.0000	0.0000	0.0000	0.0000	0.0000	0.0000	0.0000	0.0000
hsa-mir-99a	9.8850	10.2356	11.6677	9.1394	10.2406	9.2034	7.8364	8.6045	10.1595	8.3847	9.4759	8.6923	9.3534	10.0924	9.4436	8.5820	9.6684	10.7391	6.1406	10.6378	8.3170	8.2378	10.2383	8.6331	11.6152	9.3208	9.2727	9.0730	8.4431	8.9730	9.2549	8.9005	8.5922	10.6072	8.4579	8.6567	8.4131	7.9705	10.0252	11.4079	8.3956	8.6176	9.6846	10.8059	7.0714	9.1036	10.0373	9.5086	8.8322
hsa-mir-1258	0.0000	0.0000	0.3308	0.3845	1.7100	0.0000	0.0000	0.0000	0.0000	0.8263	1.2679	0.0000	1.0329	0.2140	0.9514	1.0181	0.8294	3.5969	0.0000	2.9144	0.3805	1.1812	0.2519	0.4989	0.0000	1.1281	0.0000	0.0000	0.0000	0.4958	0.0000	0.0000	0.4521	0.0000	0.0000	0.0000	1.6929	1.1908	0.9804	0.0000	0.2438	0.0000	0.6052	0.0000	0.0000	1.1095	0.5038	1.3389	0.0000
hsa-mir-125b-1	10.6948	12.2826	12.2940	12.4535	11.0650	13.1977	11.2595	11.1396	10.8751	11.0468	12.1424	12.2856	11.6939	11.7837	11.3876	11.2648	12.2104	12.0735	9.7022	12.0771	8.5932	11.4889	12.4295	10.1243	13.3474	10.8192	11.7861	10.5693	10.1959	9.6611	12.4098	10.3217	12.3911	12.7785	10.7299	10.8876	11.4675	10.7779	11.7414	12.3159	10.9523	10.5238	12.2369	12.5851	9.7217	12.6505	10.7429	12.0860	11.5824
hsa-mir-125b-2	7.9503	7.8434	8.9989	8.1613	8.2864	7.2677	5.5114	6.8020	7.3712	5.6242	5.4027	6.8936	7.0342	6.9020	7.5089	7.4771	6.1949	8.1972	3.5464	8.0933	3.4034	6.0087	8.1716	7.1716	9.1041	5.8108	7.4407	6.3390	6.9478	7.9700	7.6066	4.8999	6.3040	8.3429	5.8761	6.3397	5.6604	6.0395	7.7453	8.7079	7.0411	6.0351	7.0818	7.9347	6.0121	7.3113	7.5241	7.6923	5.5990
hsa-mir-489	0.0000	0.0000	0.0000	0.0000	0.0000	1.4097	0.4016	0.3755	0.0000	0.0000	0.0000	0.0000	0.0000	0.0000	0.0000	0.0000	0.0000	0.0000	0.0000	0.0000	0.1049	0.5085	0.0000	0.0000	0.0000	0.0000	0.0000	0.0000	0.0000	0.0000	0.0000	0.0000	0.0000	0.0000	0.0000	0.0000	0.0000	0.0000	0.0000	0.8922	0.4522	0.0000	0.0000	0.0000	0.0000	0.0000	0.0000	0.0000	0.0000
hsa-mir-488	0.1288	0.0000	0.3308	0.0000	0.0000	0.0000	0.0000	0.0000	0.0000	0.0000	0.0000	0.0000	0.0000	0.3102	0.0000	0.0000	0.0000	1.1375	0.0000	0.0000	0.0000	0.0000	0.0000	0.0000	0.3247	0.0000	0.0000	0.0000	0.0000	0.0000	0.0000	0.0000	0.0000	0.0000	0.0000	0.0000	0.0000	0.0000	0.0000	0.0000	1.5063	0.2947	0.0000	0.9032	0.0000	0.0000	0.5038	0.0000	0.0000
hsa-mir-486	6.7798	12.0588	9.1745	9.7501	8.0798	9.9369	7.3636	9.4131	10.5670	10.1870	7.1042	8.2300	7.8285	6.5211	8.2442	8.4638	7.8173	10.1659	8.2347	10.1820	5.9497	6.7817	7.4178	6.8716	6.9652	7.4682	9.7621	7.7118	8.8201	8.6423	13.0670	6.2938	9.9990	8.4140	7.8364	11.5137	11.4296	9.2886	8.5567	7.3265	9.1351	10.4241	9.8887	8.4475	7.3521	10.0497	7.6495	9.8931	11.1032
hsa-mir-485	1.6109	7.2672	5.6431	6.0523	3.5825	5.3725	6.6042	6.1589	5.3439	6.5512	5.0200	6.1071	5.7076	4.1138	5.9971	5.6906	5.3443	3.7655	4.2553	3.2258	2.9616	6.4038	5.9861	4.5808	4.9794	5.4685	9.5426	3.7681	3.9940	2.4622	7.0932	4.5717	5.1975	5.5585	5.8268	5.5912	6.3704	5.8114	6.2919	4.2677	1.6821	4.8851	5.8790	7.2966	4.9318	6.1148	5.6370	4.8010	1.3399
hsa-mir-484	7.3571	7.1218	8.9909	7.1290	6.9766	7.9650	8.4860	8.2376	9.4891	8.6240	10.2493	9.2754	8.0478	7.1552	7.7067	8.6927	7.7564	7.8105	8.1342	7.8673	3.6136	8.6282	6.4150	6.4522	9.0835	7.8182	10.3425	7.9120	8.9425	8.3053	8.0319	8.4649	8.3807	7.8182	8.5637	10.9626	8.3612	7.7367	8.4514	8.7439	8.0376	7.9208	8.0511	7.7013	8.4935	7.9540	7.7360	7.5414	10.2028
hsa-mir-483	3.3568	3.3781	3.0832	3.1605	2.8946	10.9450	6.5310	8.7300	5.3971	8.3813	10.7853	11.4771	9.1047	4.2534	2.4215	11.4034	4.2381	2.2928	13.7259	1.8250	9.2574	7.6861	6.1069	5.9861	2.3332	14.4719	13.2669	13.3716	4.2867	1.9525	8.2923	2.8227	1.6817	6.6760	1.9321	6.3161	10.5220	9.3330	9.2043	3.1682	2.7846	2.2786	5.5343	4.6894	9.0599	2.5889	10.6432	3.6279	8.7576
hsa-mir-3128	0.0000	0.0000	0.0000	0.0000	0.0000	0.0000	0.0000	0.0000	0.0000	0.0000	0.0000	0.0000	0.0000	0.0000	0.0000	0.0000	0.0000	0.0000	0.0000	0.0000	0.0000	0.0000	0.0000	0.0000	0.0000	0.0000	0.0000	0.0000	0.0000	0.0000	0.0000	0.0000	0.0000	0.0000	0.0000	0.0000	0.0000	0.0000	0.0000	0.0000	0.0000	0.0000	0.0000	0.0000	0.0000	0.0000	0.0000	0.0000	0.0000
hsa-mir-3129	0.0000	0.0000	0.3308	0.0000	0.8133	0.0000	0.0000	0.9198	0.0000	1.7309	0.5552	1.0860	0.7633	0.2140	0.0000	0.2691	1.3527	0.0000	0.5221	0.0000	0.3805	0.0000	0.4663	0.8690	0.3247	0.6716	0.0000	0.7667	1.1340	0.8640	3.0925	1.3327	0.0000	0.0000	0.0000	0.0000	0.0000	0.4013	0.7905	0.6514	0.2438	0.5392	2.2167	0.9032	0.0000	0.0000	0.0000	0.0000	0.0000
hsa-mir-509-2	3.0174	10.5080	3.5638	2.0195	1.5326	3.6551	2.5396	1.3140	4.8291	3.1887	4.7195	0.6429	2.4681	6.0775	5.2135	4.9027	3.6616	5.2555	3.7933	5.5136	1.0920	10.0515	2.0852	2.1737	7.0054	1.9870	6.9369	6.8406	5.6941	1.4007	2.5125	7.5647	3.3505	2.4595	11.3111	5.9383	0.5327	8.0958	9.4539	4.3707	1.9801	2.2096	3.5783	12.4359	2.6169	9.9490	2.0233	8.3695	3.8857
hsa-mir-509-3	3.1748	10.9228	3.9238	2.1243	1.5326	4.0509	2.2784	1.9901	5.0442	3.3062	5.0612	1.9287	3.2279	6.4608	5.4372	4.7239	3.4726	5.3540	3.9642	5.5917	1.1421	10.3301	2.3238	1.5156	7.0307	3.3063	7.0242	7.2190	5.7592	1.4007	0.9570	8.0513	3.2975	2.3271	11.5536	6.2179	0.9209	8.3395	10.0076	4.4482	2.3879	2.1371	4.0102	12.5423	2.7605	10.0849	2.1645	8.4831	3.7280
hsa-mir-509-1	3.1294	10.5844	3.4995	2.3135	1.8680	3.4517	2.0737	2.1913	5.6803	3.7410	5.1208	1.0860	2.3742	6.0724	5.1767	4.8626	3.3679	5.4363	3.5193	5.5364	1.7063	10.0137	2.3778	2.4164	6.8436	2.6635	6.8787	6.8273	5.4200	1.1572	2.2525	7.8570	2.7049	2.2802	11.3213	5.7752	1.2264	8.1891	9.4821	4.3098	2.1691	2.4677	3.9138	12.4096	1.5487	9.8957	2.1645	8.2841	4.2762
hsa-mir-3122	0.0000	0.0000	0.0000	0.0000	0.0000	0.0000	0.0000	0.0000	0.0000	0.0000	0.0000	0.0000	0.0000	0.0000	0.0000	0.0000	0.0000	0.0000	0.0000	0.0000	0.0000	0.0000	0.0000	0.0000	0.0000	0.0000	0.0000	0.0000	0.0000	0.0000	0.0000	0.0000	0.0000	0.0000	0.0000	0.0000	0.0000	0.0000	0.0000	0.0000	0.0000	0.0000	0.0000	0.0000	0.0000	0.0000	0.0000	0.0000	0.0000
hsa-mir-3123	0.0000	0.0000	0.0000	0.0000	0.0000	0.0000	0.0000	0.0000	0.0000	0.0000	0.0000	0.0000	0.0000	0.0000	0.0000	0.0000	0.0000	0.0000	0.0000	0.0000	0.0000	0.0000	0.0000	0.0000	0.0000	0.0000	0.0000	0.0000	0.0000	0.0000	0.0000	0.0000	0.0000	0.0000	0.0000	0.0000	0.0000	0.0000	0.0000	0.0000	0.0000	0.0000	0.0000	0.0000	0.0000	0.0000	0.0000	0.0000	0.0000
hsa-mir-3120	0.0000	0.0000	0.0000	0.0000	0.0000	0.4129	0.0000	0.0000	0.0000	0.4715	0.0000	0.0000	0.0000	0.0000	0.0000	0.0000	0.0000	0.0000	0.0000	0.0000	0.1049	0.0000	0.0000	0.0000	0.0000	0.6716	0.3274	0.0000	0.0000	0.0000	0.0000	0.0000	0.0000	0.2150	0.0000	0.0000	0.9209	0.0000	0.3141	0.0000	0.0000	0.0000	0.0000	0.0000	0.0000	0.0000	0.0000	0.0000	0.0000
hsa-mir-3121	0.0000	0.0000	0.0000	0.0000	0.0000	0.0000	0.0000	0.0000	0.0000	0.0000	0.0000	0.0000	0.0000	0.1110	0.0000	0.0000	0.0000	0.0000	0.0000	0.0000	0.1049	0.0000	0.0000	0.0000	0.0000	0.0000	0.0000	0.0000	0.0000	0.0000	0.0000	0.0000	0.0000	0.0000	0.0000	0.0000	0.0000	0.0000	0.0000	0.0000	0.0000	0.2947	0.0000	0.0000	0.0000	0.0000	0.0000	0.0000	0.0000
hsa-mir-3126	0.1288	0.0000	0.8264	0.3845	0.0000	1.2175	0.4016	0.0000	0.0000	0.0000	0.0000	0.0000	0.4316	0.1110	0.0000	0.0000	0.0000	0.0000	0.2846	0.0000	0.1049	0.0000	0.0000	0.0000	0.3247	0.0000	0.3274	0.0000	0.0000	0.0000	0.0000	0.0000	0.0000	0.2150	0.0000	0.0000	0.0000	0.0000	0.0000	0.0000	0.7960	0.0000	0.0000	0.0000	0.0000	0.0000	0.7627	0.7273	0.0000
hsa-mir-3127	3.2333	3.9373	5.5823	5.4616	4.6353	4.1883	4.8542	7.7120	5.4978	6.0262	5.8292	4.3681	5.8540	4.6011	6.0857	6.6910	3.6616	5.7333	5.7309	5.7559	6.0302	5.8800	3.4740	3.8508	6.1838	7.1746	6.5930	6.3201	4.9480	4.5067	5.9801	6.3486	5.2543	3.5169	4.4302	2.9177	6.3626	6.1544	5.5159	5.9084	6.4515	5.2540	4.7013	5.2801	5.9977	5.7921	5.4005	5.8695	5.7707
hsa-mir-3124	0.3563	0.5336	0.0000	1.1517	0.8133	0.0000	1.3812	0.9198	0.0000	0.0000	1.2679	0.0000	0.0000	0.2140	0.3909	0.0000	0.8294	1.3219	0.0000	0.7879	0.0000	1.1812	1.1008	0.6958	1.0070	0.0000	0.5941	0.0000	0.6757	0.8640	0.9570	0.0000	1.0731	0.5677	1.0885	0.0000	0.5327	0.0000	0.7905	0.0000	0.6344	1.0928	0.0000	0.5212	0.0000	0.0000	0.3546	1.0652	0.0000
hsa-mir-3125	0.4579	0.0000	0.5998	0.3845	0.0000	0.0000	0.0000	0.0000	0.0000	0.0000	0.0000	0.0000	0.0000	0.0000	0.0000	0.4958	0.0000	0.0000	0.7261	0.4471	0.2027	0.0000	0.2519	0.4989	0.0000	0.0000	0.0000	0.0000	0.0000	0.0000	0.0000	0.0000	0.0000	0.8509	0.0000	0.0000	0.0000	0.0000	0.0000	1.0985	0.0000	0.0000	0.0000	0.9032	0.0000	0.0000	0.0000	0.2851	0.0000
hsa-mir-520a	0.0000	0.0000	0.0000	0.3845	0.4632	0.0000	0.0000	0.0000	1.3355	0.0000	0.0000	0.6429	2.7924	0.0000	0.0000	0.0000	0.0000	0.6781	0.2846	0.4471	0.2943	4.2608	0.0000	0.2709	0.0000	0.0000	0.3274	0.0000	0.0000	1.4007	3.5051	0.0000	0.0000	0.0000	0.0000	0.0000	1.6929	4.9156	0.0000	0.3621	2.2826	0.0000	0.0000	0.5212	0.0000	0.0000	0.3546	0.7273	0.0000
hsa-mir-520c	0.0000	0.0000	0.0000	0.0000	0.0000	0.0000	0.0000	0.0000	0.0000	0.0000	0.0000	0.0000	0.0000	0.0000	0.0000	0.0000	0.0000	0.0000	0.0000	0.0000	0.0000	0.5085	0.0000	0.0000	0.0000	0.0000	0.0000	0.0000	0.0000	0.0000	0.0000	0.0000	0.0000	0.0000	0.0000	0.0000	0.0000	0.7149	0.0000	0.0000	0.0000	0.0000	0.0000	0.0000	0.0000	0.0000	0.0000	0.0000	0.0000
hsa-mir-520b	0.1288	0.0000	0.0000	0.0000	0.0000	0.0000	0.0000	0.0000	1.3355	0.4715	0.0000	0.0000	0.4316	0.0000	0.0000	0.0000	0.0000	0.3785	0.5221	0.4471	0.1049	1.9848	0.0000	0.4989	1.1777	1.1281	0.0000	0.0000	0.0000	2.0978	2.9239	0.0000	0.0000	0.0000	1.4275	1.8571	0.5327	3.4934	0.0000	0.6514	1.0735	0.0000	0.0000	0.0000	0.0000	0.8252	0.0000	0.9061	0.0000
hsa-mir-520e	0.0000	0.0000	0.0000	0.0000	0.0000	0.0000	0.0000	0.0000	0.0000	0.0000	0.0000	0.0000	0.0000	0.0000	0.0000	0.0000	0.0000	0.0000	0.0000	0.0000	0.0000	0.0000	0.0000	0.0000	0.0000	0.0000	0.0000	0.0000	0.0000	0.0000	0.0000	0.0000	0.0000	0.0000	0.0000	0.0000	0.0000	0.0000	0.0000	0.0000	0.2438	0.0000	0.0000	0.0000	0.0000	0.0000	0.1882	0.0000	0.0000
hsa-mir-520d	0.0000	0.0000	0.0000	0.3845	0.0000	0.0000	0.0000	0.0000	0.0000	0.0000	0.0000	0.0000	0.7633	0.0000	0.0000	0.0000	0.0000	0.0000	0.0000	0.0000	0.0000	1.6382	0.0000	0.0000	0.0000	0.0000	0.0000	0.0000	0.0000	0.0000	1.5273	0.0000	0.0000	0.0000	0.0000	0.0000	0.0000	3.6116	0.0000	0.0000	0.9414	0.0000	0.0000	0.0000	0.0000	0.0000	0.3546	0.5231	0.0000
hsa-mir-520g	0.0000	0.0000	0.0000	0.0000	0.0000	0.0000	0.0000	0.0000	1.3355	0.0000	0.0000	0.0000	0.7633	0.0000	0.0000	0.0000	0.0000	0.0000	0.0000	0.0000	0.2027	1.6382	0.0000	0.0000	0.0000	0.0000	0.0000	0.0000	0.0000	0.0000	1.9350	0.0000	0.0000	0.0000	0.0000	0.0000	0.0000	2.8264	0.0000	0.0000	0.9414	0.0000	0.0000	0.0000	0.0000	0.0000	0.0000	0.0000	0.0000
hsa-mir-125a	11.7462	12.5075	11.9049	12.8109	10.8344	13.0084	13.1871	11.6925	11.6639	12.0103	12.2662	12.1909	12.4514	12.7027	12.6303	12.1137	13.2382	12.4889	11.5198	12.5270	10.6105	11.2298	12.3543	11.3939	12.4500	12.5374	11.7418	12.0062	11.6638	12.4466	11.9831	11.1657	11.9463	11.5096	11.5112	11.6281	11.6584	12.1774	12.6346	12.5632	11.8124	11.7873	12.6393	12.6352	12.7178	12.6401	11.6548	11.1841	12.7031
hsa-mir-520h	0.0000	0.0000	0.0000	0.0000	0.0000	0.0000	0.0000	0.0000	0.0000	0.4715	0.0000	0.0000	0.4316	0.0000	0.0000	0.0000	0.0000	0.0000	0.0000	0.0000	0.0000	1.1812	0.0000	0.0000	0.0000	0.0000	0.0000	0.0000	0.0000	0.0000	0.0000	0.0000	0.0000	0.0000	0.0000	0.0000	0.0000	1.6981	0.0000	0.0000	0.6344	0.0000	0.0000	0.0000	0.0000	0.0000	0.0000	0.0000	0.0000
hsa-mir-548l	0.0000	0.0000	0.3308	0.0000	0.0000	0.0000	0.0000	0.0000	1.3355	0.0000	0.0000	0.0000	0.0000	0.1110	0.0000	0.0000	0.0000	0.0000	0.0000	0.0000	0.0000	0.0000	0.0000	0.0000	0.0000	0.0000	0.3274	0.0000	0.6757	0.0000	0.0000	0.0000	0.0000	0.0000	0.0000	0.0000	0.0000	0.4013	0.0000	0.0000	0.2438	0.0000	0.0000	0.0000	0.0000	0.0000	0.0000	0.0000	0.0000
hsa-mir-198	0.0000	0.0000	0.0000	0.0000	0.0000	0.7336	0.0000	0.0000	0.0000	0.0000	0.0000	0.0000	0.0000	0.0000	0.0000	0.0000	0.0000	0.0000	0.0000	0.0000	0.0000	0.0000	0.0000	0.0000	0.0000	0.0000	0.0000	0.0000	0.0000	0.0000	0.0000	0.0000	0.0000	0.0000	0.0000	0.0000	0.0000	0.0000	0.0000	0.0000	0.0000	0.0000	0.0000	0.0000	0.0000	0.0000	0.0000	0.0000	0.0000
hsa-mir-195	5.9817	4.5469	4.7703	4.5977	3.7542	3.4517	4.3404	4.3237	4.7496	3.4661	5.3033	2.7256	4.1768	4.3069	5.1390	3.5937	3.9784	4.1779	2.2347	4.0231	4.3918	3.7737	3.9182	3.4208	3.2220	3.3063	2.2694	2.3807	2.5307	4.1212	4.3092	0.0000	5.0769	4.9112	3.6812	2.9177	4.0166	2.8902	3.6075	4.6254	1.1944	3.9753	3.6399	4.4230	3.3198	4.0044	2.4848	3.2177	5.3510
hsa-mir-618	0.0000	0.5336	0.3308	0.0000	0.0000	0.0000	0.4016	0.0000	0.0000	1.1108	0.0000	0.0000	0.4316	0.0000	0.6982	0.6917	0.0000	0.3785	0.2846	0.0000	0.0000	0.8837	0.0000	0.0000	0.0000	0.0000	1.4768	0.4337	0.6757	0.8640	0.0000	0.0000	0.7958	0.5677	0.0000	0.0000	0.0000	1.6981	0.9804	0.6514	0.2438	0.0000	0.0000	0.9032	0.0000	0.0000	0.0000	0.0000	1.3399
hsa-mir-197	9.3177	12.3963	12.5097	11.7936	12.7161	11.6485	12.2831	12.0056	13.1663	13.4331	12.6434	12.8027	12.6856	11.2802	11.9080	13.2959	12.8524	12.1754	12.0510	12.0701	10.5775	12.7232	10.4573	10.4334	11.1459	12.6741	12.9399	13.0623	12.7957	12.0905	13.5628	12.4085	11.3630	10.3852	11.8979	14.6544	11.8616	12.5603	12.6987	13.2988	13.0233	12.0064	12.4257	12.4358	13.9302	12.8849	11.9179	11.7857	12.5994
hsa-mir-191	10.8684	9.6459	9.5938	9.4943	11.0178	9.5059	9.8050	10.3211	11.7703	10.3213	11.0722	11.0604	11.4696	10.6731	10.0296	10.1136	11.3984	10.5252	9.5764	10.5670	9.9787	10.9005	8.8646	9.8271	11.0890	11.8296	9.9258	11.5535	9.7167	10.2125	9.9558	11.0823	9.7168	10.3779	8.0353	9.2760	10.7761	9.2374	9.2700	11.3743	10.4948	11.7755	9.4649	11.6546	8.1726	9.4031	9.9129	11.5558	10.8753
hsa-mir-190	0.0000	0.9222	0.5998	0.3845	0.4632	0.0000	0.0000	0.0000	1.3355	0.4715	1.2679	2.1272	0.0000	0.4004	0.0000	0.0000	0.0000	0.0000	0.0000	0.0000	0.2027	0.8837	0.8182	0.8690	0.8134	0.0000	0.0000	0.0000	0.6757	1.1572	0.0000	0.0000	0.0000	0.2150	1.8215	1.2087	0.0000	0.7149	0.7905	2.6173	0.4522	1.2385	0.0000	1.4544	0.0000	0.8252	0.5038	1.0652	0.0000
hsa-mir-192	6.7908	4.2403	7.2434	6.0523	7.4803	4.5967	5.1433	5.3725	8.2123	5.2226	8.0124	6.1419	6.8149	6.9981	7.1622	5.5462	5.9809	6.8417	6.1628	6.8141	6.7126	6.1866	4.5786	6.7384	7.4836	7.3368	4.1024	5.6566	6.6113	6.0576	5.1629	4.9715	5.9040	7.5965	6.4962	6.6153	5.6981	4.0904	5.2283	8.2385	3.2981	6.9091	8.1230	7.4516	4.7716	3.6962	5.9053	7.0925	8.0297
hsa-mir-548d-2	0.1288	0.0000	0.0000	0.0000	0.0000	0.0000	0.0000	0.0000	0.0000	0.4715	0.5552	0.0000	0.0000	0.0000	0.0000	0.2691	0.0000	0.0000	0.0000	0.0000	0.0000	0.0000	0.0000	0.0000	0.0000	0.6716	0.0000	0.4337	0.0000	0.0000	0.0000	0.0000	0.0000	0.0000	0.0000	0.0000	0.0000	0.0000	0.0000	0.0000	0.0000	0.0000	0.0000	0.0000	0.0000	0.0000	0.0000	0.0000	0.0000
hsa-mir-449a	0.0000	2.1953	0.0000	0.0000	0.0000	0.4129	1.1915	1.7562	0.0000	0.4715	5.9436	1.4245	0.0000	3.3945	4.0498	1.2841	0.0000	0.9260	4.8425	1.0634	2.6335	1.8219	0.0000	1.4074	1.4684	3.3063	1.1851	3.5260	0.0000	0.0000	0.9570	0.0000	0.0000	1.2907	0.6445	2.3028	0.0000	1.6981	0.0000	1.0985	0.0000	0.9308	2.5086	1.2050	0.0000	0.0000	0.0000	1.7670	2.0224
hsa-mir-93	13.4439	12.6851	13.8666	13.0568	12.2171	11.9266	13.3954	13.3998	12.9478	12.5242	12.3067	11.5227	13.5280	12.9324	13.7492	12.6990	11.9798	13.3052	12.2351	13.4447	12.8693	13.6783	11.5808	12.0241	13.6192	12.8037	14.1301	11.8150	11.9570	11.5447	11.7471	10.8361	11.9671	12.8615	11.0009	12.0787	11.9460	12.9034	12.7279	13.3277	12.8206	13.7359	11.1049	13.0725	11.5136	12.6634	12.9546	12.7908	13.2583
hsa-mir-3664	0.0000	0.0000	0.0000	0.0000	0.0000	0.0000	0.0000	0.3755	1.3355	0.0000	0.0000	0.0000	0.0000	0.0000	0.0000	0.0000	0.0000	0.0000	0.0000	0.0000	0.1049	0.5085	0.0000	0.0000	0.0000	0.0000	0.0000	0.4337	0.0000	0.0000	0.0000	0.0000	0.0000	0.0000	0.8835	0.0000	0.0000	0.0000	0.0000	0.0000	0.0000	0.0000	0.0000	0.0000	1.5487	0.0000	0.0000	0.0000	0.0000
hsa-mir-942	3.0174	3.4389	4.0186	2.3135	3.1620	0.7336	2.0737	3.4734	4.9760	2.8450	2.3852	2.5976	4.1768	4.0733	3.1846	3.5182	4.1774	2.4594	1.5667	2.4221	3.4639	2.1311	2.5754	2.1737	2.5352	3.8117	2.6076	2.0552	3.0300	3.3828	1.9350	2.0135	3.6753	1.5502	2.2207	0.0000	3.0261	3.2231	1.5587	5.3954	2.4859	2.9630	1.6251	1.6670	2.6169	2.9184	3.0189	2.7865	5.0512
hsa-mir-708	2.7830	2.4528	4.3818	4.8477	2.1399	4.6357	4.0915	4.9691	5.3439	5.4941	6.3693	5.0197	7.8743	4.1467	3.9370	3.0315	5.5497	4.1293	4.4549	3.5280	1.9790	5.0677	5.3052	4.2301	6.4359	4.4429	3.6975	3.1234	5.0555	1.1572	4.9598	2.4741	6.2562	6.1382	3.7432	5.5514	4.3044	1.8341	4.4857	2.8634	1.9112	5.5615	3.6990	3.2122	2.4575	4.3153	3.5172	4.1018	4.9114
hsa-mir-381	1.2635	4.4615	4.1290	3.8211	1.5326	4.2143	3.7221	4.3021	3.5442	5.2521	2.6236	4.2874	4.6473	4.7414	4.6948	3.7775	1.3527	1.8875	3.3751	1.6689	2.3215	4.6730	4.8412	3.4484	3.5674	2.3645	5.6523	2.6461	3.3161	2.3507	4.8225	2.8227	4.0405	4.1338	4.1617	3.3476	4.2714	1.8341	4.7692	2.7456	1.9801	3.6240	4.4145	6.4090	2.6169	4.4740	4.4619	4.5142	2.4838
hsa-mir-4292	0.0000	0.0000	0.0000	0.0000	0.0000	0.0000	0.0000	0.0000	0.0000	0.0000	0.0000	0.0000	0.0000	0.0000	0.0000	0.0000	0.0000	0.0000	0.0000	0.0000	0.0000	0.0000	0.0000	0.0000	0.0000	0.0000	0.0000	0.0000	0.0000	0.0000	0.0000	0.0000	0.0000	0.0000	0.0000	0.0000	0.0000	0.0000	0.0000	0.0000	0.0000	0.0000	0.0000	0.0000	0.0000	0.0000	0.0000	0.0000	0.0000
hsa-mir-200b	10.6313	11.6057	9.8820	8.8742	10.2357	7.8619	10.1287	10.4499	9.3068	9.7630	10.4706	9.8508	10.7775	10.0763	11.1215	9.0438	8.4948	9.3957	10.0208	9.3399	11.1981	10.0957	10.7175	11.0994	10.5796	10.4917	11.0724	10.0263	9.7381	10.1446	9.1488	10.2407	9.3657	9.6911	10.2874	8.7164	9.3471	10.0013	11.2551	9.6167	9.6526	11.3870	9.0484	9.2240	6.7912	9.3690	9.3374	9.1269	10.4151
hsa-mir-135a-2	6.3203	3.8945	0.3308	5.3472	4.0129	3.8989	2.3709	0.9198	2.4779	0.0000	2.8282	2.3016	3.5187	3.3386	2.2433	1.1572	2.5013	3.2780	0.9047	3.6582	2.2773	1.9848	3.8242	4.6055	1.5943	0.0000	1.9269	0.0000	3.1318	2.4622	2.5125	0.0000	5.4122	7.6518	0.0000	1.2087	0.9209	0.0000	2.6670	0.6514	0.0000	3.5973	2.2167	3.2122	0.7153	5.5521	1.1724	3.7500	4.2762
hsa-mir-135a-1	4.1918	0.9222	0.3308	1.7839	2.0103	4.4513	0.4016	2.5978	1.3355	0.0000	3.2401	1.0860	0.4316	3.6639	1.8032	3.4386	1.3527	2.5360	2.7839	2.6891	0.8717	2.6990	5.1511	1.8819	1.4684	0.0000	2.9544	0.4337	4.1956	0.8640	3.2436	0.0000	1.9796	5.0081	2.9558	1.2087	0.5327	1.9583	1.6732	0.3621	6.6203	6.7931	1.3581	4.5887	1.8348	2.9902	0.5038	2.8315	3.1138
hsa-mir-200a	9.2714	10.2705	9.1446	8.3089	9.9120	7.4673	9.0107	10.3470	9.5372	9.6377	9.9662	10.0588	9.9364	9.0230	10.1683	9.1811	7.9726	8.8417	9.2500	8.7507	8.8081	10.3694	9.9079	9.7972	9.5498	11.1607	10.9937	9.9475	10.4652	10.7148	9.3578	9.5934	9.3713	8.3621	10.0097	9.6596	9.4902	9.9541	10.5279	9.6162	10.3023	10.7947	8.8863	9.4713	5.8288	9.0625	9.2233	9.6420	10.9078
hsa-mir-410	1.0845	5.2701	4.4683	3.2558	3.0345	4.3611	4.4291	4.8699	2.8267	4.5734	3.5601	4.5519	3.8330	4.6798	4.8585	4.5454	2.2883	2.5360	4.2387	2.3208	1.9790	4.1958	5.3396	4.4505	4.1425	3.5449	9.1708	2.5630	3.2269	1.9525	5.0445	2.0135	3.7561	5.3181	2.8471	3.6783	3.5508	3.6116	5.1514	2.9189	1.1944	4.2230	3.5139	4.8504	3.4943	4.8277	5.0218	4.7666	0.0000
hsa-mir-411	0.2470	0.0000	2.1213	0.0000	0.0000	0.0000	1.1915	1.6233	2.4779	2.4954	0.5552	1.6985	0.4316	1.6595	0.6982	1.4008	0.0000	0.0000	1.0636	0.4471	0.6813	1.4278	2.5754	1.2905	0.8134	0.0000	3.1326	0.0000	1.7610	0.0000	3.0925	2.0135	1.3057	1.5502	0.8835	0.0000	1.6929	0.0000	0.7905	0.0000	0.7960	1.6037	1.3581	3.2122	0.0000	0.4708	1.5610	0.5231	0.0000
hsa-mir-3677	0.8800	0.0000	1.3485	0.3845	2.3687	0.9957	0.7154	2.6669	4.0212	1.5523	2.2494	2.1272	1.0329	1.4219	1.5197	2.2299	1.3527	0.9260	2.0188	0.0000	0.3805	1.1812	0.6529	0.6958	0.5897	3.0204	1.8268	1.2646	3.0300	2.0978	0.9570	3.3381	1.5059	0.9740	2.2207	2.3028	0.5327	0.7149	0.5719	1.0985	3.0641	0.2947	0.6052	0.5212	1.5487	0.4708	1.9209	2.4249	0.0000
hsa-mir-938	0.0000	0.0000	0.0000	0.0000	0.0000	0.0000	0.0000	0.0000	1.3355	0.0000	0.0000	0.0000	0.0000	0.0000	0.0000	0.0000	0.0000	0.0000	0.0000	0.0000	0.2027	0.0000	0.0000	0.0000	0.0000	0.0000	0.0000	0.0000	0.0000	0.0000	0.0000	0.0000	0.0000	0.0000	0.0000	0.0000	0.0000	0.0000	0.0000	0.0000	0.0000	0.0000	0.0000	0.0000	0.0000	0.0000	0.0000	0.0000	0.0000
hsa-mir-555	0.0000	0.0000	0.0000	0.0000	0.0000	0.0000	0.4016	0.0000	0.0000	0.0000	0.5552	0.0000	0.0000	0.0000	0.0000	0.0000	0.0000	0.0000	0.2846	0.0000	0.0000	0.0000	0.0000	0.0000	0.0000	0.0000	0.0000	0.0000	0.0000	0.0000	0.0000	0.0000	0.0000	0.0000	0.8835	0.0000	0.0000	0.0000	0.0000	0.3621	0.0000	0.5392	0.0000	0.0000	0.0000	0.0000	0.3546	0.0000	0.0000
hsa-mir-554	0.0000	0.0000	0.0000	0.0000	0.0000	0.0000	0.0000	0.0000	0.0000	0.0000	0.0000	0.0000	0.0000	0.0000	0.0000	0.0000	0.0000	0.0000	0.0000	0.0000	0.0000	0.0000	0.0000	0.0000	0.0000	0.0000	0.0000	0.0000	0.0000	0.0000	0.0000	0.0000	0.0000	0.0000	0.0000	0.0000	0.0000	0.0000	0.0000	0.0000	0.0000	0.0000	0.0000	0.0000	0.0000	0.0000	0.0000	0.0000	0.0000
hsa-mir-557	0.0000	0.0000	0.0000	0.0000	0.0000	0.0000	0.0000	0.0000	0.0000	0.0000	0.0000	0.0000	0.0000	0.0000	0.0000	0.0000	0.0000	0.0000	0.0000	0.0000	0.0000	0.0000	0.0000	0.0000	0.0000	0.0000	0.0000	0.0000	0.0000	0.0000	0.0000	0.0000	0.0000	0.0000	0.0000	0.0000	0.0000	0.0000	0.0000	0.0000	0.0000	0.0000	0.0000	0.0000	0.0000	0.0000	0.0000	0.0000	0.0000
hsa-mir-556	0.0000	0.0000	0.3308	0.0000	0.0000	0.0000	0.0000	0.0000	0.0000	0.0000	0.0000	0.0000	0.0000	0.0000	0.0000	0.0000	0.0000	0.0000	0.0000	0.0000	0.0000	0.0000	0.0000	0.0000	0.0000	0.0000	0.3274	0.0000	0.0000	0.0000	0.0000	0.0000	0.0000	0.0000	0.0000	0.0000	0.0000	0.0000	0.0000	0.0000	0.0000	0.0000	0.0000	0.0000	0.0000	0.0000	0.0000	0.0000	0.0000
hsa-mir-553	0.0000	0.0000	0.0000	0.0000	0.0000	0.0000	0.0000	0.0000	0.0000	0.0000	0.0000	0.0000	0.0000	0.0000	0.0000	0.0000	0.0000	0.0000	0.0000	0.0000	0.0000	0.0000	0.0000	0.0000	0.0000	0.0000	0.0000	0.0000	0.0000	0.0000	0.0000	0.0000	0.0000	0.0000	0.0000	0.0000	0.0000	0.0000	0.0000	0.0000	0.0000	0.5392	0.0000	0.0000	0.0000	0.0000	0.0000	0.0000	0.0000
hsa-mir-552	0.0000	0.0000	0.0000	0.3845	0.0000	0.0000	0.0000	0.0000	0.0000	0.0000	0.0000	0.0000	0.0000	0.0000	0.0000	0.0000	0.0000	0.0000	0.0000	0.0000	0.3805	0.0000	0.0000	0.0000	0.0000	0.0000	0.0000	0.7667	0.0000	0.0000	0.0000	0.0000	0.0000	0.0000	0.0000	0.0000	0.5327	0.0000	0.0000	0.0000	0.0000	0.0000	0.0000	0.0000	0.7153	0.4708	0.0000	0.0000	0.0000
hsa-mir-548j	0.0000	0.5336	0.0000	0.0000	0.0000	0.0000	0.0000	0.0000	1.3355	0.0000	0.0000	0.0000	0.4316	0.3102	0.6982	0.4958	0.0000	0.0000	0.0000	0.0000	1.3698	0.0000	0.0000	0.8690	0.0000	0.0000	0.1730	0.0000	0.0000	0.0000	0.0000	0.0000	0.0000	0.2150	0.0000	0.0000	0.0000	0.4013	0.0000	0.0000	0.0000	0.0000	0.0000	0.0000	0.0000	0.0000	0.1882	0.0000	0.0000
hsa-mir-921	0.0000	0.0000	0.0000	0.0000	0.0000	0.0000	0.0000	0.0000	0.0000	0.0000	0.0000	0.0000	0.0000	0.0000	0.0000	0.0000	0.0000	0.0000	0.0000	0.0000	0.0000	0.0000	0.0000	0.0000	0.0000	0.0000	0.0000	0.0000	0.0000	0.0000	0.0000	0.0000	0.0000	0.0000	0.0000	0.0000	0.0000	0.0000	0.0000	0.0000	0.0000	0.0000	0.0000	0.0000	0.0000	0.0000	0.0000	0.0000	0.0000
hsa-mir-642a	0.1288	3.8050	2.3573	1.3375	1.5326	0.0000	2.1797	0.9198	3.3422	3.1887	0.5552	1.4245	3.1732	0.5654	0.3909	1.1572	2.0384	0.9260	1.4564	0.4471	0.8110	1.4278	0.8182	1.5156	1.4684	3.9287	0.7110	2.7248	0.6757	1.4007	4.7232	3.7170	1.9796	0.5677	1.4275	1.2087	4.1314	2.8264	1.5587	3.2570	0.0000	1.4920	4.5166	2.0165	2.2782	4.0387	1.2590	0.7273	2.4838
hsa-mir-642b	0.0000	0.0000	0.5998	0.0000	0.0000	0.0000	0.0000	0.0000	0.0000	0.0000	0.0000	0.0000	0.0000	0.0000	0.0000	0.0000	0.0000	0.0000	0.0000	0.0000	0.0000	0.0000	0.0000	0.0000	0.0000	1.1281	0.0000	0.0000	0.0000	0.0000	0.0000	0.0000	0.0000	0.0000	0.0000	0.0000	0.0000	0.0000	0.0000	0.8922	0.0000	0.2947	0.0000	0.9032	0.0000	0.0000	0.0000	0.0000	0.0000
hsa-mir-548h-2	0.0000	0.0000	0.0000	0.0000	0.0000	0.0000	0.0000	0.0000	0.0000	0.0000	0.0000	0.0000	0.0000	0.0000	0.0000	0.0000	0.0000	0.0000	0.0000	0.0000	0.0000	0.0000	0.0000	0.0000	0.0000	0.0000	0.0000	0.0000	0.0000	0.0000	0.0000	0.0000	0.0000	0.0000	0.0000	0.0000	0.0000	0.0000	0.0000	0.0000	0.0000	0.0000	0.0000	0.0000	0.0000	0.0000	0.0000	0.0000	0.0000
hsa-mir-30a	12.2190	13.8215	13.3645	12.9349	12.7988	14.4257	13.6773	12.6493	14.1543	12.8925	12.1221	11.8121	12.0556	12.1526	12.0474	12.3527	12.8681	14.0539	11.2872	14.0960	10.7142	13.6381	12.8621	13.6866	14.3785	12.4442	12.9270	12.4873	12.1104	11.8136	13.4546	12.9943	13.1401	13.8849	11.8122	11.9532	13.6005	11.9835	12.0201	14.2010	12.2252	13.1251	15.0701	13.7639	10.2463	13.9492	12.3348	12.4453	13.4845
hsa-mir-30b	7.3992	6.4637	6.0490	5.7091	6.1810	6.6827	5.4909	5.1966	6.4817	5.7641	7.6097	6.2629	7.9019	5.7787	5.0056	5.8632	7.1059	5.9795	6.8459	6.0450	6.3646	7.3323	5.0877	6.2595	6.4937	5.4490	5.8501	6.1736	5.1796	4.6313	5.8683	4.8999	5.7046	5.3297	6.8880	6.0567	5.2163	3.0662	6.2602	6.0825	5.8225	7.8013	6.1142	7.4153	5.3041	5.9078	4.6337	4.6333	5.7297
hsa-mir-30d	15.6215	14.8157	13.6151	14.1609	14.0347	12.8114	13.9597	13.2069	13.0240	13.8669	14.5647	13.1966	14.1376	14.8202	14.6837	13.6404	13.5005	14.4355	13.4778	14.4488	13.3346	13.4958	12.7333	14.7848	15.1875	12.4210	13.0081	13.1610	13.1287	12.6860	12.3546	12.0084	12.8303	14.0926	15.1909	14.8773	12.5115	12.5021	15.3515	13.2449	13.2789	14.6815	13.0160	13.4099	14.0907	13.8743	13.0008	13.6719	13.9165
hsa-mir-30e	12.3184	12.1557	12.2949	11.6084	12.5766	11.7626	12.1430	13.4084	12.7892	12.8200	12.5919	12.3931	12.6333	13.3146	11.6596	11.9278	11.9529	12.4131	11.0443	12.2742	12.3462	13.3022	12.7442	11.9418	14.4513	12.4453	11.5561	11.5437	13.1526	12.9373	12.2124	12.4502	11.4516	11.1829	12.6477	11.2743	12.5724	11.5172	11.6444	13.0437	11.9764	12.5081	12.2053	13.0989	11.6071	11.7754	12.0412	14.1025	11.8988
hsa-mir-3674	0.0000	0.0000	0.0000	0.0000	0.0000	0.0000	0.0000	0.0000	0.0000	0.0000	0.0000	0.0000	0.0000	0.0000	0.0000	0.0000	0.0000	0.0000	0.0000	0.0000	0.0000	0.0000	0.0000	0.0000	0.0000	0.0000	0.0000	0.0000	0.0000	0.0000	0.0000	0.0000	0.0000	0.0000	0.0000	0.0000	0.0000	0.0000	0.0000	0.0000	0.0000	0.0000	0.0000	0.0000	0.0000	0.0000	0.0000	0.0000	0.0000
hsa-mir-95	0.8049	3.4389	2.3573	1.9065	1.0948	1.9936	0.7154	2.1913	0.0000	0.0000	1.9321	0.6429	1.2599	1.7308	0.6982	1.7029	0.8294	1.6322	2.2347	2.2119	3.3403	0.8837	1.7179	1.9606	0.0000	1.1281	0.0000	3.0642	1.9952	1.1572	1.9350	0.0000	1.0731	1.6273	1.9321	0.0000	2.0449	1.6981	2.4271	2.4765	0.0000	1.3708	1.8503	1.4544	2.2782	0.4708	3.0189	2.6921	0.0000
hsa-mir-3622a	4.2496	7.4628	3.9719	2.8296	3.7542	2.7297	3.1738	3.7211	0.0000	4.2607	4.0839	1.0860	4.8176	1.7308	3.2332	6.6881	2.2883	4.5909	2.5885	4.4157	2.4060	3.5316	4.9069	2.5239	3.7134	3.6163	1.6031	4.4389	6.5935	4.1876	3.0925	1.3327	5.3743	1.8365	3.1514	3.9472	2.9447	3.1727	6.0748	5.6461	5.2339	3.1588	2.6350	2.6373	6.2497	5.2642	1.1724	2.4249	7.8011
hsa-mir-3622b	1.4227	0.9222	1.0222	0.0000	0.0000	0.0000	1.6990	0.0000	0.0000	0.8263	2.3852	0.0000	0.7633	0.6413	0.0000	0.0000	0.0000	1.1375	0.0000	0.0000	0.0000	1.1812	0.4663	1.1632	0.3247	0.0000	0.3274	1.6341	2.1966	0.0000	0.0000	1.3327	2.2265	0.9740	2.5330	4.7669	0.0000	0.0000	1.6732	0.8922	0.6344	0.0000	0.0000	0.9032	1.5487	3.5133	0.9820	0.0000	0.0000
hsa-mir-3914-2	0.0000	0.0000	0.0000	0.0000	0.0000	0.0000	0.0000	0.0000	0.0000	0.0000	0.0000	0.0000	0.0000	0.0000	0.0000	0.0000	0.0000	0.0000	0.0000	0.0000	0.0000	0.0000	0.0000	0.0000	0.0000	0.0000	0.0000	0.0000	0.0000	0.0000	0.0000	0.0000	0.0000	0.0000	0.0000	0.0000	0.0000	0.0000	0.0000	0.0000	0.0000	0.0000	0.0000	0.0000	0.0000	0.0000	0.0000	0.0000	0.0000
hsa-mir-579	0.5528	0.0000	0.8264	0.0000	0.4632	0.0000	0.0000	1.1303	2.0170	1.3484	0.9551	1.9287	1.0329	0.2140	0.0000	1.6091	1.3527	0.0000	0.0000	0.0000	0.1049	0.5085	0.0000	0.0000	0.0000	1.7533	0.9196	1.2646	0.0000	0.4958	0.9570	1.3327	0.7958	0.8509	0.3580	0.0000	2.3276	1.5480	0.5719	0.8922	2.2826	1.0928	0.6052	1.4544	0.0000	0.0000	0.1882	0.2851	1.3399
hsa-mir-3914-1	0.0000	0.0000	0.3308	0.0000	0.0000	0.0000	0.0000	0.0000	0.0000	0.0000	0.0000	0.0000	0.0000	0.2140	0.3909	0.0000	0.0000	0.3785	0.0000	0.7879	0.0000	0.0000	0.0000	0.0000	0.0000	0.0000	0.0000	0.0000	0.0000	0.0000	0.0000	0.0000	0.0000	0.2150	0.0000	0.0000	0.0000	0.0000	0.0000	0.0000	0.0000	0.0000	0.0000	0.0000	0.0000	0.0000	0.0000	0.0000	0.0000
hsa-mir-450a-1	0.1288	0.0000	0.0000	0.6878	0.4632	0.0000	0.0000	0.6731	1.3355	0.0000	0.0000	0.0000	0.0000	0.1110	0.0000	0.6917	0.0000	0.0000	0.5221	0.0000	0.1049	0.0000	0.4663	0.0000	0.0000	0.6716	0.0000	0.0000	0.0000	0.0000	0.9570	0.0000	0.0000	0.4021	0.0000	0.0000	0.5327	0.0000	0.0000	0.0000	0.4522	0.2947	0.0000	0.5212	0.0000	0.0000	0.1882	0.0000	0.0000
hsa-mir-3652	3.0824	3.2483	2.6809	3.8211	3.3343	2.6558	2.8913	3.3526	2.0170	3.3615	1.7428	3.4732	3.3806	2.1501	3.5721	3.1021	2.6868	2.8679	2.6399	2.7682	0.2027	4.2923	2.8289	2.5748	2.8194	2.9110	2.7510	3.0642	5.1796	3.9784	3.8255	1.3327	3.7561	3.0413	2.9558	3.8190	4.4589	3.1727	2.2904	1.0985	1.7626	4.0949	2.5086	2.9121	3.5742	2.7630	3.0435	3.1834	3.3488
hsa-mir-429	2.9666	4.0967	3.3250	1.9065	2.8192	2.2157	3.0110	1.7562	4.6655	4.3455	5.2149	4.1111	3.5619	3.5504	4.6418	2.8790	0.8294	2.3785	4.4692	2.5167	4.4072	4.0190	3.7848	4.8627	3.2605	6.0746	5.2014	5.1299	5.0294	4.0868	3.8255	4.8999	2.9305	2.7626	4.4112	4.8996	3.3122	2.8264	4.3717	3.4947	4.5745	5.2962	3.1404	3.1428	2.4575	2.8428	3.3694	3.6021	4.3859
hsa-mir-3675	0.0000	0.0000	0.0000	0.0000	0.0000	0.0000	0.0000	0.0000	0.0000	0.0000	0.0000	0.0000	0.0000	0.0000	0.0000	0.0000	0.0000	0.0000	0.0000	0.0000	0.0000	0.0000	0.0000	0.0000	0.0000	0.0000	0.0000	0.0000	0.0000	0.0000	0.0000	0.0000	0.0000	0.0000	0.0000	0.0000	0.0000	0.0000	0.0000	0.0000	0.0000	0.0000	0.0000	0.0000	0.0000	0.0000	0.0000	0.0000	0.0000
hsa-mir-663b	0.0000	0.0000	0.0000	0.0000	0.0000	0.0000	0.0000	0.0000	0.0000	0.0000	0.0000	0.0000	0.0000	0.1110	0.0000	0.0000	0.0000	0.0000	0.0000	0.0000	0.0000	0.0000	0.2519	0.0000	0.0000	0.6716	0.0000	0.4337	0.0000	0.0000	0.0000	0.0000	0.0000	0.0000	0.0000	0.0000	0.0000	0.0000	0.0000	0.0000	0.0000	0.0000	0.0000	0.0000	0.0000	0.0000	0.0000	0.2851	0.0000
hsa-mir-29b-1	3.7956	5.0344	4.5340	4.5230	2.9662	3.2148	4.3404	2.7329	6.3532	2.7652	5.1012	3.3194	4.2580	3.2804	4.4701	2.4624	3.4726	3.6322	2.4224	3.8154	3.1076	2.3856	2.2094	3.5020	3.4390	4.5563	1.7193	3.4354	3.0300	3.4920	3.3802	4.4765	4.1641	3.2749	3.6812	4.2749	5.0896	3.4517	3.2864	5.4622	1.9112	3.7749	2.7512	4.8720	0.7153	3.5613	3.0677	2.8315	5.5990
hsa-mir-29b-2	5.1744	5.4133	5.7014	5.3472	4.6131	5.0361	6.0124	4.9274	6.8679	5.8537	7.8634	6.0099	6.1586	5.7252	5.5469	4.5327	4.6928	6.2479	4.3197	6.0129	3.8357	5.3920	3.1096	4.2922	6.0306	6.4521	3.1739	6.0027	5.2264	5.0437	5.3071	8.3353	4.4087	5.0224	6.6087	5.9383	5.5547	4.2928	6.3446	7.0719	3.9581	6.0647	4.1858	5.5584	4.8378	5.4666	4.6970	5.0872	6.5373
hsa-mir-300	0.0000	0.0000	0.0000	0.0000	0.0000	0.0000	0.0000	0.0000	0.0000	0.0000	0.0000	0.0000	0.0000	0.0000	0.0000	0.0000	0.0000	0.0000	0.0000	0.0000	0.0000	0.0000	0.0000	0.0000	0.0000	0.0000	0.0000	0.0000	0.0000	0.0000	0.0000	0.0000	0.0000	0.0000	0.0000	0.0000	0.0000	0.0000	0.0000	0.0000	0.0000	0.0000	0.0000	0.0000	0.0000	0.0000	0.0000	0.0000	0.0000
hsa-mir-3941	0.1288	0.0000	0.5998	0.0000	0.4632	0.0000	0.0000	0.0000	0.0000	0.0000	0.0000	0.0000	0.0000	0.1110	0.3909	0.0000	0.0000	0.0000	0.0000	0.4471	0.2943	0.0000	0.2519	0.0000	0.3247	2.1881	0.0000	0.0000	0.6757	0.0000	0.0000	0.0000	0.0000	0.4021	0.0000	0.0000	0.0000	0.0000	0.0000	0.8922	0.0000	0.2947	0.0000	0.5212	0.0000	0.0000	0.0000	0.0000	0.0000
hsa-mir-3942	0.0000	0.5336	0.0000	0.0000	0.0000	0.0000	0.0000	0.0000	0.0000	0.0000	0.0000	0.0000	0.0000	0.0000	0.0000	0.0000	0.0000	0.0000	0.0000	0.0000	0.0000	0.5085	0.0000	0.0000	0.0000	0.0000	0.3274	0.0000	0.0000	0.0000	0.0000	0.0000	0.0000	0.0000	0.0000	0.0000	0.0000	0.0000	0.0000	0.0000	0.0000	0.0000	0.0000	0.0000	0.0000	0.0000	0.0000	0.2851	0.0000
hsa-mir-3943	0.0000	0.5336	0.5998	0.0000	0.0000	2.1089	0.9730	0.3755	0.0000	0.0000	0.0000	0.0000	0.4316	0.2140	0.0000	0.2691	0.0000	0.0000	0.0000	0.0000	0.0000	1.8219	0.9664	0.0000	0.0000	1.1281	0.0000	0.0000	0.0000	0.0000	0.9570	0.0000	0.0000	0.0000	0.0000	0.0000	0.0000	0.0000	0.0000	0.0000	0.0000	0.0000	0.0000	0.0000	0.0000	0.0000	0.7627	0.0000	0.0000
hsa-mir-3944	1.2635	1.2280	2.4956	1.7839	0.4632	0.9957	0.7154	2.3678	2.4779	2.1632	1.2679	1.9287	2.4681	0.7135	0.9514	2.6625	1.3527	2.2016	1.5667	2.0941	0.2027	0.5085	1.3370	0.2709	1.4684	3.1221	1.4092	2.5630	1.4813	3.2018	1.5273	0.0000	1.8383	2.1814	1.0885	4.4582	2.7668	1.5480	1.5587	1.0985	0.2438	1.8043	0.6052	2.0165	3.2240	2.0311	0.8765	1.2085	4.6725
hsa-mir-382	1.8161	4.7524	5.3828	4.5230	2.8192	4.4069	4.4921	5.5293	5.7226	5.0140	3.8690	4.1111	4.6271	4.3010	4.0498	3.3544	4.1774	1.6322	4.1171	2.4221	3.5776	4.1277	5.7508	4.9807	4.0132	4.5563	7.4627	4.0985	2.3733	2.7529	5.8914	4.8999	3.7163	5.4082	4.8520	2.6428	4.8199	3.3189	4.1326	5.1623	1.7626	4.8851	4.8651	6.4881	3.2240	3.7386	4.9192	3.8627	2.4838
hsa-mir-759	0.0000	0.0000	0.0000	0.0000	0.0000	0.0000	0.0000	0.0000	0.0000	0.0000	0.0000	0.0000	0.0000	0.0000	0.0000	0.0000	0.0000	0.0000	0.0000	0.0000	0.0000	0.0000	0.0000	0.0000	0.0000	0.0000	0.0000	0.0000	0.0000	0.0000	0.0000	0.0000	0.0000	0.0000	0.0000	0.0000	0.0000	0.0000	0.0000	0.0000	0.0000	0.0000	0.0000	0.0000	0.0000	0.0000	0.0000	0.0000	0.0000
hsa-mir-3913-1	1.2062	0.9222	1.7311	1.1517	0.4632	1.4097	1.3812	0.6731	0.0000	0.0000	1.5248	0.0000	1.2599	0.9105	0.3909	0.0000	0.0000	1.4854	1.0636	1.0634	0.8717	0.0000	1.4421	1.2905	1.1777	0.0000	1.9269	0.0000	0.0000	0.4958	0.0000	0.0000	0.4521	1.3825	0.8835	0.0000	0.9209	0.0000	1.2983	0.0000	0.9414	1.6037	0.0000	2.0165	0.7153	0.0000	0.8765	1.2085	0.0000
hsa-mir-193b	4.9223	9.0374	8.1046	8.5336	6.9054	7.3953	8.2675	8.7198	8.6335	7.9899	11.3264	8.6261	8.6734	8.2407	8.8211	8.5318	8.1169	8.9955	7.6093	8.9128	5.9194	8.0202	7.3852	7.9292	8.0854	6.8283	7.3791	7.5726	8.7235	7.6281	9.3327	10.1797	9.0035	8.5874	8.3082	10.6256	8.5449	7.2082	8.3236	8.0863	6.1966	7.9982	7.6407	8.7512	8.3674	8.0579	8.1616	8.4760	8.4327
hsa-mir-193a	9.9120	8.5110	11.5268	12.7705	11.3917	10.4840	11.8399	12.0221	10.0414	11.0876	11.1286	11.7017	11.4004	10.9172	11.2398	11.9456	11.2695	10.9611	11.3711	10.9335	10.3392	10.7379	11.5880	11.2785	11.9684	9.4992	10.5937	9.3476	11.6108	11.7522	12.3194	11.7720	11.5866	10.8533	7.6242	11.2324	11.8398	10.6608	11.9833	10.3708	10.8114	11.1687	12.2271	11.0511	11.2114	11.2648	10.3789	10.6625	12.2799
hsa-mir-3913-2	0.0000	0.0000	0.0000	0.0000	0.0000	0.0000	0.0000	0.0000	0.0000	0.0000	0.0000	0.0000	0.0000	0.0000	0.0000	0.0000	0.0000	0.0000	0.0000	0.0000	0.0000	0.0000	0.0000	0.0000	0.0000	0.0000	0.0000	0.0000	0.0000	0.0000	0.0000	0.0000	0.0000	0.0000	0.0000	0.0000	0.0000	0.0000	0.0000	0.0000	0.0000	0.0000	0.0000	0.0000	0.0000	0.0000	0.0000	0.0000	0.0000
hsa-mir-4330	0.0000	0.0000	0.0000	0.0000	0.0000	0.0000	0.0000	0.0000	0.0000	0.0000	0.0000	0.0000	0.0000	0.0000	0.0000	0.0000	0.0000	0.0000	0.0000	0.0000	0.0000	0.0000	0.0000	0.0000	0.0000	0.0000	0.0000	0.0000	0.0000	0.0000	0.0000	0.0000	0.0000	0.0000	0.0000	0.0000	0.0000	0.0000	0.0000	0.0000	0.0000	0.0000	0.0000	0.0000	0.0000	0.0000	0.0000	0.0000	0.0000
hsa-mir-641	0.1288	0.0000	1.4876	0.0000	0.0000	0.0000	0.7154	0.0000	0.0000	1.1108	0.0000	0.0000	0.0000	0.3102	0.0000	0.0000	0.0000	0.3785	0.0000	1.0634	0.6117	0.5085	0.2519	0.0000	0.0000	1.7533	0.8191	1.0370	0.0000	0.0000	0.9570	0.0000	0.0000	0.2150	0.0000	0.0000	0.5327	0.9724	0.0000	1.0985	0.0000	0.2947	0.0000	0.0000	0.0000	0.0000	0.0000	0.0000	0.0000
hsa-mir-124-3	0.0000	0.0000	0.0000	0.0000	0.0000	0.0000	0.0000	0.0000	0.0000	0.0000	0.0000	0.0000	0.0000	0.0000	0.0000	0.0000	0.0000	0.0000	0.2846	0.0000	0.0000	0.0000	0.2519	0.6958	0.0000	0.0000	0.0000	0.0000	0.0000	0.0000	0.0000	0.0000	0.0000	0.0000	0.0000	0.0000	0.0000	0.0000	0.0000	0.0000	0.0000	0.0000	0.0000	0.0000	0.0000	0.0000	0.0000	0.0000	0.0000
hsa-mir-570	0.0000	0.0000	0.0000	0.0000	0.0000	0.0000	0.0000	0.0000	0.0000	0.0000	0.0000	0.0000	0.0000	0.0000	0.0000	0.0000	0.0000	0.0000	0.0000	0.0000	0.0000	0.0000	0.0000	0.0000	0.0000	0.0000	0.0000	0.0000	0.0000	0.0000	0.0000	0.0000	0.0000	0.0000	0.0000	0.0000	0.0000	0.0000	0.0000	0.3621	0.0000	0.0000	0.0000	0.0000	0.0000	0.0000	0.1882	0.0000	0.0000
hsa-mir-3649	0.0000	0.0000	0.0000	0.0000	0.0000	0.0000	0.0000	0.0000	0.0000	0.0000	0.0000	0.0000	0.0000	0.0000	0.0000	0.0000	0.0000	0.0000	0.0000	0.0000	0.0000	0.0000	0.0000	0.0000	0.0000	0.0000	0.0000	0.0000	0.0000	0.0000	0.0000	0.0000	0.0000	0.0000	0.0000	0.0000	0.0000	0.0000	0.0000	0.0000	0.0000	0.0000	0.0000	0.0000	0.0000	0.0000	0.0000	0.0000	0.0000
hsa-mir-3648	4.2210	5.8084	5.2327	6.9120	5.9966	4.4069	4.8053	5.8300	7.3032	5.9739	5.0813	6.5576	4.6673	2.9481	5.3952	6.1272	5.9985	5.2441	5.6518	5.3941	1.2375	5.5303	3.7443	4.5932	2.9191	5.9418	5.5889	5.8963	8.2500	5.0257	5.0028	5.9484	5.8405	3.2986	6.3545	9.0122	6.7394	5.3264	3.4559	6.4692	4.1647	6.3234	5.1242	6.4951	4.5913	4.9941	7.3342	4.5003	5.3510
hsa-mir-3647	3.4584	4.5742	3.5320	4.2951	3.5362	4.3842	4.6845	2.9703	7.7538	4.8302	6.6032	3.7983	3.9995	2.5748	3.7495	6.2134	6.8187	3.5607	4.1351	3.7777	1.1906	3.6334	3.0444	4.2615	3.5674	6.6943	5.8501	5.1585	5.7592	5.2598	4.1653	7.0567	3.7163	2.1814	9.4082	4.8996	4.9084	5.1023	4.9840	5.3757	2.8227	2.7848	4.7300	4.6649	3.6499	3.1239	3.5519	3.7264	3.5508
hsa-mir-3646	0.0000	0.0000	0.0000	0.0000	0.0000	0.0000	0.0000	0.0000	0.0000	0.0000	0.0000	0.0000	0.4316	0.0000	0.0000	0.0000	0.0000	0.0000	0.0000	0.0000	0.0000	0.0000	0.0000	0.0000	0.0000	0.0000	0.0000	0.0000	0.0000	0.0000	0.0000	0.0000	0.0000	0.0000	0.0000	0.0000	0.0000	0.0000	0.0000	0.0000	0.0000	0.0000	0.0000	0.0000	0.0000	0.0000	0.0000	0.0000	0.0000
hsa-mir-2115	0.0000	0.0000	0.0000	0.0000	1.3302	0.0000	0.0000	0.0000	0.0000	0.0000	0.0000	0.0000	0.0000	0.1110	0.0000	0.0000	0.0000	0.0000	0.0000	0.0000	0.2943	0.0000	0.0000	0.0000	0.8134	0.0000	0.0000	0.0000	1.1340	0.4958	0.0000	0.0000	0.0000	0.0000	1.0885	0.0000	0.0000	0.0000	0.0000	0.0000	0.0000	0.0000	0.0000	0.0000	0.0000	0.0000	0.1882	0.0000	0.0000
hsa-mir-133a-1	1.0195	2.5662	2.4956	2.6305	1.7100	3.1079	2.8913	2.6669	3.1074	5.0140	4.1617	3.3194	4.9041	2.7393	3.0283	1.8741	3.9784	3.2326	1.4564	3.1687	1.5291	4.6489	0.4663	1.6163	2.2590	0.6716	4.3568	2.4747	1.1340	1.6089	4.0054	0.0000	2.4372	1.3825	2.1307	2.6428	4.0559	1.8341	2.6107	2.4006	0.2438	8.4594	5.6734	2.7348	2.4575	1.7291	1.1724	0.9061	1.3399
hsa-mir-2116	0.8049	2.6713	1.9393	0.6878	1.7100	0.7336	2.1797	0.6731	3.1074	3.0609	1.5248	0.6429	2.5563	1.5846	1.3540	1.8741	1.7359	2.1043	1.5667	1.4939	1.2830	1.6382	1.8762	1.2905	0.3247	1.7533	1.8268	3.6918	1.9952	1.1572	1.9350	2.0135	1.8383	1.1927	0.8835	0.0000	2.4506	2.2775	2.0573	2.4006	2.7456	1.7075	2.0451	2.5327	3.2240	0.8252	0.1882	1.0652	3.8857
hsa-mir-2117	0.0000	0.0000	0.0000	0.0000	0.0000	0.0000	0.0000	0.0000	0.0000	0.0000	0.0000	0.0000	0.0000	0.1110	0.0000	0.0000	0.0000	0.0000	0.0000	0.0000	0.0000	0.0000	0.0000	0.0000	0.0000	0.0000	0.0000	0.0000	0.0000	0.0000	0.0000	0.0000	0.0000	0.0000	0.0000	0.0000	0.0000	0.0000	0.0000	0.0000	0.0000	0.0000	1.0302	0.0000	0.0000	0.0000	0.0000	0.0000	0.0000
hsa-mir-133a-2	0.0000	0.0000	0.3308	0.3845	0.0000	0.0000	0.0000	0.0000	0.0000	0.0000	0.9551	0.0000	0.0000	0.1110	0.0000	0.0000	0.0000	0.0000	0.0000	0.0000	0.0000	0.5085	0.0000	0.0000	0.0000	0.0000	0.0000	0.0000	0.6757	0.0000	0.0000	0.0000	0.4521	0.0000	0.6445	0.0000	0.5327	0.0000	0.3141	0.0000	0.0000	2.2096	0.6052	0.0000	0.0000	0.4708	0.0000	0.0000	0.0000
hsa-mir-3910-2	0.0000	0.0000	0.0000	0.0000	0.0000	0.0000	0.4016	0.0000	0.0000	0.0000	0.0000	0.0000	0.0000	0.0000	0.0000	0.0000	0.0000	0.0000	0.0000	0.0000	0.0000	0.0000	0.0000	0.0000	0.0000	0.0000	0.0000	0.0000	0.0000	0.0000	0.0000	0.0000	0.0000	0.0000	0.0000	0.0000	0.0000	0.0000	0.0000	0.0000	0.0000	0.0000	0.0000	0.0000	0.0000	0.0000	0.0000	0.0000	0.0000
hsa-mir-3910-1	0.0000	0.0000	0.0000	0.0000	0.0000	0.0000	0.0000	0.0000	0.0000	0.0000	0.0000	0.0000	0.0000	0.0000	0.0000	0.0000	0.0000	0.0000	0.0000	0.0000	0.0000	0.0000	0.0000	0.0000	0.0000	0.0000	0.0000	0.0000	0.0000	0.0000	0.0000	0.0000	0.0000	0.0000	0.0000	0.0000	0.0000	0.0000	0.0000	0.0000	0.0000	0.0000	0.0000	0.0000	0.0000	0.0000	0.0000	0.0000	0.0000
hsa-mir-450a-2	0.0000	0.9222	0.3308	0.6878	0.0000	0.0000	0.0000	0.0000	1.3355	0.0000	0.0000	0.0000	0.0000	0.2140	0.0000	0.0000	0.0000	0.3785	0.0000	0.4471	0.0000	0.5085	0.2519	0.4989	0.0000	0.6716	0.0000	0.0000	0.0000	0.0000	0.0000	0.0000	0.0000	0.2150	0.3580	0.0000	0.0000	0.0000	0.0000	0.0000	0.0000	0.0000	0.0000	0.5212	0.0000	0.0000	0.9820	0.2851	0.0000
hsa-mir-4315-1	0.0000	0.0000	0.0000	0.0000	0.0000	0.0000	0.0000	0.0000	0.0000	0.0000	0.0000	0.0000	0.0000	0.0000	0.0000	0.0000	0.0000	0.0000	0.0000	0.0000	0.0000	0.0000	0.0000	0.0000	0.0000	0.6716	0.0000	0.0000	0.0000	0.0000	0.0000	0.0000	0.0000	0.0000	0.0000	0.0000	0.0000	0.0000	0.0000	0.0000	0.0000	0.0000	0.0000	0.0000	0.0000	0.0000	0.0000	0.0000	0.0000
hsa-mir-518d	0.0000	0.0000	0.0000	0.0000	0.0000	0.0000	0.0000	0.0000	0.0000	0.0000	0.0000	0.0000	0.0000	0.0000	0.0000	0.0000	0.0000	0.0000	0.0000	0.0000	0.0000	0.0000	0.0000	0.0000	0.0000	0.0000	0.0000	0.0000	0.0000	0.0000	0.0000	0.0000	0.0000	0.0000	0.0000	0.0000	0.0000	0.0000	0.0000	0.0000	0.2438	0.0000	0.0000	0.0000	0.0000	0.0000	0.0000	0.0000	0.0000
hsa-mir-3118-3	0.0000	0.0000	0.0000	0.0000	0.0000	0.0000	0.0000	0.0000	0.0000	0.0000	0.0000	0.0000	0.0000	0.0000	0.0000	0.0000	0.0000	0.0000	0.0000	0.0000	0.0000	0.0000	0.0000	0.0000	0.0000	0.0000	0.0000	0.0000	0.0000	0.0000	0.0000	0.0000	0.0000	0.0000	0.0000	0.0000	0.0000	0.0000	0.0000	0.0000	0.0000	0.0000	0.0000	0.0000	0.0000	0.0000	0.0000	0.0000	0.0000
hsa-mir-542	0.3563	2.3298	2.5600	3.1104	2.8946	1.5793	1.9593	2.1913	3.3422	2.5911	0.9551	2.1272	2.7924	2.0422	2.4215	2.9949	3.1325	1.8875	1.7648	1.2946	0.3805	3.4221	2.6650	2.1061	3.4050	2.9110	1.0137	1.4612	3.7596	1.4007	5.0028	1.3327	2.3357	2.3726	2.0349	4.6208	2.4506	2.4567	2.4910	3.0736	2.9311	2.9630	2.0451	4.0587	4.2457	1.3468	3.4995	4.3383	2.8329
hsa-mir-17	9.4915	8.7029	9.2001	9.2058	8.3413	7.6233	8.6926	8.2089	8.2986	6.8265	7.7672	6.6653	9.3891	9.6111	8.9273	7.8040	8.5347	8.5030	8.6257	8.5232	6.8865	9.3979	8.3124	9.2644	7.9224	7.6410	8.0390	7.5484	8.4282	7.8849	7.3226	6.8251	8.3354	7.9572	7.0222	7.4971	7.7296	8.1193	7.8402	8.3762	7.5306	8.2963	7.2834	9.0430	7.2463	8.2475	7.8846	7.8979	8.3197
hsa-mir-3169	0.0000	0.0000	0.0000	0.0000	0.0000	0.0000	0.0000	0.0000	0.0000	0.0000	0.0000	0.0000	0.0000	0.0000	0.0000	0.0000	0.0000	0.0000	0.0000	0.0000	0.0000	0.0000	0.0000	0.0000	0.0000	0.0000	0.0000	0.0000	0.0000	0.0000	0.0000	0.0000	0.0000	0.0000	0.0000	0.0000	0.0000	0.0000	0.0000	0.0000	0.0000	0.0000	0.0000	0.0000	0.0000	0.0000	0.0000	0.0000	0.0000
hsa-mir-3166	0.0000	0.0000	0.0000	0.0000	0.0000	0.0000	0.0000	0.0000	0.0000	0.0000	0.0000	0.0000	0.0000	0.0000	0.0000	0.0000	0.0000	0.0000	0.0000	0.0000	0.0000	0.0000	0.0000	0.0000	0.3247	0.0000	0.1730	0.0000	0.0000	0.0000	0.0000	0.0000	0.0000	0.0000	0.0000	0.0000	0.0000	0.0000	0.0000	0.0000	0.0000	0.0000	0.0000	0.0000	0.0000	0.0000	0.0000	0.0000	0.0000
hsa-mir-3167	0.0000	0.0000	0.0000	0.0000	0.0000	0.0000	0.0000	0.0000	0.0000	0.0000	0.0000	0.0000	0.0000	0.0000	0.0000	0.0000	0.0000	0.0000	0.0000	0.0000	0.0000	0.0000	0.0000	0.0000	0.0000	0.0000	0.0000	0.0000	0.0000	0.0000	0.0000	0.0000	0.0000	0.0000	0.0000	0.0000	0.0000	0.0000	0.0000	0.0000	0.0000	0.0000	0.0000	0.0000	0.0000	0.0000	0.0000	0.0000	0.0000
hsa-mir-3164	0.0000	0.0000	0.0000	0.0000	0.0000	0.0000	0.0000	0.0000	0.0000	0.0000	0.0000	0.0000	0.0000	0.1110	0.0000	0.0000	0.0000	0.0000	0.0000	0.0000	0.1049	0.0000	0.0000	0.0000	0.0000	0.0000	0.0000	0.0000	0.0000	0.0000	0.0000	0.0000	0.0000	0.0000	0.3580	0.0000	0.0000	0.0000	0.0000	0.0000	0.0000	0.0000	0.0000	0.0000	0.0000	0.0000	0.0000	0.0000	0.0000
hsa-mir-3165	0.0000	0.0000	0.0000	0.0000	0.0000	0.0000	0.0000	0.0000	0.0000	0.8263	0.0000	0.6429	0.0000	0.0000	0.0000	0.0000	0.0000	0.0000	0.0000	0.0000	0.0000	0.0000	0.0000	0.0000	0.0000	0.0000	0.0000	0.0000	0.0000	0.0000	0.0000	0.0000	0.0000	0.0000	0.0000	0.0000	0.0000	0.0000	0.0000	0.0000	0.0000	0.0000	0.0000	0.0000	0.0000	0.0000	0.0000	0.0000	0.0000
hsa-mir-3162	0.0000	0.5336	0.3308	0.0000	0.0000	0.4129	0.0000	0.0000	0.0000	0.4715	0.0000	0.0000	0.4316	0.1110	0.0000	0.2691	1.7359	0.0000	0.0000	0.0000	0.0000	0.0000	0.0000	0.0000	0.0000	0.0000	0.0000	0.0000	0.0000	0.0000	0.0000	0.0000	0.0000	0.0000	0.0000	0.0000	0.0000	0.0000	0.0000	0.0000	0.2438	0.2947	0.0000	0.0000	0.0000	0.0000	0.3546	0.0000	0.0000
hsa-mir-3163	0.0000	0.0000	0.0000	0.0000	0.0000	0.0000	0.0000	0.0000	0.0000	0.0000	0.0000	0.0000	0.0000	0.0000	0.0000	0.0000	0.0000	0.0000	0.0000	0.0000	0.1049	0.0000	0.2519	0.0000	0.0000	0.0000	0.0000	0.0000	0.0000	0.0000	0.0000	0.0000	0.0000	0.0000	0.0000	0.0000	0.0000	0.0000	0.0000	0.3621	0.0000	0.0000	0.0000	0.0000	0.0000	0.0000	0.3546	0.0000	0.0000
hsa-mir-3161	0.4579	0.0000	1.4876	0.6878	0.0000	0.0000	0.0000	1.1303	2.4779	0.0000	0.0000	0.0000	0.0000	0.0000	0.9514	0.0000	0.0000	0.0000	0.0000	0.0000	0.0000	0.0000	0.0000	0.0000	0.0000	2.6635	1.9269	0.0000	0.0000	0.0000	0.0000	0.0000	2.2265	0.0000	0.0000	0.0000	0.0000	0.7149	0.9804	3.3407	0.0000	0.7483	0.0000	0.0000	0.0000	0.0000	0.0000	0.0000	0.0000
hsa-mir-605	0.1288	0.9222	1.1946	0.3845	2.0103	1.5793	1.9593	2.0942	0.0000	3.0609	0.0000	2.1272	0.4316	0.0000	0.3909	2.0979	2.0384	1.3219	0.2846	0.4471	0.2027	1.4278	1.1008	0.6958	0.3247	1.9870	0.5941	0.0000	0.0000	1.7909	2.2525	0.0000	0.4521	0.8509	0.6445	0.0000	0.9209	1.8341	0.0000	1.0985	1.1944	0.9308	1.3581	1.4544	0.7153	0.0000	0.7627	0.0000	0.0000
hsa-mir-2861	0.0000	0.0000	0.0000	0.0000	0.0000	0.0000	0.0000	0.3755	0.0000	0.0000	0.0000	0.0000	0.0000	0.0000	0.0000	0.0000	0.0000	0.0000	0.0000	0.0000	0.0000	0.5085	0.0000	0.0000	0.0000	0.0000	0.0000	0.0000	0.0000	0.0000	0.0000	0.0000	0.0000	0.0000	0.0000	0.0000	0.0000	0.0000	0.0000	0.0000	0.0000	0.0000	0.0000	0.0000	0.0000	0.0000	0.0000	0.0000	1.3399
hsa-mir-376b	0.0000	0.0000	0.0000	0.0000	0.0000	0.0000	0.0000	0.0000	0.0000	0.0000	0.0000	0.0000	0.0000	0.0000	0.0000	0.2691	0.0000	0.0000	0.0000	0.0000	0.0000	0.0000	0.0000	0.0000	0.0000	0.0000	0.0000	0.0000	0.0000	0.0000	0.9570	0.0000	0.0000	0.0000	0.0000	0.0000	0.0000	0.0000	0.0000	0.0000	0.0000	0.0000	0.0000	0.0000	0.0000	0.0000	0.0000	0.0000	0.0000
hsa-mir-376c	0.0000	0.5336	0.0000	0.3845	0.0000	0.0000	0.0000	0.0000	0.0000	0.0000	0.0000	0.0000	0.7633	0.4853	0.6982	0.4958	0.0000	0.0000	0.0000	0.0000	0.0000	0.8837	0.4663	0.4989	0.0000	0.0000	1.3383	0.0000	0.0000	0.0000	0.9570	0.0000	0.0000	0.4021	0.0000	1.2087	0.0000	0.0000	0.5719	0.0000	0.7960	0.2947	0.0000	1.4544	1.1913	0.0000	0.1882	0.0000	0.0000
hsa-mir-601	0.0000	0.0000	0.0000	0.0000	0.0000	0.0000	0.0000	0.0000	0.0000	0.0000	0.0000	0.0000	0.0000	0.0000	0.0000	0.0000	0.0000	0.0000	0.0000	0.0000	0.0000	0.0000	0.0000	0.0000	0.0000	0.0000	0.0000	0.0000	0.0000	0.0000	0.0000	0.0000	0.0000	0.0000	0.0000	0.0000	0.0000	0.0000	0.0000	0.0000	0.0000	0.0000	0.0000	0.0000	0.0000	0.0000	0.0000	0.0000	0.0000
hsa-mir-526a-2	0.0000	0.0000	0.0000	0.0000	0.0000	0.0000	0.0000	0.0000	0.0000	0.0000	0.0000	0.0000	0.0000	0.0000	0.0000	0.0000	0.0000	0.0000	0.0000	0.0000	0.0000	0.0000	0.0000	0.0000	0.0000	0.0000	0.0000	0.0000	0.0000	0.0000	0.0000	0.0000	0.0000	0.0000	0.0000	0.0000	0.0000	0.7149	0.0000	0.0000	0.0000	0.0000	0.0000	0.0000	0.0000	0.0000	0.0000	0.0000	0.0000
hsa-mir-526a-1	0.0000	0.0000	0.0000	0.0000	0.0000	0.0000	0.0000	0.0000	0.0000	0.0000	0.0000	0.0000	0.0000	0.0000	0.0000	0.0000	0.0000	0.0000	0.0000	0.0000	0.0000	0.5085	0.0000	0.0000	0.0000	0.0000	0.0000	0.0000	0.0000	0.0000	0.0000	0.0000	0.0000	0.0000	0.0000	0.0000	0.0000	0.4013	0.0000	0.0000	0.0000	0.0000	0.0000	0.0000	0.0000	0.0000	0.0000	0.0000	0.0000
hsa-mir-602	0.0000	0.0000	0.0000	0.0000	0.0000	0.0000	0.0000	0.0000	0.0000	0.0000	0.0000	0.0000	0.4316	0.0000	0.0000	0.0000	0.0000	0.0000	0.0000	0.0000	0.0000	0.0000	0.0000	0.0000	0.0000	0.0000	0.0000	0.0000	0.0000	0.0000	0.0000	0.0000	0.0000	0.0000	0.0000	0.0000	0.0000	0.4013	0.0000	0.0000	0.0000	0.0000	0.0000	0.0000	0.0000	0.0000	0.1882	0.2851	0.0000
hsa-mir-609	0.0000	0.0000	0.0000	0.0000	0.0000	0.0000	0.0000	0.0000	0.0000	0.4715	0.0000	0.0000	0.0000	0.0000	0.0000	0.0000	0.0000	0.0000	0.0000	0.0000	0.0000	0.0000	0.0000	0.0000	0.0000	0.0000	0.0000	0.0000	0.0000	0.0000	0.0000	0.0000	0.0000	0.0000	0.0000	0.0000	0.0000	0.0000	0.0000	0.0000	0.0000	0.0000	0.0000	0.0000	0.0000	0.0000	0.0000	0.2851	0.0000
hsa-mir-608	0.0000	0.0000	0.0000	0.0000	0.0000	0.0000	0.0000	0.0000	0.0000	0.0000	0.0000	0.0000	0.0000	0.0000	0.0000	0.0000	0.0000	0.0000	0.0000	0.0000	0.0000	0.0000	0.0000	0.0000	0.0000	0.0000	0.0000	0.0000	0.0000	0.0000	0.0000	0.0000	0.0000	0.0000	0.0000	0.0000	0.0000	0.0000	0.0000	0.0000	0.0000	0.0000	0.0000	0.0000	0.0000	0.0000	0.0000	0.0000	0.0000
hsa-mir-3118-1	0.0000	0.0000	0.0000	0.0000	0.0000	0.0000	0.0000	0.0000	0.0000	0.0000	0.0000	0.0000	0.0000	0.0000	0.0000	0.0000	0.0000	0.0000	0.0000	0.0000	0.0000	0.0000	0.0000	0.0000	0.0000	0.0000	0.0000	0.0000	0.0000	0.0000	0.0000	0.0000	0.0000	0.0000	0.0000	0.0000	0.0000	0.0000	0.0000	0.0000	0.0000	0.0000	0.0000	0.0000	0.0000	0.0000	0.0000	0.0000	0.0000
hsa-mir-1208	0.0000	0.0000	0.0000	0.0000	0.0000	0.0000	0.0000	0.0000	0.0000	0.0000	0.0000	0.0000	0.0000	0.0000	0.0000	0.0000	0.0000	0.0000	0.0000	0.0000	0.0000	0.0000	0.0000	0.0000	0.0000	0.0000	0.0000	0.0000	0.0000	0.0000	0.0000	0.0000	0.0000	0.0000	0.0000	0.0000	0.0000	0.0000	0.0000	0.0000	0.0000	0.0000	0.0000	0.0000	0.0000	0.0000	0.0000	0.0000	0.0000
hsa-mir-1205	0.0000	0.0000	0.0000	0.0000	0.0000	0.0000	0.0000	0.0000	0.0000	0.0000	0.0000	0.0000	0.0000	0.0000	0.0000	0.0000	0.0000	0.0000	0.0000	0.0000	0.0000	0.0000	0.0000	0.0000	0.0000	0.0000	0.0000	0.0000	0.0000	0.0000	0.0000	0.0000	0.0000	0.0000	0.0000	0.0000	0.0000	0.0000	0.0000	0.0000	0.0000	0.0000	0.0000	0.0000	0.0000	0.0000	0.0000	0.0000	0.0000
hsa-mir-1204	0.0000	0.0000	0.0000	0.0000	0.0000	0.0000	0.0000	0.0000	0.0000	0.0000	0.0000	0.0000	0.0000	0.0000	0.0000	0.0000	0.0000	0.0000	0.0000	0.0000	0.0000	0.0000	0.0000	0.0000	0.0000	0.0000	0.0000	0.0000	0.0000	0.0000	0.0000	0.0000	0.0000	0.0000	0.0000	0.0000	0.0000	0.0000	0.0000	0.0000	0.0000	0.0000	0.0000	0.0000	0.0000	0.0000	0.0000	0.0000	0.0000
hsa-mir-1207	0.0000	0.0000	0.0000	0.0000	0.0000	0.0000	0.0000	0.0000	0.0000	0.0000	0.0000	0.0000	0.0000	0.0000	0.0000	0.0000	0.0000	0.0000	0.0000	0.0000	0.0000	0.0000	0.0000	0.0000	0.0000	0.0000	0.0000	0.0000	0.0000	0.0000	0.0000	0.0000	0.0000	0.0000	0.0000	0.0000	0.0000	0.0000	0.0000	0.0000	0.0000	0.0000	0.0000	0.0000	0.0000	0.0000	0.0000	0.0000	0.0000
hsa-mir-1206	0.0000	0.0000	0.0000	0.0000	0.0000	0.0000	0.0000	0.0000	0.0000	0.0000	0.0000	0.0000	0.0000	0.0000	0.0000	0.0000	0.0000	0.0000	0.0000	0.0000	0.0000	0.0000	0.0000	0.0000	0.0000	0.0000	0.0000	0.0000	0.0000	0.0000	0.0000	0.0000	0.0000	0.0000	0.0000	0.0000	0.0000	0.0000	0.0000	0.0000	0.0000	0.0000	0.0000	0.0000	0.0000	0.0000	0.0000	0.0000	0.0000
hsa-mir-1200	0.0000	0.0000	0.0000	0.0000	0.0000	0.0000	0.0000	0.0000	0.0000	0.0000	0.0000	0.0000	0.0000	0.0000	0.0000	0.0000	0.0000	0.0000	0.0000	0.0000	0.0000	0.0000	0.0000	0.0000	0.0000	0.0000	0.0000	0.0000	0.0000	0.0000	0.0000	0.0000	0.0000	0.0000	0.0000	0.0000	0.0000	0.0000	0.0000	0.0000	0.0000	0.0000	0.0000	0.0000	0.0000	0.0000	0.0000	0.0000	0.0000
hsa-mir-1203	0.0000	0.0000	0.0000	0.0000	0.0000	0.0000	0.0000	0.0000	0.0000	0.0000	0.0000	0.0000	0.0000	0.0000	0.0000	0.0000	0.0000	0.0000	0.0000	0.0000	0.0000	0.0000	0.0000	0.0000	0.0000	0.0000	0.0000	0.0000	0.0000	0.0000	0.0000	0.0000	0.0000	0.0000	0.0000	0.0000	0.0000	0.0000	0.0000	0.0000	0.0000	0.0000	0.0000	0.0000	0.0000	0.0000	0.0000	0.0000	0.0000
hsa-mir-1202	0.0000	0.0000	0.0000	0.0000	0.0000	0.0000	0.0000	0.0000	0.0000	0.0000	0.0000	0.0000	0.0000	0.0000	0.0000	0.0000	0.0000	0.0000	0.0000	0.0000	0.0000	0.0000	0.0000	0.0000	0.0000	0.0000	0.0000	0.0000	0.0000	0.0000	0.0000	0.0000	0.0000	0.0000	0.0000	0.0000	0.0000	0.0000	0.0000	0.0000	0.0000	0.0000	0.0000	0.0000	0.0000	0.0000	0.0000	0.0000	0.0000
hsa-mir-548c	0.0000	0.0000	0.0000	0.0000	0.0000	0.0000	0.0000	0.0000	0.0000	0.0000	0.0000	0.0000	0.0000	0.0000	0.0000	0.0000	0.0000	0.0000	0.0000	0.0000	0.0000	0.0000	0.0000	0.0000	0.0000	0.0000	0.0000	0.0000	0.0000	0.0000	0.0000	0.0000	0.0000	0.0000	0.0000	0.0000	0.0000	0.0000	0.0000	0.0000	0.0000	0.0000	0.0000	0.0000	0.0000	0.0000	0.0000	0.0000	0.0000
hsa-mir-549	0.4579	0.0000	1.1946	0.0000	0.8133	0.4129	0.0000	0.3755	0.0000	0.0000	0.0000	0.0000	0.4316	0.3102	0.3909	0.0000	0.0000	0.0000	0.0000	0.4471	0.5387	0.0000	0.6529	0.0000	0.0000	0.6716	0.0000	0.0000	0.0000	0.0000	0.0000	0.0000	0.4521	0.0000	0.3580	0.0000	0.0000	0.4013	0.0000	0.8922	0.0000	0.7483	0.0000	0.0000	0.0000	0.4708	0.1882	0.0000	0.0000
hsa-mir-1285-2	0.0000	0.0000	0.0000	0.0000	0.0000	0.0000	0.0000	0.0000	0.0000	0.0000	0.0000	0.0000	0.0000	0.0000	0.0000	0.0000	0.0000	0.0000	0.0000	0.0000	0.0000	0.0000	0.0000	0.0000	0.0000	0.0000	0.0000	0.0000	0.0000	0.0000	0.0000	0.0000	0.0000	0.0000	0.0000	0.0000	0.0000	0.0000	0.0000	0.0000	0.0000	0.0000	0.0000	0.0000	0.0000	0.0000	0.0000	0.0000	0.0000
hsa-mir-526b	0.0000	0.0000	0.0000	0.3845	0.0000	0.0000	0.0000	0.3755	1.3355	0.0000	0.0000	0.0000	2.8633	0.0000	0.0000	0.2691	0.8294	0.0000	0.0000	0.0000	0.0000	4.6243	0.0000	0.2709	0.0000	0.0000	0.0000	0.0000	0.0000	0.0000	4.6709	0.0000	0.0000	0.0000	0.0000	1.8571	0.5327	5.5303	0.0000	0.0000	3.4516	0.0000	0.0000	0.0000	0.7153	0.0000	1.3406	0.7273	0.0000
hsa-mir-3118-6	0.0000	0.0000	0.0000	0.0000	0.0000	0.0000	0.0000	0.0000	0.0000	0.0000	0.0000	0.0000	0.0000	0.0000	0.0000	0.0000	0.0000	0.0000	0.0000	0.0000	0.0000	0.0000	0.0000	0.0000	0.0000	0.0000	0.0000	0.0000	0.0000	0.0000	0.0000	0.0000	0.0000	0.0000	0.0000	0.0000	0.0000	0.0000	0.0000	0.0000	0.0000	0.0000	0.0000	0.0000	0.0000	0.0000	0.0000	0.0000	0.0000
hsa-mir-1233-2	0.0000	0.0000	0.0000	0.0000	0.0000	0.0000	0.0000	0.0000	0.0000	0.0000	0.0000	0.0000	0.0000	0.0000	0.0000	0.0000	0.0000	0.0000	0.0000	0.0000	0.0000	0.0000	0.0000	0.0000	0.0000	0.0000	0.0000	0.0000	0.0000	0.0000	0.0000	0.0000	0.0000	0.0000	0.0000	0.0000	0.0000	0.0000	0.0000	0.0000	0.0000	0.0000	0.0000	0.0000	0.0000	0.0000	0.0000	0.0000	0.0000
hsa-mir-510	0.1288	2.0470	0.0000	0.0000	0.0000	0.0000	0.0000	0.0000	0.0000	0.0000	0.0000	0.0000	0.0000	0.1110	0.3909	0.6917	0.0000	0.0000	0.0000	0.0000	0.0000	0.5085	0.0000	0.0000	0.3247	0.0000	0.0000	0.0000	0.0000	0.0000	0.0000	0.0000	0.0000	0.0000	1.9321	0.0000	0.0000	0.7149	0.3141	0.0000	0.0000	0.0000	0.0000	3.3417	0.0000	0.4708	0.0000	0.0000	0.0000
hsa-mir-1233-1	0.0000	0.0000	0.0000	0.0000	0.0000	0.0000	0.0000	0.0000	0.0000	0.0000	0.0000	0.0000	0.0000	0.0000	0.0000	0.0000	0.0000	0.0000	0.0000	0.0000	0.0000	0.0000	0.0000	0.0000	0.0000	0.0000	0.0000	0.0000	0.0000	0.0000	0.0000	0.0000	0.0000	0.0000	0.0000	0.0000	0.0000	0.0000	0.0000	0.0000	0.0000	0.0000	0.0000	0.0000	0.0000	0.0000	0.0000	0.0000	0.0000
hsa-mir-4297	0.0000	0.0000	0.0000	0.0000	0.0000	0.0000	0.0000	0.0000	0.0000	0.0000	0.0000	0.0000	0.0000	0.0000	0.0000	0.0000	0.0000	0.0000	0.0000	0.0000	0.0000	0.0000	0.0000	0.0000	0.0000	0.0000	0.0000	0.0000	0.0000	0.0000	0.0000	0.0000	0.0000	0.0000	0.0000	0.0000	0.0000	0.0000	0.0000	0.0000	0.0000	0.0000	0.0000	0.0000	0.0000	0.0000	0.0000	0.0000	0.0000
hsa-mir-16-2	1.3185	1.2280	3.2488	2.2220	2.7396	1.2175	0.9730	1.1303	2.0170	1.5523	2.2494	2.4572	2.7179	1.5055	2.2433	2.2916	2.8512	2.1043	1.6692	1.2946	3.2287	1.9848	2.2678	1.5156	1.4684	1.9870	0.4669	1.4612	2.5307	2.8381	1.9350	1.3327	2.4372	1.1927	0.6445	1.2087	1.4785	1.3804	1.4344	3.5308	1.1944	2.2786	1.3581	3.7207	0.0000	1.8880	1.5610	1.0652	4.0279
hsa-mir-3180-3	0.0000	0.0000	0.0000	0.0000	0.0000	0.0000	0.0000	0.0000	0.0000	0.8263	0.0000	0.0000	0.0000	0.0000	0.0000	0.0000	0.0000	0.0000	0.9047	0.0000	0.0000	0.0000	0.0000	0.0000	0.0000	0.0000	0.0000	0.0000	0.0000	0.0000	0.0000	0.0000	0.0000	0.0000	0.0000	0.0000	0.0000	0.0000	0.0000	0.0000	0.0000	0.0000	0.0000	0.0000	0.0000	0.0000	0.0000	0.0000	0.0000
hsa-mir-16-1	6.8469	6.4490	8.4015	6.8097	7.7678	4.5768	6.0548	6.2177	8.3997	6.4966	7.6741	6.2416	6.9913	6.9972	6.6254	5.7302	8.5467	6.6264	6.2314	6.5712	6.9029	6.6902	6.6414	6.4107	5.9563	7.0250	4.5098	4.8431	6.5846	6.9544	6.6140	7.1052	7.8494	6.8529	5.1208	5.7044	6.9045	4.9002	5.5387	6.9997	5.8504	7.2957	5.8401	7.3968	5.3041	5.1745	6.1849	5.7221	8.6843
hsa-mir-3180-5	0.0000	0.0000	0.0000	0.0000	0.0000	0.0000	0.0000	0.0000	0.0000	0.0000	0.0000	0.0000	0.0000	0.0000	0.0000	0.0000	0.0000	0.0000	0.0000	0.0000	0.0000	0.0000	0.0000	0.0000	0.0000	0.0000	0.0000	0.0000	0.0000	0.0000	0.0000	0.0000	0.0000	0.0000	0.0000	0.0000	0.0000	0.0000	0.0000	0.0000	0.0000	0.5392	0.0000	0.0000	0.0000	0.0000	0.0000	0.0000	0.0000
hsa-mir-3180-4	0.0000	0.0000	0.0000	0.0000	0.0000	0.9957	0.0000	0.9198	0.0000	0.0000	0.0000	0.0000	0.0000	0.2140	0.0000	0.6917	0.0000	0.3785	0.2846	0.4471	0.0000	0.5085	0.2519	0.0000	0.0000	0.6716	0.3274	0.0000	1.4813	0.4958	0.0000	0.0000	0.0000	0.0000	0.0000	1.2087	0.0000	0.0000	0.3141	0.0000	0.2438	0.2947	0.0000	0.0000	1.8348	0.4708	0.0000	0.0000	0.0000
hsa-mir-519a-1	1.6543	0.9222	0.0000	2.6305	1.0948	0.0000	0.4016	0.3755	4.4810	3.5637	4.2354	2.1272	0.7633	1.9256	4.1793	1.7910	0.8294	2.5360	4.1705	2.6891	1.6380	4.7429	1.4421	4.6537	3.3346	4.8805	0.1730	0.0000	3.6945	7.3191	3.9183	3.5399	1.9796	0.0000	4.8936	6.1396	7.1050	4.4702	0.7905	5.6044	1.0735	0.0000	0.6052	5.6858	2.8911	5.2349	1.4179	6.2878	4.1574
hsa-mir-34a	5.5151	5.1661	5.9381	6.3239	4.4970	5.9991	5.7708	5.6453	5.9170	5.9827	6.1195	5.2711	6.1157	3.7777	4.5868	4.0695	5.7082	4.5360	5.6643	4.1466	5.9426	6.6902	4.7824	6.8588	6.3222	5.0188	3.9202	5.0250	4.4921	4.9124	5.8914	5.7989	3.4987	5.3355	4.3527	2.9177	5.8171	3.7209	4.9729	6.5059	3.0955	7.7702	7.0019	5.9624	3.0108	5.1590	5.4381	4.3383	3.7280
hsa-mir-34b	0.4579	3.2483	2.6218	0.9383	4.0129	2.5779	1.8350	1.6233	2.4779	2.4954	2.0995	1.9287	1.6286	4.5079	1.8032	1.8741	3.2550	0.9260	2.9959	1.0634	4.6692	3.9418	0.9664	2.5748	0.5897	1.4743	0.8191	5.3192	1.7610	1.1572	2.7328	0.0000	1.0731	1.0875	2.9025	0.0000	1.8796	2.2775	1.4344	3.4197	0.0000	1.3708	5.3982	0.5212	2.2782	5.9171	1.1724	4.2908	1.3399
hsa-mir-34c	1.1466	4.6533	4.5657	3.3013	5.6610	4.1883	4.0641	4.0919	3.1074	4.1707	2.8282	3.9103	3.5187	6.5644	1.8032	3.8200	4.5566	2.9818	4.9982	2.7682	5.2030	6.5670	2.2678	5.7518	2.2590	2.9110	1.3383	7.3946	5.0555	2.9948	4.7232	0.0000	2.3357	3.9952	4.0679	4.4582	3.2458	4.2928	3.8212	4.6420	0.0000	3.3946	7.1038	2.8262	3.8558	7.2650	3.2687	6.7323	1.3399
hsa-mir-216a	0.0000	0.0000	0.0000	0.0000	0.0000	0.0000	0.7154	0.0000	0.0000	0.0000	0.0000	0.0000	0.0000	0.1110	0.0000	0.0000	1.3527	0.0000	1.2068	0.0000	0.0000	1.1812	0.0000	0.0000	0.0000	0.0000	0.0000	0.0000	0.0000	0.0000	0.9570	0.0000	0.0000	0.0000	0.0000	0.0000	0.9209	0.0000	0.0000	0.0000	0.6344	0.7483	0.6052	0.0000	0.0000	0.0000	0.1882	0.2851	0.0000
hsa-mir-3116-2	0.0000	0.0000	0.3308	0.0000	0.0000	0.0000	0.0000	0.0000	0.0000	0.0000	0.0000	0.0000	0.0000	0.0000	0.0000	0.0000	0.0000	0.3785	0.0000	0.0000	0.0000	0.0000	0.0000	0.0000	0.0000	0.0000	0.3274	0.0000	0.0000	0.0000	0.0000	0.0000	0.4521	0.0000	0.0000	0.0000	0.0000	0.0000	0.0000	0.0000	0.0000	0.0000	0.0000	0.0000	0.0000	0.4708	0.0000	0.0000	0.0000
hsa-mir-216b	0.0000	0.0000	0.3308	0.0000	0.0000	0.0000	0.0000	0.6731	0.0000	0.0000	0.0000	0.0000	0.0000	0.1110	0.0000	0.0000	0.0000	0.0000	0.5221	0.4471	0.2943	0.5085	0.0000	0.0000	0.0000	0.0000	0.0000	0.0000	0.0000	0.0000	0.0000	0.0000	0.0000	0.0000	0.0000	1.8571	0.0000	0.0000	0.0000	0.6514	0.0000	0.5392	0.0000	0.0000	0.0000	0.0000	0.6390	0.0000	0.0000
hsa-mir-891b	0.0000	0.0000	0.0000	0.0000	0.0000	0.0000	0.0000	0.0000	0.0000	0.0000	0.0000	0.0000	0.0000	0.0000	0.0000	0.0000	0.0000	0.0000	0.0000	0.0000	0.0000	0.0000	0.0000	0.0000	0.0000	0.0000	0.1730	0.0000	0.0000	0.0000	0.0000	0.0000	0.0000	0.0000	0.0000	0.0000	0.0000	0.0000	0.0000	0.0000	0.0000	0.0000	0.0000	0.0000	0.0000	0.0000	0.0000	0.0000	0.0000
hsa-mir-3180-1	0.0000	0.0000	0.0000	0.0000	0.0000	0.0000	0.0000	0.0000	0.0000	0.0000	0.0000	0.0000	0.0000	0.0000	0.0000	0.0000	0.0000	0.0000	0.2846	0.0000	0.0000	0.0000	0.0000	0.0000	0.0000	0.0000	0.0000	0.0000	0.0000	0.0000	0.0000	0.0000	0.0000	0.0000	0.0000	0.0000	0.0000	0.0000	0.0000	0.0000	0.2438	0.0000	0.0000	0.0000	0.0000	0.0000	0.0000	0.0000	0.0000
hsa-mir-939	2.0937	2.0470	1.1946	1.9065	2.5660	0.0000	2.3709	2.1913	3.1074	2.1632	3.0073	1.9287	2.8633	1.5456	2.3352	2.7963	2.8512	1.8875	1.4564	1.8250	1.4113	2.6019	2.1487	2.3594	1.9172	2.9110	1.9744	1.4612	1.4813	2.0978	1.9350	3.1033	2.6210	0.8509	2.5330	4.4582	2.5639	2.2775	1.4344	1.5837	1.5969	2.4074	2.0451	1.4544	2.2782	0.4708	2.5549	2.3650	2.0224
hsa-mir-891a	2.6391	4.0585	4.3272	7.6227	1.3302	4.1349	4.2213	4.7152	2.0170	4.6420	4.6672	8.1806	6.5668	2.3215	2.1452	5.5142	4.1141	8.0067	5.9452	8.1644	1.9790	6.6604	8.5918	4.3807	1.1777	7.3630	11.0926	4.4848	5.1796	4.2511	4.3762	5.8756	0.4521	6.3348	2.3053	4.0649	2.7668	4.7012	2.2904	2.1454	1.0735	1.6037	3.4466	2.6373	2.6169	9.4284	4.4528	3.0375	4.9830
hsa-mir-4299	0.0000	0.0000	0.0000	0.0000	0.0000	0.0000	0.0000	0.0000	0.0000	0.0000	0.0000	0.0000	0.0000	0.0000	0.0000	0.0000	0.0000	0.0000	0.0000	0.0000	0.0000	0.0000	0.0000	0.0000	0.0000	0.0000	0.0000	0.0000	0.0000	0.0000	0.0000	0.0000	0.0000	0.0000	0.0000	0.0000	0.0000	0.0000	0.0000	0.0000	0.0000	0.0000	0.0000	0.0000	0.0000	0.0000	0.0000	0.0000	0.0000
hsa-mir-933	0.1288	0.5336	0.0000	0.3845	0.0000	0.0000	0.0000	0.0000	0.0000	0.0000	0.0000	0.0000	0.0000	0.1110	0.0000	0.0000	0.0000	0.3785	0.0000	0.0000	0.0000	0.0000	0.0000	0.0000	0.0000	0.0000	0.0000	0.4337	0.0000	0.0000	0.0000	0.0000	0.0000	0.0000	0.0000	0.0000	0.5327	0.0000	0.0000	0.0000	0.2438	0.0000	0.0000	0.0000	0.0000	0.8252	0.8765	0.0000	0.0000
hsa-mir-937	7.1240	4.5742	4.7839	6.0323	6.4230	3.2148	6.3037	5.9528	6.5301	6.0683	6.1674	3.6122	5.2728	4.0937	5.9971	7.7800	5.0381	5.6322	7.3622	5.7066	3.2856	6.1180	4.8977	6.6342	6.8083	7.4191	4.3834	7.1530	7.2772	6.7220	5.5868	6.7859	4.3835	4.4524	5.4059	7.9515	8.1231	5.5892	6.3703	4.1795	9.1576	5.9265	5.1456	6.3487	6.9419	7.9807	5.7496	6.6246	6.0293
hsa-mir-936	0.0000	0.0000	0.0000	0.0000	0.0000	0.0000	0.0000	0.0000	0.0000	0.0000	0.0000	0.0000	0.0000	0.0000	0.0000	0.0000	0.0000	0.0000	0.0000	0.0000	0.0000	0.0000	0.0000	0.0000	0.0000	0.0000	0.0000	0.0000	0.0000	0.0000	0.0000	0.0000	0.0000	0.0000	0.0000	0.0000	0.0000	0.0000	0.0000	0.0000	0.0000	0.0000	0.0000	0.0000	0.0000	0.0000	0.0000	0.0000	0.0000
hsa-mir-1229	1.9957	1.2280	1.8390	2.5575	0.8133	0.7336	2.9524	2.5251	4.5762	2.2827	4.9777	3.6122	2.2737	2.2745	1.8032	3.4657	2.0384	3.1858	2.3625	3.6582	0.6813	3.5316	0.2519	2.4711	3.1824	6.1122	2.7781	4.2917	2.5307	3.3828	1.5273	5.3925	1.0731	2.2802	3.0073	6.9265	3.6047	3.2231	4.8322	1.0985	2.7054	2.8315	1.6251	3.0699	2.6169	2.0311	3.7441	2.2371	4.5831
hsa-mir-934	0.1288	3.3781	0.5998	1.3375	2.9662	2.1089	1.5488	0.0000	2.4779	0.8263	0.0000	0.0000	1.9221	2.1759	0.9514	0.0000	0.0000	2.5360	2.3625	2.8431	0.2027	1.1812	0.2519	2.0352	1.8174	1.4743	1.4768	1.4612	0.0000	1.6089	1.5273	1.3327	0.7958	1.7005	1.0885	1.2087	1.8796	0.0000	0.7905	2.6173	0.7960	0.0000	3.6399	1.6670	0.7153	2.0311	1.8668	1.0652	2.0224
hsa-mir-548h-3	0.0000	0.0000	0.0000	0.0000	0.0000	0.0000	0.0000	0.0000	0.0000	0.0000	0.0000	0.0000	0.0000	0.0000	0.0000	0.0000	0.0000	0.0000	0.0000	0.0000	0.0000	0.0000	0.0000	0.0000	0.0000	0.0000	0.0000	0.0000	0.0000	0.0000	0.0000	0.0000	0.0000	0.0000	0.0000	0.0000	0.0000	0.0000	0.0000	0.0000	0.0000	0.0000	0.0000	0.0000	0.0000	0.0000	0.0000	0.0000	0.0000
hsa-mir-3180-2	0.0000	0.0000	0.0000	0.0000	0.0000	0.0000	0.0000	0.0000	0.0000	0.0000	0.0000	0.0000	0.0000	0.0000	0.0000	0.0000	0.0000	0.0000	0.0000	0.0000	0.0000	0.0000	0.0000	0.0000	0.0000	0.0000	0.0000	0.0000	0.0000	0.0000	0.0000	0.0000	0.0000	0.0000	0.0000	0.0000	0.0000	0.0000	0.0000	0.0000	0.2438	0.0000	0.0000	0.0000	0.0000	0.0000	0.1882	0.0000	0.0000
hsa-mir-138-2	0.1288	0.0000	0.0000	0.0000	0.0000	0.0000	0.7154	0.0000	0.0000	0.0000	0.0000	0.6429	0.7633	0.1110	0.0000	0.0000	0.0000	0.0000	0.5221	0.0000	0.0000	0.8837	0.2519	0.2709	0.0000	0.6716	0.0000	0.0000	0.0000	0.0000	0.0000	0.0000	0.0000	0.0000	0.0000	0.0000	0.0000	0.0000	0.5719	1.0985	0.4522	0.0000	0.0000	0.0000	0.0000	0.0000	0.5038	1.0652	0.0000
hsa-mir-539	0.3563	2.1953	2.2043	0.6878	0.8133	2.9312	1.8350	3.0240	4.6655	2.6808	3.7732	2.9518	1.4560	1.4643	0.9514	1.9526	3.8287	1.3219	1.3370	1.0634	1.0920	2.1311	1.8762	2.3594	1.4684	3.7495	4.1341	1.7885	1.7610	0.8640	3.3802	3.5399	2.5320	2.0753	2.3053	1.8571	3.2458	1.3804	1.7792	2.6829	0.6344	1.8043	2.7512	4.5887	0.7153	3.2463	2.9684	2.5911	0.0000
hsa-mir-138-1	0.0000	0.0000	0.0000	0.0000	0.0000	0.0000	0.4016	0.0000	0.0000	0.0000	0.0000	0.0000	0.0000	0.0000	0.0000	0.0000	0.0000	0.0000	0.0000	0.0000	0.1049	0.5085	0.2519	0.0000	0.0000	1.7533	0.0000	0.0000	0.0000	0.4958	0.0000	0.0000	0.0000	0.0000	0.0000	0.0000	0.0000	0.0000	0.0000	0.0000	0.0000	0.0000	0.0000	0.0000	0.0000	0.4708	0.0000	0.2851	0.0000
hsa-mir-566	0.0000	0.0000	0.0000	0.0000	0.0000	0.0000	0.0000	0.0000	0.0000	0.0000	0.0000	0.0000	0.0000	0.0000	0.0000	0.0000	0.0000	0.0000	0.0000	0.0000	0.0000	0.0000	0.0000	0.0000	0.0000	0.0000	0.0000	0.0000	0.0000	0.0000	0.0000	0.0000	0.0000	0.0000	0.0000	0.0000	0.0000	0.0000	0.0000	0.0000	0.0000	0.0000	0.0000	0.0000	0.0000	0.0000	0.0000	0.0000	0.0000
hsa-mir-345	3.8986	3.0285	5.5745	5.5204	4.2610	5.2894	3.6866	4.6484	9.4675	6.4966	7.0284	5.9457	6.7226	3.5988	4.6418	5.8324	5.3985	4.1043	5.7486	4.1759	2.4859	6.1441	4.0897	4.0618	4.4728	6.7026	6.4594	4.7141	4.4921	4.6313	5.6956	6.0511	7.0160	5.3355	5.3769	6.7266	5.6216	5.1290	4.8444	5.6706	6.2394	5.1381	5.1667	6.0021	4.5523	4.4230	4.5674	6.5288	7.2680
hsa-mir-346	0.4579	0.9222	0.0000	1.5021	0.8133	0.4129	0.4016	1.8779	1.3355	0.0000	0.5552	0.0000	1.0329	0.1110	0.0000	1.2841	0.0000	0.6781	0.2846	0.7879	0.2943	0.8837	0.0000	0.0000	0.0000	0.6716	0.0000	0.0000	0.0000	0.0000	1.9350	1.3327	0.7958	0.4021	0.3580	1.8571	0.5327	0.7149	0.9804	1.4394	0.2438	1.2385	0.6052	0.9032	0.0000	0.0000	0.0000	0.0000	2.0224
hsa-mir-340	1.5199	1.6949	2.4956	2.1243	1.3302	2.3151	1.1915	2.5978	4.0212	2.5911	2.6236	3.0529	2.8633	3.0067	1.8032	2.6150	1.3527	1.1375	1.7648	0.0000	1.8937	1.4278	1.3370	1.7987	1.1777	3.3903	2.6076	1.0370	1.7610	1.1572	2.5125	4.0168	1.6817	2.9543	1.7018	1.2087	2.7668	1.9583	2.5521	3.6987	0.6344	2.8767	1.0302	2.0165	3.6499	0.8252	2.5887	2.0211	3.5508
hsa-mir-342	7.4647	7.2880	9.1765	8.7881	4.6131	7.9688	8.5566	7.6278	9.7539	8.0895	9.2342	7.5714	9.8014	8.0144	8.6957	7.9258	7.9456	8.1262	7.0086	8.0933	7.1950	8.1244	7.3586	7.8383	7.5989	8.1785	8.4737	7.7475	6.4432	7.1954	8.3723	8.7407	6.7948	7.3977	7.5653	7.3884	8.7293	7.8908	8.3225	9.4443	7.8443	9.0751	7.0873	8.0505	8.2628	7.9268	7.3576	7.5020	7.7405
hsa-mir-106a	5.0859	2.0470	2.9451	3.7244	2.0103	0.0000	1.3812	1.7562	3.5442	0.4715	2.3852	2.8431	2.7179	2.3669	2.0400	1.7910	4.1774	2.4594	2.5885	2.6891	1.6026	2.3856	2.2094	2.4164	0.0000	2.3645	4.5729	0.4337	1.1340	2.5658	1.9350	2.0135	2.2265	3.0966	1.0885	3.1486	2.1931	1.8341	1.7792	2.3204	4.5060	2.4677	0.6052	1.8523	0.0000	2.6786	1.5610	2.8315	1.3399
hsa-mir-106b	9.1113	9.8817	10.7356	10.2418	9.3592	9.7447	10.0739	10.8625	10.3850	10.5550	10.9675	10.1386	10.9962	8.9930	10.2510	11.1933	10.1391	10.2582	10.9452	10.1779	8.9963	12.9076	10.4273	9.2315	10.3278	10.8445	10.9856	8.7780	10.7296	11.0771	11.1294	9.3159	10.6717	9.5432	9.8258	11.8646	11.7812	9.4892	9.8052	9.8029	11.6610	10.5187	9.9021	11.6447	11.2889	10.9943	10.4033	10.8268	11.6424
hsa-mir-3118-5	0.0000	0.0000	0.0000	0.0000	0.0000	0.0000	0.0000	0.0000	0.0000	0.0000	0.0000	0.0000	0.0000	0.0000	0.0000	0.0000	0.0000	0.0000	0.0000	0.0000	0.0000	0.0000	0.0000	0.0000	0.0000	0.0000	0.0000	0.0000	0.0000	0.0000	0.0000	0.0000	0.0000	0.0000	0.0000	0.0000	0.0000	0.0000	0.0000	0.0000	0.0000	0.0000	0.0000	0.0000	0.0000	0.0000	0.0000	0.0000	0.0000
hsa-mir-670	0.0000	0.0000	0.0000	0.0000	0.0000	0.0000	0.0000	0.0000	0.0000	0.0000	0.0000	0.0000	0.0000	0.0000	0.0000	0.0000	0.0000	0.0000	0.0000	0.0000	0.0000	0.8837	0.0000	0.0000	0.0000	0.0000	0.0000	0.0000	0.0000	0.0000	0.0000	0.0000	0.0000	0.0000	0.0000	0.0000	0.0000	0.0000	0.0000	0.0000	0.0000	0.0000	0.0000	0.0000	0.0000	0.4708	0.0000	0.0000	0.0000
hsa-mir-711	0.0000	0.0000	0.0000	0.0000	0.0000	0.0000	0.0000	0.0000	0.0000	0.0000	0.0000	0.0000	0.0000	0.0000	0.0000	0.0000	0.0000	0.0000	0.0000	0.0000	0.0000	0.0000	0.0000	0.0000	0.0000	0.0000	0.0000	0.0000	0.0000	0.0000	0.0000	0.0000	0.0000	0.0000	0.0000	0.0000	0.0000	0.0000	0.0000	0.0000	0.0000	0.0000	0.0000	0.0000	0.0000	0.0000	0.0000	0.0000	0.0000
hsa-mir-519e	0.0000	0.0000	0.0000	0.0000	0.0000	0.0000	0.0000	0.0000	0.0000	0.0000	0.0000	0.0000	0.0000	0.0000	0.0000	0.0000	0.0000	0.0000	0.0000	0.0000	0.0000	0.5085	0.0000	0.0000	0.0000	0.0000	0.0000	0.0000	0.0000	0.0000	0.0000	0.0000	0.0000	0.0000	0.0000	0.0000	0.0000	0.0000	0.0000	0.0000	0.0000	0.0000	0.0000	0.0000	0.0000	0.0000	0.0000	0.0000	0.0000
hsa-mir-519d	0.0000	0.0000	0.0000	0.0000	0.0000	0.0000	0.0000	0.0000	0.0000	0.0000	0.0000	0.0000	1.4560	0.0000	0.0000	0.0000	0.0000	0.0000	0.0000	0.0000	0.0000	2.1311	0.0000	0.4989	0.0000	0.0000	0.0000	0.0000	0.0000	0.4958	1.9350	0.0000	0.0000	0.0000	0.0000	0.0000	0.0000	3.4517	0.0000	0.0000	1.3061	0.0000	0.0000	0.0000	0.0000	0.0000	0.0000	0.0000	0.0000
hsa-mir-944	0.0000	0.0000	0.3308	0.0000	0.0000	0.0000	0.0000	0.0000	0.0000	0.0000	0.0000	0.0000	0.0000	0.0000	0.0000	0.0000	0.0000	0.0000	0.0000	0.0000	0.1049	0.0000	0.2519	0.2709	0.0000	0.0000	0.1730	0.0000	0.0000	0.0000	0.0000	0.0000	0.0000	0.0000	0.0000	0.0000	0.0000	0.4013	0.0000	0.0000	0.0000	0.2947	0.0000	0.0000	0.7153	0.0000	0.0000	0.0000	0.0000
hsa-mir-4283-2	0.0000	0.0000	0.0000	0.0000	0.0000	0.0000	0.0000	0.0000	0.0000	0.0000	0.0000	0.0000	0.0000	0.0000	0.0000	0.0000	0.0000	0.0000	0.0000	0.0000	0.0000	0.0000	0.0000	0.0000	0.0000	0.0000	0.0000	0.0000	0.0000	0.0000	0.0000	0.0000	0.0000	0.0000	0.0000	0.0000	0.0000	0.0000	0.0000	0.0000	0.0000	0.0000	0.0000	0.0000	0.0000	0.0000	0.0000	0.0000	0.0000
hsa-mir-3152	0.0000	0.0000	0.3308	0.0000	0.0000	0.0000	0.0000	0.0000	0.0000	0.0000	0.0000	0.0000	0.4316	0.3102	0.0000	0.0000	0.0000	0.0000	0.0000	0.0000	0.2027	0.0000	0.0000	0.0000	0.0000	0.0000	0.0000	0.0000	0.0000	0.0000	0.0000	0.0000	0.0000	0.2150	0.0000	0.0000	0.0000	0.0000	0.0000	0.0000	0.0000	0.7483	0.0000	0.0000	0.0000	0.0000	0.0000	0.0000	0.0000
hsa-mir-943	0.1288	0.0000	0.0000	0.9383	0.0000	0.0000	1.3812	0.0000	1.3355	0.8263	0.0000	0.0000	0.4316	0.1110	0.3909	0.8641	2.0384	0.3785	1.5667	0.4471	0.0000	0.0000	0.0000	0.0000	0.3247	3.2172	0.5941	0.0000	0.0000	0.0000	0.0000	3.1033	0.0000	0.0000	0.0000	2.6428	0.0000	0.4013	0.0000	0.0000	0.7960	1.2385	0.0000	0.0000	0.0000	0.4708	0.7627	0.2851	0.0000
hsa-mir-519c	0.0000	0.0000	0.0000	0.0000	0.0000	0.0000	0.0000	0.0000	0.0000	0.0000	0.0000	0.0000	0.7633	0.0000	0.0000	0.0000	0.0000	0.0000	0.0000	0.0000	0.0000	0.5085	0.0000	0.6958	0.0000	0.0000	0.0000	0.0000	0.0000	0.0000	0.0000	0.0000	0.0000	0.0000	0.0000	0.0000	0.0000	0.9724	0.0000	0.0000	0.6344	0.0000	0.0000	0.0000	0.0000	0.0000	0.0000	0.0000	0.0000
hsa-mir-519b	0.0000	0.0000	0.0000	0.0000	0.0000	0.0000	0.0000	0.0000	0.0000	0.0000	0.0000	0.0000	0.4316	0.0000	0.0000	0.0000	0.0000	0.0000	0.0000	0.0000	0.0000	0.5085	0.0000	0.0000	0.0000	0.0000	0.0000	0.0000	0.0000	0.4958	0.9570	0.0000	0.0000	0.0000	0.0000	0.0000	0.0000	0.0000	0.0000	0.0000	0.2438	0.0000	0.0000	0.0000	0.0000	0.0000	0.0000	0.0000	0.0000
hsa-mir-3607	5.4017	4.6274	3.3616	4.2725	4.8012	5.0067	3.9786	1.6233	7.9082	3.8989	9.7854	2.7256	4.4312	2.9331	2.8529	4.9417	8.6893	2.7441	3.5464	2.4221	2.1358	5.2550	1.9493	3.9697	1.4684	7.7403	5.7061	4.5510	2.9204	4.5325	2.9239	7.9486	4.1934	2.2802	9.1566	4.1737	4.3990	1.8341	4.5914	6.6233	1.7626	3.5139	4.0562	5.3277	0.0000	3.5613	2.8893	2.4825	3.1138
hsa-mir-3606	0.0000	0.0000	0.0000	0.0000	0.0000	0.0000	0.0000	0.0000	0.0000	0.0000	0.0000	0.0000	0.0000	0.0000	0.0000	0.0000	0.0000	0.0000	0.0000	0.0000	0.0000	0.0000	0.0000	0.0000	0.0000	0.0000	0.0000	0.0000	0.0000	0.0000	0.0000	0.0000	0.0000	0.0000	0.0000	0.0000	0.0000	0.0000	0.0000	0.0000	0.0000	0.0000	0.0000	0.0000	0.0000	0.0000	0.0000	0.0000	0.0000
hsa-mir-3605	3.2757	4.3708	3.2874	4.2495	3.7542	3.8334	4.4921	4.3021	4.0212	5.1459	5.2331	5.0927	3.2806	3.5305	4.1543	4.0517	4.3522	4.6264	3.1456	4.2603	4.0869	4.6967	2.2094	3.6035	4.2421	5.8108	2.9305	4.6349	3.8815	4.6072	5.1629	4.8999	3.6753	2.1814	4.5037	2.9177	5.1270	3.9174	4.5914	3.6666	4.0249	4.6318	3.7558	4.8720	3.0108	4.1049	3.2687	4.9613	5.5990
hsa-mir-3609	0.3563	1.2280	1.0222	0.6878	0.0000	0.9957	0.7154	0.6731	1.3355	1.7309	1.2679	0.6429	1.0329	0.2140	0.9514	1.1572	2.5013	0.6781	0.5221	0.0000	0.1049	0.5085	1.5400	0.4989	1.1777	3.4696	0.5941	1.6341	0.0000	0.0000	1.5273	1.3327	1.8383	0.5677	0.6445	2.3028	2.0449	0.0000	0.0000	1.0985	0.2438	1.8043	1.6251	1.2050	1.1913	0.8252	0.1882	0.0000	0.0000
hsa-mir-548d-1	0.0000	0.0000	0.3308	0.0000	0.0000	0.0000	0.0000	0.0000	0.0000	0.0000	0.0000	0.0000	0.7633	0.0000	0.0000	0.0000	0.0000	0.0000	0.0000	0.0000	0.0000	0.0000	0.0000	0.0000	0.0000	0.0000	0.0000	0.7667	0.0000	0.0000	0.0000	0.0000	0.0000	0.0000	0.0000	0.0000	0.0000	0.0000	0.0000	0.0000	0.0000	0.0000	0.0000	0.0000	0.7153	0.0000	0.5038	0.0000	0.0000
hsa-mir-548h-1	0.0000	0.0000	0.0000	0.0000	0.0000	0.0000	0.0000	0.0000	0.0000	0.0000	0.0000	0.0000	0.0000	0.0000	0.0000	0.0000	0.0000	0.0000	0.0000	0.0000	0.0000	0.0000	0.0000	0.0000	0.0000	0.0000	0.0000	0.0000	0.0000	0.0000	0.0000	0.0000	0.0000	0.0000	0.0000	0.0000	0.0000	0.0000	0.0000	0.0000	0.0000	0.0000	0.0000	0.0000	0.0000	0.0000	0.0000	0.0000	0.0000
hsa-mir-203	11.2726	11.4224	10.8997	10.8114	8.5480	7.4807	9.1188	9.5787	11.8694	10.9783	12.3421	8.4727	11.6151	12.1488	9.8927	9.4735	4.8173	9.7272	10.0307	9.6785	8.1385	10.8515	7.9243	11.2624	8.5415	12.0941	8.9729	11.0982	10.7317	9.2908	9.0651	9.5561	11.4784	9.2890	9.2186	10.6196	11.0503	8.4106	9.3361	9.7816	5.5552	12.6890	9.1929	11.5011	10.5355	8.3085	12.2730	9.2680	9.3105
hsa-mir-202	0.1288	10.2399	2.0332	0.6878	0.0000	5.5866	1.8350	0.0000	1.3355	6.5211	3.6706	1.6985	1.6286	7.0017	8.6201	3.0673	0.0000	0.6781	2.9148	0.0000	0.3805	8.8715	0.0000	0.2709	5.8403	0.0000	1.4092	5.0558	1.7610	0.0000	0.9570	4.2649	7.1227	0.0000	9.9435	6.7266	0.9209	6.8027	10.2340	0.8922	0.4522	0.2947	6.4342	8.8347	0.0000	7.8249	0.1882	7.2967	3.7280
hsa-mir-205	10.6452	5.6758	12.8727	6.5940	6.5967	10.0825	5.3160	5.4033	12.0072	12.3873	13.3957	9.8940	11.5637	7.9252	10.9708	6.9969	6.3541	11.0862	5.3071	10.9638	4.1799	7.1767	7.7915	7.4777	10.4512	11.1555	7.7083	10.7390	9.6345	8.8085	10.1689	12.2769	13.0470	12.6370	14.6274	10.7625	6.5461	9.1325	15.5426	8.1759	11.5983	7.7821	10.5819	7.3085	5.8124	3.4124	6.8433	10.9088	11.8000
hsa-mir-204	0.7257	4.6787	5.1617	3.1104	4.6353	3.1079	4.1963	5.3198	7.0939	3.6101	3.5601	5.2285	3.2279	2.9630	3.0283	2.7085	4.1141	6.9507	2.3625	6.9852	2.1845	4.0190	3.0106	1.9606	3.7134	2.1881	3.0238	2.9378	3.3161	2.4622	5.4382	0.0000	3.8327	5.7814	3.5486	1.2087	4.5442	2.8902	4.7563	4.3905	7.6636	4.2913	3.6990	5.0531	2.6169	5.5161	4.7577	5.1418	2.8329
hsa-mir-206	6.0154	0.5336	0.0000	0.6878	0.4632	0.7336	0.4016	2.0942	0.0000	1.1108	0.0000	0.0000	0.0000	5.5856	0.0000	0.6917	0.0000	3.4462	2.3625	3.6582	0.2943	3.8176	4.2283	1.5156	0.5897	2.1881	0.0000	1.7885	3.9388	0.0000	0.0000	0.0000	0.0000	2.1814	0.0000	0.0000	0.0000	2.1787	0.0000	0.0000	0.0000	2.1371	0.0000	0.5212	0.0000	3.6077	1.4912	2.2371	0.0000
hsa-mir-515-2	0.0000	0.0000	0.0000	0.0000	0.0000	0.0000	0.0000	0.0000	0.0000	0.0000	0.0000	0.0000	0.7633	0.0000	0.0000	0.0000	0.0000	0.0000	0.0000	0.0000	0.0000	1.1812	0.0000	0.0000	0.0000	0.0000	0.0000	0.0000	0.0000	0.0000	1.5273	0.0000	0.0000	0.0000	0.0000	0.0000	0.0000	0.9724	0.0000	0.0000	0.6344	0.0000	0.0000	0.0000	0.0000	0.0000	0.1882	0.0000	0.0000
hsa-mir-92b	8.6249	11.3905	10.4185	10.3170	10.2912	10.8331	10.5660	10.4422	10.1265	10.6870	10.9983	11.9080	11.0141	9.9412	10.5653	11.1593	9.5175	10.7979	11.2658	10.7831	8.9716	11.6474	10.0121	10.8190	10.6838	9.4190	12.3293	11.2817	11.4426	11.9269	10.6642	10.9063	10.4675	11.9002	10.6703	13.5642	10.6697	11.2209	10.8647	11.3645	10.2109	10.8251	12.1825	11.6858	11.3983	12.5548	9.8248	11.2149	12.5200
hsa-mir-892b	0.1288	0.0000	0.0000	0.0000	0.0000	0.0000	0.0000	0.0000	0.0000	0.0000	0.0000	0.6429	0.0000	0.0000	0.0000	0.0000	0.0000	0.3785	0.0000	0.0000	0.0000	0.0000	0.0000	0.0000	0.0000	0.0000	2.4144	0.0000	0.0000	0.0000	0.0000	0.0000	0.0000	0.0000	0.0000	0.0000	0.0000	0.0000	0.0000	0.0000	0.0000	0.0000	0.0000	0.0000	0.0000	0.0000	0.0000	0.0000	0.0000
hsa-mir-99b	17.1526	16.7190	17.0675	17.5460	17.9398	17.7667	17.7519	18.2490	18.7847	18.5797	18.1634	18.3977	17.6513	18.1511	17.8695	18.4239	18.3877	17.7750	17.8948	17.7525	15.8763	17.3705	17.3864	17.3917	17.2284	19.0218	18.2326	18.5214	18.1690	18.1656	18.1232	18.9260	17.9978	16.4893	17.3762	18.3833	18.1813	18.2609	17.5694	17.5346	18.9389	17.5170	17.8144	17.5038	18.8637	18.1467	18.1466	18.2229	17.7719
hsa-mir-1288	0.6418	1.2280	1.1946	0.6878	0.0000	0.0000	0.7154	1.1303	0.0000	0.8263	0.5552	0.0000	1.2599	1.0283	0.9514	0.4958	0.0000	1.4854	1.2068	1.4939	0.1049	1.4278	2.0852	0.4989	1.9172	1.1281	1.5413	1.6341	1.7610	2.2297	0.0000	0.0000	0.4521	0.5677	0.0000	1.2087	0.5327	0.4013	1.4344	1.2790	1.6821	1.3708	0.0000	0.0000	0.0000	1.3468	0.7627	1.6713	0.0000
hsa-mir-892a	0.1288	0.0000	0.0000	0.0000	0.0000	0.0000	0.0000	0.0000	0.0000	0.0000	0.0000	0.0000	0.0000	0.0000	0.0000	0.4958	0.0000	0.3785	0.2846	0.0000	0.1049	0.0000	0.0000	0.0000	0.0000	0.0000	2.8814	0.4337	0.0000	0.0000	0.0000	1.3327	0.0000	0.0000	0.0000	0.0000	0.0000	0.0000	0.0000	0.0000	0.0000	0.0000	0.0000	0.0000	0.0000	0.8252	0.0000	0.0000	0.0000
hsa-mir-3690	0.8049	0.5336	1.6145	1.6499	0.0000	0.9957	3.0110	1.9901	0.0000	0.4715	0.9551	1.0860	2.3742	0.9105	2.9722	1.6091	0.0000	1.1375	0.9047	1.2946	0.0000	1.4278	1.2237	0.8690	0.0000	0.0000	1.2637	1.0370	0.0000	1.4007	0.9570	2.4741	0.4521	0.2150	0.3580	0.0000	1.2264	0.4013	1.4344	4.2677	0.4522	1.7075	0.6052	0.0000	2.6169	1.7291	0.5038	2.0211	2.4838
hsa-mir-3691	1.2062	0.0000	1.4876	0.0000	0.0000	0.4129	0.9730	2.9145	0.0000	2.6808	0.5552	1.0860	1.6286	1.4643	1.6684	2.7531	1.3527	1.3219	2.6895	0.7879	1.2375	1.4278	2.2094	0.0000	2.3332	2.6635	3.0010	1.0370	0.6757	0.0000	1.5273	0.0000	0.7958	0.8509	0.0000	0.0000	2.1931	1.1908	0.9804	0.6514	2.5778	2.3444	0.6052	0.9032	2.2782	1.8880	1.7521	0.5231	0.0000
hsa-mir-3692	0.0000	0.0000	0.0000	0.0000	0.0000	0.0000	0.0000	0.0000	0.0000	0.0000	0.0000	0.0000	1.2599	0.0000	0.0000	0.0000	0.0000	0.0000	0.0000	0.0000	0.0000	0.0000	0.0000	0.0000	0.0000	0.0000	0.3274	0.0000	0.0000	0.0000	0.9570	0.0000	0.0000	0.0000	0.0000	0.0000	0.0000	0.0000	0.0000	0.0000	0.0000	0.0000	0.0000	0.0000	1.1913	0.0000	0.0000	0.0000	0.0000
hsa-mir-3917	3.6314	4.1703	4.1290	4.6337	3.9787	4.2896	5.0900	4.5602	4.0212	3.7410	2.2494	3.0529	3.6447	4.0245	4.2752	4.6899	5.8703	3.7333	4.7520	3.4818	0.6813	5.7041	4.9342	2.0352	4.0793	3.3063	4.9028	3.1803	6.1835	4.0154	4.1653	4.2649	5.4369	3.7588	2.6015	6.3629	4.8199	4.0350	3.9853	1.7149	3.8701	4.5080	1.6251	6.4881	5.6187	4.7471	3.7885	5.7575	3.5508
hsa-mir-3916	0.2470	0.0000	0.0000	0.3845	0.0000	0.0000	0.0000	0.0000	0.0000	0.0000	0.0000	0.0000	0.0000	0.0000	0.0000	0.0000	0.0000	0.3785	1.0636	0.0000	0.1049	0.0000	0.4663	0.0000	0.0000	0.0000	0.0000	0.0000	0.0000	0.0000	0.0000	0.0000	0.4521	0.0000	0.0000	0.0000	0.0000	0.0000	0.0000	0.0000	0.0000	0.0000	0.0000	0.0000	0.0000	0.0000	0.0000	0.0000	0.0000
hsa-mir-3915	0.0000	0.0000	0.0000	0.0000	0.0000	0.0000	0.0000	0.0000	0.0000	0.0000	0.0000	0.0000	0.0000	0.0000	0.0000	0.0000	0.0000	0.0000	0.0000	0.0000	0.0000	0.0000	0.0000	0.0000	0.0000	0.0000	0.0000	0.0000	0.0000	0.0000	0.0000	0.0000	0.0000	0.0000	0.0000	0.0000	0.0000	0.0000	0.0000	0.0000	0.0000	0.0000	0.0000	0.0000	0.0000	0.0000	0.0000	0.0000	0.0000
hsa-mir-3912	0.3563	0.0000	0.3308	0.0000	0.0000	0.0000	0.0000	0.0000	0.0000	0.0000	0.0000	0.0000	0.0000	0.0000	0.0000	0.0000	0.0000	0.0000	0.0000	0.0000	0.0000	0.0000	0.4663	0.2709	0.0000	0.0000	0.0000	0.7667	0.0000	0.0000	0.0000	0.0000	0.0000	0.4021	0.0000	0.0000	0.0000	0.0000	0.3141	0.0000	0.0000	0.0000	0.0000	0.0000	0.0000	0.0000	0.0000	0.0000	0.0000
hsa-mir-3911	0.1288	0.5336	1.1946	1.1517	0.4632	0.4129	0.4016	2.9703	1.3355	0.8263	0.0000	1.0860	0.7633	1.4219	2.2433	1.7029	0.8294	0.0000	2.0188	0.0000	0.1049	0.0000	0.0000	0.0000	0.0000	1.7533	1.6624	0.0000	0.0000	1.1572	0.0000	3.3381	0.4521	0.0000	0.0000	1.8571	2.5639	0.0000	0.5719	0.3621	0.6344	1.2385	0.0000	0.0000	2.6169	0.0000	1.8668	1.7670	2.0224
hsa-mir-802	0.0000	0.0000	0.0000	0.0000	0.0000	0.0000	0.0000	0.0000	0.0000	0.0000	0.0000	0.0000	0.0000	0.0000	0.0000	0.0000	0.0000	0.0000	0.0000	0.0000	0.0000	0.0000	0.0000	0.0000	0.0000	0.0000	0.0000	0.0000	0.0000	0.0000	0.0000	0.0000	0.0000	0.0000	0.0000	0.0000	0.0000	0.0000	0.0000	0.0000	0.0000	0.0000	0.0000	0.0000	0.0000	0.0000	0.0000	0.0000	0.0000
hsa-mir-29c	5.3662	6.0995	7.0210	5.0475	5.1933	6.1071	6.1556	4.4856	7.5693	7.2891	7.1478	7.6216	7.6396	5.7933	5.5080	5.1139	5.1993	6.5637	5.4862	6.4684	5.4066	5.2227	5.1741	5.4786	6.3492	5.6834	4.5017	6.4760	6.4030	7.6489	6.7079	6.9893	5.6528	6.2581	6.9385	7.2209	7.6356	4.1951	6.0109	7.7953	3.8518	6.3872	7.5792	6.4310	4.9619	5.2929	4.8372	4.7195	5.6874
hsa-mir-3160-1	0.0000	0.0000	0.0000	0.0000	0.0000	0.0000	0.0000	0.0000	0.0000	0.0000	0.0000	0.0000	0.0000	0.0000	0.0000	0.0000	0.0000	0.0000	0.0000	0.0000	0.0000	0.0000	0.0000	0.0000	0.0000	0.6716	0.0000	0.0000	0.0000	0.0000	0.0000	0.0000	0.0000	0.0000	0.0000	0.0000	0.0000	0.0000	0.0000	0.0000	0.0000	0.5392	0.0000	0.0000	0.0000	0.0000	0.0000	0.0000	0.0000
hsa-mir-29a	12.7902	14.5863	13.3571	12.4599	12.6956	13.3476	13.5027	11.1401	13.6335	12.8494	13.6452	13.2347	13.3799	13.0056	13.0274	11.6418	11.2992	13.7764	11.6763	13.6962	12.2058	11.7077	12.4963	13.5210	13.5754	12.0892	12.4744	13.3678	13.0297	13.3016	12.8942	12.9911	13.2387	13.1068	13.5973	11.9402	13.4969	11.7208	13.6307	14.1437	10.6207	13.2093	13.7341	13.2548	13.0644	12.7089	12.3467	12.1156	12.4884
hsa-mir-1234	1.3715	1.4802	0.8264	1.3375	0.4632	0.9957	1.1915	0.0000	1.3355	0.4715	1.7428	0.6429	1.0329	1.0283	1.3540	2.1654	2.0384	1.7655	0.2846	1.0634	0.3805	1.4278	0.6529	0.6958	1.4684	0.0000	0.5941	0.4337	0.6757	0.0000	0.9570	2.0135	0.7958	0.2150	2.1307	4.4582	1.4785	1.1908	1.9704	0.0000	0.4522	1.4920	1.3581	2.0165	0.7153	1.1095	0.8765	0.5231	0.0000
hsa-mir-640	0.0000	0.0000	0.0000	0.0000	0.0000	0.0000	0.0000	0.0000	0.0000	0.0000	0.0000	0.0000	0.0000	0.0000	0.0000	0.0000	0.0000	0.0000	0.0000	0.0000	0.0000	0.0000	0.0000	0.0000	0.0000	0.0000	0.0000	0.0000	0.0000	0.0000	0.0000	0.0000	0.0000	0.0000	0.0000	0.0000	0.0000	0.0000	0.0000	0.0000	0.0000	0.0000	0.0000	0.0000	0.0000	0.0000	0.0000	0.0000	0.0000
hsa-mir-1236	0.3563	0.0000	0.0000	0.0000	0.0000	0.0000	0.0000	0.3755	1.3355	0.0000	0.5552	0.0000	0.4316	0.2140	0.3909	0.4958	0.0000	0.6781	0.7261	0.7879	0.1049	0.0000	0.0000	0.0000	0.3247	2.3645	0.1730	0.0000	0.6757	0.0000	0.0000	2.4741	0.0000	0.2150	0.3580	1.2087	1.2264	0.0000	0.0000	0.0000	0.0000	0.2947	1.3581	0.0000	0.0000	0.0000	0.5038	0.9061	0.0000
hsa-mir-1237	0.6418	1.4802	0.0000	0.3845	0.8133	0.9957	0.7154	0.0000	2.0170	0.8263	2.3852	1.4245	0.0000	0.2140	0.3909	0.2691	1.7359	0.3785	1.0636	1.0634	0.2027	0.0000	0.0000	1.6163	0.5897	1.9870	1.1019	1.2646	1.9952	0.4958	0.9570	0.0000	0.0000	0.4021	0.8835	3.5224	1.2264	1.3804	0.0000	0.8922	0.4522	0.5392	0.0000	0.0000	1.5487	0.8252	0.0000	0.7273	0.0000
hsa-mir-622	0.0000	0.0000	0.0000	0.0000	0.4632	0.0000	0.0000	0.0000	0.0000	0.4715	0.0000	0.0000	0.0000	0.0000	0.3909	0.0000	0.0000	0.0000	0.0000	0.4471	0.0000	0.0000	0.0000	0.0000	0.0000	0.0000	0.0000	0.4337	0.0000	0.0000	0.0000	0.0000	0.0000	0.0000	0.0000	0.0000	0.5327	0.0000	0.0000	0.0000	0.0000	1.0928	1.0302	0.0000	0.0000	0.0000	0.0000	0.0000	0.0000
hsa-mir-1231	0.0000	0.0000	0.0000	0.0000	0.0000	0.0000	0.0000	0.0000	0.0000	0.0000	0.0000	0.0000	0.0000	0.0000	0.0000	0.2691	0.0000	0.0000	0.0000	0.0000	0.0000	0.0000	0.0000	0.0000	0.0000	0.0000	0.0000	0.0000	0.0000	0.0000	0.0000	0.0000	0.0000	0.0000	0.0000	1.8571	0.0000	0.4013	0.0000	0.0000	0.2438	0.0000	0.0000	0.0000	0.0000	0.0000	0.3546	0.5231	0.0000
hsa-mir-647	0.0000	0.0000	0.0000	0.0000	0.0000	0.0000	0.0000	0.0000	0.0000	0.0000	0.0000	0.0000	0.0000	0.0000	0.0000	0.4958	0.0000	0.3785	0.0000	0.0000	0.0000	0.0000	0.0000	0.0000	0.0000	0.0000	0.0000	0.0000	0.0000	0.0000	0.0000	0.0000	0.0000	0.0000	0.0000	0.0000	0.0000	0.0000	0.0000	0.0000	0.0000	0.0000	0.0000	0.0000	0.0000	0.0000	0.0000	0.0000	0.0000
hsa-mir-548i-2	0.0000	0.0000	0.0000	0.0000	0.0000	0.0000	0.0000	0.0000	0.0000	0.0000	0.0000	0.0000	0.0000	0.0000	0.0000	0.0000	0.0000	0.0000	0.0000	0.0000	0.0000	0.0000	0.0000	0.0000	0.0000	0.0000	0.0000	0.0000	0.0000	0.0000	0.0000	0.0000	0.0000	0.0000	0.0000	0.0000	0.0000	0.0000	0.0000	0.0000	0.0000	0.0000	0.0000	0.0000	0.0000	0.0000	0.0000	0.0000	0.0000
hsa-mir-649	0.0000	0.0000	0.0000	0.0000	0.0000	0.0000	0.0000	0.0000	0.0000	0.0000	0.0000	0.0000	0.0000	0.0000	0.0000	0.0000	0.0000	0.0000	0.0000	0.0000	0.0000	0.0000	0.0000	0.0000	0.0000	0.0000	0.0000	0.0000	0.0000	0.0000	0.0000	0.0000	0.0000	0.0000	0.0000	0.0000	0.0000	0.0000	0.0000	0.0000	0.0000	0.0000	0.0000	0.0000	0.0000	0.0000	0.0000	0.0000	0.0000
hsa-mir-648	0.0000	0.0000	0.0000	0.0000	0.0000	0.0000	0.0000	0.0000	0.0000	0.0000	0.0000	0.0000	0.0000	0.0000	0.0000	0.0000	0.0000	0.0000	0.0000	0.0000	0.0000	0.0000	0.0000	0.0000	0.0000	0.0000	0.0000	0.0000	0.0000	0.0000	0.0000	0.0000	0.0000	0.0000	0.0000	0.0000	0.0000	0.0000	0.0000	0.0000	0.0000	0.0000	0.0000	0.0000	0.0000	0.0000	0.0000	0.0000	0.0000
hsa-mir-760	3.2895	2.6713	3.9238	3.9117	4.3440	3.5365	4.5915	4.9274	6.3532	4.5013	5.8292	7.0966	4.6869	4.2893	3.9074	6.2094	3.1325	5.2668	7.1919	5.2362	2.5431	5.5303	3.6155	5.2471	5.8147	7.7836	6.1063	5.6566	5.5544	5.6847	4.7737	5.1672	4.2222	5.4566	5.8411	7.2082	7.0232	4.3842	4.4541	3.1682	5.5209	3.4254	4.1858	5.1797	6.7995	5.6771	4.6256	8.1617	5.2384
hsa-mir-761	0.0000	0.0000	0.0000	0.0000	0.0000	0.0000	0.0000	0.0000	0.0000	0.0000	0.0000	0.0000	0.0000	0.0000	0.0000	0.0000	0.0000	0.0000	0.0000	0.0000	0.0000	0.0000	0.0000	0.0000	0.0000	0.0000	0.0000	0.0000	0.0000	0.0000	0.0000	0.0000	0.0000	0.0000	0.0000	0.0000	0.0000	0.0000	0.0000	0.0000	0.0000	0.0000	0.0000	0.0000	0.0000	0.0000	0.0000	0.0000	0.0000
hsa-mir-1238	0.3563	0.5336	0.3308	0.9383	0.0000	0.0000	1.5488	1.1303	0.0000	0.0000	0.0000	0.0000	0.7633	0.6413	0.6982	0.2691	0.0000	0.3785	0.5221	0.4471	0.1049	0.0000	0.2519	0.4989	1.1777	0.6716	0.3274	0.7667	1.1340	1.4007	0.0000	0.0000	0.0000	0.0000	0.0000	0.0000	0.0000	0.4013	0.7905	0.0000	0.0000	1.6037	0.0000	0.0000	1.1913	0.8252	0.0000	0.5231	0.0000
hsa-mir-767	0.2470	0.9222	4.4514	0.6878	1.7100	0.4129	0.4016	1.1303	0.0000	2.0330	0.9551	2.5976	4.4543	1.4643	0.6982	2.4624	1.7359	2.7441	1.8546	1.2946	0.2943	1.4278	1.6317	1.7987	0.3247	1.9870	5.2553	1.6341	1.9952	8.0187	0.0000	1.3327	0.4521	1.1927	0.8835	3.5224	1.2264	6.9633	5.1710	5.0300	5.6268	1.3708	1.8503	2.8262	1.5487	1.5506	2.2931	2.7401	0.0000
hsa-mir-764	0.0000	0.0000	0.0000	0.0000	0.0000	0.0000	0.0000	0.0000	0.0000	0.0000	0.0000	0.0000	0.0000	0.0000	0.0000	0.0000	0.0000	0.0000	0.0000	0.0000	0.0000	0.0000	0.0000	0.0000	0.0000	0.0000	0.0000	1.0370	0.0000	0.0000	0.0000	0.0000	0.0000	0.0000	0.0000	0.0000	0.0000	0.0000	0.0000	0.0000	0.0000	0.0000	0.0000	0.0000	0.0000	0.0000	0.0000	0.0000	0.0000
hsa-mir-765	0.5528	0.0000	0.0000	0.9383	0.0000	0.4129	0.7154	0.9198	0.0000	1.3484	0.5552	0.0000	1.9221	0.4004	0.9514	0.4958	0.0000	0.0000	1.9390	0.0000	0.0000	1.8219	0.8182	1.5156	0.8134	0.0000	1.1851	0.4337	0.0000	1.7909	0.0000	0.0000	0.0000	0.4021	1.2679	0.0000	0.9209	0.0000	1.2983	1.7149	0.7960	1.7075	0.0000	0.0000	0.0000	1.3468	1.3406	0.2851	0.0000
hsa-mir-320c-1	2.0618	2.4528	2.4956	2.3135	2.0103	2.3151	3.4099	2.5251	2.4779	2.3930	3.0073	1.6985	2.8633	2.3215	2.2433	2.5659	3.1325	2.0000	1.8546	2.3208	1.9227	4.8312	2.8289	3.0410	4.4396	1.1281	1.8268	2.1720	3.6264	2.8381	2.5125	2.0135	2.7841	2.7963	3.4405	1.8571	2.5639	2.0727	3.9403	1.8351	2.5326	2.4074	3.4466	2.0165	2.7605	3.5613	1.3406	2.3650	0.0000
hsa-mir-320c-2	2.1854	1.2280	1.4876	0.9383	0.8133	1.2175	1.1915	0.3755	1.3355	0.8263	3.0891	1.9287	1.7828	1.6956	1.1667	1.9526	2.9987	0.9260	2.1663	0.4471	1.1421	4.7200	2.2678	2.8475	2.5967	0.6716	1.4092	2.0552	2.1966	2.4622	1.5273	0.0000	2.2265	1.9001	2.8471	1.2087	2.1931	1.1908	2.6670	1.0985	2.3362	0.9308	1.6251	1.2050	1.1913	2.9184	0.9820	1.0652	0.0000
hsa-mir-3157	0.5528	0.5336	0.0000	0.6878	1.5326	0.0000	0.7154	0.0000	1.3355	1.3484	1.5248	2.3016	1.0329	0.7135	0.6982	1.4008	0.0000	0.0000	0.5221	0.4471	0.2027	1.1812	0.9664	0.4989	1.1777	2.3645	1.1851	1.9280	1.1340	1.4007	0.9570	0.0000	0.0000	0.7162	0.6445	0.0000	2.4506	0.9724	0.5719	1.5837	0.9414	0.2947	0.0000	0.5212	0.0000	1.3468	0.5038	1.4584	0.0000
hsa-mir-2909	0.0000	0.0000	0.0000	0.0000	0.0000	0.0000	0.0000	0.0000	0.0000	0.0000	0.0000	0.0000	0.0000	0.0000	0.0000	0.0000	0.0000	0.0000	0.0000	0.0000	0.0000	0.0000	0.0000	0.0000	0.0000	0.0000	0.0000	0.0000	0.0000	0.0000	0.0000	0.0000	0.0000	0.0000	0.0000	0.0000	0.0000	0.0000	0.0000	0.0000	0.0000	0.0000	0.0000	0.0000	0.0000	0.0000	0.0000	0.0000	0.0000
hsa-mir-630	0.1288	0.0000	0.0000	0.0000	0.0000	0.0000	0.0000	0.0000	0.0000	0.0000	0.0000	0.0000	0.0000	0.0000	0.0000	0.0000	0.0000	0.0000	0.0000	0.0000	0.0000	0.0000	0.0000	0.0000	0.0000	0.0000	0.0000	0.0000	0.0000	0.0000	0.0000	0.0000	0.0000	0.0000	0.0000	0.0000	0.0000	0.0000	0.0000	0.0000	0.0000	0.0000	0.0000	0.0000	0.0000	0.0000	0.0000	0.0000	0.0000
hsa-mir-603	0.0000	0.0000	0.0000	0.0000	0.0000	0.0000	0.0000	0.0000	0.0000	0.0000	0.0000	0.0000	0.0000	0.0000	0.0000	0.0000	0.0000	0.0000	0.0000	0.0000	0.0000	0.0000	0.0000	0.0000	0.0000	0.0000	0.0000	0.0000	0.0000	0.0000	0.0000	0.0000	0.0000	0.0000	0.0000	0.0000	0.0000	0.0000	0.0000	0.0000	0.0000	0.0000	0.0000	0.0000	0.0000	0.0000	0.0000	0.0000	0.0000
hsa-mir-548i-1	0.0000	0.0000	0.0000	0.0000	0.0000	0.0000	0.0000	0.0000	0.0000	0.0000	0.0000	0.0000	0.0000	0.0000	0.0000	0.0000	0.0000	0.0000	0.0000	0.0000	0.0000	0.0000	0.0000	0.0000	0.0000	0.0000	0.0000	0.0000	0.0000	0.0000	0.0000	0.0000	0.0000	0.0000	0.0000	0.0000	0.0000	0.0000	0.0000	0.0000	0.0000	0.0000	0.0000	0.0000	0.0000	0.0000	0.0000	0.0000	0.0000
hsa-mir-298	0.0000	0.0000	0.0000	0.0000	0.0000	0.0000	0.0000	0.0000	0.0000	0.0000	0.0000	0.0000	0.0000	0.1110	0.0000	0.0000	0.0000	0.0000	0.0000	0.0000	0.0000	0.0000	0.0000	0.0000	0.0000	0.0000	0.0000	0.0000	0.0000	0.0000	0.0000	0.0000	0.0000	0.0000	0.0000	0.0000	0.0000	0.0000	0.0000	0.0000	0.0000	0.0000	0.0000	0.0000	0.0000	0.0000	0.0000	0.0000	0.0000
hsa-mir-299	0.3563	4.0967	3.4663	3.2090	2.4707	3.4073	3.8237	4.2125	3.3422	4.6420	1.9321	3.6122	2.5563	3.3156	3.7825	3.2338	1.7359	2.0000	2.4799	1.0634	1.3270	2.3856	3.8435	2.9667	2.5967	1.9870	4.4936	2.8702	1.7610	0.0000	4.5601	1.3327	2.7049	3.8580	4.0434	1.2087	2.4506	2.8902	3.4559	1.5837	0.7960	2.4677	3.8104	4.5623	3.2240	2.4933	3.8173	3.4079	0.0000
hsa-mir-296	5.6923	1.2280	6.8797	6.3832	7.4305	7.0504	7.0854	6.3232	7.9082	7.2122	8.5200	7.5413	6.0104	4.4926	5.6309	6.1356	8.3985	6.3201	2.8724	6.2239	4.7604	7.9822	6.6469	5.6664	6.3403	7.4090	6.6833	7.5101	8.0532	6.5808	8.2303	6.8443	7.7762	5.6069	6.9484	10.2764	6.8158	7.3196	5.8800	7.4493	8.0951	5.6617	6.2879	10.1154	6.0821	8.0662	6.8150	6.3625	8.0127
hsa-mir-297	0.0000	0.0000	0.0000	0.0000	0.0000	0.0000	0.0000	0.0000	0.0000	0.0000	0.0000	0.0000	0.0000	0.0000	0.0000	0.0000	0.0000	0.0000	0.0000	0.0000	0.0000	0.0000	0.0000	0.0000	0.0000	0.0000	0.0000	0.0000	0.0000	0.0000	0.0000	0.0000	0.0000	0.0000	0.0000	0.0000	0.0000	0.0000	0.0000	0.0000	0.0000	0.0000	0.0000	0.0000	0.0000	0.0000	0.0000	0.0000	0.0000
hsa-mir-520f	0.0000	0.0000	0.0000	0.0000	0.0000	0.0000	0.0000	0.0000	0.0000	0.0000	0.0000	0.0000	0.7633	0.0000	0.0000	0.2691	0.0000	0.0000	0.0000	0.0000	0.0000	0.8837	0.0000	0.2709	0.0000	0.0000	0.0000	0.0000	0.0000	0.0000	2.2525	0.0000	0.0000	0.0000	0.0000	1.2087	0.0000	2.3699	0.0000	0.0000	0.4522	0.0000	0.0000	0.0000	0.0000	0.0000	0.3546	0.0000	0.0000
hsa-mir-3151	0.0000	0.0000	0.0000	0.0000	0.8133	0.0000	0.0000	0.0000	0.0000	0.0000	0.0000	1.0860	0.4316	0.0000	0.0000	0.6917	0.0000	0.0000	0.5221	0.0000	0.1049	0.0000	0.0000	0.0000	0.0000	0.0000	0.1730	0.0000	0.0000	0.0000	0.0000	0.0000	0.4521	0.0000	0.0000	0.0000	0.5327	0.4013	0.3141	0.0000	0.0000	0.0000	0.0000	0.0000	0.0000	0.0000	0.5038	0.0000	0.0000
hsa-mir-1537	0.0000	0.0000	0.0000	0.0000	0.0000	0.0000	0.0000	0.0000	0.0000	0.0000	0.0000	0.0000	0.0000	0.0000	0.0000	0.0000	0.0000	0.0000	0.0000	0.0000	0.0000	0.0000	0.0000	0.0000	0.0000	0.0000	0.0000	0.0000	0.0000	0.0000	0.0000	0.0000	0.0000	0.0000	0.0000	0.0000	0.0000	0.0000	0.0000	0.0000	0.0000	0.0000	0.0000	0.0000	0.0000	0.0000	0.0000	0.0000	0.0000
hsa-mir-1243	0.0000	0.0000	0.0000	0.0000	0.8133	0.0000	0.0000	0.0000	0.0000	0.0000	0.0000	0.0000	0.0000	0.0000	0.0000	0.0000	0.0000	0.0000	0.0000	0.0000	0.1049	0.0000	0.0000	0.0000	0.0000	0.0000	0.3274	0.0000	0.0000	0.0000	0.0000	0.0000	0.0000	0.0000	0.0000	0.0000	0.0000	0.0000	0.0000	0.0000	0.0000	0.0000	0.0000	0.0000	0.0000	0.0000	0.0000	0.0000	0.0000
hsa-mir-3150	0.6418	0.5336	0.0000	0.0000	0.0000	0.0000	0.0000	1.1303	0.0000	0.8263	1.2679	0.0000	0.0000	0.1110	0.3909	0.4958	0.0000	0.0000	0.5221	0.0000	0.2943	0.8837	0.8182	0.4989	0.0000	1.7533	1.0137	0.7667	2.1966	0.4958	0.0000	2.8227	0.4521	0.2150	1.4275	0.0000	0.0000	1.3804	0.3141	0.8922	1.1944	0.2947	1.0302	1.2050	2.2782	0.0000	0.5038	1.0652	1.3399
hsa-mir-1245	0.0000	0.0000	1.3485	0.9383	0.8133	0.0000	1.1915	0.6731	2.4779	0.0000	0.0000	1.0860	1.2599	0.4853	0.6982	0.0000	0.0000	0.0000	0.2846	0.4471	0.5387	0.0000	0.9664	0.2709	0.5897	0.0000	0.0000	0.0000	0.0000	0.0000	0.0000	0.0000	0.0000	0.4021	0.0000	0.0000	0.5327	0.0000	0.0000	0.0000	0.0000	0.9308	0.0000	0.0000	0.0000	0.0000	0.8765	0.0000	0.0000
hsa-mir-1247	0.6418	4.4905	5.0761	4.4842	1.7100	6.9457	5.9612	5.8818	7.7019	7.6389	5.8876	7.7588	6.5346	4.9235	5.5565	7.2097	6.9423	6.7957	4.6679	6.8280	3.2402	5.4902	7.0114	4.5429	5.1326	4.6272	3.8197	6.2353	5.8812	5.4746	8.1418	11.5042	7.5314	2.6190	5.4897	5.0211	7.5659	5.0048	5.5833	4.6254	2.4859	4.6579	7.2640	4.3934	6.0405	4.0722	4.0535	4.0069	3.7280
hsa-mir-1246	0.1288	0.0000	0.3308	0.0000	0.0000	0.0000	0.4016	0.0000	0.0000	0.0000	0.0000	0.0000	1.2599	0.0000	0.0000	0.2691	0.0000	0.0000	1.5667	0.0000	0.1049	0.0000	0.0000	0.0000	0.0000	0.0000	0.1730	0.0000	0.6757	0.8640	0.9570	0.0000	0.0000	0.0000	0.0000	0.0000	0.5327	0.7149	0.0000	0.0000	0.0000	0.2947	0.0000	0.0000	0.0000	0.0000	0.3546	0.0000	0.0000
hsa-mir-1249	1.1466	1.4802	2.7378	3.4698	0.8133	2.8001	1.9593	2.8565	3.8790	2.9206	2.3852	4.5861	2.0491	1.6956	2.8529	2.4077	2.9987	2.3785	3.0348	2.6891	1.1906	2.6019	2.0189	2.5239	2.4709	2.6635	3.1534	2.4747	3.4002	2.9186	2.7328	3.3381	2.6210	1.9609	2.7295	6.5762	3.0261	3.1204	2.7213	4.8703	1.8388	2.4677	3.0525	3.4605	4.0359	2.9902	1.9209	1.5688	2.0224
hsa-mir-1248	2.8406	5.6503	2.3573	3.6907	3.0345	5.4291	4.7375	2.1913	3.1074	4.3455	2.5094	4.5861	4.4543	3.3835	3.1846	3.2338	3.9055	2.3785	4.3509	2.6055	3.1076	3.4779	3.6378	4.8931	3.5046	3.6163	3.3098	4.7333	4.0471	4.1876	5.0028	2.0135	3.9403	2.3726	3.8875	5.4250	3.3122	2.8902	3.8458	2.9723	0.4522	3.7015	1.6251	3.6222	5.6559	4.9408	2.7764	3.1123	2.8329
hsa-mir-548i-4	0.0000	0.0000	0.0000	0.0000	0.0000	0.0000	0.0000	0.0000	0.0000	0.0000	0.0000	0.0000	0.0000	0.0000	0.0000	0.0000	0.0000	0.0000	0.0000	0.0000	0.0000	0.0000	0.0000	0.0000	0.0000	0.0000	0.0000	0.0000	0.0000	0.0000	0.0000	0.0000	0.0000	0.0000	0.0000	0.0000	0.0000	0.0000	0.0000	0.0000	0.0000	0.0000	0.0000	0.0000	0.0000	0.0000	0.0000	0.0000	0.0000
hsa-mir-1539	0.2470	0.0000	0.0000	0.0000	0.0000	0.4129	0.0000	0.6731	0.0000	0.8263	0.0000	0.0000	0.4316	0.1110	0.0000	0.0000	1.3527	0.0000	0.0000	0.0000	0.0000	0.5085	0.0000	0.0000	0.0000	0.6716	0.3274	0.0000	0.0000	0.0000	0.0000	0.0000	0.4521	0.0000	0.0000	0.0000	0.0000	0.0000	0.0000	0.0000	0.0000	0.0000	0.0000	0.0000	0.0000	0.0000	0.0000	0.0000	0.0000
hsa-mir-1538	0.3563	0.5336	1.0222	1.5021	1.3302	0.9957	1.6990	1.6233	2.0170	0.8263	0.5552	2.4572	1.2599	1.0838	1.9264	0.8641	0.8294	1.7655	0.2846	2.0941	0.6117	0.8837	0.9664	0.4989	1.9172	1.1281	0.1730	1.2646	2.5307	1.1572	0.9570	1.3327	1.5059	0.7162	0.6445	3.3476	1.6929	1.1908	1.5587	1.4394	0.6344	1.0928	0.0000	2.9121	2.0735	0.8252	2.0719	0.0000	2.4838
hsa-mir-548o	0.0000	1.2280	0.0000	0.0000	0.0000	0.0000	0.0000	0.0000	0.0000	0.8263	0.0000	0.0000	0.7633	0.6413	0.3909	0.0000	0.0000	0.0000	0.2846	0.4471	0.9300	0.0000	0.2519	0.0000	0.3247	1.4743	0.0000	1.0370	0.0000	0.8640	0.0000	0.0000	0.0000	0.2150	0.8835	0.0000	0.0000	0.0000	0.0000	1.0985	0.2438	0.2947	1.0302	0.9032	1.1913	0.0000	0.3546	0.2851	0.0000
hsa-mir-548n	0.0000	0.0000	0.0000	0.0000	0.0000	0.0000	0.0000	0.0000	0.0000	0.0000	0.0000	0.0000	0.0000	0.0000	0.0000	0.0000	0.0000	0.0000	0.0000	0.0000	0.0000	0.0000	0.0000	0.0000	0.0000	0.0000	0.0000	0.0000	0.0000	0.0000	0.0000	0.0000	0.0000	0.0000	0.0000	0.0000	0.0000	0.0000	0.0000	0.0000	0.0000	0.0000	0.0000	0.0000	0.0000	0.0000	0.0000	0.0000	0.0000
hsa-mir-548m	0.0000	0.0000	0.0000	0.0000	0.0000	0.0000	0.0000	0.0000	0.0000	0.0000	0.0000	0.0000	0.0000	0.0000	0.0000	0.0000	0.0000	0.0000	0.0000	0.0000	0.0000	0.0000	0.0000	0.0000	0.0000	0.0000	0.0000	0.0000	0.0000	0.0000	0.0000	0.0000	0.0000	0.0000	0.0000	0.0000	0.0000	0.0000	0.0000	0.0000	0.0000	0.0000	0.0000	0.0000	0.0000	0.0000	0.0000	0.0000	0.0000
hsa-mir-3175	0.0000	0.0000	0.3308	0.3845	0.0000	0.0000	0.0000	0.0000	0.0000	0.0000	0.0000	0.0000	0.0000	0.1110	0.0000	1.0181	0.0000	0.0000	0.7261	0.4471	0.0000	0.0000	0.0000	0.0000	1.0070	0.0000	0.1730	0.0000	0.0000	0.0000	0.0000	0.0000	0.0000	0.2150	0.0000	0.0000	0.0000	0.0000	0.0000	0.0000	0.6344	0.0000	0.0000	0.0000	0.0000	0.0000	0.0000	0.5231	0.0000
hsa-mir-498	0.0000	0.0000	0.0000	0.0000	0.0000	0.0000	0.0000	0.0000	0.0000	0.0000	0.0000	0.0000	1.0329	0.0000	0.0000	0.4958	0.0000	0.0000	0.0000	0.0000	0.0000	0.8837	0.0000	0.0000	0.0000	0.0000	0.0000	0.0000	0.0000	0.0000	0.0000	0.0000	0.0000	0.0000	0.0000	0.0000	0.0000	0.0000	0.0000	0.0000	0.4522	0.0000	0.0000	0.0000	0.0000	0.0000	0.0000	0.0000	0.0000
hsa-mir-499	0.0000	0.0000	0.0000	0.0000	0.0000	0.0000	0.0000	0.0000	0.0000	0.0000	0.0000	0.0000	0.0000	0.0000	0.0000	0.0000	0.0000	0.3785	0.0000	0.4471	0.0000	0.0000	0.0000	0.0000	0.0000	0.0000	0.0000	0.0000	0.0000	0.0000	0.0000	0.0000	0.0000	0.0000	0.0000	0.0000	0.0000	0.4013	0.0000	0.0000	1.9801	0.0000	0.0000	0.0000	0.0000	0.0000	0.0000	0.0000	0.0000
hsa-mir-587	0.0000	0.0000	0.0000	0.0000	0.0000	0.0000	0.0000	0.0000	0.0000	0.0000	0.0000	0.0000	0.0000	0.0000	0.0000	0.0000	0.0000	0.0000	0.0000	0.0000	0.0000	0.0000	0.0000	0.0000	0.0000	0.0000	0.0000	0.0000	0.0000	0.0000	0.0000	0.0000	0.0000	0.0000	0.0000	0.0000	0.0000	0.0000	0.0000	0.0000	0.0000	0.0000	0.0000	0.0000	0.0000	0.0000	0.0000	0.0000	0.0000
hsa-mir-494	0.1288	1.6949	1.0222	0.0000	0.4632	0.7336	0.4016	0.6731	0.0000	1.1108	0.9551	0.0000	1.4560	0.6413	0.3909	0.6917	0.8294	0.3785	0.9047	0.4471	0.1049	0.5085	1.2237	0.6958	0.0000	0.0000	1.8268	1.0370	0.6757	0.0000	0.0000	0.0000	1.5059	0.9740	0.6445	0.0000	0.9209	0.0000	0.5719	0.3621	0.0000	0.5392	0.0000	2.0165	0.7153	1.1095	0.7627	1.0652	0.0000
hsa-mir-495	0.0000	1.6949	1.8390	0.6878	0.8133	0.0000	1.5488	0.6731	1.3355	1.7309	1.5248	0.0000	1.2599	1.5846	0.9514	0.4958	2.0384	0.0000	0.9047	1.0634	1.1906	1.6382	2.0189	0.8690	1.3304	0.6716	3.6689	0.7667	0.0000	0.4958	1.9350	0.0000	0.7958	1.6273	0.6445	0.0000	2.1931	0.7149	2.0573	0.6514	0.0000	1.6037	1.0302	4.0205	0.0000	2.0311	2.0233	0.7273	0.0000
hsa-mir-496	0.6418	2.0470	2.1213	1.1517	0.8133	1.8683	1.1915	2.0942	2.4779	2.6808	0.9551	2.3016	2.1658	1.3781	1.5197	1.2841	0.8294	0.0000	0.5221	0.0000	0.0000	0.5085	3.2318	1.5156	0.3247	0.6716	3.9679	0.4337	2.1966	0.0000	1.9350	0.0000	0.4521	2.7626	1.0885	1.2087	0.5327	1.1908	0.5719	0.8922	0.0000	1.7075	2.9589	2.7348	1.8348	1.1095	2.2931	1.4584	0.0000
hsa-mir-3154	0.1288	1.8816	1.4876	0.0000	0.4632	1.5793	2.5396	0.9198	0.0000	0.8263	0.0000	1.0860	1.2599	0.1110	0.6982	0.0000	0.0000	0.0000	0.7261	0.0000	0.1049	0.5085	1.3370	0.0000	0.5897	0.0000	1.7741	1.0370	1.9952	0.0000	2.5125	0.0000	0.0000	0.5677	0.3580	0.0000	1.4785	0.0000	0.5719	0.8922	2.7456	0.5392	0.6052	0.0000	0.0000	1.3468	0.3546	1.7670	0.0000
hsa-mir-190b	0.0000	0.0000	0.3308	0.0000	0.4632	0.0000	0.0000	0.0000	0.0000	0.0000	0.9551	0.6429	0.0000	0.2140	0.0000	0.4958	1.3527	0.0000	0.2846	0.0000	1.3698	0.0000	0.0000	0.6958	0.3247	0.6716	0.0000	0.0000	0.0000	0.0000	1.9350	0.0000	0.7958	0.2150	0.0000	0.0000	0.0000	0.7149	0.3141	0.0000	0.2438	0.0000	1.0302	0.0000	0.0000	0.0000	0.0000	0.7273	0.0000
hsa-mir-194-1	6.2635	3.3781	6.0987	5.1379	5.0020	3.8665	4.6480	4.0919	4.9760	4.2313	5.6919	4.7455	5.3611	6.2252	5.7273	3.9015	3.6616	5.8354	4.9884	5.7942	5.5129	5.2866	3.5227	5.8686	6.8468	4.8512	3.0238	3.9094	5.0555	4.8522	4.5014	2.0135	4.1036	6.4717	4.6883	4.8348	4.2376	2.6897	4.4857	5.0300	2.3879	5.7125	5.9043	5.2638	4.0359	3.6526	4.8372	5.6039	5.9600
hsa-mir-194-2	6.6610	4.3070	6.5314	6.2272	5.6171	3.7291	5.8126	4.6822	5.7226	4.7287	6.4334	4.9945	6.0259	6.5729	6.7723	4.7896	4.5081	6.2928	5.6704	6.4385	5.6514	6.1782	3.7848	6.0279	7.3246	5.8850	3.7666	4.4848	6.0337	5.2598	4.8225	3.3381	5.2262	6.8629	5.2651	5.8427	4.9917	4.2928	5.0384	5.5082	2.9655	6.2693	6.1142	5.7100	5.1033	4.3153	5.0463	6.6020	7.0848
hsa-mir-493	1.2062	4.3708	4.8880	4.4443	2.7396	4.2143	4.4074	4.1654	4.5762	5.7119	4.0018	4.5861	4.4312	3.8027	3.8147	4.7680	3.4726	2.1043	3.5993	2.3208	2.5431	4.2287	4.6679	3.8089	3.5046	4.3198	7.8592	2.9378	2.5307	1.7909	6.0014	3.1033	4.0724	4.6955	4.4112	0.0000	4.7010	3.3189	4.2663	3.9051	1.7626	4.4935	4.7300	5.5978	2.0735	3.8964	4.9968	4.1200	0.0000
hsa-mir-3135	0.0000	0.0000	0.0000	0.0000	0.0000	0.0000	0.0000	0.0000	0.0000	0.0000	0.0000	0.0000	0.0000	0.0000	0.0000	0.4958	0.0000	0.0000	0.0000	0.0000	0.0000	0.0000	0.0000	0.0000	0.0000	0.0000	0.0000	0.0000	0.0000	0.0000	0.0000	0.0000	0.0000	0.0000	0.0000	0.0000	0.0000	0.0000	0.0000	1.0985	0.2438	0.0000	0.0000	0.0000	0.0000	0.0000	0.1882	0.0000	0.0000
hsa-mir-3134	0.0000	0.0000	0.0000	0.0000	0.0000	0.0000	0.0000	0.0000	0.0000	0.0000	0.0000	0.0000	0.0000	0.0000	0.0000	0.0000	0.0000	0.0000	0.0000	0.0000	0.0000	0.0000	0.0000	0.0000	0.0000	0.0000	0.0000	0.0000	0.0000	0.0000	0.0000	0.0000	0.0000	0.0000	0.0000	0.0000	0.0000	0.0000	0.0000	0.0000	0.0000	0.0000	0.0000	0.0000	0.0000	0.0000	0.0000	0.0000	0.0000
hsa-mir-3137	0.0000	0.0000	0.8264	0.0000	0.0000	0.0000	0.0000	0.9198	1.3355	0.0000	0.0000	0.0000	0.0000	0.2140	0.0000	0.0000	0.0000	0.0000	0.0000	0.0000	0.0000	0.8837	0.0000	0.2709	0.0000	1.1281	0.0000	0.7667	0.0000	0.0000	0.0000	0.0000	0.0000	0.0000	0.0000	0.0000	0.0000	0.0000	0.0000	0.3621	0.7960	0.2947	0.0000	0.0000	0.0000	0.0000	0.1882	0.0000	0.0000
hsa-mir-3136	0.1288	0.0000	0.0000	0.0000	0.0000	0.0000	0.0000	0.0000	0.0000	0.0000	0.0000	0.0000	0.0000	0.1110	0.0000	0.0000	0.0000	0.0000	0.9047	0.0000	0.0000	0.0000	0.0000	0.0000	0.3247	0.0000	0.0000	0.0000	0.0000	0.0000	0.9570	0.0000	0.0000	0.0000	0.6445	0.0000	0.0000	0.0000	0.0000	1.2790	0.0000	0.0000	0.0000	0.0000	0.0000	0.0000	0.1882	0.7273	0.0000
hsa-mir-3131	0.0000	0.0000	0.0000	0.3845	0.0000	0.0000	0.0000	0.9198	0.0000	0.0000	0.0000	0.0000	0.0000	0.0000	0.0000	0.8641	0.0000	0.0000	1.0636	0.0000	0.0000	0.0000	0.0000	0.2709	0.0000	1.1281	0.0000	0.0000	0.0000	0.0000	0.0000	0.0000	0.0000	0.0000	0.0000	0.0000	0.9209	0.0000	0.0000	0.0000	0.2438	0.0000	0.6052	0.0000	0.0000	0.4708	0.0000	2.2371	0.0000
hsa-mir-1972-1	0.0000	0.0000	0.0000	0.0000	0.0000	0.0000	0.0000	0.0000	0.0000	0.0000	0.0000	0.0000	0.0000	0.0000	0.0000	0.0000	0.0000	0.0000	0.0000	0.0000	0.0000	0.0000	0.0000	0.0000	0.0000	0.0000	0.0000	0.0000	0.0000	0.0000	0.0000	0.0000	0.0000	0.0000	0.0000	0.0000	0.0000	0.0000	0.0000	0.0000	0.0000	0.0000	0.0000	0.0000	0.0000	0.0000	0.0000	0.0000	0.0000
hsa-mir-1972-2	0.0000	0.0000	0.0000	0.0000	0.0000	0.0000	0.0000	0.0000	0.0000	0.0000	0.0000	0.0000	0.0000	0.0000	0.0000	0.0000	0.0000	0.0000	0.0000	0.0000	0.0000	0.0000	0.0000	0.0000	0.0000	0.0000	0.0000	0.0000	0.0000	0.0000	0.0000	0.0000	0.0000	0.0000	0.0000	0.0000	0.0000	0.0000	0.0000	0.0000	0.0000	0.0000	0.0000	0.0000	0.0000	0.0000	0.0000	0.0000	0.0000
hsa-mir-3132	0.0000	0.0000	0.3308	0.0000	0.0000	0.0000	0.4016	0.9198	0.0000	1.1108	0.0000	0.0000	1.2599	0.6413	0.3909	1.8741	0.0000	0.3785	0.2846	0.7879	0.2027	0.5085	0.2519	0.6958	1.1777	1.9870	0.9196	0.7667	1.1340	0.4958	0.0000	0.0000	0.7958	0.5677	0.0000	2.9177	1.2264	2.1787	0.9804	0.3621	1.4096	0.0000	0.0000	0.0000	0.0000	0.4708	0.3546	0.7273	0.0000
hsa-mir-548w	0.0000	0.0000	0.0000	0.0000	0.0000	0.0000	0.0000	0.0000	0.0000	0.0000	0.0000	0.0000	0.0000	0.0000	0.0000	0.0000	0.0000	0.0000	0.0000	0.0000	0.0000	0.0000	0.0000	0.0000	0.0000	0.0000	0.0000	0.0000	0.0000	0.0000	0.0000	0.0000	0.0000	0.0000	0.0000	0.0000	0.0000	0.0000	0.0000	0.0000	0.0000	0.0000	0.0000	0.0000	0.0000	0.0000	0.0000	0.0000	0.0000
hsa-mir-548v	0.0000	0.0000	0.0000	0.0000	0.8133	0.0000	0.4016	0.0000	0.0000	0.4715	0.5552	0.0000	0.0000	0.1110	0.0000	0.0000	0.0000	0.0000	0.0000	0.4471	0.1049	0.0000	0.0000	0.0000	0.0000	0.6716	0.0000	0.0000	0.0000	0.0000	0.0000	0.0000	0.0000	0.0000	0.3580	0.0000	0.0000	0.0000	0.5719	0.8922	0.0000	0.0000	0.0000	0.0000	0.0000	0.4708	0.5038	0.0000	0.0000
hsa-mir-548u	0.0000	0.0000	0.0000	0.0000	0.0000	0.0000	0.0000	0.0000	0.0000	0.0000	0.0000	0.0000	0.0000	0.0000	0.0000	0.0000	0.0000	0.0000	0.0000	0.0000	0.0000	0.0000	0.0000	0.0000	0.0000	0.0000	0.0000	0.0000	0.0000	0.0000	0.0000	0.0000	0.0000	0.0000	0.0000	0.0000	0.0000	0.0000	0.0000	0.0000	0.0000	0.0000	0.0000	0.0000	0.0000	0.0000	0.0000	0.0000	0.0000
hsa-mir-548t	0.0000	0.0000	0.3308	0.0000	0.0000	0.0000	0.0000	0.0000	0.0000	0.0000	0.0000	0.0000	0.4316	0.2140	0.0000	0.0000	0.8294	0.0000	0.0000	0.0000	0.1049	0.5085	0.6529	0.0000	0.5897	0.6716	0.0000	0.7667	0.0000	0.0000	0.0000	0.0000	0.0000	0.0000	0.0000	0.0000	0.0000	0.4013	0.0000	0.0000	0.0000	0.0000	0.0000	0.0000	0.0000	0.0000	0.7627	0.0000	0.0000
hsa-mir-3139	0.0000	0.0000	0.0000	0.0000	0.0000	0.0000	0.0000	0.0000	0.0000	0.0000	0.0000	0.0000	0.0000	0.0000	0.0000	0.0000	0.0000	0.0000	0.0000	0.0000	0.0000	0.0000	0.0000	0.0000	0.0000	1.1281	0.1730	0.0000	0.0000	0.0000	0.0000	0.0000	0.0000	0.0000	0.0000	0.0000	0.0000	0.0000	0.0000	0.0000	0.0000	0.0000	0.0000	0.0000	0.0000	0.0000	0.0000	0.0000	0.0000
hsa-mir-3138	0.2470	0.5336	0.5998	0.6878	0.8133	0.0000	0.7154	0.0000	2.4779	0.4715	0.0000	2.1272	1.0329	0.2140	0.6982	2.5659	1.7359	1.3219	0.7261	0.0000	0.6813	0.0000	0.9664	0.4989	0.0000	0.6716	1.3383	1.6341	1.4813	1.4007	2.5125	2.4741	1.0731	0.0000	1.0885	2.9177	0.5327	0.4013	0.7905	1.0985	0.2438	0.2947	2.5086	0.5212	3.7219	1.3468	0.8765	1.0652	0.0000
hsa-mir-548q	1.0195	0.5336	1.0222	0.0000	0.0000	0.0000	0.0000	0.0000	0.0000	0.0000	0.5552	0.0000	0.0000	0.4004	0.0000	0.0000	0.0000	0.0000	0.5221	0.0000	0.0000	1.4278	0.4663	0.4989	0.0000	0.0000	0.3274	0.0000	0.0000	0.4958	0.0000	0.0000	0.7958	0.4021	0.0000	0.0000	0.0000	0.0000	0.7905	0.6514	0.0000	0.5392	0.0000	0.0000	0.0000	0.0000	1.2590	0.0000	1.3399
hsa-mir-548p	0.0000	0.0000	0.0000	0.0000	0.0000	0.0000	0.0000	0.0000	0.0000	0.0000	0.0000	0.0000	0.0000	0.0000	0.0000	0.0000	0.0000	0.0000	0.0000	0.0000	0.0000	0.0000	0.0000	0.0000	0.0000	0.0000	0.0000	0.0000	0.0000	0.0000	0.0000	0.0000	0.0000	0.0000	0.0000	0.0000	0.0000	0.0000	0.0000	0.0000	0.0000	0.0000	0.0000	0.0000	0.0000	0.0000	0.0000	0.0000	0.0000
hsa-mir-4259	0.0000	0.0000	0.0000	0.0000	0.0000	0.0000	0.0000	0.0000	0.0000	0.0000	0.0000	0.0000	0.0000	0.0000	0.0000	0.0000	0.0000	0.0000	0.0000	0.0000	0.0000	0.0000	0.0000	0.0000	0.0000	0.0000	0.0000	0.0000	0.0000	0.0000	0.0000	0.0000	0.0000	0.0000	0.0000	0.0000	0.0000	0.0000	0.0000	0.0000	0.0000	0.0000	0.0000	0.0000	0.0000	0.0000	0.0000	0.0000	0.0000
hsa-mir-580	0.0000	0.0000	0.0000	0.0000	0.0000	0.0000	0.0000	0.0000	0.0000	0.0000	0.0000	0.0000	0.0000	0.0000	0.0000	0.0000	0.0000	0.0000	0.0000	0.0000	0.0000	0.0000	0.0000	0.0000	0.0000	0.6716	0.0000	0.0000	0.0000	0.0000	0.0000	0.0000	0.0000	0.0000	0.0000	0.0000	0.0000	0.0000	0.0000	0.0000	0.0000	0.0000	0.0000	0.0000	0.0000	0.0000	0.0000	0.0000	0.0000
hsa-mir-4258	0.1288	0.0000	0.0000	0.0000	0.0000	0.0000	0.0000	0.0000	0.0000	0.0000	0.0000	0.0000	0.0000	0.0000	0.0000	0.0000	0.0000	0.0000	0.0000	0.0000	0.0000	0.0000	0.0000	0.0000	0.0000	0.0000	0.0000	0.0000	0.0000	0.0000	0.0000	0.0000	0.0000	0.2150	0.0000	0.0000	0.0000	0.0000	0.0000	0.0000	0.0000	0.0000	0.0000	0.0000	0.0000	0.0000	0.0000	0.0000	0.0000
hsa-mir-450b	0.0000	0.0000	0.0000	0.0000	0.0000	0.4129	0.0000	0.0000	0.0000	0.0000	0.0000	0.0000	0.0000	0.1110	0.0000	0.0000	0.0000	0.0000	0.0000	0.0000	0.0000	0.5085	0.2519	0.0000	0.0000	0.0000	0.0000	0.0000	0.0000	0.0000	1.5273	0.0000	0.0000	0.2150	0.0000	1.2087	0.0000	0.0000	0.0000	0.0000	0.0000	0.2947	0.0000	0.5212	0.0000	0.0000	0.5038	0.0000	0.0000
hsa-mir-320d-2	1.6965	0.5336	0.3308	1.6499	0.4632	0.4129	1.8350	0.3755	0.0000	0.8263	2.9205	0.0000	0.4316	1.3781	1.1667	1.8741	2.2883	0.3785	1.0636	0.7879	0.9300	4.0562	3.1096	3.4754	2.1808	1.1281	0.1730	1.0370	3.6264	2.2297	1.9350	0.0000	2.4372	2.0753	2.2207	1.2087	3.3756	0.0000	1.1481	1.0985	2.3362	0.0000	1.0302	1.4544	1.8348	1.1095	1.1724	1.6713	2.0224
hsa-mir-26a-2	10.0399	10.2162	10.6800	9.4363	9.2002	9.2800	9.8953	8.5710	9.2320	9.3983	9.7923	9.2583	10.4902	10.1920	9.7456	8.5704	9.1102	10.0059	8.7974	9.9773	9.8283	9.4753	10.5179	9.8972	10.4729	8.4347	8.3206	9.1201	8.7133	10.3434	9.4422	8.1853	9.3721	10.3890	9.0012	8.7909	9.4557	8.4455	10.3048	10.1760	8.9085	10.4366	9.1082	9.8618	8.6653	9.5253	9.0620	8.8430	10.4999
hsa-mir-26a-1	0.8049	1.8816	1.4876	1.5021	1.3302	0.9957	0.9730	0.9198	2.0170	1.1108	1.5248	0.6429	1.2599	0.6413	0.3909	1.1572	2.0384	1.4854	1.4564	1.6689	0.8110	1.4278	1.3370	0.6958	1.3304	1.1281	1.1851	0.4337	2.1966	1.4007	0.9570	0.0000	0.7958	1.5502	0.3580	1.8571	2.1931	1.9583	1.1481	1.7149	1.9801	2.4074	1.0302	1.2050	0.7153	1.3468	0.6390	1.7670	1.3399
hsa-mir-129-1	2.5727	5.6244	2.6809	2.8903	2.9662	2.5779	2.6172	2.8565	3.3422	3.6550	4.7946	2.7256	2.3742	3.5305	2.3352	3.1362	2.9987	4.4396	4.7045	4.5999	1.0920	3.4779	4.3276	5.0271	2.8701	1.4743	4.9747	1.4612	6.4432	2.6624	3.6200	1.3327	4.0405	3.4119	4.1155	5.4250	3.8919	7.2422	4.1124	4.1334	6.8494	2.2786	5.9658	2.4199	2.7605	4.2289	4.5843	6.2798	4.9114
hsa-mir-182	14.1881	13.1169	12.4485	12.4421	11.6202	10.5821	12.8506	12.7843	12.2548	11.4501	14.0833	12.4972	11.5708	12.8444	13.0763	12.0867	11.4252	13.3986	10.0546	13.5161	16.1050	9.6425	13.2925	12.7460	13.5520	12.4270	12.7743	12.0530	10.7553	11.5463	10.9070	11.9403	11.6405	11.8077	11.4771	10.3214	12.3573	11.8431	11.5310	10.7849	13.7896	14.2901	11.5602	12.3956	9.9560	11.5076	12.8708	13.3409	11.8607
hsa-mir-183	14.4881	14.4317	13.3049	13.4032	12.5781	11.9667	14.2897	14.2907	14.1453	13.8055	16.0461	14.7573	12.6196	13.8189	13.9646	14.2172	12.6965	14.2903	12.2096	14.2252	16.1008	11.2117	14.0579	14.2306	14.5937	15.1681	15.1461	14.3932	12.5151	12.8808	12.7240	14.6378	12.3666	12.6284	13.4903	11.1136	14.3687	13.7621	13.4413	12.1265	15.5948	15.4494	12.7811	12.8582	12.4016	12.8394	14.5025	15.1401	13.0163
hsa-mir-186	7.3952	7.8378	7.5073	6.4041	6.5797	5.2894	7.0717	6.9515	8.6825	7.5465	7.7421	6.3147	7.6671	7.3580	7.4173	6.5654	7.2674	7.6147	6.3747	7.6806	8.3683	6.8936	6.4117	6.0991	6.2475	7.8257	5.7167	7.1458	6.5297	6.9639	7.1986	8.1928	6.6596	6.0358	7.3381	5.8093	7.0719	7.0426	7.3594	8.9676	7.3190	7.3102	6.1570	7.3931	6.9864	7.9652	7.8264	6.5390	7.5532
hsa-mir-187	4.8019	2.8609	3.8483	7.6025	8.2527	7.0825	3.4528	7.2080	8.7037	5.8537	6.1674	8.4796	9.0355	8.1631	7.0549	6.2643	7.5565	8.4383	6.5325	8.3135	1.1906	3.8602	2.8289	5.9480	8.7308	6.5917	5.9276	5.1442	4.8317	3.7335	4.1653	6.4271	6.5951	8.3628	8.5311	6.0567	3.3756	5.9821	8.9485	3.5308	7.5074	6.7633	7.2092	6.7842	4.7716	7.6530	4.2245	7.0527	5.6439
hsa-mir-184	4.1620	6.2343	1.4876	1.7839	0.4632	0.9957	0.4016	1.4769	2.4779	2.3930	4.3056	2.3016	1.6286	2.2260	0.6982	2.2299	0.8294	1.7655	4.9684	0.7879	2.2773	2.9563	5.5422	3.4484	2.6556	1.4743	1.0137	3.1803	1.9952	0.0000	3.2436	0.0000	0.7958	6.9574	3.6492	0.0000	1.8796	3.4517	6.8945	1.5837	1.7626	2.9205	3.9628	2.1638	3.6499	4.7471	6.8293	6.7961	0.0000
hsa-mir-185	3.3699	5.1297	6.3427	4.9223	5.0020	2.9926	3.9489	5.5840	5.2888	5.7119	4.1990	4.7150	6.2994	5.5711	5.6755	5.8530	3.5702	5.3110	6.5189	4.9272	5.0138	4.6243	4.6461	4.7230	4.5212	6.9715	5.6560	5.8444	5.4400	5.0615	5.5292	5.4932	4.8379	4.7221	3.8315	6.3857	5.5270	4.2201	4.4052	6.6926	4.8292	5.6158	3.8630	4.8933	5.4168	4.1682	6.2681	6.4660	6.2773
hsa-mir-188	0.2470	0.5336	1.4876	0.9383	1.8680	0.7336	0.4016	2.2823	3.1074	1.1108	1.7428	2.1272	1.9221	0.6413	0.6982	1.9526	0.0000	0.3785	0.9047	1.4939	0.7476	1.9848	0.0000	1.0236	1.0070	1.1281	0.8191	2.5630	1.9952	1.6089	0.0000	0.0000	0.0000	0.5677	2.6669	4.1737	0.9209	2.6897	0.0000	4.5217	2.2270	1.0928	1.3581	0.5212	1.1913	1.5506	2.9684	1.8568	1.3399
hsa-mir-665	0.0000	0.9222	0.0000	0.6878	0.0000	0.0000	0.0000	0.3755	1.3355	0.4715	0.0000	0.6429	0.4316	0.4004	0.3909	0.0000	0.0000	0.3785	0.2846	0.0000	0.0000	0.0000	0.6529	0.8690	0.8134	0.0000	2.0204	0.0000	0.0000	0.0000	0.9570	0.0000	1.0731	0.2150	0.8835	0.0000	0.5327	0.0000	0.5719	0.0000	0.0000	0.0000	0.0000	2.0165	0.0000	1.7291	0.3546	0.5231	0.0000
hsa-mir-511-1	0.3563	0.9222	2.0332	2.3135	1.8680	0.9957	0.4016	1.1303	4.2693	3.4147	1.5248	2.3016	3.3315	1.3781	1.3540	0.6917	1.7359	1.1375	0.7261	0.7879	1.4909	1.4278	0.8182	1.5156	2.0982	1.9870	1.2637	2.3807	1.1340	2.6624	3.6200	4.5717	1.6817	0.5677	1.0885	0.0000	3.7070	1.1908	1.9704	1.7149	1.5063	1.9803	2.2167	2.6373	0.0000	2.3909	2.2086	1.6713	0.0000
hsa-mir-518b	0.0000	0.0000	0.0000	0.0000	0.0000	0.0000	0.0000	0.0000	0.0000	0.0000	0.9551	0.0000	2.0491	0.0000	0.0000	0.0000	0.0000	0.6781	0.0000	0.0000	0.2027	3.1054	0.0000	0.2709	0.0000	1.1281	0.0000	0.0000	0.0000	0.0000	3.0925	0.0000	0.0000	0.0000	0.0000	0.0000	0.0000	5.8278	0.0000	0.3621	2.1691	0.0000	0.0000	0.0000	0.0000	0.0000	0.1882	0.7273	0.0000
hsa-mir-511-2	0.4579	0.5336	1.4876	1.5021	1.7100	1.4097	0.9730	1.6233	4.1506	3.1262	1.5248	2.1272	3.2806	1.3331	1.6684	1.0181	1.3527	1.3219	0.2846	0.7879	1.2830	1.1812	1.4421	1.7104	2.4709	2.5217	0.1730	1.6341	0.6757	1.4007	3.6200	3.8747	2.3357	0.7162	1.0885	0.0000	4.0166	1.5480	1.8780	1.0985	1.0735	1.9803	3.5139	1.6670	0.0000	1.8880	2.2515	1.7670	0.0000
hsa-mir-576	1.3185	3.8505	3.6844	1.9065	2.5660	1.8683	2.5396	2.8565	3.8790	3.3062	2.3852	1.9287	3.4741	2.4109	2.9138	2.5151	1.7359	2.5360	2.1663	1.6689	5.0206	1.4278	2.5754	0.4989	1.3304	3.7495	2.0204	2.3807	2.5307	2.8381	2.9239	1.3327	2.9305	2.0753	2.6669	1.8571	3.3756	2.8902	2.4910	4.2677	2.2826	2.8315	1.6251	2.2975	1.8348	4.4740	2.7165	1.5688	2.4838
hsa-mir-518c	0.0000	0.0000	0.0000	0.0000	0.0000	0.0000	0.0000	0.0000	0.0000	0.0000	0.0000	0.0000	2.2737	0.0000	0.0000	0.0000	0.0000	0.0000	0.0000	0.0000	0.0000	3.4221	0.0000	0.0000	0.0000	0.0000	0.1730	0.0000	0.0000	0.0000	3.8255	0.0000	0.0000	0.0000	0.0000	1.2087	0.0000	3.4934	0.0000	0.0000	2.6216	0.0000	0.0000	0.0000	0.0000	0.0000	0.0000	0.0000	0.0000
hsa-mir-3188	1.1466	1.2280	3.0386	1.5021	0.4632	0.4129	1.5488	2.0942	0.0000	1.7309	2.5094	1.0860	0.7633	1.3331	0.6982	0.6917	2.6868	0.9260	3.5731	0.4471	0.6813	5.5564	1.2237	1.7987	2.5967	1.9870	1.9269	2.2801	3.3161	1.1572	1.9350	2.4741	1.6817	1.3825	0.0000	3.9472	2.3276	0.0000	0.3141	2.0492	1.5969	0.2947	0.0000	1.6670	1.5487	0.4708	1.2590	2.2371	2.0224
hsa-mir-548x	0.0000	0.0000	0.3308	0.0000	0.0000	0.0000	0.0000	0.0000	0.0000	0.0000	0.0000	0.0000	0.0000	0.0000	0.0000	0.0000	0.0000	0.0000	0.0000	0.0000	0.0000	0.0000	0.0000	0.0000	0.0000	0.0000	0.0000	0.0000	0.0000	0.0000	0.0000	0.0000	0.0000	0.0000	0.0000	0.0000	0.0000	0.0000	0.0000	0.0000	0.0000	0.0000	0.0000	0.0000	0.0000	0.0000	0.0000	0.0000	0.0000
hsa-mir-585	0.6418	0.0000	1.1946	0.6878	0.0000	0.7336	0.7154	0.3755	2.0170	0.0000	0.5552	1.0860	0.0000	0.4004	0.0000	0.2691	0.0000	2.1043	0.0000	2.0941	0.2027	0.8837	0.8182	0.6958	0.0000	1.7533	0.4669	1.4612	1.1340	0.0000	1.5273	0.0000	0.0000	0.8509	0.0000	0.0000	1.4785	1.3804	1.1481	1.0985	0.0000	1.2385	1.3581	0.0000	0.0000	0.0000	1.5610	1.9413	1.3399
hsa-mir-3189	0.1288	0.0000	0.0000	0.0000	0.0000	0.0000	0.4016	0.9198	0.0000	0.0000	0.0000	0.0000	0.0000	0.0000	0.3909	0.0000	0.0000	0.0000	0.0000	0.0000	0.0000	1.4278	0.0000	0.0000	0.0000	0.0000	0.5941	0.4337	0.0000	0.0000	0.0000	0.0000	0.0000	0.0000	0.0000	0.0000	0.9209	0.0000	0.3141	1.2790	0.0000	0.0000	0.0000	0.0000	0.0000	0.0000	0.0000	0.0000	0.0000
hsa-mir-380	0.0000	0.0000	0.3308	0.0000	0.0000	0.0000	0.0000	0.0000	0.0000	0.0000	0.0000	0.0000	0.0000	0.1110	0.0000	0.6917	0.0000	0.0000	0.0000	0.0000	0.0000	0.0000	0.0000	0.2709	0.3247	0.0000	1.7741	0.4337	0.0000	0.0000	0.0000	0.0000	0.0000	0.5677	0.0000	0.0000	0.0000	0.0000	0.0000	0.0000	0.0000	0.0000	0.0000	0.5212	0.0000	0.0000	0.0000	0.0000	0.0000
hsa-mir-376a-1	0.0000	0.0000	0.0000	0.0000	0.0000	0.0000	0.0000	0.0000	0.0000	0.0000	0.0000	0.0000	0.0000	0.0000	0.0000	0.0000	0.0000	0.3785	0.5221	0.0000	0.0000	0.0000	0.0000	0.0000	1.0070	0.0000	0.5941	0.0000	0.0000	0.0000	0.0000	0.0000	0.4521	0.2150	0.0000	0.0000	0.0000	0.0000	0.0000	0.6514	0.2438	0.7483	0.0000	0.5212	0.0000	0.0000	0.1882	0.0000	0.0000
hsa-mir-376a-2	0.0000	0.0000	0.0000	0.0000	0.0000	0.0000	0.0000	0.0000	0.0000	0.0000	0.0000	0.0000	0.0000	0.0000	0.0000	0.0000	0.0000	0.0000	0.0000	0.0000	0.0000	0.0000	0.0000	0.0000	0.0000	0.0000	0.1730	0.0000	0.0000	0.0000	0.9570	0.0000	0.0000	0.0000	0.0000	0.0000	0.0000	0.0000	0.0000	0.0000	0.0000	0.0000	0.0000	0.0000	0.0000	0.0000	0.0000	0.0000	0.0000
hsa-mir-383	0.0000	1.2280	0.3308	0.0000	0.0000	1.8683	1.3812	0.0000	2.0170	3.5157	1.7428	0.0000	0.0000	0.7135	3.9370	0.0000	0.8294	0.6781	0.9047	0.0000	0.2027	1.9848	0.6529	0.0000	0.0000	0.0000	0.0000	0.7667	0.0000	0.0000	0.0000	0.0000	2.8592	0.0000	1.0885	0.0000	0.0000	3.4517	1.1481	0.0000	0.0000	1.0928	1.6251	0.5212	0.0000	0.4708	1.3406	0.2851	0.0000
hsa-mir-384	0.0000	0.0000	0.0000	0.0000	0.0000	0.0000	0.0000	0.0000	0.0000	0.0000	0.0000	0.0000	0.0000	0.0000	0.0000	0.0000	0.0000	0.0000	0.0000	0.0000	0.0000	0.0000	0.0000	0.0000	0.0000	0.0000	0.0000	0.0000	0.0000	0.0000	0.0000	0.0000	0.0000	0.0000	0.0000	0.0000	0.0000	0.0000	0.0000	0.0000	0.0000	0.0000	0.0000	0.0000	0.0000	0.0000	0.0000	0.0000	0.0000
hsa-mir-588	0.3563	0.5336	2.4956	1.5021	1.3302	0.7336	0.7154	2.5251	4.0212	2.1632	0.0000	0.0000	3.5187	1.5456	2.0400	3.9015	0.0000	1.3219	0.2846	1.2946	0.3805	0.0000	0.8182	0.2709	0.3247	2.1881	1.9269	0.7667	0.0000	0.0000	0.9570	0.0000	0.4521	0.2150	0.0000	1.2087	2.0449	1.6981	1.8780	0.3621	1.9801	0.7483	0.0000	0.5212	6.8565	0.0000	1.2590	0.0000	2.0224
hsa-mir-1908	0.2470	0.0000	0.0000	0.3845	1.3302	0.7336	0.4016	0.0000	2.0170	0.0000	0.9551	1.0860	1.6286	0.1110	0.0000	2.2916	2.5013	0.0000	1.7648	0.4471	0.1049	2.1311	0.9664	0.2709	0.0000	2.1881	1.0137	1.4612	1.7610	0.0000	0.0000	2.0135	1.3057	0.0000	0.3580	2.9177	2.4506	1.1908	0.0000	0.6514	1.3061	1.2385	0.0000	0.9032	0.0000	0.0000	0.6390	1.7670	0.0000
hsa-mir-1909	0.4579	0.0000	0.0000	0.0000	0.0000	0.0000	0.4016	0.0000	0.0000	0.0000	0.9551	0.0000	0.0000	0.0000	0.0000	0.0000	0.8294	0.0000	0.2846	0.0000	0.0000	0.0000	0.0000	0.2709	0.0000	0.0000	0.8191	0.0000	0.0000	0.4958	0.0000	2.0135	0.0000	0.0000	0.3580	1.2087	0.0000	0.0000	0.0000	0.6514	0.9414	0.5392	0.0000	0.0000	0.0000	0.4708	0.0000	0.0000	0.0000
hsa-mir-421	1.0195	0.0000	1.9393	2.0195	0.8133	0.4129	1.5488	2.2823	2.0170	2.4954	2.3852	1.4245	3.5187	2.5155	2.6533	2.2916	0.0000	1.1375	2.7375	1.0634	2.2546	1.8219	1.5400	1.4074	0.8134	1.7533	3.0462	0.0000	1.7610	0.4958	1.5273	0.0000	0.4521	1.0875	1.0885	1.8571	2.4506	0.9724	1.4344	3.0239	1.5063	2.8767	1.3581	0.0000	0.7153	1.3468	2.7468	2.1687	3.7280
hsa-mir-423	8.9329	10.7007	10.1561	10.6191	9.2849	9.7006	9.7705	9.7750	9.7741	9.5526	10.3708	9.3230	10.2732	9.3109	10.0727	9.4789	9.9828	9.5253	9.9227	9.5040	8.2943	9.7427	8.7304	8.4661	9.1510	9.1789	9.7779	9.4531	8.9668	8.7159	9.6826	10.0137	9.0692	9.1825	9.1855	10.9954	9.8796	9.1946	9.8971	10.2687	8.4551	10.3061	9.2765	9.9646	9.3426	9.7604	8.7855	8.8396	10.2307
hsa-mir-589	5.0001	6.9549	7.3747	6.9047	7.7703	6.7240	6.7141	8.8768	7.6482	8.2298	6.3856	8.6666	7.4853	6.9808	7.2796	7.5404	7.1059	7.0617	7.2997	7.0889	5.7619	7.8589	6.6441	6.3016	7.1380	8.8301	5.0036	8.5634	6.9196	7.1336	7.6545	8.2370	7.4608	6.1771	7.4305	8.7119	7.8322	7.6472	6.1057	9.1862	7.9372	7.4476	7.4983	7.5554	7.8178	7.1124	7.9306	6.4802	8.0381
hsa-mir-425	8.2117	7.7415	8.9097	8.4902	8.9337	7.2042	7.8744	8.5147	9.6289	9.2867	9.0292	9.0976	10.3054	8.4606	8.8496	8.1286	7.7973	8.9646	8.3140	9.1463	7.1374	8.4960	6.4594	8.1159	9.5796	9.1641	9.3656	8.5117	7.7867	8.0413	7.9628	8.1080	7.0364	9.3332	7.3102	8.4065	8.1437	8.0389	7.4842	7.7539	8.3450	10.1552	7.0873	9.5770	7.3634	7.9314	8.0650	9.6253	9.1487
hsa-mir-424	1.6109	4.5190	3.8223	4.7529	4.1423	3.9306	3.8237	3.3940	5.4978	4.8302	3.3767	4.0142	3.2279	4.1205	4.3651	3.2338	4.6928	3.3645	3.4633	3.7777	1.3698	4.7878	3.9542	3.1116	4.6428	4.0368	2.5461	2.7248	5.9385	2.6624	5.8683	3.5399	3.5450	4.7309	4.7650	5.6299	4.0166	4.9460	4.0713	3.1682	4.7226	3.0445	3.0525	6.5295	5.8925	2.8428	5.1001	6.3316	3.7280
hsa-mir-4315-2	0.0000	0.0000	0.0000	0.0000	0.0000	0.0000	0.0000	0.0000	0.0000	0.0000	0.0000	0.0000	0.0000	0.0000	0.0000	0.0000	0.0000	0.0000	0.0000	0.0000	0.1049	0.0000	0.0000	0.0000	0.0000	0.0000	0.0000	0.0000	0.0000	0.0000	0.0000	0.0000	0.0000	0.0000	0.0000	1.2087	0.5327	0.0000	0.0000	0.0000	0.0000	0.0000	0.0000	0.0000	0.0000	0.0000	0.0000	0.0000	0.0000
hsa-mir-181b-2	2.1854	1.6949	3.3616	4.1783	1.7100	3.6926	3.3657	2.7960	2.0170	2.2827	1.7428	1.4245	3.3315	2.2505	2.6533	3.2338	2.5013	2.8679	1.5667	3.2808	0.3805	1.9848	1.6317	1.9606	2.9664	1.1281	4.6986	0.4337	1.1340	0.0000	3.8255	0.0000	1.8383	3.0966	0.6445	0.0000	2.0449	2.6161	1.4344	2.4006	2.5326	3.7509	2.0451	2.2975	1.1913	2.6786	2.0719	2.2371	2.0224
hsa-mir-18b	1.3715	0.5336	0.0000	2.1243	0.0000	0.4129	0.0000	0.0000	0.0000	0.0000	0.5552	1.6985	0.0000	0.0000	1.5197	0.4958	1.3527	1.6322	0.5221	1.2946	0.0000	0.5085	0.0000	0.0000	0.0000	0.0000	3.0238	0.4337	2.3733	1.4007	2.2525	0.0000	0.0000	1.8365	3.2401	2.3028	0.9209	0.4013	1.9704	0.6514	4.3968	0.0000	0.0000	0.0000	0.7153	1.1095	0.3546	1.8568	0.0000
hsa-mir-543	0.1288	3.1787	1.9393	1.6499	0.4632	1.9936	2.5396	2.9145	2.0170	2.2827	0.5552	1.4245	2.7179	1.9851	2.7894	2.2916	0.8294	1.1375	2.0944	1.8250	0.2943	3.0328	2.8289	2.3594	0.5897	2.5217	6.4904	1.2646	2.3733	0.0000	2.9239	0.0000	1.9796	2.6190	3.0570	2.9177	2.5639	1.5480	2.8727	1.5837	0.0000	1.4920	3.6399	3.9813	1.5487	1.8880	2.7764	2.4825	0.0000
hsa-mir-18a	2.7025	2.8609	3.4663	3.8519	2.3687	1.9936	2.0737	3.7211	5.0442	2.4954	5.1012	2.7256	4.2580	3.1435	4.0224	4.4938	3.3679	3.0874	4.5786	3.4341	1.0400	5.3175	2.3238	2.8883	2.5967	5.4685	4.0367	2.1720	4.2418	1.9525	3.3802	5.4438	3.4987	2.2316	2.1307	4.0649	4.9297	4.5114	2.9198	3.4947	4.0249	2.9205	2.0451	4.7606	3.0108	3.4637	2.9161	3.3473	4.1574
hsa-let-7d	12.3992	13.0209	12.6884	13.2369	12.7941	12.4267	13.6240	12.6785	12.9987	13.4045	11.9174	13.5355	12.9527	11.9082	13.3430	13.6171	12.9535	13.0568	12.5007	13.0156	12.2012	13.0048	11.2644	12.4851	11.9683	13.2274	12.1050	12.7429	13.1580	12.5467	13.2268	14.2058	12.8050	11.4237	13.4291	14.2934	13.2857	12.0842	13.1756	12.5152	12.5827	12.3412	12.0056	13.1759	13.6094	11.9632	12.6889	12.5736	13.1800
hsa-mir-544	0.0000	0.0000	0.0000	0.0000	0.0000	0.0000	0.0000	0.0000	0.0000	0.0000	0.0000	0.0000	0.0000	0.0000	0.0000	0.0000	0.0000	0.0000	0.0000	0.0000	0.0000	0.0000	0.0000	0.2709	0.0000	0.0000	0.0000	0.0000	0.0000	0.0000	0.0000	0.0000	0.0000	0.0000	0.0000	0.0000	0.0000	0.0000	0.0000	0.0000	0.0000	0.0000	0.0000	0.0000	0.0000	0.0000	0.0000	0.0000	0.0000
hsa-mir-545	0.0000	0.0000	0.5998	0.6878	0.0000	0.7336	0.4016	0.0000	0.0000	1.3484	0.5552	1.0860	0.0000	0.0000	0.0000	0.4958	0.0000	0.0000	0.0000	0.4471	0.2027	0.0000	1.1008	0.0000	0.0000	0.0000	1.7193	1.0370	0.6757	0.4958	0.0000	0.0000	0.7958	0.0000	0.0000	1.2087	0.0000	0.0000	0.3141	0.6514	1.5969	0.5392	0.0000	0.0000	1.1913	0.8252	0.0000	0.0000	0.0000
hsa-mir-518e	0.1288	0.0000	0.0000	0.3845	0.0000	0.0000	0.0000	0.3755	2.4779	1.1108	0.0000	0.0000	1.0329	0.1110	0.3909	0.6917	0.0000	0.0000	1.3370	0.0000	0.2943	3.1746	0.0000	1.8819	0.3247	0.6716	0.0000	0.0000	2.8018	4.5067	3.7264	0.0000	0.0000	0.0000	2.0349	0.0000	3.2458	3.0099	0.0000	1.2790	1.6821	0.0000	0.0000	0.5212	1.1913	1.1095	0.3546	2.7865	0.0000
hsa-mir-586	0.0000	0.0000	0.0000	0.0000	0.0000	0.0000	0.0000	0.0000	0.0000	0.0000	0.0000	0.0000	0.0000	0.0000	0.0000	0.0000	0.0000	0.0000	0.0000	0.0000	0.0000	0.0000	0.0000	0.0000	0.0000	0.0000	0.0000	0.0000	0.0000	0.0000	0.0000	0.0000	0.0000	0.2150	0.0000	0.0000	0.0000	0.0000	0.0000	0.0000	0.0000	0.0000	0.0000	0.0000	0.0000	0.0000	0.0000	0.0000	0.0000
hsa-mir-133b	0.0000	0.0000	0.3308	0.6878	0.0000	0.0000	0.4016	0.0000	0.0000	1.3484	0.9551	0.6429	0.0000	0.4004	0.3909	0.0000	0.8294	0.3785	0.0000	0.0000	0.1049	1.4278	0.0000	0.0000	0.0000	0.0000	0.8191	0.0000	0.6757	0.0000	0.9570	0.0000	1.5059	0.2150	0.8835	0.0000	0.5327	0.4013	0.5719	0.0000	0.0000	3.7749	2.3700	0.0000	0.0000	1.1095	0.0000	0.0000	0.0000
hsa-mir-512-2	0.1288	0.0000	0.0000	0.6878	0.0000	0.0000	0.7154	0.0000	0.0000	0.0000	0.0000	0.0000	0.0000	0.0000	0.0000	0.0000	0.0000	0.0000	0.0000	0.0000	0.0000	1.9848	0.0000	0.0000	0.0000	0.0000	0.0000	0.0000	0.0000	0.0000	2.2525	0.0000	0.0000	0.0000	0.0000	0.0000	0.5327	0.0000	0.0000	0.0000	0.7960	0.0000	0.0000	0.0000	0.0000	0.0000	0.0000	0.0000	0.0000
hsa-mir-15a	4.5142	3.9373	5.8506	5.5011	4.7412	2.7297	4.9472	4.2802	4.1506	2.7652	2.6236	2.9518	5.3113	4.9121	5.3518	2.9949	4.2963	4.0268	3.5993	4.3658	3.9668	3.6334	4.0235	4.2141	4.4891	3.6844	2.6375	2.5630	3.6945	4.2819	3.2436	3.3381	3.9745	3.9052	2.4610	3.6783	3.1031	3.5339	3.3904	5.0673	3.5681	5.7972	3.3016	4.4230	2.6169	3.2463	4.3481	2.8751	4.0279
hsa-mir-578	0.0000	0.0000	0.0000	0.0000	0.0000	0.0000	0.0000	0.0000	0.0000	0.0000	0.0000	0.0000	0.0000	0.0000	0.0000	0.0000	0.0000	0.0000	0.0000	0.0000	0.1049	0.0000	0.0000	0.0000	0.0000	0.0000	0.0000	0.0000	0.0000	0.0000	0.0000	0.0000	0.0000	0.0000	0.0000	0.0000	0.0000	0.0000	0.0000	0.0000	0.0000	0.0000	0.0000	0.0000	0.0000	0.0000	0.0000	0.0000	0.0000
hsa-mir-15b	10.3879	10.5916	11.4329	11.6319	11.8528	9.9943	9.9323	11.1298	10.0846	11.8024	10.1091	11.9593	10.7643	11.2134	11.3177	11.7686	11.6396	10.3383	10.3083	10.2678	9.5897	11.8410	10.4390	10.3781	10.0245	10.0136	9.9601	10.3935	12.3966	11.2633	10.9309	9.9464	11.3149	10.4115	11.1364	9.6666	10.4990	9.7829	10.8643	11.1035	11.0790	11.2079	9.4954	10.5087	11.1762	9.5366	10.4939	11.5240	9.9737
hsa-mir-657	0.0000	0.0000	0.0000	0.3845	0.0000	0.0000	0.0000	0.0000	0.0000	0.0000	0.0000	0.0000	0.0000	0.1110	0.0000	0.0000	0.0000	0.0000	0.2846	0.0000	0.0000	0.0000	0.0000	0.0000	0.0000	0.0000	0.3274	0.0000	0.0000	0.0000	0.0000	0.0000	0.0000	0.0000	0.0000	0.0000	0.0000	0.0000	0.0000	0.0000	0.0000	0.0000	0.0000	0.0000	0.0000	0.0000	0.0000	0.0000	0.0000
hsa-mir-636	1.7773	1.4802	1.8390	2.6305	1.8680	0.0000	1.5488	2.3678	3.1074	2.1632	1.7428	2.7256	2.2737	0.9105	0.6982	1.5087	2.9987	2.2016	1.8546	1.9658	0.2943	1.1812	0.0000	1.6163	1.4684	2.5217	2.6375	2.3807	2.5307	0.8640	1.5273	0.0000	0.0000	1.1927	0.8835	5.0211	1.8796	1.6981	1.4344	2.0492	0.7960	2.1371	1.8503	1.8523	0.0000	1.5506	1.4179	1.6713	2.4838
hsa-mir-583	0.0000	0.0000	0.0000	0.0000	0.0000	0.0000	0.0000	0.0000	0.0000	0.0000	0.0000	0.0000	0.0000	0.0000	0.0000	0.0000	0.0000	0.0000	0.0000	0.0000	0.0000	0.0000	0.0000	0.0000	0.0000	0.0000	0.0000	0.0000	0.0000	0.0000	0.0000	0.0000	0.0000	0.0000	0.0000	0.0000	0.0000	0.0000	0.0000	0.0000	0.0000	0.0000	0.0000	0.0000	0.0000	0.0000	0.0000	0.0000	0.0000
hsa-mir-654	1.6109	6.0022	5.6942	4.8324	5.0523	5.5564	5.6000	5.5750	6.2414	6.9713	4.3725	5.3327	5.0928	4.4771	4.7291	5.0349	4.6488	2.9818	4.6303	3.2808	3.5313	5.3774	6.2691	4.9130	5.0023	4.5195	7.8060	3.5693	4.4533	1.4007	7.3141	3.3381	5.4969	5.2648	5.8411	3.5224	5.9994	4.6282	5.2283	4.9390	2.1088	4.7336	4.9887	7.0104	3.9783	5.7409	5.4335	5.1771	2.0224
hsa-mir-941-3	0.0000	0.0000	0.0000	0.0000	0.0000	0.0000	0.0000	0.0000	0.0000	0.0000	0.0000	0.0000	0.0000	0.0000	0.0000	0.0000	0.0000	0.0000	0.0000	0.0000	0.0000	0.0000	0.0000	0.0000	0.0000	0.0000	0.0000	0.0000	0.0000	0.0000	0.0000	0.0000	0.0000	0.0000	0.0000	0.0000	0.0000	0.0000	0.0000	0.0000	0.0000	0.0000	0.0000	0.0000	0.0000	0.0000	0.0000	0.0000	0.0000
hsa-mir-548i-3	0.0000	0.0000	0.0000	0.0000	0.0000	0.0000	0.0000	0.0000	0.0000	0.0000	0.0000	0.0000	0.0000	0.0000	0.0000	0.0000	0.0000	0.0000	0.0000	0.0000	0.0000	0.0000	0.0000	0.0000	0.0000	0.0000	0.0000	0.0000	0.0000	0.0000	0.0000	0.0000	0.0000	0.0000	0.0000	0.0000	0.0000	0.0000	0.0000	0.0000	0.0000	0.0000	0.0000	0.0000	0.0000	0.0000	0.0000	0.0000	0.0000
hsa-mir-655	0.0000	0.5336	0.0000	0.0000	0.0000	0.4129	0.4016	0.0000	0.0000	0.8263	0.5552	0.0000	0.0000	0.1110	1.1667	0.0000	0.0000	0.0000	0.2846	0.0000	0.2943	0.0000	0.0000	0.0000	0.3247	0.0000	0.8191	0.0000	0.0000	0.0000	0.0000	1.3327	0.0000	0.2150	0.0000	0.0000	0.0000	0.0000	0.0000	0.0000	0.0000	0.2947	0.0000	0.0000	0.0000	0.0000	0.0000	0.0000	0.0000
hsa-mir-633	0.0000	0.0000	0.0000	0.0000	0.0000	0.0000	0.0000	0.0000	0.0000	0.0000	0.0000	0.0000	0.0000	0.0000	0.0000	0.0000	0.0000	0.0000	0.0000	0.0000	0.0000	0.0000	0.0000	0.0000	0.0000	0.0000	0.0000	0.0000	0.0000	0.0000	0.0000	0.0000	0.0000	0.0000	0.0000	0.0000	0.0000	0.0000	0.0000	0.0000	0.0000	0.0000	0.0000	0.0000	0.0000	0.0000	0.0000	0.0000	0.0000
hsa-mir-147b	0.1288	0.0000	0.0000	0.0000	0.0000	0.0000	0.0000	0.0000	1.3355	0.0000	0.0000	0.0000	0.0000	0.0000	0.0000	0.0000	0.0000	0.0000	0.5221	0.0000	0.0000	0.0000	0.0000	0.0000	0.0000	0.0000	0.0000	0.0000	0.0000	0.0000	0.0000	0.0000	0.0000	0.0000	0.0000	0.0000	0.0000	0.4013	0.0000	0.0000	0.0000	0.0000	0.0000	0.0000	0.0000	0.0000	0.0000	0.0000	0.0000
hsa-mir-4329	0.0000	0.0000	0.0000	0.0000	0.0000	0.0000	0.0000	0.0000	0.0000	0.0000	0.0000	0.0000	0.0000	0.0000	0.0000	0.0000	0.0000	0.0000	0.0000	0.0000	0.0000	0.0000	0.0000	0.0000	0.0000	0.0000	0.0000	0.0000	0.0000	0.0000	0.0000	0.0000	0.0000	0.0000	0.0000	0.0000	0.0000	0.0000	0.0000	0.0000	0.0000	0.0000	0.0000	0.0000	0.0000	0.0000	0.0000	0.0000	0.0000
hsa-mir-551b	0.0000	0.0000	0.0000	0.0000	1.0948	0.7336	0.0000	0.0000	0.0000	0.4715	0.0000	0.0000	0.0000	2.8394	0.0000	0.0000	2.5013	0.3785	0.2846	0.4471	0.1049	0.0000	0.0000	0.2709	0.0000	0.6716	3.0462	0.0000	0.0000	0.0000	0.0000	0.0000	0.0000	0.5677	0.0000	0.0000	0.0000	0.4013	0.0000	1.0985	0.4522	0.5392	0.0000	0.0000	0.0000	1.3468	0.3546	0.0000	1.3399
hsa-mir-339	2.9492	7.2332	7.6877	6.7978	6.8779	7.0065	6.3211	8.1037	7.8038	7.7125	7.1042	8.4287	7.5935	6.4983	6.3285	7.0713	7.5385	6.4043	5.8826	6.3577	2.6682	7.4659	5.2192	5.1911	6.6541	9.7492	6.0296	7.9937	6.9959	6.5621	7.6478	7.5877	6.6856	6.9157	7.8022	8.9676	7.3339	6.4891	6.4487	8.0954	7.7251	6.9936	6.0362	8.2472	6.5654	7.2577	6.5957	5.6423	7.0848
hsa-mir-338	4.0363	8.5597	4.2116	2.9485	2.7396	3.8665	5.6924	3.5486	4.5762	4.0412	6.7983	3.6122	3.3806	3.3386	3.8147	2.6625	2.0384	2.9260	5.3540	2.8431	2.3431	5.9208	2.4298	4.3950	5.2616	2.6635	4.7335	3.1803	4.4533	3.5935	3.9183	3.1033	4.1641	5.7473	2.7295	3.9472	4.5715	3.4934	3.2126	7.4657	1.9112	3.4850	3.5139	4.2357	2.7605	4.1989	5.6491	4.2416	5.3510
hsa-mir-4328	0.0000	0.0000	0.0000	0.0000	0.0000	0.0000	0.0000	0.0000	0.0000	0.0000	0.0000	0.0000	0.0000	0.0000	0.0000	0.0000	0.0000	0.0000	0.0000	0.0000	0.0000	0.0000	0.0000	0.0000	0.0000	0.0000	0.0000	0.0000	0.0000	0.0000	0.0000	0.0000	0.0000	0.0000	0.0000	0.0000	0.0000	0.0000	0.0000	0.0000	0.0000	0.0000	0.0000	0.0000	0.0000	0.0000	0.0000	0.0000	0.0000
hsa-mir-335	6.9958	5.5157	7.6363	5.2920	5.8622	5.3609	4.6845	5.7918	7.2023	4.5498	5.8528	5.3723	5.7826	5.5091	7.5950	4.5580	2.9987	7.0970	2.7839	6.9976	3.8049	4.2608	6.2330	4.6055	3.5046	5.5253	7.1158	4.2917	6.0468	4.3415	6.1233	2.0135	5.1975	6.6252	4.8936	5.0782	5.3005	7.0107	5.6337	6.3380	4.9372	6.3152	5.1025	6.8401	4.7021	2.1612	6.0427	5.1418	5.5527
hsa-mir-337	0.7257	3.4389	3.7957	2.6305	2.7396	2.9312	3.4945	3.5848	4.0212	4.4512	2.9205	3.4732	3.3315	2.7044	2.3352	3.1362	2.8512	1.8875	2.7375	1.2946	2.5431	3.5834	4.3814	3.1790	3.0567	2.1881	5.2649	2.3807	2.3733	1.1572	4.3762	2.0135	3.5897	3.3450	4.5215	1.8571	4.3990	3.0099	2.4271	2.9189	1.6821	3.3311	5.3251	5.5041	2.2782	2.8428	4.4528	2.7865	0.0000
hsa-mir-512-1	0.1288	0.0000	0.0000	0.0000	0.0000	0.0000	0.0000	0.0000	0.0000	0.0000	0.5552	0.0000	1.0329	0.0000	0.0000	0.0000	0.0000	0.0000	0.0000	0.0000	0.0000	2.2640	0.0000	0.0000	0.0000	0.0000	0.0000	0.0000	0.0000	0.0000	1.9350	0.0000	0.0000	0.0000	0.0000	0.0000	0.0000	0.0000	0.0000	0.0000	1.6821	0.0000	0.0000	0.0000	0.0000	0.0000	0.1882	0.2851	0.0000
hsa-mir-331	4.0927	4.9740	5.4267	5.7588	7.3014	6.3195	5.0060	6.5734	7.1722	7.4251	6.6844	7.5841	5.9219	4.4510	4.5680	5.7190	6.5701	4.7761	6.2563	4.7824	3.7412	7.1767	5.1893	4.7565	5.6720	7.2938	6.2042	6.0795	6.6968	6.5746	7.1516	5.5874	5.9984	5.1123	6.0517	8.8699	6.7869	5.1157	5.7094	6.8292	6.6149	5.6617	6.5828	6.6406	5.2805	5.9535	6.0966	5.8090	7.7610
hsa-mir-330	4.6967	5.4284	5.6725	5.3580	4.5446	4.3138	5.4061	5.4134	6.1821	5.7538	6.6910	5.3723	5.6183	5.1386	5.4476	5.8062	3.6616	5.2891	6.8837	5.1204	2.7833	6.3673	5.2484	4.4909	5.0580	7.2938	4.5017	6.8669	5.4983	6.7931	6.7336	6.4523	4.2222	4.9936	6.2028	6.1396	6.6266	4.9002	5.8680	5.1508	7.0228	4.8628	4.7300	5.4477	6.8324	5.0953	6.7456	5.2617	5.6874
hsa-mir-4282	0.0000	0.0000	0.0000	0.0000	0.0000	0.0000	0.0000	0.0000	0.0000	0.0000	0.0000	0.0000	0.0000	0.0000	0.0000	0.0000	0.0000	0.0000	0.0000	0.0000	0.0000	0.0000	0.0000	0.0000	0.0000	0.0000	0.0000	0.0000	0.0000	0.0000	0.0000	0.0000	0.0000	0.0000	0.0000	0.0000	0.0000	0.0000	0.0000	0.0000	0.0000	0.0000	0.0000	0.0000	0.0000	0.0000	0.0000	0.0000	0.0000
hsa-mir-4283-1	0.0000	0.0000	0.0000	0.0000	0.0000	0.0000	0.0000	0.0000	0.0000	0.0000	0.0000	0.0000	0.0000	0.0000	0.0000	0.0000	0.0000	0.0000	0.0000	0.0000	0.0000	0.0000	0.0000	0.0000	0.0000	0.0000	0.0000	0.0000	0.0000	0.0000	0.0000	0.0000	0.0000	0.0000	0.0000	0.0000	0.0000	0.0000	0.0000	0.0000	0.0000	0.0000	0.0000	0.0000	0.0000	0.0000	0.0000	0.0000	0.0000
hsa-mir-4280	0.0000	0.0000	0.0000	0.0000	0.0000	0.0000	0.0000	0.0000	0.0000	0.0000	0.0000	0.0000	0.0000	0.0000	0.0000	0.0000	0.0000	0.0000	0.0000	0.0000	0.0000	0.0000	0.0000	0.0000	0.0000	0.0000	0.0000	0.0000	0.0000	0.0000	0.0000	0.0000	0.0000	0.0000	0.0000	0.0000	0.0000	0.0000	0.0000	0.0000	0.0000	0.0000	0.0000	0.0000	0.0000	0.0000	0.0000	0.0000	0.0000
hsa-mir-4281	0.0000	0.0000	0.0000	0.0000	0.0000	0.0000	0.0000	0.0000	0.0000	0.0000	0.0000	0.0000	0.0000	0.0000	0.0000	0.0000	0.0000	0.0000	0.0000	0.0000	0.0000	0.0000	0.0000	0.0000	0.0000	0.0000	0.0000	0.0000	0.0000	0.0000	0.0000	0.0000	0.0000	0.0000	0.0000	0.0000	0.0000	0.0000	0.0000	0.0000	0.0000	0.0000	0.0000	0.0000	0.0000	0.0000	0.0000	0.0000	0.0000
hsa-mir-4286	0.0000	1.8816	1.0222	0.0000	2.7396	0.0000	1.3812	1.7562	1.3355	1.3484	0.5552	1.4245	1.0329	0.4853	0.9514	1.2841	1.3527	0.0000	0.2846	0.0000	0.6117	0.0000	0.9664	0.0000	0.3247	2.6635	1.8268	1.7885	0.0000	0.4958	2.2525	1.3327	0.0000	0.2150	0.3580	2.9177	0.0000	1.6981	0.5719	2.0492	1.5063	1.2385	1.0302	1.2050	1.1913	0.0000	0.7627	0.5231	0.0000
hsa-mir-4287	0.0000	0.0000	0.0000	0.0000	0.0000	0.0000	0.0000	0.0000	0.0000	0.0000	0.0000	0.0000	0.0000	0.0000	0.0000	0.0000	0.0000	0.0000	0.0000	0.0000	0.0000	0.0000	0.0000	0.0000	0.0000	0.0000	0.0000	0.0000	0.0000	0.0000	0.0000	0.0000	0.0000	0.0000	0.0000	0.0000	0.0000	0.0000	0.0000	0.0000	0.0000	0.0000	0.0000	0.0000	0.0000	0.0000	0.0000	0.0000	0.0000
hsa-mir-4284	0.0000	0.0000	0.0000	0.0000	0.0000	0.0000	0.0000	0.0000	0.0000	0.0000	0.0000	0.0000	0.0000	0.0000	0.0000	0.2691	0.0000	0.0000	0.5221	0.0000	0.0000	0.0000	0.0000	0.0000	0.0000	0.0000	0.0000	0.0000	0.0000	0.0000	0.0000	0.0000	0.0000	0.0000	0.0000	0.0000	0.0000	0.0000	0.0000	0.0000	0.0000	0.0000	0.0000	0.0000	0.0000	0.0000	0.0000	0.0000	0.0000
hsa-mir-302f	0.0000	0.0000	0.0000	0.0000	0.0000	0.0000	0.0000	0.0000	0.0000	0.0000	0.0000	0.0000	0.0000	0.0000	0.0000	0.0000	0.0000	0.0000	0.0000	0.0000	0.0000	0.0000	0.0000	0.0000	0.0000	0.0000	0.0000	0.0000	0.0000	0.0000	0.0000	0.0000	0.0000	0.0000	0.0000	0.0000	0.0000	0.0000	0.0000	0.0000	0.0000	0.0000	0.0000	0.0000	0.0000	0.0000	0.0000	0.0000	0.0000
hsa-mir-4321	0.0000	0.0000	0.0000	0.0000	0.0000	0.0000	0.0000	0.0000	0.0000	0.0000	0.0000	0.0000	0.0000	0.0000	0.0000	0.0000	0.0000	0.0000	0.0000	0.0000	0.0000	0.0000	0.0000	0.0000	0.0000	0.0000	0.0000	0.0000	0.0000	0.0000	0.0000	0.0000	0.0000	0.0000	0.0000	0.0000	0.0000	0.0000	0.0000	0.0000	0.0000	0.0000	0.0000	0.0000	0.0000	0.0000	0.0000	0.0000	0.0000
hsa-mir-4320	0.0000	0.0000	0.0000	0.0000	0.0000	0.0000	0.0000	0.0000	0.0000	0.0000	0.0000	0.0000	0.0000	0.0000	0.0000	0.0000	0.0000	0.0000	0.0000	0.0000	0.0000	0.0000	0.0000	0.0000	0.0000	0.0000	0.0000	0.0000	0.0000	0.0000	0.0000	0.0000	0.0000	0.0000	0.0000	0.0000	0.0000	0.0000	0.0000	0.0000	0.0000	0.0000	0.0000	0.0000	0.0000	0.0000	0.0000	0.0000	0.0000
hsa-mir-4288	0.0000	0.0000	0.0000	0.0000	0.0000	0.0000	0.0000	0.0000	0.0000	0.0000	0.0000	0.0000	0.0000	0.0000	0.0000	0.0000	0.0000	0.0000	0.0000	0.0000	0.0000	0.0000	0.0000	0.0000	0.0000	0.0000	0.0000	0.0000	0.0000	0.0000	0.0000	0.0000	0.0000	0.0000	0.0000	0.0000	0.0000	0.0000	0.0000	0.0000	0.0000	0.0000	0.0000	0.0000	0.0000	0.0000	0.0000	0.0000	0.0000
hsa-mir-4289	0.0000	0.0000	0.0000	0.0000	0.0000	0.0000	0.0000	0.0000	0.0000	0.0000	0.5552	0.0000	0.0000	0.0000	0.0000	0.0000	0.0000	0.0000	0.0000	0.0000	0.0000	0.0000	0.0000	0.0000	0.0000	0.0000	0.0000	0.0000	0.0000	0.0000	0.0000	0.0000	0.0000	0.0000	0.0000	0.0000	0.0000	0.0000	0.0000	0.0000	0.0000	0.0000	0.0000	0.0000	0.0000	0.0000	0.0000	0.0000	0.0000
hsa-mir-4325	0.0000	0.0000	0.0000	0.0000	0.0000	0.0000	0.0000	0.0000	0.0000	0.0000	0.0000	0.0000	0.0000	0.0000	0.0000	0.0000	0.0000	0.0000	0.0000	0.0000	0.0000	0.0000	0.0000	0.0000	0.0000	0.0000	0.0000	0.0000	0.0000	0.0000	0.0000	0.0000	0.0000	0.0000	0.0000	0.0000	0.0000	0.0000	0.0000	0.0000	0.0000	0.0000	0.0000	0.0000	0.0000	0.0000	0.0000	0.0000	0.0000
hsa-mir-218-1	0.8800	2.3298	2.4956	1.6499	2.0103	1.5793	2.1797	0.6731	2.4779	1.7309	0.0000	1.0860	2.2737	0.9105	0.6982	1.8741	2.6868	3.0356	2.2347	2.3208	0.7476	1.1812	3.4986	2.1737	1.5943	0.0000	1.4768	0.4337	2.5307	0.4958	2.7328	2.0135	0.0000	3.0692	1.5711	1.2087	1.6929	0.4013	0.0000	1.2790	1.7626	2.3444	1.8503	2.2975	2.6169	3.3591	2.1189	2.8315	0.0000
hsa-mir-4327	0.0000	0.0000	0.0000	0.0000	0.0000	0.0000	0.0000	0.0000	0.0000	0.0000	0.0000	0.0000	0.0000	0.0000	0.0000	0.0000	0.0000	0.0000	0.0000	0.0000	0.0000	0.0000	0.0000	0.0000	0.0000	0.0000	0.0000	0.0000	0.0000	0.0000	0.0000	0.0000	0.0000	0.0000	0.0000	0.0000	0.0000	0.0000	0.0000	0.0000	0.0000	0.0000	0.0000	0.0000	0.0000	0.0000	0.0000	0.0000	0.0000
hsa-mir-4326	3.2895	0.5336	3.9238	6.1733	3.3343	3.1079	5.3391	0.3755	6.9412	6.2331	4.6402	4.1573	0.0000	3.5504	6.3833	6.2758	3.7476	5.2668	6.0722	5.0588	3.0431	3.9418	2.7492	3.3640	6.3222	5.6834	6.1248	3.8405	4.6719	3.0671	2.7328	4.2649	4.4578	4.4942	4.4489	4.0649	4.7498	5.5203	3.6640	5.5788	5.7700	5.7249	4.4145	6.3097	3.5742	4.2870	5.5148	5.7399	3.1138
hsa-mir-3178	0.3563	0.0000	0.3308	0.0000	0.4632	0.0000	0.0000	0.6731	1.3355	0.0000	0.0000	0.6429	0.4316	0.2140	1.9264	0.0000	0.8294	0.9260	0.0000	0.4471	0.0000	0.5085	0.8182	0.0000	0.3247	0.0000	0.4669	0.0000	1.1340	1.4007	0.0000	0.0000	0.4521	0.4021	1.0885	0.0000	0.0000	0.0000	0.0000	0.3621	1.3061	0.7483	0.0000	0.5212	0.0000	0.0000	0.1882	0.0000	1.3399
hsa-mir-2277	0.9514	2.4528	2.1213	2.0195	2.2588	0.4129	1.5488	2.7960	3.3422	2.7652	3.3767	3.9103	2.4681	2.3444	1.8032	2.9187	2.8512	1.7655	0.9047	1.4939	0.9860	2.7899	0.2519	1.2905	0.3247	3.2172	2.0204	1.9280	3.2269	3.0671	1.5273	3.3381	1.6817	0.2150	2.4610	4.8348	2.1931	3.0099	3.0526	2.7456	3.3769	1.0928	1.0302	2.1638	1.8348	1.7291	1.9730	2.2371	1.3399
hsa-mir-2276	0.0000	0.5336	0.5998	0.6878	1.7100	0.0000	0.0000	0.6731	2.4779	1.3484	0.0000	0.6429	1.0329	0.2140	0.6982	1.7029	0.0000	0.6781	0.2846	0.0000	0.2027	0.0000	0.6529	0.2709	1.1777	0.6716	1.0137	1.0370	0.6757	0.0000	0.9570	1.3327	0.0000	0.0000	1.5711	1.2087	0.9209	0.0000	0.7905	0.0000	1.8388	0.5392	1.0302	0.0000	0.0000	0.0000	0.1882	0.5231	0.0000
hsa-mir-581	0.0000	0.0000	0.0000	0.0000	0.0000	0.0000	0.0000	0.0000	0.0000	0.0000	0.0000	0.0000	0.0000	0.0000	0.0000	0.0000	0.0000	0.0000	0.0000	0.0000	0.0000	0.0000	0.0000	0.0000	0.3247	0.0000	0.0000	0.0000	0.0000	0.0000	0.0000	0.0000	0.0000	0.0000	0.0000	0.0000	0.0000	0.0000	0.0000	0.3621	0.0000	0.0000	0.0000	0.0000	0.0000	0.0000	0.0000	0.0000	0.0000
hsa-mir-3672	0.0000	0.0000	0.0000	0.0000	0.0000	0.0000	0.0000	0.0000	0.0000	0.0000	0.0000	0.0000	0.0000	0.0000	0.0000	0.0000	0.0000	0.0000	0.0000	0.0000	0.0000	0.0000	0.0000	0.0000	0.0000	0.0000	0.0000	0.0000	0.0000	0.0000	0.0000	0.0000	0.0000	0.0000	0.0000	0.0000	0.0000	0.0000	0.0000	0.0000	0.0000	0.0000	0.0000	0.0000	0.0000	0.0000	0.0000	0.0000	0.0000
hsa-mir-302c	0.0000	0.0000	0.0000	0.0000	0.0000	0.0000	0.0000	0.0000	0.0000	0.0000	0.0000	0.0000	0.0000	0.0000	0.0000	0.0000	0.0000	0.0000	0.0000	0.0000	0.2027	0.0000	0.0000	0.0000	0.0000	0.0000	0.0000	0.0000	0.0000	0.0000	0.0000	0.0000	0.0000	0.0000	0.0000	0.0000	0.0000	0.0000	0.0000	0.0000	0.0000	0.0000	0.0000	0.0000	0.0000	0.0000	0.0000	0.0000	0.0000
hsa-mir-3670	0.0000	0.0000	0.0000	0.0000	0.0000	0.0000	0.0000	0.0000	0.0000	0.0000	0.0000	0.0000	0.0000	0.0000	0.0000	0.0000	0.0000	0.0000	0.0000	0.0000	0.0000	0.0000	0.0000	0.0000	0.0000	0.0000	0.0000	0.0000	0.0000	0.0000	0.0000	0.0000	0.0000	0.0000	0.0000	0.0000	0.0000	0.0000	0.0000	0.0000	0.0000	0.0000	0.0000	0.0000	0.0000	0.0000	0.0000	0.0000	0.0000
hsa-mir-3671	0.0000	0.0000	0.0000	0.0000	0.0000	0.0000	0.0000	0.0000	0.0000	0.0000	0.0000	0.0000	0.0000	0.0000	0.0000	0.0000	0.0000	0.0000	0.0000	0.0000	0.0000	0.0000	0.0000	0.0000	0.0000	0.0000	0.0000	0.0000	0.0000	0.0000	0.0000	0.0000	0.0000	0.0000	0.0000	0.0000	0.0000	0.0000	0.0000	0.0000	0.0000	0.0000	0.0000	0.0000	0.0000	0.0000	0.0000	0.0000	0.0000
hsa-mir-3676	1.9265	2.3298	3.8739	2.1243	3.5825	2.5779	1.3812	1.9901	5.2314	3.8610	5.9763	2.1272	2.2737	0.7135	1.8032	2.7085	3.4726	2.1043	2.9148	2.5167	0.5387	4.6243	2.6209	0.8690	2.4709	3.4696	3.1115	5.3933	4.8012	4.5067	3.9183	4.8246	2.7841	1.4688	4.4112	3.8190	4.0166	1.5480	2.7213	3.7607	2.7846	2.4677	1.6251	5.3120	4.7373	3.2463	2.6540	3.2177	3.7280
hsa-mir-2278	0.0000	0.0000	0.0000	0.0000	0.0000	0.0000	0.0000	0.0000	0.0000	0.4715	0.0000	0.0000	0.0000	0.0000	0.0000	0.6917	0.0000	0.3785	0.0000	0.0000	0.1049	0.0000	0.2519	0.2709	0.0000	0.6716	0.0000	0.0000	0.0000	0.0000	0.0000	0.0000	0.0000	0.0000	0.0000	0.0000	0.9209	0.0000	0.5719	0.6514	0.9414	0.0000	1.0302	0.0000	0.0000	0.0000	0.3546	0.5231	0.0000
hsa-mir-1179	0.0000	0.0000	0.0000	0.0000	0.0000	0.0000	0.0000	0.0000	0.0000	0.0000	0.0000	0.0000	0.0000	0.0000	0.0000	0.0000	0.0000	0.0000	0.0000	0.0000	0.0000	0.0000	0.0000	0.0000	0.0000	0.0000	0.0000	0.0000	0.0000	0.0000	0.0000	0.0000	0.0000	0.0000	0.0000	0.0000	0.0000	0.0000	0.0000	0.0000	0.2438	0.0000	0.0000	0.0000	0.0000	0.0000	0.0000	0.0000	0.0000
hsa-mir-1183	0.0000	0.0000	0.0000	0.0000	0.0000	0.0000	0.0000	0.0000	0.0000	0.0000	0.0000	0.0000	0.0000	0.0000	0.0000	0.0000	0.0000	0.0000	0.0000	0.0000	0.0000	0.0000	0.0000	0.0000	0.0000	0.0000	0.0000	0.0000	0.0000	0.0000	0.0000	0.0000	0.0000	0.0000	0.0000	0.0000	0.0000	0.0000	0.0000	0.0000	0.0000	0.0000	0.0000	0.0000	0.0000	0.0000	0.0000	0.0000	0.0000
hsa-mir-151	11.8857	11.1851	11.4619	10.9962	11.7302	9.8515	10.4795	11.5717	12.0826	11.1898	11.5472	10.4731	12.7223	11.5823	12.2514	11.7197	10.5096	11.3902	11.9667	11.3112	11.2039	11.0151	12.1230	12.0508	10.8483	10.4501	10.9634	10.6856	11.1831	11.7716	10.8792	10.4177	11.9534	11.5398	11.7527	8.8247	11.2120	10.0255	11.6051	11.6962	11.3410	11.4471	10.5335	10.4345	10.7109	10.8066	11.6484	11.2478	11.3942
hsa-mir-150	6.1693	8.9874	11.6670	10.0976	7.5892	8.9602	10.4969	10.6998	13.2111	9.7846	8.6267	8.7498	11.6805	8.1231	8.9420	9.6488	10.3288	9.8733	9.7570	9.8285	7.3658	7.1469	8.3701	9.2111	10.5746	8.7823	7.0998	9.9012	9.9542	10.0623	12.5209	10.7304	9.7882	7.8577	7.8990	7.2209	12.4585	8.3309	8.8185	11.1552	8.1400	11.2152	8.1497	9.5679	11.3555	9.4800	8.5776	7.0785	10.5757
hsa-mir-152	2.8025	4.7037	6.2431	4.9223	3.3875	4.0509	5.5904	5.6958	4.4810	6.1879	3.7732	4.9162	5.7735	5.3285	4.0224	4.2039	4.9682	4.0000	4.9379	3.6991	5.1488	4.9145	7.2633	5.8220	5.2231	5.5800	3.7531	3.9752	3.8815	2.7529	6.0838	2.8227	2.7049	5.5634	2.9025	3.5224	4.8425	4.2690	2.8239	5.2729	2.7054	6.2693	4.6722	4.0205	4.5123	4.1989	6.1083	4.3538	4.5831
hsa-mir-155	8.3699	5.5157	9.9124	8.0757	7.0771	6.6014	8.4665	7.7424	9.8283	7.8002	9.9716	6.7124	10.0785	7.2844	7.6181	7.6681	8.0925	9.0682	6.4701	9.2175	7.2724	7.6164	7.7952	7.2520	8.1133	7.8739	5.0708	6.9222	6.8316	8.0658	8.0627	8.7861	9.3397	7.7944	5.9891	6.1923	9.0936	6.8314	7.2576	9.6693	5.6640	8.5520	6.1142	8.0481	7.7592	6.9236	8.0800	5.9984	8.1743
hsa-mir-153-1	0.0000	0.0000	0.0000	0.0000	0.0000	0.4129	0.0000	0.0000	0.0000	0.0000	0.0000	0.0000	0.0000	0.0000	0.0000	0.0000	0.8294	0.0000	0.0000	0.0000	0.0000	0.0000	0.0000	0.0000	0.0000	0.0000	0.0000	0.0000	0.0000	0.0000	0.0000	0.0000	0.0000	0.0000	0.0000	0.0000	0.0000	0.0000	0.0000	0.0000	0.0000	0.0000	0.0000	0.0000	0.0000	0.0000	0.0000	0.0000	0.0000
hsa-mir-877	6.1934	4.9533	6.3103	5.3687	2.5660	4.2143	5.9907	6.1768	7.4860	5.7012	4.6402	4.5170	6.7034	5.2151	5.7608	6.2986	4.9682	5.0356	6.1406	5.1354	2.8603	4.4400	4.1374	4.2141	6.1987	7.5110	5.3348	6.4646	5.8367	5.2598	4.8697	6.6398	4.4335	5.4982	4.4489	7.1020	5.9893	5.2187	5.9269	4.7065	5.5608	7.5419	2.9589	3.7675	5.4168	4.9941	4.8372	5.6980	4.9830
hsa-mir-103-2-as	0.0000	0.0000	0.0000	0.0000	0.0000	0.0000	0.0000	0.0000	0.0000	0.0000	0.0000	0.0000	0.0000	0.0000	0.0000	0.0000	0.0000	0.0000	0.0000	0.0000	0.0000	0.0000	0.0000	0.0000	0.0000	0.0000	0.0000	0.0000	0.0000	0.0000	0.0000	0.0000	0.0000	0.0000	0.0000	0.0000	0.0000	0.0000	0.0000	0.0000	0.0000	0.0000	0.0000	0.0000	0.0000	0.0000	0.0000	0.0000	0.0000
hsa-mir-1228	1.1466	2.3298	2.7925	4.1034	0.8133	3.7994	3.1738	3.2209	3.3422	4.2607	3.2401	4.9428	3.7972	1.7987	0.9514	3.5182	1.7359	2.0000	2.6895	1.9658	1.6026	4.0190	2.8289	2.6240	3.2605	2.9110	2.5461	3.7681	2.8018	3.8199	5.2368	5.3925	3.0635	2.4595	2.4610	6.1662	4.1677	2.9513	2.0573	3.4947	2.1088	3.5973	1.6251	1.4544	4.4288	2.4933	3.3099	2.2371	4.0279
hsa-mir-4323	0.0000	0.0000	0.0000	0.0000	0.0000	0.0000	0.0000	0.0000	0.0000	0.0000	0.0000	0.0000	0.0000	0.0000	0.0000	0.0000	0.0000	0.0000	0.0000	0.0000	0.0000	0.0000	0.0000	0.0000	0.0000	0.0000	0.0000	0.0000	0.0000	0.0000	0.0000	0.0000	0.0000	0.0000	0.0000	0.0000	0.0000	0.0000	0.0000	0.0000	0.0000	0.0000	0.0000	0.0000	0.0000	0.0000	0.0000	0.0000	0.0000
hsa-mir-548s	0.2470	0.0000	0.5998	0.0000	0.0000	0.0000	0.0000	0.0000	0.0000	0.0000	0.5552	0.0000	0.0000	0.0000	0.0000	0.0000	0.0000	0.0000	0.0000	0.0000	0.6117	0.0000	0.0000	0.0000	0.0000	0.6716	0.1730	1.0370	0.0000	0.0000	0.0000	0.0000	0.7958	0.2150	0.0000	0.0000	0.0000	0.4013	0.3141	0.3621	0.2438	0.0000	0.0000	0.5212	0.0000	0.0000	0.0000	0.0000	0.0000
hsa-mir-4322	0.0000	0.0000	0.0000	0.0000	0.0000	0.0000	0.0000	0.0000	0.0000	0.0000	0.0000	0.0000	0.4316	0.0000	0.0000	0.0000	0.0000	0.0000	0.0000	0.0000	0.0000	0.0000	0.0000	0.0000	0.0000	0.0000	0.0000	0.0000	1.1340	0.0000	0.0000	0.0000	0.0000	0.0000	0.0000	0.0000	0.0000	0.0000	0.0000	0.0000	0.0000	0.0000	0.0000	0.0000	0.0000	0.0000	0.0000	0.0000	0.0000
hsa-mir-3196	0.1288	0.0000	0.0000	0.0000	0.4632	0.0000	0.0000	0.0000	0.0000	0.0000	0.0000	0.0000	0.0000	0.0000	0.3909	0.0000	0.0000	0.0000	0.2846	0.0000	0.0000	1.1812	0.0000	0.0000	0.0000	0.0000	0.3274	0.0000	1.1340	0.0000	0.0000	1.3327	0.4521	0.0000	0.0000	0.0000	0.5327	0.0000	0.0000	0.0000	0.0000	0.0000	0.6052	0.0000	0.0000	0.0000	0.1882	0.0000	0.0000
hsa-mir-4324	0.0000	0.0000	0.0000	0.0000	0.0000	0.0000	0.0000	0.0000	0.0000	0.0000	0.0000	0.0000	0.0000	0.0000	0.0000	0.0000	0.0000	0.0000	0.0000	0.0000	0.0000	0.0000	0.0000	0.0000	0.0000	0.0000	0.0000	0.0000	0.0000	0.0000	0.0000	0.0000	0.0000	0.0000	0.0000	0.0000	0.0000	0.0000	0.0000	0.0000	0.0000	0.0000	0.0000	0.0000	0.0000	0.0000	0.0000	0.0000	0.0000
hsa-mir-1470	0.0000	0.0000	0.0000	0.0000	0.0000	0.0000	0.0000	0.0000	0.0000	0.0000	0.0000	0.0000	0.0000	0.0000	0.0000	0.0000	0.0000	0.0000	0.0000	0.0000	0.0000	0.0000	0.0000	0.0000	0.0000	0.0000	0.0000	0.0000	0.0000	0.0000	0.0000	0.0000	0.0000	0.0000	0.0000	0.0000	0.0000	0.0000	0.0000	0.0000	0.0000	0.0000	0.0000	0.0000	0.0000	0.0000	0.0000	0.0000	0.0000
hsa-mir-1471	0.0000	0.0000	0.0000	0.0000	0.0000	0.0000	0.0000	0.0000	0.0000	0.0000	0.0000	0.0000	0.0000	0.0000	0.0000	0.0000	0.0000	0.0000	0.0000	0.0000	0.0000	0.0000	0.0000	0.0000	0.0000	0.0000	0.0000	0.0000	0.0000	0.0000	0.0000	0.0000	0.0000	0.0000	0.0000	0.0000	0.0000	0.0000	0.0000	0.0000	0.0000	0.0000	0.0000	0.0000	0.0000	0.0000	0.0000	0.0000	0.0000
hsa-mir-33a	1.3185	0.5336	2.4281	2.2220	3.1620	2.6558	1.3812	1.6233	2.0170	2.6808	2.6236	2.9518	2.0491	1.5456	1.5197	2.9187	1.3527	0.6781	3.6995	1.4939	1.5663	3.1054	1.7992	1.2905	1.4684	1.4743	3.2531	1.0370	2.8018	2.9186	1.9350	1.3327	3.0635	1.1927	1.4275	2.3028	4.1677	1.6981	1.6732	2.6173	2.2270	2.8767	2.0451	2.8262	2.6169	1.7291	1.4179	2.0968	3.1138
hsa-mir-33b	0.6418	1.6949	1.1946	0.9383	1.5326	1.4097	0.4016	1.4769	1.3355	0.0000	1.9321	0.6429	0.0000	0.1110	0.0000	1.4008	1.3527	0.3785	0.9047	0.7879	0.1049	0.0000	0.8182	0.4989	0.0000	1.4743	0.5941	0.0000	0.0000	2.7529	1.9350	2.0135	1.3057	0.2150	0.0000	3.5224	1.2264	1.3804	0.7905	1.0985	0.7960	0.0000	0.0000	0.9032	1.8348	0.0000	0.6390	0.5231	1.3399
hsa-mir-1304	0.8800	3.1787	2.5600	1.3375	1.5326	0.9957	0.9730	5.6538	3.1074	3.0609	0.9551	1.6985	3.6844	1.9256	5.6667	1.7029	0.0000	1.3219	1.3370	0.4471	2.2316	1.8219	1.2237	1.0236	0.0000	1.7533	1.3383	1.2646	2.6726	0.0000	3.0925	2.4741	1.6817	1.2907	1.4275	0.0000	2.0449	0.4013	2.0573	2.6173	1.5969	0.9308	2.6350	2.0165	1.5487	5.2496	0.8765	1.9413	0.0000
hsa-mir-1305	0.0000	0.0000	0.0000	0.0000	0.0000	0.0000	0.0000	0.0000	0.0000	0.0000	0.0000	0.0000	0.0000	0.0000	0.0000	0.0000	0.0000	0.0000	0.0000	0.0000	0.0000	0.0000	0.0000	0.0000	0.0000	0.0000	0.0000	0.0000	0.0000	0.0000	0.0000	0.0000	0.0000	0.0000	0.0000	0.0000	0.0000	0.0000	0.0000	0.0000	0.0000	0.0000	0.0000	0.0000	0.0000	0.0000	0.0000	0.0000	0.0000
hsa-mir-1306	3.3829	5.7496	5.7779	5.4516	6.0797	5.9765	5.1433	6.6984	7.1568	6.8166	7.0490	5.8784	6.4793	5.0403	5.5849	7.7279	6.8482	6.4396	7.1919	6.4080	4.8271	7.3623	5.3464	4.9994	6.9623	8.6565	7.6054	7.5349	6.2753	5.4478	7.0932	6.9893	5.9900	4.9642	5.9035	7.9892	6.3148	5.6177	5.6051	6.8685	6.6230	4.4789	6.1464	7.1671	6.1619	5.9624	7.1777	6.9544	5.7707
hsa-mir-1307	11.2998	11.5190	12.7618	13.4685	13.1590	12.2796	12.6049	14.0373	14.4831	14.2077	12.8629	12.9615	13.7501	12.3968	12.6588	14.0464	12.4819	12.2713	13.6641	12.2254	10.1485	13.6692	11.3214	10.5499	12.3641	14.3550	11.8594	12.3828	13.7018	13.1993	13.5025	12.1773	12.2667	11.1576	13.0389	14.4003	14.3759	12.5870	12.9844	13.3364	12.8321	12.9294	11.6462	13.2247	12.6253	13.2364	13.1241	13.5743	13.5705
hsa-mir-320b-2	5.4671	3.4973	4.0186	3.6207	4.4726	3.7291	4.4074	3.6201	4.7496	4.9967	6.9319	4.3283	3.9677	4.0526	2.6533	5.4946	6.6943	3.7004	5.3920	3.4341	2.7187	8.5261	4.9160	5.2782	5.2133	3.9287	4.5017	5.1585	7.7188	4.2511	5.4691	5.0397	5.7248	4.6501	5.7832	4.1737	6.0968	2.8902	4.9840	4.0857	5.4739	5.0619	4.4145	4.9349	3.3198	4.9408	3.4635	4.5003	4.2762
hsa-mir-21	12.5524	12.5130	14.2697	13.5117	12.6156	12.6674	13.2944	12.8872	13.7139	12.4048	11.2688	12.5937	14.0681	12.6449	13.4241	11.5936	11.8382	12.5840	13.5721	12.5194	13.3619	10.9438	13.6031	13.3230	11.9204	11.6598	10.2696	11.8534	12.3884	12.3615	13.3099	11.0319	12.2043	13.5794	11.4049	14.9054	12.7780	10.4334	12.5531	13.7373	10.8071	14.1888	12.3314	12.0531	11.8129	11.8045	13.2748	10.4533	12.7475
hsa-mir-22	10.7661	12.9802	13.8043	13.3826	12.9914	12.6632	13.6186	14.0377	14.0569	14.3193	12.4457	13.5669	14.3723	12.9393	13.3264	12.0870	12.7038	12.6279	13.1962	12.5698	13.3725	12.1381	14.0465	13.0846	13.0267	13.4387	10.8567	10.3886	12.1319	12.6437	14.6301	12.4044	12.9882	13.2840	11.5201	12.4873	14.0214	11.0065	11.3307	13.0988	11.1620	13.7981	13.6166	12.6870	11.7811	13.0969	14.0398	12.8426	12.6935
hsa-mir-1303	0.0000	0.0000	0.0000	0.0000	0.0000	0.0000	0.0000	0.0000	0.0000	0.0000	0.0000	0.0000	0.0000	0.0000	0.0000	0.0000	0.0000	0.0000	0.0000	0.0000	0.2027	0.0000	0.0000	0.0000	0.0000	0.0000	0.3274	0.0000	0.0000	0.0000	0.0000	0.0000	0.0000	0.0000	0.0000	0.0000	0.5327	0.0000	0.0000	0.0000	0.0000	0.0000	0.0000	0.0000	0.0000	0.0000	0.0000	0.0000	0.0000
hsa-mir-3171	0.0000	0.0000	0.0000	0.0000	0.0000	0.0000	0.0000	0.0000	0.0000	0.0000	0.0000	0.0000	0.0000	0.0000	0.0000	0.0000	0.0000	0.0000	0.0000	0.0000	0.0000	0.0000	0.0000	0.0000	0.0000	0.0000	0.0000	0.0000	0.0000	0.0000	0.0000	0.0000	0.0000	0.0000	0.0000	0.0000	0.0000	0.0000	0.0000	0.0000	0.0000	0.0000	0.0000	0.0000	0.0000	0.0000	0.0000	0.0000	0.0000
hsa-mir-3170	1.0845	1.8816	1.0222	0.3845	1.7100	1.8683	0.7154	1.9901	3.1074	3.6550	2.2494	2.5976	0.7633	1.2384	0.9514	3.0315	4.4580	1.4854	1.7648	1.0634	0.9300	1.9848	1.5400	0.6958	0.5897	4.1852	1.9269	1.9280	0.6757	1.4007	2.2525	5.1048	0.4521	0.7162	0.6445	1.8571	3.1031	1.9583	0.9804	1.7149	1.6821	0.5392	1.0302	1.4544	0.7153	0.0000	1.4912	0.9061	2.0224
hsa-mir-3173	1.4721	3.1787	2.6809	0.3845	1.8680	2.2157	0.7154	2.2823	3.3422	3.7410	1.7428	2.8431	2.0491	1.0838	2.1452	2.5659	1.3527	2.2928	1.6692	2.2119	2.2546	2.6990	0.8182	1.0236	1.0070	2.3645	2.8563	2.0552	2.6726	2.0978	1.9350	3.1033	2.6210	1.1927	2.0349	2.9177	1.4785	2.5386	2.5521	1.7149	2.2826	2.1371	1.0302	1.4544	3.0108	2.3909	0.8765	1.4584	2.4838
hsa-mir-611	0.1288	0.5336	0.0000	0.0000	0.0000	0.0000	0.4016	0.0000	0.0000	0.0000	0.5552	0.0000	0.0000	0.0000	0.3909	0.2691	0.0000	0.0000	0.5221	0.0000	0.0000	0.0000	0.0000	0.0000	0.0000	0.0000	0.0000	0.0000	0.0000	1.1572	0.0000	0.0000	0.0000	0.2150	0.0000	0.0000	0.9209	0.0000	0.0000	0.0000	0.0000	0.0000	0.0000	0.0000	0.0000	0.8252	0.0000	0.2851	0.0000
hsa-mir-28	10.2526	12.1981	13.2232	11.7881	11.9976	12.0345	11.4003	13.2036	12.8940	13.4634	12.8596	13.0812	12.5206	12.8958	12.1089	12.9040	12.4669	12.1311	12.6829	12.1175	13.4117	13.2325	12.3007	11.6752	12.0851	12.7957	12.6626	12.8999	12.3030	12.8265	13.0348	12.2003	12.0712	11.8710	12.4356	10.2610	12.6027	11.8043	13.1927	14.0453	12.4799	12.3202	12.3037	11.8181	12.3444	13.0287	12.3574	12.3539	13.6424
hsa-mir-3174	0.0000	0.0000	0.3308	0.0000	0.0000	0.0000	0.0000	0.0000	0.0000	0.0000	0.9551	0.0000	0.0000	0.2140	0.3909	0.0000	0.0000	0.0000	0.0000	0.0000	0.1049	0.0000	0.0000	0.0000	0.0000	0.0000	0.0000	0.0000	0.0000	0.0000	0.0000	0.0000	0.0000	0.0000	0.0000	0.0000	0.0000	0.0000	0.0000	0.0000	0.0000	0.0000	0.0000	0.0000	0.0000	0.0000	0.0000	0.0000	0.0000
hsa-mir-3177	0.6418	1.2280	1.7311	0.6878	1.0948	1.4097	0.7154	1.7562	1.3355	2.2827	0.5552	0.0000	2.3742	0.7822	1.8032	1.1572	0.8294	0.9260	2.4799	1.0634	0.8110	0.5085	0.8182	1.1632	0.5897	1.4743	3.3282	1.4612	2.1966	0.0000	1.5273	1.3327	1.5059	1.4688	1.0885	2.6428	1.6929	0.9724	1.5587	1.5837	2.6216	1.2385	2.5086	0.0000	2.0735	2.0311	0.5038	1.8568	0.0000
hsa-mir-219-1	4.7477	3.2483	5.2327	3.9691	2.8946	2.9312	3.7221	3.9876	4.1506	3.4661	2.8282	2.5976	4.5216	4.6153	4.2281	4.4266	3.1325	4.3363	3.4916	4.4640	3.0164	2.7899	4.2859	3.1116	5.7620	4.2763	3.2531	3.6521	3.7596	4.5067	3.0925	2.4741	4.2222	3.5957	2.6669	4.1737	3.1762	4.6094	4.4217	3.6987	3.3248	3.8449	2.6350	4.1322	3.4943	3.8197	2.9939	4.7896	4.8361
hsa-mir-517c	0.0000	0.0000	0.0000	0.3845	0.0000	0.0000	0.0000	0.0000	0.0000	0.0000	0.0000	0.0000	1.6286	0.0000	0.0000	0.0000	0.0000	0.0000	0.0000	0.0000	0.0000	2.1311	0.0000	0.0000	0.0000	0.0000	0.0000	0.0000	0.0000	0.0000	0.9570	0.0000	0.0000	0.0000	0.0000	0.0000	0.0000	2.1787	0.0000	0.0000	1.4096	0.0000	0.0000	0.0000	0.0000	0.0000	0.0000	0.0000	0.0000
hsa-mir-517b	0.0000	0.0000	0.0000	0.3845	0.0000	0.0000	0.0000	0.0000	0.0000	0.0000	0.0000	0.0000	2.0491	0.0000	0.0000	0.0000	0.0000	0.0000	0.0000	0.0000	0.0000	4.4678	0.0000	0.0000	0.0000	0.6716	0.0000	0.0000	0.0000	0.0000	5.2368	0.0000	0.0000	0.0000	0.0000	0.0000	0.0000	3.6116	0.0000	0.0000	2.8958	0.0000	0.0000	0.0000	0.0000	0.0000	0.3546	0.0000	0.0000
hsa-mir-517a	0.0000	0.0000	0.0000	0.3845	0.0000	0.0000	0.0000	0.0000	0.0000	0.0000	0.0000	0.0000	2.0491	0.0000	0.0000	0.0000	0.0000	0.0000	0.0000	0.0000	0.0000	4.4678	0.0000	0.0000	0.0000	0.6716	0.0000	0.0000	0.0000	0.0000	5.2368	0.0000	0.0000	0.0000	0.0000	0.0000	0.0000	3.6116	0.0000	0.0000	2.8958	0.0000	0.0000	0.0000	0.0000	0.0000	0.3546	0.0000	0.0000
hsa-mir-3679	0.4579	0.0000	0.5998	1.5021	0.0000	0.7336	1.3812	2.0942	0.0000	1.7309	0.5552	1.9287	1.6286	0.4853	0.9514	1.6091	1.3527	0.3785	1.8546	0.7879	1.1421	1.1812	1.3370	0.0000	0.0000	1.4743	2.1503	0.4337	0.0000	0.0000	2.2525	0.0000	0.4521	1.1927	1.0885	0.0000	3.3122	0.7149	1.2983	0.3621	2.3362	1.8949	0.6052	0.0000	0.0000	0.0000	1.0804	0.9061	1.3399
hsa-mir-3074	3.0983	2.6713	4.6422	2.6305	4.2610	3.1624	3.4945	6.3963	5.1094	5.8046	4.2354	4.3681	4.4077	3.6083	5.1891	5.6381	5.8314	3.5607	3.9234	3.2808	2.1604	4.0562	3.0774	2.5239	4.3884	5.0188	4.9921	4.2120	5.2492	4.3415	4.5601	6.2656	5.5991	1.8365	5.4623	4.8348	5.6856	4.9156	5.0805	4.8703	7.5800	4.9605	2.8588	3.4023	4.5123	4.9225	4.6657	6.5185	6.4641
hsa-mir-935	4.2210	3.8505	5.0084	7.4445	3.9077	5.3016	7.1455	6.1162	6.4317	5.9380	6.0394	5.4298	4.4771	5.9638	6.1503	5.9278	4.0478	7.1829	2.2347	6.9727	5.3193	8.7690	3.8435	4.0971	7.2283	8.3001	4.0142	7.5592	6.6288	8.1072	8.5567	2.4741	4.4087	1.4688	5.1440	9.3532	6.6135	7.3567	4.0289	2.7456	8.6580	2.6866	6.3259	6.9355	5.5413	7.0675	6.3393	6.8242	1.3399
hsa-mir-573	0.0000	0.0000	0.0000	0.0000	0.0000	0.0000	0.0000	0.0000	0.0000	0.0000	0.0000	0.0000	0.0000	0.0000	0.0000	0.0000	0.0000	0.0000	0.0000	0.0000	0.0000	0.0000	0.0000	0.0000	0.0000	0.0000	0.0000	0.0000	0.0000	0.0000	0.0000	0.0000	0.0000	0.0000	0.0000	0.0000	0.0000	0.0000	0.0000	0.0000	0.0000	0.0000	0.0000	0.0000	0.0000	0.0000	0.0000	0.0000	0.0000
hsa-mir-500b	2.2147	3.3781	4.4683	4.2725	1.8680	3.4073	2.4577	4.4270	4.6655	3.8221	3.7732	3.3984	5.1075	3.6456	4.1289	3.2338	3.1325	4.1293	3.5464	4.2046	2.2995	2.8755	2.1487	2.7622	2.8701	4.0880	2.6076	4.6349	3.3161	3.7773	3.0925	4.0168	3.5897	2.1293	4.6883	3.3476	2.6689	6.2117	4.3717	6.7962	4.2369	3.5139	2.7512	3.9813	3.1213	4.2289	5.2396	4.4863	2.8329
hsa-mir-758	1.0195	3.9788	3.6254	3.7573	3.0345	3.5365	3.7221	4.8699	5.2888	4.5013	2.9205	4.3283	3.2279	3.2565	3.6457	4.0338	2.6868	1.1375	2.8288	0.4471	1.4909	3.6334	4.9160	3.6279	3.3346	3.6844	6.9695	2.4747	2.8018	1.1572	5.2724	2.0135	3.6753	3.8580	3.9933	3.8190	4.3366	3.3646	3.2499	2.8634	0.6344	4.0163	3.8630	5.1969	2.6169	3.8964	4.5156	4.1380	1.3399
hsa-mir-720	0.1288	0.0000	0.0000	0.9383	0.0000	0.0000	1.1915	0.6731	1.3355	1.5523	1.7428	1.0860	0.0000	0.2140	0.3909	0.0000	0.8294	0.0000	0.0000	0.7879	0.1049	0.5085	0.4663	0.0000	0.0000	2.6635	0.3274	1.2646	0.6757	0.0000	0.9570	2.0135	0.0000	0.0000	0.3580	0.0000	0.9209	0.0000	0.3141	0.0000	0.7960	0.7483	1.3581	2.1638	1.1913	0.4708	0.3546	1.2085	0.0000
hsa-mir-656	0.0000	0.0000	0.0000	0.0000	0.0000	0.0000	0.0000	0.0000	0.0000	0.0000	0.0000	0.0000	0.0000	0.0000	0.0000	0.0000	0.0000	0.0000	0.0000	0.0000	0.0000	0.0000	0.2519	0.4989	0.0000	0.0000	0.1730	0.0000	0.0000	0.0000	0.0000	0.0000	1.0731	0.2150	0.0000	0.0000	0.0000	0.0000	0.3141	0.0000	0.0000	0.0000	0.0000	0.0000	0.0000	0.0000	0.1882	0.0000	0.0000
hsa-mir-1278	0.0000	0.9222	0.0000	0.0000	0.0000	0.0000	0.0000	0.0000	0.0000	0.0000	0.0000	1.4245	0.0000	0.0000	0.0000	0.0000	0.0000	0.0000	0.0000	0.0000	0.0000	0.0000	0.0000	0.0000	0.0000	0.0000	0.0000	0.0000	0.0000	0.0000	0.0000	0.0000	0.0000	0.0000	0.0000	0.0000	0.0000	0.0000	0.0000	0.0000	0.0000	0.0000	0.0000	0.0000	0.0000	0.0000	0.0000	0.0000	0.0000
hsa-mir-1279	0.0000	0.0000	0.0000	0.0000	0.0000	0.0000	0.0000	0.0000	0.0000	0.0000	0.0000	0.0000	0.0000	0.0000	0.0000	0.0000	0.0000	0.0000	0.0000	0.0000	0.0000	0.0000	0.0000	0.0000	0.0000	0.0000	0.0000	0.0000	0.0000	0.0000	0.0000	0.0000	0.0000	0.0000	0.0000	0.0000	0.0000	0.0000	0.0000	0.0000	0.0000	0.0000	0.0000	0.0000	0.0000	0.0000	0.0000	0.0000	0.0000
hsa-mir-20b	5.3164	0.5336	2.3573	3.8821	1.7100	0.7336	1.1915	1.3140	2.8267	0.8263	1.5248	3.2359	1.2599	0.9105	2.5030	0.6917	5.0381	3.4060	0.7261	3.2258	0.8717	1.8219	2.0852	2.4164	0.8134	1.1281	5.0871	0.4337	3.0300	2.0978	0.0000	3.3381	1.5059	3.1234	3.5486	4.3695	2.6689	0.7149	2.6107	3.0736	5.7700	1.3708	0.0000	2.1638	0.0000	2.4933	1.1724	3.6780	3.8857
hsa-mir-3673	0.0000	0.0000	0.0000	0.0000	0.0000	0.0000	0.0000	0.0000	0.0000	0.0000	0.0000	0.0000	0.0000	0.0000	0.0000	0.0000	0.0000	0.0000	0.0000	0.0000	0.0000	0.0000	0.0000	0.0000	0.0000	0.0000	0.0000	0.0000	0.0000	0.0000	0.0000	0.0000	0.0000	0.0000	0.0000	0.0000	0.0000	0.0000	0.0000	0.0000	0.0000	0.0000	0.0000	0.0000	0.0000	0.0000	0.0000	0.0000	0.0000
hsa-mir-500a	7.6915	8.5580	9.8319	9.6674	7.6394	8.4874	8.5566	10.7621	9.8570	9.7935	9.4285	8.8981	10.0484	9.2497	9.8515	9.3851	8.1955	10.6055	8.5268	10.3496	8.1607	9.2374	6.8797	7.5965	9.0405	10.4785	8.3858	10.8207	9.3647	9.4849	8.4903	9.2089	8.4445	7.4845	9.3620	9.7370	8.2428	12.3033	9.8651	12.5856	10.5562	8.7281	7.2979	8.7158	9.1160	9.9189	11.8111	10.8978	9.4113
hsa-mir-1271	0.7257	3.7581	2.1213	2.3135	2.8946	2.4955	1.5488	2.7960	3.5442	3.5157	2.2494	2.7256	2.0491	1.9851	2.7894	3.3251	3.4726	1.7655	2.3625	1.0634	1.3698	2.8755	2.0189	1.7104	1.0070	3.7495	0.4669	2.6461	4.3724	1.7909	3.2436	2.0135	2.7841	1.7701	2.1307	2.3028	3.9762	2.4567	2.2168	4.6254	0.6344	1.0928	3.0525	4.2020	1.5487	2.8428	3.2048	3.4373	1.3399
hsa-mir-1272	0.1288	0.0000	0.0000	0.0000	0.0000	0.0000	0.0000	0.0000	0.0000	0.0000	0.9551	0.0000	0.0000	0.0000	0.0000	0.0000	0.0000	0.0000	0.0000	0.0000	0.1049	0.0000	0.0000	0.0000	0.0000	0.6716	0.0000	0.0000	0.0000	0.0000	0.0000	0.0000	0.0000	0.0000	0.0000	0.0000	0.0000	0.0000	0.0000	0.0000	0.0000	0.0000	0.0000	0.0000	0.0000	0.0000	0.0000	0.0000	0.0000
hsa-mir-1273	0.0000	0.0000	0.0000	0.0000	0.0000	0.0000	0.0000	0.0000	0.0000	0.0000	0.0000	0.0000	0.0000	0.0000	0.0000	0.0000	0.0000	0.0000	0.0000	0.0000	0.0000	0.0000	0.0000	0.0000	0.0000	0.0000	0.0000	0.0000	0.0000	0.0000	0.0000	0.0000	0.0000	0.0000	0.0000	0.0000	0.0000	0.0000	0.0000	0.0000	0.0000	0.0000	0.0000	0.0000	0.0000	0.0000	0.0000	0.0000	0.0000
hsa-mir-541	0.2470	1.4802	0.5998	1.1517	0.0000	0.7336	1.1915	2.1913	2.8267	1.7309	0.0000	1.0860	1.2599	0.5654	1.3540	2.5659	1.3527	0.3785	0.5221	0.4471	0.2027	1.4278	1.5400	1.1632	1.5943	2.6635	5.5383	1.6341	0.6757	0.0000	1.9350	0.0000	1.3057	1.1927	1.2679	0.0000	1.8796	1.3804	0.5719	0.6514	0.0000	0.5392	1.6251	2.5327	1.5487	2.3909	1.4179	1.7670	0.0000
hsa-mir-1275	0.5528	2.5662	1.1946	0.6878	0.8133	1.8683	3.0673	0.3755	0.0000	1.3484	2.6236	0.0000	1.7828	0.7822	1.1667	0.2691	0.0000	1.3219	3.1456	0.4471	0.2027	4.8734	3.8625	1.5156	1.0070	2.1881	0.5941	1.6341	3.9940	2.3507	3.3802	0.0000	2.4372	1.4688	0.8835	2.9177	3.4947	1.3804	1.7792	1.7149	0.7960	0.9308	2.6350	0.0000	1.1913	3.8964	0.6390	1.9413	0.0000
hsa-mir-1276	0.2470	0.5336	0.0000	0.3845	0.0000	0.0000	0.0000	2.3678	0.0000	1.5523	0.0000	0.0000	1.4560	1.1887	1.1667	0.8641	0.0000	0.3785	0.7261	0.0000	0.1049	0.0000	0.0000	0.2709	0.5897	1.9870	2.0204	0.0000	1.7610	0.0000	0.0000	0.0000	0.4521	0.2150	0.3580	0.0000	0.0000	1.5480	0.7905	0.6514	2.4859	1.7075	0.0000	1.6670	1.5487	0.4708	1.1724	1.5688	2.0224
hsa-mir-1277	0.0000	0.0000	0.0000	0.0000	0.4632	0.0000	0.0000	0.0000	0.0000	0.0000	0.0000	0.0000	0.0000	0.0000	0.0000	0.4958	0.0000	0.0000	0.0000	0.0000	0.0000	0.0000	0.0000	0.0000	0.0000	0.0000	0.0000	0.0000	0.0000	0.0000	0.0000	0.0000	0.0000	0.0000	0.0000	0.0000	0.0000	0.0000	0.0000	0.0000	0.0000	0.0000	0.0000	0.0000	0.0000	0.0000	0.0000	0.0000	0.0000
hsa-mir-515-1	0.0000	0.0000	0.0000	0.0000	0.0000	0.0000	0.0000	0.0000	0.0000	0.0000	0.0000	0.0000	0.7633	0.0000	0.0000	0.0000	0.0000	0.0000	0.0000	0.0000	0.0000	1.4278	0.0000	0.0000	0.0000	0.0000	0.0000	0.0000	0.0000	0.0000	0.0000	0.0000	0.0000	0.0000	0.0000	0.0000	0.0000	0.7149	0.0000	0.0000	0.7960	0.0000	0.0000	0.0000	0.0000	0.0000	0.0000	0.0000	0.0000
hsa-mir-574	5.8778	9.3118	8.1758	8.0393	7.9289	8.5550	8.9493	8.3231	8.6335	10.0026	8.9871	9.1413	9.0677	7.8096	8.1446	8.3083	9.1203	8.6578	8.1297	8.5103	8.5319	9.1240	8.1031	7.3987	8.9216	9.0938	7.3055	8.3918	8.1775	7.4901	10.3732	10.1947	7.8880	7.4223	8.9764	10.3361	9.3648	7.1637	8.2344	8.5466	7.2066	8.9683	9.1445	10.4494	7.9548	9.5596	7.9298	8.7265	7.8306
hsa-mir-668	0.0000	1.2280	0.0000	0.9383	0.0000	1.2175	0.0000	0.3755	1.3355	1.8899	0.0000	0.0000	0.0000	0.6413	0.3909	1.0181	0.0000	0.3785	1.0636	0.0000	0.0000	0.0000	0.4663	0.6958	0.0000	0.6716	2.8307	0.0000	0.0000	0.0000	0.0000	0.0000	0.0000	0.5677	0.0000	0.0000	0.9209	0.7149	0.5719	0.0000	0.0000	0.0000	1.0302	1.6670	0.0000	0.4708	0.0000	0.5231	0.0000
hsa-mir-200c	16.5221	16.3673	16.7192	16.1470	16.0065	15.5257	16.8879	17.4983	15.6212	15.9381	16.8494	16.8279	16.8571	16.8817	16.5835	16.5811	15.6485	16.7050	17.8859	16.7754	16.0545	16.6306	15.8437	17.2587	17.5906	15.1220	16.2138	17.2439	17.3785	16.4249	15.7249	14.5723	16.7230	17.3757	16.1670	16.6112	15.3551	17.5457	17.2893	16.3424	15.8961	17.1960	15.5569	16.2829	16.3638	16.6558	16.7333	17.3828	16.2592
hsa-mir-30c-2	10.7683	10.4316	10.6115	10.7294	9.4887	9.8531	10.7263	11.5462	10.0987	10.2612	10.1425	9.7263	10.8987	10.9921	10.2780	9.3829	9.7131	10.2955	8.7338	10.4459	10.1387	10.6123	9.5607	9.3883	12.8904	10.0656	9.5810	8.3303	8.9231	8.2693	9.4654	9.1523	9.3298	9.7394	9.4159	9.0268	9.9081	9.5797	10.2779	10.6200	9.6530	10.9667	10.2515	10.6884	8.3044	10.3046	9.8312	10.0230	10.1039
hsa-mir-30c-1	2.5952	2.6713	1.3485	2.5575	3.2218	0.7336	1.9593	3.3940	2.0170	3.3062	3.5601	2.1272	2.2737	2.4537	1.6684	2.5659	3.9055	2.5360	1.7648	1.0634	1.6026	4.0190	2.6650	1.8819	3.2980	1.7533	2.4817	2.3807	2.6726	2.7529	3.0925	2.4741	2.9305	1.6273	2.9558	0.0000	2.6689	1.6981	1.8780	3.0736	1.5969	2.5813	2.9589	2.9121	2.0735	1.1095	1.5610	3.8187	1.3399
hsa-mir-320b-1	0.0000	0.0000	0.0000	0.0000	0.0000	0.0000	0.0000	0.0000	0.0000	0.0000	0.0000	0.0000	0.0000	0.0000	0.0000	0.0000	0.0000	0.0000	0.0000	0.0000	0.1049	0.0000	0.0000	0.0000	0.0000	0.0000	0.0000	0.0000	0.0000	0.0000	0.0000	0.0000	0.0000	0.0000	0.0000	0.0000	0.0000	0.0000	0.0000	0.0000	0.0000	0.0000	0.0000	0.0000	0.0000	0.0000	0.0000	0.0000	0.0000
hsa-mir-3118-4	0.0000	0.0000	0.0000	0.0000	0.0000	0.0000	0.0000	0.0000	0.0000	0.0000	0.0000	0.0000	0.0000	0.0000	0.0000	0.0000	0.0000	0.0000	0.0000	0.0000	0.0000	0.0000	0.0000	0.0000	0.0000	0.0000	0.0000	0.0000	0.0000	0.0000	0.0000	0.0000	0.0000	0.0000	0.0000	0.0000	0.0000	0.0000	0.0000	0.0000	0.0000	0.0000	0.0000	0.0000	0.0000	0.0000	0.0000	0.0000	0.0000
hsa-mir-130a	6.3135	6.4855	6.9385	5.4913	7.3558	7.0504	5.2567	6.0336	8.1046	5.4565	7.6235	6.4871	6.6342	5.8840	6.2362	5.9989	7.6928	6.2016	7.1304	6.0210	4.6258	6.5862	6.7374	6.8537	6.6685	7.3047	6.8567	6.7682	7.1735	6.8299	5.8914	6.6176	6.7462	6.9405	3.9933	6.9724	7.2305	4.9460	5.6477	7.4934	6.5680	5.1194	6.4342	7.7073	3.7219	6.3717	6.4237	6.9796	9.4779
hsa-mir-130b	5.8477	6.1907	6.7475	5.8380	6.0220	5.3256	4.7375	5.5569	6.2702	7.0907	6.0082	6.9273	6.9834	5.9433	5.2135	6.2682	7.0221	5.8580	7.2489	5.5917	5.1303	5.2866	6.0746	4.8212	5.3887	6.9783	8.2756	6.0105	6.2529	4.1212	6.8792	5.5411	6.6490	5.4618	5.7383	6.0849	5.8841	6.4260	5.1113	6.2862	6.5540	6.4028	5.3982	6.0216	5.0483	5.1745	6.1025	6.9416	6.5608
hsa-mir-506	0.5528	7.6986	0.8264	0.0000	0.8133	0.9957	0.4016	0.3755	2.0170	2.4954	1.7428	0.0000	0.4316	4.0733	2.1452	1.9526	0.8294	0.9260	1.4564	2.2119	0.0000	6.2837	0.4663	0.4989	3.2220	0.0000	3.8455	4.1277	2.5307	0.0000	0.0000	4.5717	0.0000	0.0000	7.6668	1.2087	0.0000	4.4702	6.0538	0.6514	0.0000	0.7483	0.6052	8.0552	0.0000	5.9535	0.3546	5.4320	0.0000
hsa-mir-507	0.0000	0.9222	0.0000	0.0000	0.0000	0.0000	0.0000	0.0000	0.0000	0.0000	0.0000	0.0000	0.0000	0.0000	0.6982	0.4958	0.0000	0.0000	0.0000	0.0000	0.0000	0.8837	0.0000	0.0000	0.3247	0.0000	0.0000	0.7667	0.0000	0.0000	0.0000	0.0000	0.0000	0.0000	2.4610	0.0000	0.0000	0.4013	0.5719	0.0000	0.0000	0.0000	0.0000	3.0699	0.0000	1.1095	0.0000	0.5231	0.0000
hsa-mir-504	0.0000	3.2483	0.5998	2.8296	1.0948	3.1624	2.5396	2.7329	4.8291	3.4661	2.6236	4.2453	2.5563	2.8555	2.2433	3.4922	2.2883	4.0268	3.8158	3.9229	0.5387	1.4278	2.9044	2.7622	3.4722	5.1926	0.9196	5.2141	2.3733	3.6417	3.5051	2.8227	0.7958	3.0966	2.7895	6.8951	1.6929	5.0333	4.4857	0.8922	5.4003	0.9308	1.6251	3.5164	4.4288	5.6987	2.7468	4.0833	0.0000
hsa-mir-1178	0.0000	0.0000	0.0000	0.0000	0.0000	0.0000	0.0000	0.0000	0.0000	0.0000	0.0000	0.0000	0.0000	0.0000	0.0000	0.0000	0.0000	0.0000	0.0000	0.0000	0.0000	0.0000	0.0000	0.0000	0.0000	0.0000	0.0000	0.0000	1.1340	0.0000	0.0000	0.0000	0.0000	0.0000	0.0000	0.0000	0.0000	0.7149	0.0000	0.0000	0.0000	0.0000	0.0000	0.0000	0.0000	0.0000	0.0000	0.0000	2.8329
hsa-mir-502	2.5499	4.0967	4.7703	4.4032	2.0103	4.4513	3.0110	4.0665	4.2693	4.8878	5.9546	4.1111	5.3239	4.3300	4.3651	4.5952	4.2963	4.3785	4.7980	4.0861	3.1450	4.2287	2.8289	3.0043	4.3532	3.3903	3.5795	5.9299	4.4134	5.9276	2.7328	5.3394	4.5960	3.3899	5.3572	5.0782	4.2031	6.5347	5.2469	8.0878	4.4943	3.4254	3.1404	4.3009	4.9318	3.9333	5.6847	5.2030	5.3510
hsa-mir-503	2.9666	3.7581	3.6254	5.3254	3.9436	2.8671	2.8913	3.4734	6.1515	4.0746	3.8690	2.9518	3.0571	3.3724	4.0224	3.1021	5.2591	4.1779	2.7839	4.1759	0.9300	1.9848	1.9493	2.3002	3.8204	5.3477	1.7741	1.9280	4.7053	2.2297	4.1653	4.5717	3.0635	4.8879	3.3637	5.6299	4.3682	4.7363	3.5487	4.4292	4.2369	3.3632	3.3759	5.4477	3.6499	3.1239	4.5843	6.0845	4.9114
hsa-mir-548h-4	0.0000	0.0000	0.0000	0.0000	0.0000	0.0000	0.0000	0.0000	0.0000	0.0000	0.0000	0.0000	0.0000	0.0000	0.0000	0.0000	0.0000	0.0000	0.0000	0.0000	0.0000	0.0000	0.0000	0.0000	0.0000	0.0000	0.0000	0.0000	0.0000	0.0000	0.0000	0.0000	0.0000	0.0000	0.0000	0.0000	0.0000	0.0000	0.0000	0.0000	0.0000	0.0000	0.0000	0.0000	0.0000	0.0000	0.0000	0.0000	0.0000
hsa-mir-501	6.1786	6.4564	8.0467	7.6926	5.9354	6.5665	6.9346	9.3074	9.2246	8.2737	8.2287	7.1489	8.2968	7.7710	7.7153	8.0504	7.0895	9.0090	7.7793	8.7075	6.5903	7.6562	5.5887	7.0145	7.0307	10.1946	7.7944	10.0973	8.4579	7.9293	6.6684	9.5677	6.7658	6.1447	7.9833	8.9058	6.6069	10.9270	8.1578	10.3137	9.1455	7.4476	5.7867	6.5020	8.2137	2.7630	10.6190	9.7233	9.1251
hsa-mir-604	0.0000	0.0000	0.0000	0.0000	0.0000	0.0000	0.0000	0.0000	0.0000	0.0000	0.0000	0.0000	0.0000	0.0000	0.0000	0.0000	0.0000	0.0000	0.0000	0.0000	0.0000	0.8837	0.0000	0.0000	0.0000	0.0000	0.0000	0.0000	0.0000	0.0000	0.0000	0.0000	0.0000	0.0000	0.0000	0.0000	0.0000	0.0000	0.0000	0.0000	0.0000	0.0000	0.0000	0.9032	0.0000	0.0000	0.0000	0.0000	0.0000
hsa-mir-412	0.3563	2.3298	1.0222	2.6305	0.0000	0.7336	2.2784	2.7960	4.5762	3.5637	0.9551	2.3016	0.7633	2.8232	0.3909	2.6625	2.6868	2.1043	2.6895	1.2946	1.1421	1.4278	0.9664	2.9667	2.0105	4.0880	5.3797	2.0552	2.5307	1.4007	4.5601	0.0000	1.5059	3.5764	1.7018	2.3028	0.9209	0.0000	2.1393	0.3621	0.2438	2.8767	1.0302	3.8996	0.7153	3.3591	1.4179	3.2177	2.4838
hsa-mir-98	4.4540	2.0470	4.3456	2.7000	2.8946	2.1089	2.7607	2.6669	4.9760	3.2486	2.5094	1.4245	3.9352	4.2655	3.4125	2.5659	2.5013	2.9260	4.3964	3.2808	5.7975	2.9563	5.1118	4.9327	2.8701	4.1852	2.5772	3.8405	3.1318	3.6884	2.2525	2.4741	4.1036	3.7415	3.7732	3.9472	3.3756	2.3699	3.8458	3.7908	2.9655	5.2962	2.6350	3.3417	3.9783	3.2463	4.3966	4.1200	3.7280
hsa-mir-1267	0.0000	0.0000	0.0000	0.0000	0.0000	0.0000	0.0000	0.0000	0.0000	0.0000	0.0000	0.0000	0.0000	0.0000	0.0000	0.0000	0.0000	0.0000	0.0000	0.0000	0.0000	0.0000	0.0000	0.0000	0.0000	0.0000	0.0000	0.0000	0.0000	0.0000	0.0000	0.0000	0.0000	0.0000	0.0000	0.0000	0.0000	0.0000	0.0000	0.0000	0.0000	0.0000	0.0000	0.0000	0.0000	0.0000	0.0000	0.0000	0.0000
hsa-mir-550b-1	0.0000	0.0000	0.0000	0.0000	0.0000	0.0000	0.0000	0.0000	0.0000	0.0000	0.0000	0.0000	0.0000	0.0000	0.0000	0.0000	0.0000	0.0000	0.0000	0.0000	0.0000	0.0000	0.0000	0.0000	0.0000	0.0000	0.0000	0.0000	0.0000	0.0000	0.0000	0.0000	0.0000	0.0000	0.0000	0.0000	0.0000	0.0000	0.0000	0.3621	0.0000	0.0000	0.0000	0.0000	0.0000	0.0000	0.0000	0.0000	0.0000
hsa-mir-940	2.0937	2.3298	4.2512	2.9485	3.5362	2.8001	2.0737	5.4531	6.8297	5.0815	5.4500	4.1111	3.6039	3.4271	3.5721	3.7989	4.4580	2.0000	4.8643	1.4939	1.2830	4.8525	2.0189	2.9667	3.2605	6.1727	5.6377	4.3173	5.8215	4.6313	4.9598	5.9484	4.4335	2.5010	4.9604	7.0022	4.9917	3.9174	3.4235	3.2133	6.5903	3.6240	2.6350	4.6145	5.3727	3.1864	5.4100	4.8673	3.5508
hsa-mir-1264	0.0000	0.0000	0.0000	0.0000	0.0000	0.0000	0.0000	0.0000	0.0000	0.0000	0.0000	0.0000	0.0000	0.0000	0.0000	0.0000	0.0000	0.0000	0.0000	0.0000	0.0000	0.0000	0.0000	0.0000	0.0000	0.0000	0.0000	0.0000	0.0000	0.0000	0.0000	0.0000	0.0000	0.0000	0.0000	0.0000	0.0000	0.0000	0.0000	0.0000	0.0000	0.0000	0.0000	0.0000	0.0000	0.0000	0.0000	0.0000	0.0000
hsa-mir-154	0.0000	3.0285	2.9926	2.2220	0.8133	2.5779	2.0737	2.0942	1.3355	2.8450	2.6236	2.5976	2.1658	1.9851	2.5030	2.3508	2.0384	1.1375	1.9390	0.0000	0.4617	1.9848	2.1487	1.4074	1.7102	2.6635	4.4438	1.2646	1.7610	1.1572	2.9239	2.8227	1.6817	1.9609	3.4026	0.0000	2.0449	2.0727	2.2168	2.4765	1.0735	1.6037	2.5086	4.6399	0.7153	2.3909	2.5887	2.6921	0.0000
hsa-mir-4310	0.0000	0.0000	0.0000	0.0000	0.0000	0.0000	0.0000	0.3755	0.0000	0.0000	0.0000	0.0000	0.0000	0.0000	0.0000	0.0000	0.0000	0.0000	0.2846	0.0000	0.0000	0.0000	0.0000	0.0000	0.0000	0.0000	0.0000	0.0000	0.0000	0.0000	0.0000	0.0000	0.0000	0.0000	0.0000	0.0000	0.0000	0.0000	0.0000	0.0000	0.0000	0.0000	0.0000	0.0000	0.0000	0.0000	0.0000	0.0000	0.0000
hsa-mir-4311	0.0000	0.0000	0.0000	0.0000	0.0000	0.0000	0.0000	0.0000	0.0000	0.0000	0.0000	0.0000	0.0000	0.0000	0.0000	0.0000	0.0000	0.0000	0.0000	0.0000	0.0000	0.0000	0.0000	0.0000	0.0000	0.0000	0.0000	0.0000	0.0000	0.0000	0.0000	0.0000	0.0000	0.0000	0.0000	0.0000	0.0000	0.0000	0.0000	0.0000	0.0000	0.0000	0.0000	0.0000	0.0000	0.0000	0.0000	0.0000	0.0000
hsa-mir-4312	0.0000	0.0000	0.0000	0.0000	0.0000	0.0000	0.0000	0.0000	0.0000	0.0000	0.0000	0.0000	0.0000	0.0000	0.0000	0.0000	0.0000	0.0000	0.0000	0.0000	0.0000	0.0000	0.0000	0.0000	0.0000	0.0000	0.0000	0.0000	0.0000	0.0000	0.0000	0.0000	0.0000	0.0000	0.0000	0.0000	0.0000	0.0000	0.0000	0.0000	0.0000	0.0000	0.0000	0.0000	0.0000	0.0000	0.0000	0.0000	0.0000
hsa-mir-4313	0.0000	0.0000	0.0000	0.0000	0.0000	0.0000	0.0000	0.0000	0.0000	0.0000	0.0000	0.0000	0.0000	0.0000	0.0000	0.0000	0.0000	0.0000	0.0000	0.0000	0.0000	0.0000	0.0000	0.0000	0.0000	0.0000	0.0000	0.0000	0.0000	0.0000	0.0000	0.0000	0.0000	0.0000	0.0000	0.0000	0.0000	0.0000	0.0000	0.0000	0.0000	0.0000	0.0000	0.0000	0.0000	0.0000	0.0000	0.0000	0.0000
hsa-mir-4314	0.0000	0.0000	0.0000	0.0000	0.0000	0.0000	0.0000	0.0000	0.0000	0.0000	0.0000	0.0000	0.0000	0.0000	0.0000	0.0000	0.0000	0.0000	0.0000	0.0000	0.0000	0.0000	0.0000	0.0000	0.0000	0.0000	0.0000	0.0000	0.0000	0.0000	0.0000	0.0000	0.0000	0.0000	0.0000	0.0000	0.0000	0.0000	0.0000	0.0000	0.0000	0.0000	0.0000	0.0000	0.0000	0.0000	0.0000	0.0000	0.0000
hsa-mir-4316	0.0000	0.0000	0.0000	0.0000	0.0000	0.0000	0.0000	0.0000	0.0000	0.0000	0.0000	0.0000	0.0000	0.0000	0.0000	0.0000	0.0000	0.0000	0.0000	0.0000	0.0000	0.0000	0.0000	0.0000	0.0000	0.0000	0.0000	0.0000	0.0000	0.0000	0.0000	0.0000	0.0000	0.0000	0.0000	0.0000	0.0000	0.0000	0.0000	0.0000	0.0000	0.0000	0.0000	0.0000	0.0000	0.0000	0.0000	0.0000	0.0000
hsa-mir-4317	0.0000	0.0000	0.0000	0.0000	0.0000	0.0000	0.0000	0.0000	0.0000	0.0000	0.0000	0.0000	0.0000	0.0000	0.0000	0.0000	0.0000	0.0000	0.0000	0.0000	0.0000	0.0000	0.0000	0.0000	0.0000	0.0000	0.0000	0.0000	0.0000	0.0000	0.0000	0.0000	0.0000	0.0000	0.0000	0.0000	0.0000	0.0000	0.0000	0.0000	0.0000	0.0000	0.0000	0.0000	0.0000	0.0000	0.0000	0.0000	0.0000
hsa-mir-4318	0.0000	0.0000	0.0000	0.0000	0.0000	0.0000	0.0000	0.0000	0.0000	0.0000	0.0000	0.0000	0.0000	0.0000	0.0000	0.0000	0.0000	0.0000	0.0000	0.0000	0.0000	0.0000	0.0000	0.0000	0.0000	0.0000	0.0000	0.0000	0.0000	0.0000	0.0000	0.0000	0.0000	0.0000	0.0000	0.0000	0.0000	0.0000	0.0000	0.0000	0.0000	0.0000	0.0000	0.0000	0.0000	0.0000	0.0000	0.0000	0.0000
hsa-mir-4319	0.0000	0.0000	0.0000	0.0000	0.0000	0.0000	0.0000	0.0000	0.0000	0.0000	0.0000	0.0000	0.0000	0.0000	0.0000	0.0000	0.0000	0.0000	0.0000	0.0000	0.0000	0.0000	0.0000	0.0000	0.0000	0.0000	0.0000	0.0000	0.0000	0.0000	0.0000	0.0000	0.0000	0.0000	0.0000	0.0000	0.0000	0.0000	0.0000	0.0000	0.0000	0.0000	0.0000	0.0000	0.0000	0.0000	0.0000	0.0000	0.0000
hsa-mir-922	0.0000	0.0000	0.0000	0.0000	0.0000	0.0000	0.0000	0.0000	0.0000	0.0000	0.0000	0.0000	0.0000	0.0000	0.0000	0.0000	0.0000	0.0000	0.0000	0.0000	0.0000	0.0000	0.0000	0.0000	0.0000	0.0000	0.0000	0.0000	0.0000	0.0000	0.0000	0.0000	0.0000	0.0000	0.0000	0.0000	0.5327	0.0000	0.0000	0.0000	0.0000	0.7483	0.0000	0.0000	0.0000	0.0000	0.0000	0.0000	0.0000
hsa-mir-924	0.0000	0.0000	0.0000	0.0000	0.0000	0.0000	0.0000	0.0000	0.0000	0.0000	0.0000	0.0000	0.0000	0.0000	0.0000	0.0000	0.0000	0.0000	0.0000	0.0000	0.0000	0.0000	0.0000	0.0000	0.0000	0.0000	0.0000	0.0000	0.0000	0.0000	0.0000	0.0000	0.0000	0.0000	0.0000	0.0000	0.0000	0.0000	0.0000	0.0000	0.0000	0.0000	0.0000	0.0000	0.0000	0.0000	0.0000	0.0000	0.0000
hsa-mir-577	0.3563	0.0000	0.3308	0.0000	0.8133	0.0000	0.0000	0.9198	0.0000	0.4715	0.0000	0.0000	0.0000	0.1110	0.0000	0.2691	0.0000	0.6781	0.2846	1.2946	0.1049	0.0000	0.2519	0.0000	0.0000	2.6635	0.1730	0.0000	0.0000	0.0000	0.0000	0.0000	0.0000	0.5677	0.0000	0.0000	0.0000	0.0000	0.0000	0.8922	0.0000	0.0000	0.0000	1.2050	0.0000	0.0000	0.0000	0.0000	1.3399
hsa-mir-379	3.8339	6.4416	7.4763	6.2035	5.6282	5.9765	6.5607	7.8541	7.7019	6.9307	5.5400	6.3147	6.5455	7.2370	6.6964	6.2948	5.5256	4.2705	6.6437	4.5560	5.0570	7.0898	9.0844	7.6269	6.1431	5.6153	8.8936	5.0859	5.6941	4.9701	8.0319	4.5717	7.1603	7.4728	6.7285	5.5105	7.5727	4.5710	5.6754	6.1766	4.9544	7.1165	7.1362	9.0407	5.5610	7.0082	8.3770	7.0855	4.4879
hsa-mir-378	13.9748	12.9141	12.8425	12.3718	12.5992	10.9580	11.2925	12.5787	11.9638	12.8984	11.3866	12.2514	13.2222	12.4973	12.9043	12.3049	11.4792	12.0515	11.6506	11.9131	9.4335	12.5347	11.2531	11.6996	11.5063	11.7850	10.4948	11.9194	13.5594	10.2362	11.0938	10.6220	12.8570	12.2882	10.2955	11.4597	10.6381	12.0930	12.2389	12.8923	10.4281	12.6661	10.4697	10.5724	12.6344	12.0828	11.4785	10.2768	12.8516
hsa-mir-320e	0.4579	0.0000	0.0000	0.0000	0.0000	0.4129	0.0000	0.0000	0.0000	0.0000	0.9551	0.0000	0.0000	0.3102	0.3909	0.2691	0.0000	0.0000	0.5221	0.0000	0.0000	1.1812	0.4663	0.4989	0.0000	0.0000	0.1730	0.7667	1.4813	1.1572	0.0000	0.0000	0.0000	0.2150	0.0000	0.0000	1.6929	0.0000	0.0000	0.0000	0.4522	0.0000	0.0000	0.5212	0.0000	0.8252	0.0000	0.0000	0.0000
hsa-mir-449c	0.0000	0.5336	0.0000	0.3845	0.0000	0.0000	0.4016	0.0000	0.0000	0.0000	6.0394	0.6429	0.0000	2.2505	3.8147	0.8641	0.8294	1.3219	3.6751	1.0634	0.9300	1.9848	0.0000	0.8690	0.8134	1.9870	0.8191	1.7885	0.0000	0.0000	0.0000	0.0000	0.0000	0.8509	0.3580	0.0000	0.0000	0.4013	0.0000	0.0000	0.0000	0.0000	1.3581	0.0000	0.0000	0.0000	0.0000	2.3650	2.0224
hsa-mir-449b	0.1288	3.4973	0.3308	0.0000	0.0000	0.0000	1.6990	1.7562	2.4779	0.4715	6.2138	0.0000	0.0000	3.3724	5.7357	2.6150	0.0000	2.8073	4.9684	2.3208	3.3617	4.1621	0.0000	2.1061	1.9172	3.9838	2.8814	4.2917	1.7610	0.0000	1.5273	0.0000	0.0000	0.8509	2.3852	5.5514	0.0000	2.3699	0.3141	1.5837	0.0000	0.0000	3.8104	1.2050	0.0000	1.5506	0.0000	5.2452	0.0000
hsa-mir-320a	12.1796	10.4915	11.0039	11.1642	10.6811	10.5480	11.5696	10.8100	10.5495	11.1095	12.0828	10.4478	10.6399	11.1127	9.9926	12.1441	12.5386	10.2820	11.4207	10.3986	9.0292	14.4781	11.4591	11.3525	11.5681	9.9810	9.9029	11.0166	13.4809	10.4484	11.6482	10.6536	11.8324	11.4402	11.9167	9.2668	11.5471	9.8406	11.7489	10.4182	11.4649	10.6929	10.4628	10.1633	10.2877	11.1934	10.2651	10.8562	10.0507
hsa-mir-371	0.0000	0.0000	0.8264	0.0000	0.0000	0.4129	0.0000	0.0000	0.0000	0.0000	0.5552	0.0000	0.0000	0.4853	0.0000	0.0000	0.0000	0.0000	0.2846	0.0000	0.1049	1.1812	0.0000	0.2709	0.0000	2.3645	0.0000	0.0000	0.0000	0.0000	0.9570	0.0000	0.0000	0.0000	0.3580	0.0000	0.9209	0.9724	0.0000	0.0000	0.2438	0.0000	0.0000	0.5212	0.0000	0.8252	0.0000	0.7273	0.0000
hsa-mir-370	1.3715	5.9920	4.8499	5.4107	2.8946	3.7291	5.2323	5.7526	6.0222	5.4817	4.6672	4.5861	4.4077	3.9292	5.6127	5.3856	4.2381	2.6088	4.3039	2.3208	1.8339	5.4765	5.4318	4.3950	4.5053	5.3477	8.8445	3.2351	4.1477	1.9525	6.9020	3.7170	4.6812	4.8402	5.2756	5.9383	5.6476	4.5903	4.3886	4.3905	2.3879	4.5781	5.3251	7.0583	4.1446	6.2379	5.7755	5.2617	3.7280
hsa-mir-373	0.0000	0.0000	0.3308	0.0000	0.0000	0.0000	0.0000	0.0000	0.0000	0.0000	0.0000	0.0000	0.4316	0.0000	0.0000	0.8641	0.0000	0.0000	0.0000	0.0000	0.0000	0.0000	0.0000	0.0000	0.0000	0.6716	0.0000	0.0000	0.0000	3.7335	0.0000	0.0000	0.0000	0.0000	0.0000	0.0000	0.0000	0.0000	0.0000	1.4394	0.2438	0.0000	0.0000	0.0000	0.0000	0.0000	0.0000	0.2851	0.0000
hsa-mir-372	0.2470	0.0000	0.0000	0.0000	0.0000	0.0000	0.0000	0.0000	0.0000	0.0000	0.0000	0.0000	0.4316	1.3781	0.0000	0.0000	0.0000	0.0000	0.2846	0.0000	0.0000	1.8219	0.0000	0.0000	0.3247	1.1281	0.0000	0.0000	0.0000	0.0000	1.5273	0.0000	0.4521	0.0000	0.3580	0.0000	0.0000	0.4013	0.0000	0.0000	0.7960	0.0000	0.0000	0.0000	0.0000	0.0000	0.0000	0.2851	0.0000
hsa-mir-375	11.6915	12.2247	9.4443	9.7190	8.8259	9.5222	8.7149	8.5721	11.6352	8.8426	11.2495	9.3727	8.4384	8.3483	9.1147	13.5426	7.0478	13.7272	12.5273	13.8145	10.1653	9.9688	8.1338	11.3803	9.4523	10.1887	7.7533	10.5318	12.1468	7.9581	10.4451	9.5963	10.2881	10.6916	13.7733	12.6195	8.6007	14.3226	11.8795	10.8343	11.6432	7.4269	13.3590	10.7020	9.8715	12.4296	14.5194	12.8501	11.0635
hsa-mir-422a	0.3563	0.5336	0.0000	0.0000	0.0000	0.0000	0.0000	0.0000	0.0000	0.8263	0.0000	0.0000	0.0000	0.0000	0.0000	0.0000	0.0000	0.0000	0.0000	0.0000	0.0000	0.0000	0.0000	0.0000	0.0000	0.0000	0.0000	0.0000	0.0000	0.0000	0.0000	0.0000	0.0000	0.2150	0.0000	0.0000	0.0000	0.0000	0.3141	0.0000	0.0000	0.0000	0.0000	0.0000	0.0000	0.0000	0.0000	0.0000	0.0000
hsa-mir-377	0.6418	5.1297	4.1914	4.3393	2.1399	3.4947	4.3174	3.8457	4.2693	4.8878	2.9205	4.4444	4.1768	2.7220	3.6811	3.9015	3.7476	2.1043	2.9959	1.8250	0.6813	4.1958	3.9893	2.9667	3.4722	3.1221	6.4945	2.4747	2.6726	0.8640	4.7232	2.0135	3.6753	3.4335	4.8379	3.9472	4.5442	4.4492	4.0713	2.4006	0.9414	3.3946	3.7558	5.5041	3.6499	4.3702	4.2137	3.9672	0.0000
hsa-mir-2053	0.0000	0.0000	0.0000	0.0000	0.0000	0.0000	0.0000	0.0000	0.0000	0.0000	0.0000	0.0000	0.0000	0.0000	0.0000	0.0000	0.0000	0.0000	0.0000	0.0000	0.0000	0.0000	0.0000	0.0000	0.0000	0.0000	0.0000	0.0000	0.0000	0.0000	0.0000	0.0000	0.0000	0.0000	0.0000	0.0000	0.0000	0.0000	0.0000	0.0000	0.0000	0.0000	0.0000	0.0000	0.0000	0.0000	0.0000	0.0000	0.0000
hsa-mir-2052	0.0000	0.0000	0.0000	0.0000	0.0000	0.0000	0.0000	0.0000	0.0000	0.0000	0.0000	0.0000	0.0000	0.0000	0.0000	0.0000	0.0000	0.0000	0.0000	0.0000	0.0000	0.0000	0.0000	0.0000	0.0000	0.0000	0.0000	0.0000	0.0000	0.0000	0.0000	0.0000	0.0000	0.0000	0.0000	0.0000	0.0000	0.0000	0.0000	0.0000	0.0000	0.0000	0.0000	0.0000	0.0000	0.0000	0.0000	0.0000	0.0000
hsa-mir-2054	0.0000	0.0000	0.0000	0.0000	0.0000	0.0000	0.0000	0.0000	0.0000	0.0000	0.0000	0.0000	0.0000	0.0000	0.0000	0.0000	0.0000	0.0000	0.0000	0.0000	0.0000	0.0000	0.0000	0.0000	0.0000	0.0000	0.0000	0.0000	0.0000	0.0000	0.0000	0.0000	0.0000	0.0000	0.0000	0.0000	0.0000	0.0000	0.0000	0.0000	0.0000	0.0000	0.0000	0.0000	0.0000	0.0000	0.0000	0.0000	0.0000
hsa-mir-2110	3.1294	5.6244	5.3558	5.3032	3.7132	4.7106	5.5415	4.5602	4.8291	5.3374	4.0018	5.1394	6.3558	4.3242	6.4921	5.5142	3.9784	5.5329	5.1208	5.4905	3.4639	5.4064	4.4205	3.9697	4.7550	4.7594	5.5304	5.1299	5.1065	4.4537	5.8683	4.7452	4.5960	4.9936	4.3327	4.6208	5.4554	3.8549	5.5612	4.1566	3.6338	4.9917	5.5014	5.1447	4.9619	4.8277	3.8868	5.1507	4.4879
hsa-mir-572	0.0000	0.0000	0.5998	0.0000	0.0000	0.7336	0.0000	0.6731	0.0000	0.0000	0.0000	0.0000	0.0000	0.4853	0.6982	0.0000	0.0000	0.0000	0.2846	0.0000	0.1049	0.0000	0.0000	0.6958	0.0000	1.4743	0.0000	0.4337	0.6757	0.0000	0.0000	2.0135	0.0000	0.2150	0.0000	1.8571	0.0000	0.4013	0.0000	0.0000	0.2438	0.0000	0.0000	0.5212	0.0000	0.4708	0.8765	0.0000	0.0000
hsa-mir-571	0.0000	0.0000	0.0000	0.0000	0.0000	0.0000	0.0000	0.0000	0.0000	0.0000	0.0000	0.0000	0.0000	0.0000	0.0000	0.0000	0.0000	0.0000	0.0000	0.0000	0.0000	0.0000	0.0000	0.0000	0.0000	0.0000	0.0000	0.0000	0.0000	0.0000	0.0000	0.0000	0.0000	0.0000	0.0000	0.0000	0.0000	0.0000	0.0000	0.0000	0.0000	0.0000	0.0000	0.0000	0.0000	0.0000	0.0000	0.0000	0.0000
hsa-mir-2113	0.0000	0.0000	0.0000	0.0000	0.0000	0.0000	0.0000	0.0000	0.0000	0.0000	0.0000	0.0000	0.0000	0.0000	0.0000	0.0000	0.0000	0.0000	0.0000	0.0000	0.0000	0.0000	0.0000	0.0000	0.0000	0.0000	0.0000	0.0000	0.0000	0.0000	0.0000	0.0000	0.0000	0.0000	0.0000	0.0000	0.0000	0.0000	0.0000	0.6514	0.0000	0.0000	0.0000	0.0000	0.0000	0.0000	0.0000	0.0000	0.0000
hsa-mir-2114	0.5528	0.0000	0.0000	0.0000	0.0000	1.5793	0.0000	0.0000	1.3355	0.8263	0.0000	0.0000	0.0000	0.0000	0.0000	1.1572	0.0000	0.0000	1.5667	0.0000	0.0000	0.0000	0.0000	0.0000	0.0000	0.6716	0.4669	0.7667	0.0000	0.4958	0.0000	0.0000	0.0000	0.2150	0.3580	0.0000	0.0000	0.0000	0.7905	1.0985	0.0000	0.0000	0.0000	0.0000	0.0000	0.0000	0.0000	0.0000	0.0000
hsa-mir-1244-1	0.0000	0.0000	0.0000	0.0000	0.0000	0.0000	0.0000	0.0000	0.0000	0.0000	0.0000	0.0000	0.0000	0.0000	0.0000	0.0000	0.0000	0.0000	0.0000	0.0000	0.0000	0.0000	0.0000	0.0000	0.0000	0.0000	0.0000	0.0000	0.0000	0.0000	0.0000	0.0000	0.0000	0.0000	0.0000	0.0000	0.0000	0.0000	0.0000	0.0000	0.0000	0.0000	0.0000	0.0000	0.0000	0.0000	0.0000	0.0000	0.0000
hsa-mir-1244-2	0.0000	0.0000	0.0000	0.0000	0.0000	0.0000	0.0000	0.0000	0.0000	0.0000	0.0000	0.0000	0.0000	0.0000	0.0000	0.0000	0.0000	0.0000	0.0000	0.0000	0.0000	0.0000	0.0000	0.0000	0.0000	0.0000	0.0000	0.0000	0.0000	0.0000	0.0000	0.0000	0.0000	0.0000	0.0000	0.0000	0.0000	0.0000	0.0000	0.0000	0.0000	0.5392	0.0000	0.0000	0.0000	0.0000	0.0000	0.0000	0.0000
hsa-mir-1244-3	0.0000	0.0000	0.0000	0.0000	0.0000	0.0000	0.0000	0.0000	0.0000	0.0000	0.0000	0.0000	0.0000	0.0000	0.0000	0.0000	0.0000	0.0000	0.0000	0.0000	0.0000	0.0000	0.0000	0.0000	0.0000	0.0000	0.0000	0.0000	0.0000	0.0000	0.0000	0.0000	0.0000	0.0000	0.0000	0.0000	0.0000	0.0000	0.0000	0.0000	0.0000	0.0000	0.0000	0.0000	0.0000	0.0000	0.0000	0.0000	0.0000
hsa-mir-631	0.0000	0.0000	0.0000	0.0000	0.0000	0.0000	0.0000	0.0000	0.0000	0.0000	0.0000	0.0000	0.0000	0.0000	0.0000	0.0000	0.0000	0.0000	0.0000	0.0000	0.0000	0.0000	0.0000	0.0000	0.0000	0.0000	0.0000	0.0000	0.0000	0.0000	0.0000	0.0000	0.0000	0.0000	0.0000	0.0000	0.0000	0.0000	0.0000	0.3621	0.0000	0.0000	0.0000	0.0000	0.0000	0.0000	0.0000	0.0000	0.0000
hsa-mir-664	5.9537	6.2682	7.2385	5.0869	5.5604	6.4727	7.2556	4.7634	5.9170	6.3194	6.8165	6.1647	6.7969	6.7580	5.0195	4.6899	5.2591	6.5125	6.0101	6.7716	6.6609	6.5798	5.6001	6.0860	7.9941	5.2386	5.2310	6.4239	4.1956	4.6313	5.6956	5.9484	5.4969	7.2395	7.0222	6.2431	5.2336	5.3031	7.4505	6.2862	4.3968	6.1864	6.4254	6.0119	5.5997	7.5675	5.3862	5.4173	6.2486
hsa-mir-550a-2	3.8433	3.8505	3.2874	3.0045	3.1620	2.8001	0.9730	4.2125	4.3790	5.1301	4.9560	3.4732	2.6394	2.7044	3.7157	4.1214	3.9055	2.8679	2.8724	3.1687	2.2773	4.2608	2.7077	1.7987	1.5943	3.8714	3.7666	4.4389	5.0028	4.0154	3.9183	4.3746	4.9279	3.8897	4.5736	3.1486	3.7555	3.4088	2.0573	4.0110	5.0537	2.4677	2.5086	4.1675	4.2937	3.1239	3.1379	4.0456	1.3399
hsa-mir-181a-2	10.3206	10.5696	11.2063	11.2761	11.4673	12.4532	10.5872	11.2881	10.3160	10.9605	10.7390	10.8364	10.3748	10.2002	9.7638	11.1188	11.0883	10.7517	9.5261	10.6901	8.0550	11.1891	11.3008	10.1219	11.3603	9.0265	13.8502	8.6529	11.3219	9.6742	12.2947	8.7509	11.0220	11.3235	10.1926	8.5294	10.9483	10.2714	9.7646	11.7188	11.5127	11.7256	9.9734	12.2846	10.8003	10.5030	10.2233	13.3076	12.3472
hsa-mir-550a-1	3.7158	3.1787	3.6844	3.2558	3.4883	2.5779	1.5488	4.7152	4.4810	5.2226	5.1208	4.2453	3.3806	3.2804	3.3698	3.9211	3.5702	2.8679	3.1807	2.8431	2.1108	4.1277	3.0774	2.0352	1.4684	4.5195	3.9202	4.3915	5.2264	4.1548	4.3762	4.1462	5.2403	3.8420	4.1155	3.9472	3.8024	3.8225	2.7735	4.3707	5.3028	2.6350	3.4466	4.1675	4.0913	3.9693	3.3498	4.1558	0.0000
hsa-mir-3201	0.0000	0.0000	0.0000	0.0000	0.0000	0.0000	0.0000	0.0000	0.0000	0.0000	0.0000	0.0000	0.0000	0.0000	0.0000	0.0000	0.0000	0.0000	0.0000	0.0000	0.0000	0.0000	0.0000	0.0000	0.0000	0.0000	0.0000	0.0000	0.0000	0.0000	0.0000	0.0000	0.0000	0.0000	0.0000	0.0000	0.0000	0.0000	0.0000	0.0000	0.0000	0.0000	0.0000	0.0000	0.0000	0.0000	0.0000	0.0000	0.0000
hsa-mir-3200	4.2354	5.1297	5.2717	5.1991	4.9142	4.5154	4.6480	9.0282	7.3170	7.6556	5.9103	7.6859	8.2726	6.2034	5.5276	8.0302	5.2295	7.1158	7.2816	6.7859	3.9244	6.2521	4.5786	3.9886	7.7282	8.0128	8.2487	5.2141	6.0726	2.4622	4.4401	6.6398	2.7841	4.5247	4.7040	5.5105	4.9917	7.2269	4.7563	4.6746	5.9990	7.6237	2.3700	3.7207	5.6374	5.6103	8.3812	7.0762	4.4879
hsa-mir-3116-1	0.0000	0.0000	0.0000	0.0000	0.0000	0.0000	0.0000	0.0000	0.0000	0.8263	0.0000	0.0000	0.0000	0.1110	0.0000	0.2691	0.8294	0.0000	0.0000	0.0000	0.2943	0.0000	0.0000	0.0000	0.3247	0.0000	0.0000	0.0000	0.0000	0.0000	0.0000	0.0000	0.0000	0.0000	0.0000	0.0000	0.0000	0.0000	0.0000	0.0000	0.0000	0.0000	0.0000	0.0000	0.0000	0.0000	0.0000	0.0000	0.0000
hsa-mir-1285-1	0.0000	0.0000	0.0000	0.0000	0.0000	0.0000	0.0000	0.0000	0.0000	0.0000	0.0000	0.0000	0.0000	0.0000	0.0000	0.0000	0.0000	0.0000	0.0000	0.0000	0.0000	0.0000	0.0000	0.0000	0.0000	0.0000	0.0000	0.0000	0.0000	0.0000	0.0000	0.0000	0.0000	0.0000	0.0000	0.0000	0.0000	0.0000	0.0000	0.0000	0.0000	0.0000	0.0000	0.0000	0.0000	0.0000	0.0000	0.0000	0.0000
hsa-mir-575	0.1288	0.0000	0.0000	0.0000	0.0000	0.0000	0.0000	0.0000	0.0000	0.0000	0.0000	0.0000	0.0000	0.0000	0.0000	0.0000	0.0000	0.0000	0.0000	0.0000	0.0000	0.0000	0.0000	0.0000	0.0000	0.0000	0.0000	0.0000	0.0000	0.0000	0.0000	0.0000	0.0000	0.0000	0.0000	0.0000	0.0000	0.0000	0.0000	0.0000	0.0000	0.0000	0.0000	0.0000	0.0000	0.0000	0.1882	0.0000	0.0000
hsa-mir-217	0.1288	0.0000	2.7378	1.5021	1.0948	0.7336	1.1915	3.1258	1.3355	0.8263	0.9551	1.0860	2.4681	0.6413	0.9514	0.6917	2.2883	1.7655	2.9559	1.9658	1.2830	0.8837	1.2237	0.0000	1.7102	1.1281	0.5941	0.0000	0.0000	0.4958	2.7328	0.0000	0.4521	0.7162	0.0000	0.0000	1.8796	0.7149	0.0000	0.6514	0.4522	2.5257	0.6052	1.2050	0.7153	0.8252	2.8619	0.0000	0.0000
hsa-mir-214	1.6965	5.8199	6.0987	4.8630	3.6274	7.4861	5.9687	5.3198	5.3439	7.0194	6.1484	6.6968	6.8502	4.7284	6.2061	4.4673	6.5463	3.0874	5.4069	2.5167	3.4639	5.0858	5.9598	4.5171	4.7550	5.7485	9.2424	5.0709	3.4796	3.4385	7.3226	5.0397	5.3997	5.4137	5.4897	4.0649	6.9830	3.5733	5.6477	4.8703	2.5326	6.0351	6.1358	6.7438	5.0761	4.3153	5.5323	3.8187	4.0279
hsa-mir-215	0.1288	0.0000	0.0000	0.0000	0.0000	0.0000	0.0000	0.0000	0.0000	0.0000	0.0000	0.0000	0.0000	0.2140	0.0000	0.0000	0.0000	0.3785	0.0000	0.0000	0.0000	0.0000	0.0000	0.0000	0.0000	0.0000	0.0000	0.0000	0.0000	0.0000	0.9570	0.0000	0.0000	0.0000	0.0000	0.0000	0.0000	0.0000	0.0000	0.0000	0.2438	0.0000	1.3581	0.0000	0.0000	0.0000	0.1882	0.0000	0.0000
hsa-mir-212	1.8539	1.8816	3.0832	2.7662	2.6554	2.2157	3.3200	2.7329	3.3422	2.1632	1.5248	0.6429	2.5563	2.7220	3.8463	2.6625	2.2883	2.0000	3.1456	1.8250	2.4664	1.9848	2.5285	1.9606	1.8174	0.6716	1.1019	0.0000	1.7610	2.8381	2.7328	2.8227	3.2424	2.0192	2.0349	2.3028	4.3682	2.5386	1.7792	1.9461	3.3248	3.1217	2.6350	2.2975	3.6499	1.5506	2.0233	2.3025	0.0000
hsa-mir-210	5.5841	7.9801	8.8761	8.1933	10.5947	8.5740	7.6894	9.6037	10.1480	9.3393	10.4548	9.4407	9.4063	7.1373	7.0650	8.7529	10.6751	7.6921	8.7558	7.5883	6.5584	9.9155	6.8005	6.4177	7.7368	11.8606	8.4576	8.5500	7.5816	8.7341	9.1889	10.2694	9.5015	7.7027	7.2554	11.5875	9.6390	7.4229	7.9090	10.0797	9.0644	7.3307	8.9696	10.2754	4.9619	8.5295	9.0544	9.2474	10.5030
hsa-mir-211	1.2635	0.0000	0.8264	0.0000	2.7396	0.4129	0.4016	1.3140	0.0000	4.4255	0.9551	2.8431	1.7828	2.2260	0.0000	1.4008	0.0000	1.3219	1.8546	1.0634	1.3698	0.5085	1.6317	0.2709	0.0000	1.7533	0.3274	3.1234	1.1340	3.7773	0.0000	0.0000	0.4521	0.0000	1.0885	0.0000	1.6929	0.4013	0.3141	3.6987	0.0000	0.0000	0.0000	2.0165	0.7153	0.0000	0.1882	0.2851	3.5508
hsa-mir-4276	0.0000	0.0000	0.0000	0.0000	0.0000	0.0000	0.0000	0.0000	0.0000	0.0000	0.0000	0.0000	0.0000	0.0000	0.0000	0.0000	0.0000	0.0000	0.0000	0.0000	0.0000	0.0000	0.0000	0.0000	0.0000	0.0000	0.0000	0.0000	0.0000	0.0000	0.0000	0.0000	0.0000	0.0000	0.0000	0.0000	0.0000	0.0000	0.0000	0.0000	0.0000	0.0000	0.0000	0.0000	0.0000	0.0000	0.0000	0.0000	0.0000
hsa-mir-632	0.6418	0.0000	1.6145	1.3375	1.8680	0.7336	0.7154	0.6731	1.3355	0.8263	0.0000	0.6429	1.0329	0.7135	0.6982	1.5087	1.7359	0.6781	0.2846	1.2946	0.6813	1.4278	2.0852	1.0236	1.0070	1.1281	1.1019	0.4337	1.7610	2.8381	0.0000	2.8227	1.0731	1.1927	2.3852	1.8571	2.6689	0.7149	1.2983	1.5837	1.1944	1.0928	1.0302	2.5327	0.0000	0.4708	0.8765	0.7273	0.0000
hsa-mir-663	0.8800	1.2280	1.3485	4.0511	2.3687	0.4129	0.4016	0.9198	3.8790	2.1632	2.2494	3.5444	0.4316	0.4004	2.3352	3.0315	3.9055	0.9260	3.2150	1.6689	0.0000	3.4221	0.8182	1.2905	0.3247	1.7533	1.7741	1.9280	6.2301	1.7909	0.9570	3.1033	1.3057	0.5677	1.9321	5.8093	3.4364	1.9583	0.7905	2.9189	1.4096	3.5700	1.6251	2.7348	0.7153	1.3468	3.1605	1.3389	2.4838
hsa-mir-584	4.8353	8.0279	4.7839	4.5794	4.7206	3.7994	4.0077	5.6453	6.8866	5.1771	4.4977	3.6769	4.3096	4.0733	4.5868	5.3425	4.2381	5.9518	5.1653	5.8498	2.5616	6.3820	3.9893	4.6537	4.2612	6.2646	2.7781	4.6349	3.4796	4.1212	6.9686	2.8227	6.9995	5.5287	4.4856	5.1332	6.4682	3.8225	6.0163	4.8561	3.9235	5.3850	6.0014	5.8362	3.4943	5.9263	5.3122	5.3647	6.8561
hsa-mir-3688	0.0000	0.0000	0.0000	0.0000	0.0000	0.0000	0.0000	0.0000	0.0000	0.0000	0.0000	0.0000	0.0000	0.0000	0.0000	0.0000	0.0000	0.0000	0.0000	0.0000	0.2027	0.0000	0.0000	0.0000	0.0000	0.0000	0.0000	0.0000	0.0000	0.0000	0.0000	0.0000	0.0000	0.0000	0.0000	0.0000	0.0000	0.0000	0.0000	0.3621	0.0000	0.0000	0.0000	0.0000	0.7153	0.0000	0.0000	0.0000	0.0000
hsa-mir-3683	0.0000	0.0000	0.0000	0.0000	0.0000	0.0000	0.0000	0.0000	0.0000	0.0000	0.0000	0.0000	0.0000	0.0000	0.0000	0.0000	0.0000	0.0000	0.0000	0.0000	0.0000	0.0000	0.0000	0.0000	0.0000	0.0000	0.0000	0.0000	0.0000	0.0000	0.0000	0.0000	0.0000	0.0000	0.0000	0.0000	0.0000	0.0000	0.0000	0.0000	0.0000	0.0000	0.0000	0.0000	0.0000	0.0000	0.0000	0.0000	0.0000
hsa-mir-3682	0.5528	0.5336	1.7311	1.1517	1.3302	0.0000	0.0000	2.5251	1.3355	2.3930	0.0000	1.9287	1.0329	0.9706	0.6982	1.1572	1.3527	2.5360	0.9047	2.2119	1.5291	1.4278	0.8182	0.2709	1.0070	2.3645	1.1851	1.0370	0.0000	1.7909	1.5273	0.0000	0.0000	0.2150	0.3580	2.3028	2.3276	1.5480	0.3141	1.8351	2.5326	1.3708	0.6052	0.0000	1.8348	0.4708	1.4179	1.2085	1.3399
hsa-mir-3681	0.0000	0.0000	0.0000	0.0000	0.0000	0.0000	0.0000	0.0000	0.0000	0.0000	0.0000	0.0000	0.0000	0.0000	0.0000	0.0000	0.0000	0.0000	0.0000	0.0000	0.0000	0.0000	0.0000	0.0000	0.0000	0.0000	0.0000	0.0000	0.0000	0.0000	0.0000	0.0000	0.0000	0.0000	0.0000	0.0000	0.0000	0.0000	0.5719	0.0000	0.0000	0.0000	0.0000	0.0000	0.0000	0.8252	0.3546	0.0000	0.0000
hsa-mir-3680	0.1288	0.5336	0.0000	0.3845	1.7100	0.0000	0.4016	1.6233	3.3422	1.5523	0.5552	1.6985	1.6286	0.2140	0.6982	0.8641	0.0000	0.6781	0.7261	0.0000	0.6117	0.0000	0.2519	0.2709	1.1777	0.0000	0.0000	0.0000	0.0000	0.4958	0.0000	1.3327	0.4521	0.2150	1.2679	0.0000	1.6929	0.9724	0.7905	0.3621	0.4522	1.2385	0.6052	0.0000	2.0735	0.0000	0.6390	0.5231	2.4838
hsa-mir-3687	3.6314	4.9111	4.8106	5.3363	7.5693	2.8001	3.7221	3.8752	5.3439	7.7801	4.1990	5.8365	3.6039	1.9256	4.9915	4.8317	5.1685	4.7761	4.3354	4.4640	1.0400	4.8312	3.0444	3.0410	2.5352	3.2172	4.3296	3.0642	6.0854	3.7773	5.8210	3.1033	4.6812	2.6562	4.5215	7.9966	6.2903	4.6282	2.5521	4.4854	4.6714	5.3453	4.3047	6.2532	4.8699	5.3348	5.9580	4.1200	6.4131
hsa-mir-3686	0.0000	0.0000	0.0000	0.0000	0.0000	0.0000	0.0000	0.0000	0.0000	0.0000	0.0000	0.0000	0.0000	0.0000	0.0000	0.0000	0.0000	0.0000	0.0000	0.0000	0.0000	0.0000	0.0000	0.0000	0.0000	0.0000	0.0000	0.0000	0.0000	0.0000	0.0000	0.0000	0.0000	0.0000	0.0000	0.0000	0.0000	0.0000	0.0000	0.0000	0.0000	0.0000	0.0000	0.0000	0.0000	0.0000	0.0000	0.0000	0.0000
hsa-mir-3685	0.0000	0.0000	0.0000	0.0000	0.0000	0.0000	0.0000	0.0000	0.0000	0.0000	0.0000	0.0000	0.0000	0.1110	0.0000	0.0000	0.0000	0.0000	0.2846	0.0000	0.0000	0.0000	0.0000	0.0000	0.0000	0.0000	0.0000	0.0000	0.0000	0.0000	0.0000	0.0000	0.0000	0.0000	0.0000	0.0000	0.0000	0.0000	0.0000	0.0000	0.0000	0.0000	0.0000	0.5212	0.0000	0.0000	0.0000	0.0000	0.0000
hsa-mir-3684	0.0000	0.0000	0.0000	0.0000	0.8133	0.0000	0.0000	0.0000	0.0000	0.0000	0.0000	0.0000	0.0000	0.0000	0.3909	0.0000	0.0000	0.0000	0.0000	0.0000	0.0000	0.0000	0.0000	0.0000	0.0000	0.0000	0.0000	0.0000	0.0000	0.0000	0.0000	0.0000	0.0000	0.0000	0.0000	2.3028	0.0000	0.0000	0.0000	0.0000	0.0000	0.5392	0.0000	0.0000	0.0000	0.0000	0.0000	0.0000	0.0000
hsa-mir-3922	0.0000	0.0000	1.4876	0.3845	0.4632	0.0000	0.4016	0.3755	1.3355	1.3484	0.0000	0.6429	1.2599	0.2140	0.3909	0.6917	0.0000	0.6781	1.4564	0.0000	1.0920	0.0000	0.6529	1.0236	0.3247	1.7533	0.1730	0.7667	1.4813	1.1572	2.2525	0.0000	0.4521	1.1927	0.0000	0.0000	0.5327	0.7149	0.9804	1.8351	1.1944	1.0928	1.3581	0.0000	2.4575	0.8252	0.9820	0.9061	0.0000
hsa-mir-3923	0.0000	0.0000	0.0000	0.0000	0.0000	0.0000	0.0000	0.0000	0.0000	0.0000	0.0000	0.0000	0.0000	0.0000	0.0000	0.0000	0.0000	0.0000	0.0000	0.0000	0.0000	0.8837	0.0000	0.0000	0.0000	0.0000	0.0000	0.0000	0.0000	0.0000	0.0000	0.0000	0.0000	0.0000	0.0000	0.0000	0.0000	0.0000	0.0000	0.0000	0.0000	0.0000	0.0000	0.0000	0.0000	0.0000	0.0000	0.0000	0.0000
hsa-mir-3920	0.0000	0.0000	0.0000	0.0000	0.0000	0.0000	0.0000	0.0000	0.0000	0.0000	0.0000	0.0000	0.0000	0.0000	0.0000	0.0000	0.0000	0.0000	0.0000	0.0000	0.0000	0.0000	0.0000	0.0000	0.0000	0.0000	0.0000	0.0000	0.0000	0.0000	0.0000	0.0000	0.0000	0.0000	0.0000	0.0000	0.0000	0.0000	0.0000	0.0000	0.0000	0.0000	0.0000	0.0000	0.0000	0.0000	0.0000	0.0000	0.0000
hsa-mir-3921	0.0000	0.0000	0.0000	0.0000	0.0000	0.0000	0.0000	0.0000	0.0000	0.0000	0.0000	0.0000	0.0000	0.0000	0.0000	0.0000	0.0000	0.0000	0.0000	0.0000	0.0000	0.0000	0.0000	0.0000	0.0000	0.0000	0.0000	0.0000	0.0000	0.0000	0.0000	0.0000	0.0000	0.0000	0.0000	0.0000	0.0000	0.0000	0.0000	0.0000	0.0000	0.0000	0.0000	0.0000	0.0000	0.0000	0.0000	0.0000	0.0000
hsa-mir-3927	0.0000	0.0000	0.0000	0.0000	0.0000	0.0000	0.0000	0.0000	0.0000	0.0000	0.0000	0.0000	0.0000	0.0000	0.0000	0.0000	0.0000	0.0000	0.0000	0.0000	0.0000	0.0000	0.0000	0.0000	0.0000	0.0000	0.0000	0.0000	0.0000	0.0000	0.0000	0.0000	0.0000	0.0000	0.0000	0.0000	0.0000	0.0000	0.0000	0.0000	0.0000	0.0000	0.0000	0.0000	0.0000	0.0000	0.0000	0.0000	0.0000
hsa-mir-3924	0.0000	0.0000	0.0000	0.0000	0.0000	0.0000	0.0000	0.0000	0.0000	0.0000	0.0000	0.0000	0.0000	0.0000	0.0000	0.0000	0.0000	0.0000	0.0000	0.0000	0.0000	0.0000	0.0000	0.0000	0.0000	0.0000	0.0000	0.0000	0.0000	0.0000	0.0000	0.0000	0.0000	0.0000	0.0000	0.0000	0.0000	0.0000	0.0000	0.0000	0.0000	0.0000	0.0000	0.0000	0.0000	0.0000	0.0000	0.0000	0.0000
hsa-mir-3925	0.0000	0.0000	0.0000	0.0000	0.0000	0.0000	0.0000	0.3755	0.0000	0.0000	0.0000	0.0000	0.0000	0.6413	0.0000	0.0000	0.0000	0.0000	0.0000	0.0000	0.0000	0.0000	0.0000	0.0000	0.3247	0.0000	0.0000	1.0370	0.0000	0.0000	0.0000	0.0000	0.0000	0.2150	0.0000	0.0000	0.0000	0.0000	0.7905	0.3621	0.0000	0.2947	0.0000	0.0000	0.0000	0.0000	0.0000	0.5231	0.0000
hsa-mir-4251	0.0000	0.0000	0.0000	0.0000	0.0000	0.0000	0.0000	0.0000	0.0000	0.0000	0.0000	0.0000	0.0000	0.0000	0.0000	0.0000	0.0000	0.0000	0.0000	0.0000	0.0000	0.0000	0.0000	0.0000	0.0000	0.0000	0.0000	0.0000	0.0000	0.0000	0.0000	0.0000	0.0000	0.0000	0.0000	0.0000	0.0000	0.0000	0.0000	0.0000	0.0000	0.0000	0.0000	0.0000	0.0000	0.0000	0.0000	0.0000	0.0000
hsa-mir-3928	2.7830	3.1787	4.4683	2.3995	4.4970	2.8001	2.0737	3.1258	5.1717	4.1074	6.0291	4.6520	3.9352	3.0903	2.7894	4.1043	4.5566	2.5360	3.9642	2.6891	1.2830	3.1746	3.3445	1.7104	4.7684	4.5922	3.5005	2.2801	4.6026	2.6624	3.2436	4.8999	2.8592	3.0692	3.7126	3.5224	3.3756	2.3699	3.0943	5.1623	3.0641	2.4074	3.3759	2.4199	3.7904	0.0000	4.6009	2.7865	5.2384
hsa-mir-3929	0.0000	0.0000	0.0000	0.0000	0.0000	0.0000	0.0000	0.0000	0.0000	0.0000	0.0000	0.0000	0.0000	0.1110	0.0000	0.0000	0.0000	0.0000	0.0000	0.0000	0.0000	0.0000	0.0000	0.0000	0.0000	0.0000	0.0000	0.0000	0.0000	0.0000	0.0000	0.0000	0.0000	0.0000	0.0000	0.0000	0.0000	0.0000	0.0000	0.0000	0.0000	0.0000	0.0000	0.0000	0.0000	0.0000	0.0000	0.0000	0.0000
hsa-mir-4255	0.0000	0.0000	0.0000	0.0000	0.0000	0.0000	0.0000	0.0000	0.0000	0.0000	0.0000	0.0000	0.0000	0.0000	0.0000	0.0000	0.0000	0.0000	0.0000	0.0000	0.0000	0.0000	0.0000	0.0000	0.0000	0.0000	0.0000	0.0000	0.0000	0.0000	0.0000	0.0000	0.0000	0.0000	0.0000	0.0000	0.0000	0.0000	0.0000	0.0000	0.0000	0.0000	0.0000	0.0000	0.0000	0.0000	0.0000	0.0000	0.0000
hsa-mir-4254	0.0000	0.0000	0.0000	0.0000	0.0000	0.0000	0.0000	0.3755	0.0000	0.0000	0.0000	0.0000	0.4316	0.0000	0.0000	0.2691	0.0000	0.0000	0.7261	0.0000	0.0000	0.5085	0.0000	0.0000	0.0000	0.0000	0.5941	0.4337	0.6757	0.0000	0.0000	0.0000	0.0000	0.0000	0.0000	0.0000	0.0000	0.4013	0.0000	0.8922	1.3061	0.0000	1.0302	0.0000	0.0000	0.0000	0.0000	0.9061	0.0000
hsa-mir-4257	0.0000	0.0000	0.0000	0.0000	0.0000	0.0000	0.0000	0.0000	0.0000	0.0000	0.0000	0.0000	0.0000	0.0000	0.0000	0.0000	0.0000	0.0000	0.0000	0.0000	0.0000	0.0000	0.0000	0.0000	0.0000	0.0000	0.0000	0.0000	0.0000	0.0000	0.0000	0.0000	0.0000	0.0000	0.0000	0.0000	0.0000	0.0000	0.0000	0.0000	0.0000	0.0000	0.0000	0.0000	0.0000	0.0000	0.0000	0.0000	0.0000
hsa-mir-4256	0.0000	0.0000	0.0000	0.0000	0.0000	0.0000	0.0000	0.0000	0.0000	0.0000	0.0000	0.0000	0.0000	0.0000	0.0000	0.0000	0.0000	0.0000	0.0000	0.0000	0.0000	0.0000	0.0000	0.0000	0.0000	0.0000	0.0000	0.0000	0.0000	0.0000	0.0000	0.0000	0.0000	0.0000	0.0000	0.0000	0.0000	0.0000	0.0000	0.0000	0.0000	0.0000	0.0000	0.0000	0.0000	0.0000	0.0000	0.0000	0.0000
hsa-mir-1227	0.8049	1.2280	1.3485	0.3845	0.4632	0.9957	0.9730	0.9198	1.3355	0.0000	1.5248	1.0860	0.4316	1.2384	0.9514	0.8641	1.7359	1.3219	1.2068	1.2946	0.1049	1.8219	0.9664	0.8690	2.3332	4.9374	2.1083	1.0370	2.8018	0.4958	1.5273	1.3327	0.4521	0.4021	0.0000	2.9177	1.2264	2.0727	0.9804	0.3621	1.6821	1.4920	0.6052	1.8523	1.1913	1.3468	1.0804	1.8568	2.0224
hsa-mir-1226	3.7463	4.7524	4.0413	4.8324	4.2610	3.7647	7.5823	5.9319	5.5456	4.9433	6.0999	6.4871	4.4077	4.2413	4.2518	5.4814	5.1370	4.8073	5.7718	5.0270	2.8752	5.7726	4.0734	4.3074	7.2571	7.3047	6.6726	6.0416	4.7053	3.1360	5.3410	5.8756	3.9745	3.5957	4.9207	8.6426	5.9377	5.8032	5.4691	4.3098	5.8272	5.8031	3.8104	5.5584	4.9913	4.1049	5.6808	5.6359	5.1164
hsa-mir-1225	0.1288	0.0000	0.0000	0.0000	0.0000	0.7336	0.0000	0.9198	1.3355	0.0000	0.5552	0.0000	0.0000	0.0000	0.0000	0.8641	1.3527	0.3785	0.0000	0.0000	0.2027	0.0000	0.0000	0.2709	0.0000	2.1881	0.0000	0.7667	0.0000	0.4958	0.0000	1.3327	0.4521	0.5677	0.0000	0.0000	1.4785	0.4013	0.5719	0.0000	0.7960	2.2096	0.0000	0.5212	1.5487	0.0000	1.0804	0.0000	0.0000
hsa-mir-1224	0.0000	2.0470	0.0000	1.7839	1.0948	0.0000	1.6990	1.4769	0.0000	0.0000	1.5248	1.4245	0.4316	1.6225	0.0000	3.5438	2.8512	2.1043	3.9234	1.8250	2.8752	2.7899	1.7992	2.2383	1.5943	1.1281	1.6031	2.6461	3.4002	0.8640	3.7264	1.3327	0.4521	0.7162	2.9558	1.2087	3.3122	5.1421	1.4344	0.0000	5.3940	2.4074	3.9628	0.9032	1.1913	1.8880	2.4848	2.2371	0.0000
hsa-mir-652	6.4507	6.8013	7.6231	6.4801	5.6282	5.5152	5.5415	6.7511	7.0280	7.9964	7.9091	7.5585	7.7721	7.1100	6.4821	7.8863	5.7711	7.8654	8.6971	7.7160	5.2089	7.7038	5.8496	6.6252	5.8903	7.5110	8.9059	7.9141	7.8627	7.9365	7.1894	7.0065	6.5219	7.6826	8.0040	8.1105	7.2475	6.1015	6.8465	6.9672	6.8925	6.7663	4.8651	6.3640	7.3350	6.9281	7.3229	7.9987	7.8402
hsa-mir-653	0.4579	0.0000	0.5998	0.6878	0.8133	0.0000	0.4016	0.9198	1.3355	0.0000	0.0000	0.6429	0.0000	0.2140	0.6982	0.0000	0.8294	0.0000	0.0000	0.0000	1.1421	0.0000	0.0000	0.2709	0.0000	0.0000	0.0000	0.0000	0.0000	0.0000	0.0000	0.0000	0.0000	0.0000	0.0000	0.0000	0.0000	0.0000	0.3141	0.8922	0.7960	0.0000	0.0000	0.5212	0.0000	0.0000	0.3546	0.5231	0.0000
hsa-mir-650	0.0000	0.0000	0.3308	0.0000	0.0000	0.0000	0.0000	0.0000	0.0000	0.0000	0.0000	0.0000	0.0000	0.0000	0.0000	0.0000	0.0000	0.0000	0.0000	0.0000	0.0000	0.0000	0.0000	0.0000	0.0000	0.0000	0.0000	0.0000	0.0000	0.0000	0.0000	0.0000	0.0000	0.0000	0.0000	0.0000	0.0000	0.0000	0.0000	0.0000	0.0000	0.0000	0.0000	0.0000	0.0000	0.0000	0.0000	0.0000	0.0000
hsa-mir-651	0.5528	0.0000	0.0000	0.0000	0.0000	0.0000	0.0000	0.0000	0.0000	0.0000	0.0000	0.0000	0.0000	0.6413	0.0000	0.0000	0.0000	0.6781	0.0000	0.7879	1.1906	0.0000	0.0000	0.0000	0.0000	0.6716	0.3274	0.0000	0.0000	0.0000	0.0000	0.0000	0.0000	0.0000	0.0000	0.0000	0.0000	0.0000	0.0000	0.0000	0.4522	0.0000	0.0000	0.0000	0.0000	0.0000	0.0000	0.0000	0.0000
hsa-mir-3118-2	0.0000	0.0000	0.0000	0.0000	0.0000	0.0000	0.0000	0.0000	0.0000	0.0000	0.0000	0.0000	0.0000	0.0000	0.0000	0.0000	0.0000	0.0000	0.0000	0.0000	0.0000	0.0000	0.0000	0.0000	0.0000	0.0000	0.0000	0.0000	0.0000	0.0000	0.0000	0.0000	0.0000	0.0000	0.0000	0.0000	0.0000	0.0000	0.0000	0.0000	0.0000	0.0000	0.0000	0.0000	0.0000	0.0000	0.0000	0.0000	0.0000
hsa-mir-218-2	3.3436	2.3298	2.9926	2.8903	2.4707	1.2175	2.8913	2.6669	4.2693	0.8263	2.6236	2.3016	3.4741	2.5553	0.6982	2.8383	1.3527	4.0789	2.5352	4.2874	3.1573	3.5316	4.1374	2.8055	2.0982	2.3645	4.3019	1.0370	3.5548	0.0000	1.5273	0.0000	1.5059	4.0799	0.6445	1.8571	2.6689	0.0000	0.0000	2.0492	2.0459	3.8449	2.0451	4.8933	1.1913	3.4124	3.1605	3.5759	2.0224
hsa-mir-302e	0.0000	0.0000	0.0000	0.0000	0.0000	0.0000	0.0000	0.0000	0.0000	0.0000	0.0000	0.0000	0.0000	0.0000	0.0000	0.0000	0.0000	0.0000	0.0000	0.0000	0.0000	0.0000	0.0000	0.0000	0.0000	0.0000	0.0000	0.0000	0.0000	0.0000	0.0000	0.0000	0.0000	0.0000	0.0000	0.0000	0.0000	0.0000	0.0000	0.0000	0.0000	0.0000	0.0000	0.0000	0.0000	0.0000	0.0000	0.0000	0.0000
hsa-mir-302d	0.0000	0.0000	0.0000	0.0000	0.0000	0.0000	0.0000	0.0000	0.0000	0.0000	0.0000	0.0000	0.0000	0.0000	0.0000	0.0000	0.0000	0.0000	0.0000	0.0000	0.0000	0.0000	0.0000	0.0000	0.0000	0.0000	0.0000	0.0000	0.0000	0.0000	0.0000	0.0000	0.0000	0.0000	0.0000	0.0000	0.0000	0.0000	0.0000	0.0000	0.0000	0.0000	0.0000	0.0000	0.0000	0.0000	0.0000	0.0000	0.0000
hsa-mir-1182	0.0000	0.0000	0.0000	0.0000	0.0000	0.0000	0.0000	0.0000	0.0000	0.0000	0.0000	0.0000	0.0000	0.0000	0.0000	0.0000	0.0000	0.0000	0.0000	0.0000	0.0000	0.0000	0.0000	0.0000	0.0000	0.0000	0.0000	0.0000	0.0000	0.0000	0.0000	0.0000	0.0000	0.0000	0.0000	0.0000	0.0000	0.0000	0.0000	0.0000	0.0000	0.0000	0.0000	0.0000	0.0000	0.0000	0.0000	0.0000	0.0000
hsa-mir-153-2	0.0000	0.0000	0.0000	0.0000	0.0000	0.0000	0.0000	0.0000	0.0000	0.0000	0.0000	0.0000	0.0000	0.0000	0.0000	0.0000	0.0000	0.0000	0.0000	0.0000	0.0000	0.5085	0.2519	0.0000	0.0000	0.0000	0.0000	0.0000	0.0000	0.0000	1.5273	0.0000	0.0000	0.0000	0.0000	0.0000	0.0000	0.0000	0.0000	0.0000	0.0000	0.0000	0.0000	0.0000	0.0000	0.0000	0.0000	0.0000	0.0000
hsa-mir-1180	4.8067	6.4040	8.1046	7.5517	7.1634	7.8803	6.8407	8.8342	8.0476	6.9624	6.8462	6.7876	7.0720	6.7224	7.4689	8.3008	7.1221	7.0617	8.7212	6.7716	4.6433	9.0127	6.6741	6.4488	7.5550	8.5937	9.4534	7.4006	8.7458	6.8860	8.4865	5.5874	7.4728	7.5699	6.5878	9.2041	8.2492	8.4548	7.4057	6.4411	8.1182	8.0497	7.2294	7.6491	7.4717	9.0500	7.3601	8.4025	9.0013
hsa-mir-1181	0.9514	0.0000	1.0222	2.3135	1.3302	0.0000	1.1915	1.1303	0.0000	1.1108	0.0000	1.0860	1.7828	1.0838	0.9514	0.2691	2.2883	1.1375	0.9047	1.0634	0.0000	2.1311	1.5400	1.7104	0.3247	0.0000	1.8777	0.0000	2.9204	1.6089	1.5273	1.3327	1.5059	1.0875	1.0885	4.3695	1.4785	1.5480	0.5719	0.8922	0.4522	0.0000	1.0302	0.5212	0.0000	0.0000	1.1724	1.5688	0.0000
hsa-mir-92a-1	12.9026	12.9313	12.2742	13.5731	11.9063	12.4884	13.7376	11.6489	10.3108	10.8160	11.7454	11.7198	12.3133	12.8437	12.5432	12.5025	13.0425	12.7987	11.5227	12.9280	10.2205	13.7341	11.5438	12.0186	12.4214	10.9602	12.9947	11.5628	12.0538	11.0052	11.1963	10.2729	12.5170	11.3434	11.7262	13.3658	10.5272	13.2425	12.3013	10.9942	11.5001	12.5909	11.3673	13.0623	11.1573	13.2410	11.3434	11.3836	12.1783
hsa-mir-634	0.0000	0.0000	0.0000	0.0000	0.0000	0.0000	0.0000	0.0000	0.0000	0.0000	0.0000	0.0000	0.0000	0.0000	0.0000	0.0000	0.0000	0.0000	0.0000	0.0000	0.0000	0.0000	0.0000	0.0000	0.0000	0.0000	0.0000	0.0000	0.0000	0.0000	0.0000	0.0000	0.0000	0.0000	0.0000	0.0000	0.0000	0.0000	0.0000	0.0000	0.0000	0.0000	0.0000	0.0000	0.0000	0.0000	0.0000	0.0000	0.0000
hsa-mir-661	0.0000	0.0000	0.0000	0.0000	0.0000	0.0000	0.0000	0.0000	0.0000	0.0000	0.0000	0.0000	0.0000	0.0000	0.0000	0.0000	0.0000	0.0000	0.0000	0.0000	0.0000	0.0000	0.0000	0.6958	0.0000	0.0000	0.0000	0.0000	0.0000	0.0000	0.0000	0.0000	0.0000	0.0000	0.0000	0.0000	0.0000	0.0000	0.0000	0.0000	0.0000	0.0000	0.0000	0.0000	0.0000	0.0000	0.0000	0.0000	0.0000
hsa-mir-100	11.7727	11.0739	12.1094	10.8782	9.0558	11.0393	12.6886	11.8270	11.7897	11.2510	10.5134	11.1260	13.0534	12.9629	11.1063	10.8206	11.7475	11.6893	9.9979	11.6751	10.9197	10.8860	13.2425	10.5644	11.1512	9.2282	10.8193	9.3576	11.5312	9.6368	12.5811	9.3021	10.4880	12.9122	10.1050	10.4581	11.3982	8.9694	10.9354	10.5484	10.1997	11.9261	11.1473	11.4942	11.0075	13.3903	9.4847	10.8225	13.2517
hsa-mir-107	7.0188	5.4284	6.6472	6.0390	4.6571	4.3377	6.2860	6.2349	6.1515	5.6577	6.2498	4.5861	6.6938	7.0966	6.3887	5.3279	4.2381	6.4346	6.1584	6.2309	5.2581	6.2521	5.9104	6.7073	6.5569	5.2832	6.9142	5.3812	5.7907	6.2330	5.8683	5.0397	5.5203	6.1643	6.2622	6.0849	5.9791	4.9903	6.8031	6.1066	6.8379	6.4999	4.5491	6.2857	6.2002	6.4180	5.2128	6.6246	7.8306
hsa-mir-3689b	0.0000	0.0000	0.0000	0.0000	0.0000	0.0000	0.0000	0.0000	0.0000	0.0000	0.0000	0.0000	0.0000	0.0000	0.0000	0.0000	0.0000	0.0000	0.0000	0.0000	0.0000	0.0000	0.0000	0.0000	0.0000	0.0000	0.0000	0.0000	0.0000	0.0000	0.0000	0.0000	0.0000	0.0000	0.0000	0.0000	0.0000	0.0000	0.0000	0.0000	0.0000	0.0000	0.0000	0.0000	0.0000	0.0000	0.0000	0.0000	0.0000
hsa-mir-3689a	0.0000	0.0000	0.0000	0.0000	0.0000	0.0000	0.0000	0.0000	0.0000	0.0000	0.0000	0.0000	0.0000	0.0000	0.0000	0.0000	0.0000	0.0000	0.0000	0.0000	0.0000	0.0000	0.0000	0.0000	0.0000	0.0000	0.0000	0.0000	0.0000	0.0000	0.0000	0.0000	0.0000	0.0000	0.0000	0.0000	0.0000	0.0000	0.0000	0.0000	0.0000	0.0000	0.0000	0.0000	0.0000	0.0000	0.0000	0.0000	0.0000
hsa-mir-1289-1	0.1288	0.0000	0.0000	0.0000	0.0000	0.0000	0.0000	0.3755	0.0000	0.0000	0.0000	0.6429	0.4316	0.3102	0.0000	0.2691	1.7359	0.0000	0.0000	0.0000	0.0000	0.0000	0.0000	0.0000	0.0000	0.0000	0.1730	0.0000	0.0000	0.0000	0.0000	1.3327	0.0000	0.0000	0.0000	0.0000	0.0000	0.0000	0.7905	0.0000	0.0000	0.9308	0.0000	0.0000	0.0000	0.0000	0.0000	0.0000	0.0000
hsa-mir-1289-2	0.0000	0.0000	0.0000	0.0000	0.0000	0.0000	0.0000	0.0000	0.0000	0.0000	0.0000	0.0000	0.0000	0.0000	0.0000	0.0000	0.0000	0.0000	0.0000	0.0000	0.0000	0.0000	0.0000	0.0000	0.0000	0.0000	0.0000	0.0000	0.0000	0.0000	0.0000	0.0000	0.0000	0.2150	0.0000	1.2087	0.0000	0.0000	0.0000	0.0000	0.0000	0.0000	0.0000	0.0000	0.0000	0.0000	0.0000	0.0000	0.0000
hsa-mir-1255b-2	0.0000	0.0000	0.0000	0.0000	0.0000	0.0000	0.0000	0.0000	0.0000	0.0000	0.0000	0.0000	0.0000	0.0000	0.0000	0.0000	0.0000	0.0000	0.0000	0.0000	0.0000	0.0000	0.0000	0.0000	0.0000	0.0000	0.0000	0.0000	0.0000	0.0000	0.0000	0.0000	0.0000	0.0000	0.0000	0.0000	0.0000	0.0000	0.0000	0.0000	0.0000	0.0000	0.0000	0.0000	0.0000	0.0000	0.0000	0.0000	0.0000
hsa-mir-1255b-1	0.0000	0.0000	0.0000	0.0000	0.0000	0.0000	0.0000	0.0000	0.0000	0.0000	0.0000	0.0000	0.0000	0.0000	0.0000	0.0000	0.0000	0.0000	0.0000	0.0000	0.0000	0.0000	0.0000	0.0000	0.0000	0.0000	0.0000	0.0000	0.0000	0.0000	0.0000	0.0000	0.0000	0.0000	0.0000	0.0000	0.0000	0.0000	0.0000	0.0000	0.0000	0.0000	0.0000	0.0000	0.0000	0.0000	0.0000	0.0000	0.0000
hsa-mir-10b	16.2295	13.4942	15.4786	14.9603	16.9173	13.6901	12.1145	14.6786	14.9209	14.7276	13.3383	16.1762	15.6378	16.0377	14.0388	12.8620	16.6627	14.4051	14.7360	14.3458	12.3560	14.7670	13.4190	14.3569	13.4760	14.5443	12.5990	13.8165	15.0747	15.1207	12.7974	16.4497	12.7383	17.0533	14.2146	12.5109	13.2116	13.6658	14.0839	13.8229	13.7478	15.3779	13.5264	15.2388	13.3306	16.3131	17.4713	14.0474	11.9017
hsa-mir-635	0.0000	0.0000	0.0000	0.0000	0.0000	0.0000	0.0000	0.0000	0.0000	0.0000	0.0000	0.0000	0.0000	0.0000	0.0000	0.0000	0.0000	0.0000	0.0000	0.0000	0.0000	0.0000	0.0000	0.0000	0.0000	0.0000	0.0000	0.0000	0.0000	0.0000	0.0000	0.0000	0.0000	0.0000	0.0000	0.0000	0.0000	0.0000	0.0000	0.0000	0.0000	0.0000	0.0000	0.0000	0.0000	0.0000	0.0000	0.0000	0.0000
hsa-mir-548aa-2	0.0000	0.0000	0.0000	0.0000	0.0000	0.0000	0.0000	0.0000	0.0000	0.0000	0.0000	0.0000	0.0000	0.0000	0.0000	0.0000	0.0000	0.0000	0.0000	0.0000	0.0000	0.0000	0.0000	0.0000	0.0000	0.0000	0.0000	0.0000	0.0000	0.0000	0.0000	0.0000	0.0000	0.0000	0.0000	0.0000	0.0000	0.0000	0.0000	0.0000	0.0000	0.0000	0.0000	0.0000	0.0000	0.0000	0.0000	0.0000	0.0000
hsa-mir-548aa-1	0.0000	0.0000	0.0000	0.0000	0.0000	0.0000	0.0000	0.0000	0.0000	0.0000	0.0000	0.0000	0.0000	0.0000	0.0000	0.0000	0.0000	0.0000	0.0000	0.0000	0.0000	0.0000	0.0000	0.0000	0.0000	0.0000	0.0000	0.0000	0.0000	0.0000	0.0000	0.0000	0.0000	0.0000	0.0000	0.0000	0.0000	0.0000	0.0000	0.0000	0.0000	0.0000	0.0000	0.0000	0.0000	0.0000	0.0000	0.0000	0.0000
hsa-mir-1825	0.0000	0.0000	0.0000	0.0000	0.0000	0.0000	0.0000	0.0000	0.0000	0.0000	0.0000	0.0000	0.0000	0.0000	0.0000	0.2691	0.0000	0.3785	0.2846	0.0000	0.0000	0.0000	0.0000	0.0000	0.0000	0.0000	0.0000	0.0000	0.0000	0.0000	0.0000	0.0000	0.0000	0.0000	0.0000	0.0000	0.0000	0.0000	0.0000	0.0000	0.0000	1.4920	0.0000	0.0000	0.0000	0.0000	0.1882	0.0000	0.0000
hsa-mir-1827	0.0000	0.0000	0.0000	0.0000	0.0000	0.0000	0.0000	0.0000	0.0000	0.0000	0.0000	0.0000	0.0000	0.0000	0.0000	0.0000	0.0000	0.0000	0.0000	0.0000	0.0000	0.0000	0.0000	0.0000	0.0000	0.0000	0.0000	0.0000	0.0000	0.0000	0.0000	0.0000	0.0000	0.0000	0.0000	0.0000	0.0000	0.0000	0.0000	0.0000	0.0000	0.0000	0.0000	0.0000	0.0000	0.0000	0.0000	0.0000	0.0000
hsa-mir-10a	13.8809	12.7280	14.1501	12.2055	13.6915	13.5133	14.0530	14.2881	13.7369	14.6680	13.6361	13.0595	13.4794	12.6340	13.8337	13.1607	10.4508	13.0491	9.7650	12.8524	17.2339	11.4931	15.7641	13.2763	12.6121	14.7260	13.8545	14.5411	11.7170	14.1638	13.8373	12.9959	13.6672	12.7933	14.6106	12.8128	14.8008	13.9459	13.3863	15.2923	13.7508	12.6115	14.1850	10.8768	11.5063	7.8051	12.9402	12.7855	15.0802
hsa-mir-3140	0.0000	0.0000	0.3308	0.0000	0.0000	0.4129	0.0000	0.0000	0.0000	0.0000	0.0000	0.0000	0.0000	0.1110	0.0000	0.0000	0.0000	0.0000	0.0000	0.0000	0.2943	0.0000	0.0000	0.2709	0.0000	0.0000	0.0000	0.4337	0.0000	0.0000	0.0000	0.0000	0.4521	0.0000	0.0000	0.0000	0.9209	0.0000	0.0000	0.3621	0.0000	0.0000	0.0000	0.0000	0.0000	0.0000	0.1882	0.0000	0.0000
hsa-mir-3141	0.0000	0.0000	0.0000	0.0000	0.0000	0.0000	0.0000	0.0000	0.0000	0.0000	0.0000	0.0000	0.0000	0.0000	0.0000	0.0000	0.0000	0.0000	0.0000	0.0000	0.0000	0.0000	0.0000	0.0000	0.0000	0.0000	0.0000	0.0000	0.0000	0.0000	0.0000	0.0000	0.0000	0.0000	0.0000	1.2087	0.0000	0.0000	0.0000	0.0000	0.0000	0.0000	0.0000	0.0000	0.0000	0.0000	0.0000	0.0000	0.0000
hsa-mir-1298	0.0000	0.0000	0.0000	0.0000	0.0000	0.0000	0.0000	0.6731	0.0000	0.0000	0.0000	0.0000	0.0000	0.0000	0.0000	0.0000	0.0000	0.0000	0.0000	0.0000	0.0000	0.0000	0.0000	0.0000	0.3247	0.0000	0.0000	1.7885	0.0000	0.0000	0.0000	0.0000	0.0000	0.2150	0.0000	0.0000	0.5327	0.0000	0.0000	0.0000	0.0000	0.0000	0.0000	0.0000	0.0000	0.0000	0.0000	0.0000	0.0000
hsa-mir-1299	0.0000	0.0000	0.0000	0.0000	0.0000	0.0000	0.0000	0.0000	0.0000	0.0000	0.0000	0.0000	0.0000	0.0000	0.0000	0.0000	0.0000	0.0000	0.0000	0.0000	0.0000	0.0000	0.0000	0.0000	0.0000	0.0000	0.0000	0.0000	0.0000	0.0000	0.0000	0.0000	0.0000	0.0000	0.0000	0.0000	0.0000	0.0000	0.0000	0.0000	0.0000	0.0000	0.0000	0.0000	0.0000	0.0000	0.0000	0.0000	0.0000
hsa-mir-3144	0.0000	0.0000	1.0222	0.0000	0.0000	0.0000	0.4016	0.3755	0.0000	0.0000	0.0000	0.0000	0.4316	0.7135	0.0000	0.2691	0.0000	0.3785	0.0000	0.0000	0.2943	0.0000	0.0000	0.0000	0.0000	0.6716	0.0000	1.7885	0.0000	0.0000	0.0000	0.0000	0.0000	0.7162	0.0000	1.8571	0.0000	0.4013	0.0000	0.6514	0.0000	0.0000	0.0000	0.0000	0.0000	0.0000	0.0000	0.0000	0.0000
hsa-mir-3145	0.0000	0.0000	0.0000	0.0000	0.0000	0.0000	0.0000	0.0000	0.0000	0.0000	0.0000	0.0000	0.0000	0.0000	0.0000	0.0000	0.0000	0.0000	0.0000	0.0000	0.0000	0.0000	0.0000	0.0000	0.0000	0.0000	0.0000	0.0000	0.0000	0.0000	0.0000	0.0000	0.0000	0.0000	0.0000	0.0000	0.0000	0.0000	0.0000	0.0000	0.2438	0.0000	0.0000	0.0000	0.0000	0.0000	0.0000	0.0000	0.0000
hsa-mir-3146	0.0000	0.0000	0.3308	0.0000	0.0000	0.0000	0.0000	0.0000	0.0000	0.0000	0.0000	0.0000	0.0000	0.1110	0.0000	0.0000	0.0000	0.0000	0.0000	0.0000	0.1049	0.0000	0.0000	0.0000	0.0000	0.0000	0.0000	0.0000	0.0000	0.0000	0.0000	0.0000	0.0000	0.0000	0.0000	0.0000	0.0000	0.0000	0.0000	0.0000	0.0000	0.0000	0.0000	0.0000	0.0000	0.0000	0.0000	0.0000	0.0000
hsa-mir-3147	0.0000	0.0000	0.0000	0.0000	0.0000	0.0000	0.0000	0.0000	0.0000	0.0000	0.0000	0.0000	0.0000	0.0000	0.0000	0.0000	0.0000	0.0000	0.0000	0.0000	0.0000	0.0000	0.0000	0.0000	0.0000	0.0000	0.0000	0.0000	0.0000	0.0000	0.0000	0.0000	0.0000	0.0000	0.0000	0.0000	0.0000	0.0000	0.0000	0.0000	0.0000	0.0000	0.0000	0.0000	0.0000	0.0000	0.0000	0.0000	0.0000
hsa-mir-1292	3.0339	3.4389	3.3250	3.6907	1.8680	2.2157	3.8560	3.3940	4.0212	3.0609	4.0434	2.3016	4.0611	2.6866	4.1289	3.1695	3.3679	3.3219	3.7472	3.6991	1.6026	4.0562	2.7077	2.6716	4.0132	3.9838	4.1754	3.2878	3.4796	2.9948	3.6200	3.5399	2.5320	2.8931	2.5330	5.3803	3.0261	3.3189	3.4875	2.0492	3.7568	4.0756	2.2167	5.1447	4.2457	3.5133	1.9730	3.6279	2.0224
hsa-mir-1293	0.0000	0.0000	0.0000	0.6878	0.0000	0.4129	0.0000	0.9198	1.3355	0.4715	0.0000	0.0000	0.4316	0.2140	0.0000	1.6091	0.0000	0.0000	0.2846	0.0000	0.1049	0.5085	0.0000	0.0000	0.0000	0.6716	0.0000	0.4337	0.0000	0.8640	0.0000	0.0000	0.0000	0.0000	0.0000	0.0000	0.0000	0.7149	0.0000	0.3621	0.0000	1.4920	0.0000	0.5212	0.0000	0.0000	0.0000	1.5688	0.0000
hsa-mir-1290	0.0000	0.0000	0.0000	0.0000	0.0000	0.0000	0.0000	0.0000	0.0000	0.0000	0.0000	0.0000	0.0000	0.0000	0.0000	0.0000	0.8294	0.0000	0.0000	0.0000	0.0000	0.0000	0.0000	0.0000	0.0000	1.1281	0.0000	0.4337	0.6757	0.0000	0.9570	2.0135	0.0000	0.0000	0.3580	0.0000	0.0000	0.0000	0.0000	0.0000	0.0000	0.0000	0.0000	0.0000	0.0000	0.0000	0.0000	0.7273	0.0000
hsa-mir-1291	0.7257	0.5336	1.7311	1.6499	1.8680	1.2175	0.0000	0.0000	3.3422	2.2827	1.9321	2.5976	2.2737	0.4004	1.3540	2.0979	2.5013	0.9260	1.5667	0.4471	0.3805	0.5085	0.8182	0.4989	1.1777	1.1281	1.4092	1.9280	0.0000	1.1572	1.5273	2.0135	1.8383	0.2150	0.3580	3.6783	0.9209	1.6981	0.3141	0.8922	1.9112	1.7075	0.6052	2.2975	1.5487	1.1095	1.7521	0.2851	0.0000
hsa-mir-1296	4.0768	5.0145	7.1125	4.8477	6.5625	6.5099	6.6278	6.1101	7.4233	8.0709	6.5608	6.3842	6.2407	3.4378	5.2727	5.5837	7.0813	4.9818	5.6009	5.0109	3.9457	5.9309	4.5436	2.8883	4.4228	6.7270	7.2291	6.0795	4.9756	4.3704	6.6000	5.8378	6.5505	4.9112	5.1668	8.2661	5.9271	6.2788	5.4371	7.7729	5.8412	5.7311	5.3621	7.2926	6.4215	5.2349	10.8066	5.1684	4.2762
hsa-mir-1297	0.0000	0.0000	0.0000	0.0000	0.0000	0.0000	0.0000	0.0000	0.0000	0.0000	0.0000	0.0000	0.0000	0.0000	0.0000	0.0000	0.0000	0.0000	0.0000	0.0000	0.0000	0.0000	0.0000	0.0000	0.0000	0.0000	0.0000	0.0000	0.0000	0.0000	0.0000	0.0000	0.0000	0.0000	0.0000	0.0000	0.0000	0.0000	0.0000	0.0000	0.0000	0.0000	0.0000	0.0000	0.0000	0.0000	0.0000	0.0000	0.0000
hsa-mir-1294	0.1288	0.5336	0.0000	0.9383	0.0000	0.4129	0.7154	0.3755	1.3355	1.3484	0.0000	0.0000	0.0000	0.0000	0.6982	0.0000	0.0000	0.0000	0.0000	0.7879	0.2027	0.0000	0.9664	0.6958	0.3247	0.6716	0.1730	0.7667	0.0000	1.1572	1.9350	0.0000	0.0000	0.4021	1.0885	0.0000	1.8796	0.4013	0.7905	0.6514	0.4522	0.7483	0.6052	0.0000	0.0000	0.0000	0.6390	0.0000	0.0000
hsa-mir-1295	0.6418	1.8816	0.5998	1.6499	0.4632	2.4955	3.5350	1.8779	1.3355	2.2827	1.2679	2.1272	2.6394	1.6595	2.5030	1.8741	0.0000	0.3785	2.4799	0.7879	1.6026	1.8219	3.9182	2.6716	2.6556	1.1281	1.8268	2.2801	2.5307	3.3828	3.6200	2.8227	2.3357	3.3220	0.8835	2.9177	3.1762	1.9583	1.9704	1.4394	0.0000	1.4920	1.8503	1.4544	2.8911	3.1864	3.4266	1.9413	0.0000
hsa-mir-623	0.0000	0.0000	0.3308	0.0000	0.0000	0.0000	0.0000	0.0000	0.0000	0.0000	0.0000	0.0000	0.0000	0.0000	0.0000	0.0000	0.0000	0.0000	0.0000	0.0000	0.0000	0.0000	0.0000	0.0000	0.0000	0.0000	0.0000	0.0000	0.0000	0.0000	0.0000	0.0000	0.0000	0.0000	0.0000	0.0000	0.0000	0.0000	0.0000	0.0000	0.0000	0.0000	0.0000	0.0000	0.0000	0.0000	0.0000	0.0000	0.0000
hsa-mir-3179-1	0.0000	0.0000	0.0000	0.0000	0.0000	0.0000	0.0000	0.0000	0.0000	0.0000	0.0000	0.0000	0.0000	0.0000	0.0000	0.0000	0.0000	0.0000	0.0000	0.0000	0.0000	0.0000	0.0000	0.0000	0.0000	0.0000	0.0000	0.0000	0.0000	0.0000	0.0000	0.0000	0.0000	0.0000	0.0000	0.0000	0.0000	0.4013	0.0000	0.0000	0.0000	0.0000	0.0000	0.0000	0.0000	0.0000	0.0000	0.0000	0.0000
hsa-mir-3179-3	0.0000	0.0000	0.0000	0.0000	0.0000	0.0000	0.0000	0.0000	0.0000	0.0000	0.0000	0.0000	0.0000	0.0000	0.0000	0.0000	0.0000	0.0000	0.0000	0.0000	0.0000	0.0000	0.0000	0.0000	0.0000	0.0000	0.0000	0.0000	0.0000	0.0000	0.0000	0.0000	0.0000	0.0000	0.0000	0.0000	0.0000	0.0000	0.0000	0.0000	0.4522	0.0000	0.0000	0.0000	0.0000	0.0000	0.0000	0.0000	0.0000
hsa-mir-3179-2	0.0000	0.0000	0.0000	0.0000	0.0000	0.0000	0.0000	0.0000	0.0000	0.0000	0.0000	0.0000	0.0000	0.0000	0.0000	0.0000	0.0000	0.0000	0.0000	0.0000	0.0000	0.0000	0.0000	0.0000	0.0000	0.0000	0.0000	0.0000	0.0000	0.0000	0.0000	0.0000	0.0000	0.0000	0.0000	0.0000	0.0000	0.0000	0.0000	0.0000	0.0000	0.0000	0.0000	0.0000	0.0000	0.0000	0.0000	0.0000	0.0000
hsa-mir-513c	0.0000	6.0710	0.0000	0.3845	0.0000	0.4129	0.0000	0.0000	1.3355	1.3484	1.2679	0.6429	0.0000	1.5846	1.6684	1.0181	0.0000	0.6781	0.0000	0.4471	0.1049	5.2709	0.0000	0.0000	2.0105	0.0000	2.0204	3.3879	2.5307	0.0000	1.5273	4.3746	0.4521	0.0000	7.9801	2.6428	0.0000	4.9903	4.5320	0.3621	0.0000	0.0000	1.0302	7.8060	0.0000	4.9941	0.0000	4.7433	0.0000
hsa-mir-3142	0.0000	0.0000	0.0000	0.0000	0.0000	0.0000	0.0000	0.0000	0.0000	0.0000	0.0000	0.0000	0.0000	0.0000	0.0000	0.0000	0.0000	0.0000	0.0000	0.0000	0.0000	0.0000	0.0000	0.0000	0.0000	0.0000	0.0000	0.0000	0.0000	0.0000	0.0000	0.0000	0.0000	0.0000	0.0000	0.0000	0.0000	0.0000	0.0000	0.0000	0.0000	0.0000	0.0000	0.0000	0.0000	0.0000	0.0000	0.0000	0.0000
hsa-mir-92a-2	16.7977	16.9133	16.5606	17.0895	16.7214	17.1870	16.8396	15.9928	15.6260	15.6306	16.7363	16.1879	16.5496	16.5260	16.3847	16.8146	17.2006	16.6388	16.4446	16.6607	13.6786	18.0670	16.1112	16.4933	16.1767	15.3157	17.0081	15.9719	17.0000	15.9684	16.2515	15.2824	17.1989	15.7479	16.0887	17.4357	15.4641	17.3089	16.1943	15.6668	15.8705	16.0195	16.0093	17.2244	16.1328	16.7497	15.4715	16.0999	17.0508
hsa-mir-302b	0.0000	0.0000	0.0000	0.0000	0.0000	0.0000	0.0000	0.0000	0.0000	0.0000	0.0000	0.0000	0.0000	0.0000	0.0000	0.0000	0.0000	0.0000	0.0000	0.0000	0.0000	0.0000	0.0000	0.0000	0.0000	0.0000	0.0000	0.0000	0.0000	0.0000	0.0000	0.0000	0.0000	0.0000	0.0000	0.0000	0.0000	0.0000	0.0000	0.0000	0.0000	0.0000	0.0000	0.0000	0.0000	0.0000	0.0000	0.0000	0.0000
hsa-mir-26b	7.8812	7.5096	8.0759	6.1172	7.4210	6.7012	6.8806	6.6001	8.3467	7.2457	8.4598	6.9731	7.3030	7.2785	6.0110	6.6939	7.1059	7.4363	7.3136	7.3964	7.4221	6.9440	7.1651	6.5154	7.3449	7.2039	5.9780	7.4390	6.9891	7.6723	7.4830	6.9720	7.2327	6.8728	7.0284	7.7813	7.4379	5.6177	6.3008	8.5631	6.5455	7.2642	6.7458	8.4547	6.9790	7.1945	6.9913	6.9519	7.9692
hsa-mir-3143	0.0000	0.0000	0.3308	0.3845	0.4632	0.0000	0.0000	0.0000	0.0000	0.0000	0.0000	1.4245	0.0000	0.0000	0.0000	0.0000	0.0000	0.3785	0.0000	0.0000	0.0000	0.5085	0.4663	0.0000	0.0000	0.6716	1.3383	0.4337	1.7610	0.0000	0.0000	0.0000	0.0000	0.2150	2.0349	0.0000	0.5327	0.0000	0.3141	0.0000	0.2438	0.0000	0.6052	1.2050	3.2240	0.8252	0.0000	0.0000	0.0000
hsa-mir-548f-4	0.0000	0.0000	0.0000	0.0000	0.0000	0.0000	0.0000	0.0000	0.0000	0.0000	0.0000	0.0000	0.0000	0.0000	0.0000	0.0000	0.0000	0.0000	0.0000	0.0000	0.0000	0.0000	0.0000	0.0000	0.0000	0.0000	0.0000	0.0000	0.0000	0.0000	0.0000	0.0000	0.0000	0.0000	0.0000	0.0000	0.0000	0.0000	0.0000	0.0000	0.0000	0.0000	0.0000	0.0000	0.0000	0.0000	0.0000	0.0000	0.0000
hsa-mir-4303	0.0000	0.0000	0.0000	0.0000	0.0000	0.0000	0.0000	0.0000	0.0000	0.0000	0.0000	0.0000	0.0000	0.0000	0.0000	0.0000	0.0000	0.0000	0.0000	0.0000	0.0000	0.0000	0.0000	0.0000	0.0000	0.0000	0.0000	0.0000	0.0000	0.0000	0.0000	0.0000	0.0000	0.0000	0.0000	0.0000	0.0000	0.0000	0.0000	0.0000	0.0000	0.0000	0.0000	0.0000	0.0000	0.0000	0.0000	0.0000	0.0000
hsa-mir-627	0.0000	0.5336	0.3308	0.0000	0.0000	0.0000	0.0000	0.0000	0.0000	0.0000	0.5552	0.6429	0.4316	0.1110	0.6982	0.0000	0.0000	0.3785	0.0000	0.0000	0.2027	0.0000	0.0000	0.0000	0.0000	0.0000	0.1730	0.0000	0.6757	0.0000	0.0000	0.0000	0.0000	0.0000	0.0000	0.0000	0.0000	0.0000	0.3141	0.0000	0.0000	0.5392	0.0000	0.0000	0.0000	0.0000	0.0000	0.0000	0.0000
hsa-mir-718	0.0000	0.0000	0.0000	0.0000	0.0000	0.0000	0.4016	0.0000	0.0000	0.0000	0.0000	0.0000	0.4316	0.3102	0.0000	0.2691	0.8294	0.0000	0.0000	0.0000	0.0000	0.0000	0.0000	0.0000	0.0000	0.0000	0.5941	0.0000	0.6757	0.0000	0.0000	0.0000	0.0000	0.0000	0.0000	0.0000	0.5327	0.0000	0.0000	0.0000	0.0000	0.7483	0.0000	0.0000	0.0000	0.0000	0.0000	0.0000	0.0000
hsa-mir-626	0.0000	0.0000	0.0000	0.0000	0.0000	0.0000	0.0000	0.0000	0.0000	0.0000	0.0000	0.0000	0.0000	0.0000	0.0000	0.0000	0.0000	0.0000	0.0000	0.0000	0.0000	0.0000	0.0000	0.0000	0.0000	0.0000	0.0000	0.0000	0.0000	0.0000	0.0000	0.0000	0.0000	0.0000	0.0000	0.0000	0.0000	0.0000	0.0000	0.0000	0.0000	0.0000	0.0000	0.0000	0.0000	0.0000	0.0000	0.0000	0.0000
hsa-mir-590	0.1288	0.0000	1.1946	0.3845	0.0000	0.0000	0.0000	0.0000	0.0000	0.4715	0.5552	0.0000	1.2599	0.0000	0.0000	0.0000	0.8294	0.6781	0.0000	0.4471	0.0000	1.1812	0.2519	0.0000	0.0000	1.1281	0.0000	0.4337	0.0000	0.0000	0.0000	1.3327	0.0000	0.0000	0.0000	0.0000	0.0000	0.0000	0.0000	0.6514	0.0000	0.5392	0.0000	0.0000	1.5487	0.4708	0.1882	0.0000	0.0000
hsa-mir-591	0.0000	0.0000	0.0000	0.0000	0.4632	0.0000	0.0000	0.0000	0.0000	0.0000	0.0000	0.0000	0.0000	0.0000	0.0000	0.0000	0.0000	0.0000	0.0000	0.0000	0.0000	0.0000	0.0000	0.0000	0.0000	0.0000	0.0000	0.0000	0.0000	0.0000	0.0000	0.0000	0.0000	0.0000	0.0000	0.0000	0.0000	0.0000	0.0000	0.0000	0.0000	0.0000	0.0000	0.0000	0.0000	0.0000	0.0000	0.0000	0.0000
hsa-mir-625	10.2727	10.1976	12.5770	9.3444	9.9957	8.8339	8.8584	10.1983	11.7785	10.9901	9.2354	11.6007	10.9868	10.6360	11.7999	10.8676	11.7934	10.9128	10.4237	10.9239	6.4517	10.4085	9.8347	9.7817	11.2766	11.1156	11.1908	10.5129	12.3032	8.2265	9.7661	10.0677	11.8366	10.4736	9.8361	11.3581	8.5047	9.5166	10.7601	8.0726	10.0358	10.0357	8.8394	9.0347	10.8205	10.4872	10.4226	10.6870	12.4923
hsa-mir-1302-11	0.0000	0.0000	0.0000	0.0000	0.0000	0.0000	0.0000	0.0000	0.0000	0.0000	0.0000	0.0000	0.0000	0.0000	0.0000	0.0000	0.0000	0.0000	0.0000	0.0000	0.0000	0.0000	0.0000	0.0000	0.0000	0.0000	0.0000	0.0000	0.0000	0.0000	0.0000	0.0000	0.0000	0.0000	0.0000	0.0000	0.0000	0.0000	0.0000	0.0000	0.0000	0.0000	0.0000	0.0000	0.0000	0.0000	0.0000	0.0000	0.0000
hsa-mir-1302-10	0.0000	0.0000	0.0000	0.0000	0.0000	0.0000	0.0000	0.0000	0.0000	0.0000	0.0000	0.0000	0.0000	0.0000	0.0000	0.0000	0.0000	0.0000	0.0000	0.0000	0.0000	0.0000	0.0000	0.0000	0.0000	0.0000	0.0000	0.0000	0.0000	0.0000	0.0000	0.0000	0.0000	0.0000	0.0000	0.0000	0.0000	0.0000	0.0000	0.0000	0.0000	0.0000	0.0000	0.0000	0.0000	0.0000	0.0000	0.0000	0.0000
hsa-mir-519a-2	0.6418	0.0000	0.0000	0.6878	0.4632	0.0000	0.0000	0.3755	3.7213	3.2486	1.7428	0.0000	1.2599	0.4004	2.4215	1.0181	0.0000	0.9260	3.3445	1.4939	0.9860	3.3641	0.4663	3.9697	1.4684	1.1281	0.0000	0.4337	4.1956	5.1641	4.0876	0.0000	0.0000	0.0000	3.0570	2.3028	5.7825	4.1696	0.0000	1.8351	1.5969	0.0000	0.0000	1.2050	2.6169	2.5889	0.1882	4.8455	0.0000
hsa-mir-624	0.1288	1.8816	0.3308	0.0000	1.3302	0.7336	0.9730	0.3755	2.4779	0.4715	1.5248	0.0000	0.4316	0.6413	0.3909	1.1572	0.0000	0.0000	0.0000	0.0000	1.7063	0.5085	0.6529	0.2709	0.5897	1.1281	0.0000	1.2646	0.6757	0.0000	0.9570	0.0000	1.0731	0.9740	0.3580	0.0000	0.0000	0.0000	1.1481	1.0985	0.6344	0.2947	0.0000	0.0000	1.5487	0.4708	0.1882	0.7273	0.0000
hsa-mir-548b	0.0000	0.0000	0.3308	0.0000	0.0000	0.0000	0.0000	0.0000	0.0000	0.0000	0.0000	0.0000	0.0000	0.0000	0.0000	1.0181	0.8294	0.0000	0.2846	0.0000	0.1049	0.0000	0.0000	0.0000	0.0000	1.7533	0.3274	1.2646	0.0000	0.0000	0.0000	0.0000	0.0000	0.0000	0.0000	0.0000	0.0000	1.3804	0.3141	0.0000	1.1944	0.0000	0.0000	0.0000	0.0000	0.0000	0.0000	0.0000	0.0000
hsa-mir-593	0.0000	0.0000	0.0000	0.0000	0.0000	0.0000	0.0000	0.0000	0.0000	0.0000	0.0000	0.0000	0.0000	0.0000	0.0000	0.0000	0.0000	0.0000	0.0000	0.0000	0.0000	0.0000	0.0000	0.0000	0.0000	0.0000	0.0000	0.0000	0.0000	0.0000	0.0000	0.0000	0.0000	0.0000	0.0000	0.0000	0.0000	0.0000	0.0000	0.0000	0.0000	0.0000	0.0000	0.0000	0.0000	0.0000	0.3546	0.0000	0.0000
hsa-mir-302a	0.0000	0.0000	0.0000	0.0000	0.0000	0.0000	0.0000	0.0000	0.0000	0.0000	0.0000	0.0000	0.0000	0.0000	0.0000	0.0000	0.0000	0.0000	0.0000	0.0000	0.0000	0.0000	0.0000	0.0000	0.0000	0.0000	0.0000	0.0000	0.0000	0.0000	0.0000	0.0000	0.0000	0.0000	0.0000	0.0000	0.0000	0.0000	0.0000	0.0000	0.0000	0.0000	0.0000	0.0000	0.0000	0.0000	0.0000	0.0000	0.0000
hsa-mir-3148	0.0000	0.0000	0.0000	0.0000	0.0000	0.0000	0.0000	0.0000	0.0000	0.0000	0.0000	0.0000	0.0000	0.0000	0.0000	0.0000	0.0000	0.0000	0.0000	0.0000	0.0000	0.0000	0.0000	0.0000	0.0000	0.0000	0.0000	0.0000	0.0000	0.0000	0.0000	0.0000	0.0000	0.0000	0.0000	0.0000	0.0000	0.0000	0.0000	0.3621	0.0000	0.0000	0.0000	0.0000	0.0000	0.0000	0.0000	0.0000	0.0000
hsa-mir-592	0.2470	0.0000	0.0000	0.0000	0.0000	0.0000	0.0000	0.0000	0.0000	0.0000	0.0000	0.0000	0.4316	0.3102	0.0000	0.0000	0.0000	0.6781	0.0000	1.2946	0.1049	0.0000	0.0000	0.4989	0.0000	0.0000	0.0000	0.0000	0.0000	0.0000	0.0000	0.0000	0.4521	0.2150	0.0000	0.0000	0.0000	0.0000	0.0000	0.0000	1.5969	0.9308	0.0000	0.0000	0.0000	0.0000	0.3546	0.0000	0.0000
hsa-mir-548f-5	0.0000	0.0000	0.0000	0.0000	0.0000	0.0000	0.0000	0.0000	0.0000	0.0000	0.0000	0.0000	0.0000	0.0000	0.0000	0.0000	0.0000	0.0000	0.0000	0.0000	0.0000	0.0000	0.0000	0.0000	0.0000	0.0000	0.0000	0.0000	0.0000	0.0000	0.0000	0.0000	0.0000	0.0000	0.0000	0.0000	0.0000	0.0000	0.0000	0.0000	0.0000	0.0000	0.0000	0.0000	0.0000	0.0000	0.0000	0.0000	0.0000
hsa-mir-3149	0.0000	0.0000	0.0000	0.0000	0.0000	0.0000	0.0000	0.0000	0.0000	0.0000	0.0000	0.0000	0.0000	0.0000	0.0000	0.0000	0.0000	0.0000	0.0000	0.0000	0.0000	0.0000	0.0000	0.0000	0.0000	1.1281	0.0000	0.0000	0.0000	0.0000	0.0000	0.0000	0.0000	0.0000	0.0000	0.0000	0.0000	0.0000	0.0000	0.0000	0.0000	0.0000	0.0000	0.0000	0.0000	0.0000	0.0000	0.0000	0.0000
hsa-mir-1911	0.0000	0.0000	0.0000	0.0000	0.8133	0.0000	0.4016	1.8779	3.5442	0.0000	0.0000	0.0000	0.0000	0.1110	0.0000	0.0000	0.0000	0.0000	0.2846	0.0000	0.0000	0.0000	0.4663	0.2709	0.0000	0.0000	0.9196	2.8702	0.6757	2.2297	0.0000	0.0000	0.0000	4.0097	0.0000	0.0000	0.0000	0.0000	0.0000	3.5308	0.0000	0.2947	0.0000	0.0000	0.0000	1.3468	0.7627	3.4079	0.0000
hsa-mir-1910	0.2470	0.0000	0.3308	0.3845	0.4632	0.0000	0.9730	2.0942	0.0000	1.7309	0.0000	0.6429	0.4316	0.2140	0.6982	1.9526	0.8294	0.3785	0.2846	0.0000	0.1049	1.1812	0.8182	0.2709	0.8134	2.5217	3.6544	1.2646	2.1966	0.8640	0.0000	2.0135	0.0000	0.0000	0.0000	0.0000	1.4785	1.8341	0.7905	0.0000	0.7960	0.0000	1.0302	1.8523	0.0000	1.3468	0.6390	0.9061	0.0000
hsa-mir-1913	0.1288	0.5336	0.0000	0.0000	0.0000	0.0000	0.0000	0.9198	2.0170	0.0000	0.0000	0.0000	0.0000	0.2140	0.3909	0.0000	0.0000	0.3785	0.7261	0.0000	0.1049	0.5085	0.0000	0.0000	0.3247	1.7533	0.1730	0.0000	0.0000	0.0000	0.0000	1.3327	0.4521	0.2150	0.3580	2.9177	1.6929	0.0000	0.0000	0.8922	0.2438	0.0000	0.0000	0.0000	0.7153	0.0000	0.6390	0.5231	0.0000
hsa-mir-1912	0.0000	0.0000	0.0000	0.0000	0.0000	0.0000	0.0000	0.0000	0.0000	0.0000	0.0000	0.0000	0.0000	0.0000	0.0000	0.0000	0.0000	0.0000	0.2846	0.0000	0.0000	0.0000	0.0000	0.0000	0.0000	0.0000	0.0000	1.4612	0.0000	0.0000	0.0000	0.0000	0.0000	0.0000	0.0000	0.0000	0.0000	0.0000	0.0000	0.0000	0.0000	0.0000	0.0000	0.0000	0.0000	0.0000	0.0000	0.0000	0.0000
hsa-mir-1915	0.5528	0.0000	1.0222	0.3845	2.2588	0.0000	0.4016	1.3140	2.4779	2.6808	0.9551	1.4245	0.7633	1.6956	2.7894	1.7029	0.0000	2.3785	2.0188	1.6689	0.6813	3.8176	0.4663	2.3002	5.6431	4.0368	0.0000	2.0552	2.5307	2.4622	2.5125	0.0000	0.0000	0.0000	0.0000	0.0000	4.2031	0.4013	0.0000	2.7456	0.2438	1.6037	1.6251	2.7348	4.3852	1.1095	2.4848	5.1507	1.3399
hsa-mir-1914	0.4579	0.0000	0.5998	0.3845	1.0948	0.7336	0.4016	2.5978	2.8267	1.7309	1.5248	0.0000	1.7828	0.3102	1.3540	1.7029	2.0384	0.9260	2.8288	0.7879	0.2943	1.1812	0.2519	0.6958	0.3247	1.4743	2.3437	1.0370	1.4813	0.0000	0.9570	2.8227	1.0731	0.4021	0.0000	3.3476	0.9209	2.3699	0.9804	1.9461	2.7846	1.2385	0.0000	1.6670	2.6169	1.1095	2.3335	1.3389	1.3399
hsa-mir-3202-2	0.0000	0.0000	0.5998	0.3845	0.0000	0.0000	0.4016	0.0000	0.0000	0.8263	0.5552	1.6985	0.0000	0.2140	1.3540	0.0000	0.0000	1.1375	0.0000	0.0000	0.3805	0.0000	0.0000	0.0000	0.3247	0.0000	0.4669	0.0000	0.6757	1.1572	0.0000	0.0000	0.0000	0.0000	0.0000	0.0000	0.0000	0.0000	0.3141	0.3621	0.0000	0.2947	0.0000	0.9032	1.5487	0.0000	0.0000	0.2851	0.0000
hsa-mir-1301	5.6174	4.7524	5.7575	5.9203	5.4892	4.8987	5.2074	7.4131	7.2892	6.5806	8.0098	6.7201	6.4335	6.7420	5.5565	8.2148	6.2839	5.7087	8.0201	5.7066	4.8078	7.5882	5.3396	5.7295	6.5097	7.0639	6.9577	6.6822	5.8215	6.1687	6.4834	6.9720	6.1556	6.7163	6.8104	5.5105	6.8664	6.1082	5.8977	6.2159	8.1927	7.3102	4.2661	5.8362	6.1358	7.3007	6.6941	7.8037	5.1787
hsa-mir-628	0.0000	0.5336	1.4876	0.0000	0.4632	0.4129	0.7154	0.6731	1.3355	0.0000	1.7428	0.0000	1.0329	1.2865	0.6982	0.4958	2.0384	1.1375	0.5221	1.8250	1.0400	0.0000	0.9664	1.0236	0.5897	3.2172	0.3274	0.4337	0.0000	0.0000	2.5125	0.0000	0.0000	0.7162	0.3580	1.8571	0.0000	0.0000	1.1481	1.7149	1.3061	0.5392	0.6052	0.5212	0.0000	0.4708	1.4912	0.0000	0.0000
hsa-mir-532	9.5258	10.4911	11.3896	10.9981	9.6347	9.7902	9.4287	11.2314	10.9098	10.8290	11.2539	10.0648	11.4473	10.7127	11.0039	10.0357	9.5129	11.0688	10.2640	10.9944	9.7649	10.5676	8.4328	9.4002	10.0034	10.5158	10.0060	11.3960	10.9941	11.6458	10.0864	10.5449	10.3121	9.4897	12.1270	11.0782	9.7038	13.5839	11.5092	14.7048	11.0178	9.5461	9.0484	11.1857	9.8546	10.9418	12.0168	11.7608	11.4007
hsa-mir-3656	0.0000	0.0000	0.0000	0.3845	0.4632	0.0000	0.4016	0.0000	0.0000	0.0000	0.0000	0.6429	0.0000	0.0000	0.0000	0.0000	0.0000	0.0000	0.2846	0.0000	0.0000	0.0000	0.0000	0.0000	0.0000	0.0000	0.0000	0.7667	0.0000	0.0000	1.5273	0.0000	0.0000	0.0000	0.0000	0.0000	1.2264	0.0000	0.0000	0.0000	0.0000	0.0000	0.0000	0.5212	0.0000	0.0000	0.0000	0.0000	1.3399
hsa-mir-596	0.0000	0.0000	0.0000	0.0000	0.0000	0.0000	0.9730	0.0000	0.0000	0.0000	0.0000	0.0000	0.0000	0.1110	0.0000	0.0000	0.0000	0.0000	0.0000	0.0000	0.0000	0.0000	0.0000	0.0000	0.0000	0.0000	0.0000	0.0000	0.0000	0.0000	0.0000	0.0000	0.0000	0.0000	0.0000	0.0000	0.0000	0.0000	0.0000	0.0000	0.0000	0.0000	0.0000	0.0000	0.0000	0.0000	0.0000	0.0000	0.0000
hsa-mir-639	1.0195	0.5336	2.6218	1.9065	1.0948	1.5793	2.1797	1.6233	0.0000	1.5523	1.7428	1.4245	1.0329	1.7987	1.3540	1.1572	1.3527	1.4854	1.0636	1.4939	0.5387	1.9848	2.0852	2.3002	2.0105	1.7533	2.0204	1.6341	3.1318	3.6417	0.0000	0.0000	2.1083	1.3825	2.2207	2.9177	1.4785	0.9724	1.1481	1.2790	0.7960	1.7075	1.0302	2.9931	2.7605	1.3468	0.7627	2.7865	1.3399
hsa-mir-513a-2	0.0000	2.8609	0.0000	0.0000	0.0000	0.0000	0.0000	0.0000	0.0000	0.0000	0.0000	0.0000	0.0000	0.3102	0.3909	0.0000	0.0000	0.0000	0.0000	0.0000	0.0000	2.7899	0.0000	0.0000	0.0000	0.0000	0.4669	0.4337	0.0000	0.0000	0.0000	1.3327	0.4521	0.0000	3.2825	0.0000	0.0000	1.1908	1.5587	0.0000	0.0000	0.0000	0.0000	3.8996	0.0000	2.7630	0.0000	1.2085	0.0000
hsa-mir-513a-1	0.0000	2.3298	0.3308	0.0000	0.0000	0.0000	0.0000	0.0000	0.0000	0.0000	0.0000	0.0000	0.0000	0.2140	0.3909	0.2691	0.0000	0.3785	0.0000	0.4471	0.0000	3.4221	0.0000	0.0000	0.0000	0.0000	0.4669	0.0000	0.0000	0.0000	0.0000	2.0135	0.0000	0.0000	3.1514	0.0000	0.0000	0.7149	1.7792	0.0000	0.0000	0.0000	0.0000	3.6723	0.0000	2.3909	0.0000	0.5231	0.0000
hsa-mir-3926-1	0.0000	0.5336	0.0000	0.0000	0.0000	0.0000	0.0000	0.6731	0.0000	1.1108	0.0000	1.0860	0.0000	0.0000	0.3909	0.6917	0.0000	0.0000	0.2846	0.4471	0.1049	0.8837	0.0000	0.0000	0.0000	0.0000	0.1730	0.0000	0.0000	0.0000	0.9570	0.0000	0.0000	0.0000	0.6445	0.0000	0.0000	0.4013	0.3141	0.3621	0.0000	0.0000	0.0000	0.0000	0.0000	0.0000	0.0000	0.5231	0.0000
hsa-mir-103-1-as	0.0000	0.0000	0.0000	0.0000	0.0000	0.0000	0.0000	0.0000	0.0000	0.0000	0.0000	0.0000	0.0000	0.0000	0.0000	0.0000	0.0000	0.0000	0.0000	0.0000	0.0000	0.0000	0.0000	0.0000	0.0000	0.0000	0.0000	0.0000	0.0000	0.0000	0.0000	0.0000	0.0000	0.0000	0.0000	0.0000	0.0000	0.0000	0.0000	0.0000	0.0000	0.0000	0.0000	0.0000	0.0000	0.0000	0.0000	0.0000	0.0000
hsa-mir-514-2	0.0000	5.3981	0.5998	0.6878	0.0000	0.4129	0.7154	0.0000	2.4779	0.0000	0.5552	0.0000	0.0000	2.2012	0.9514	1.2841	0.0000	0.6781	0.0000	0.7879	0.0000	4.4117	0.2519	0.8690	2.0982	0.0000	1.7741	1.2646	1.7610	0.0000	0.0000	3.3381	1.0731	0.0000	5.8411	3.9472	0.0000	1.6981	4.4541	1.0985	0.6344	0.5392	0.0000	7.0393	0.0000	4.1049	0.1882	3.0754	0.0000
hsa-mir-3926-2	0.1288	0.5336	0.5998	0.0000	0.0000	1.7310	0.7154	0.3755	0.0000	1.1108	2.0995	0.6429	0.0000	0.4004	0.0000	0.0000	0.0000	0.0000	0.2846	0.0000	0.4617	0.8837	0.9664	0.0000	0.8134	0.0000	0.0000	0.0000	0.0000	0.0000	0.0000	0.0000	0.4521	0.0000	0.6445	0.0000	0.9209	0.0000	0.9804	0.0000	0.2438	0.5392	0.6052	0.0000	0.0000	1.7291	0.3546	0.0000	0.0000
hsa-mir-4253	0.0000	0.0000	0.0000	0.0000	0.0000	0.0000	0.0000	0.0000	0.0000	0.0000	0.0000	0.0000	0.0000	0.0000	0.0000	0.0000	0.0000	0.0000	0.0000	0.0000	0.0000	0.0000	0.0000	0.0000	0.0000	0.0000	0.0000	0.0000	0.0000	0.0000	0.0000	0.0000	0.0000	0.0000	0.0000	0.0000	0.0000	0.0000	0.0000	0.0000	0.0000	0.0000	0.0000	0.0000	0.0000	0.0000	0.0000	0.0000	0.0000
hsa-mir-598	3.7261	4.8675	3.2091	3.8211	1.8680	2.6558	1.8350	4.3659	3.7213	3.1262	4.4364	3.3984	4.6673	5.5066	2.9138	3.7337	2.2883	2.8679	4.8204	3.1092	4.6125	5.3774	4.7724	5.4448	5.9680	3.2172	1.1851	4.7141	0.6757	4.0868	3.0925	4.2649	2.9305	3.1757	3.3236	2.6428	2.7668	4.2928	1.4344	3.2570	6.0640	2.8315	4.3047	3.2122	2.4575	4.9941	3.3099	2.6425	0.0000
hsa-mir-610	0.0000	0.0000	0.0000	0.0000	0.0000	0.0000	0.0000	0.0000	0.0000	0.0000	0.0000	0.0000	0.0000	0.0000	0.0000	0.0000	0.0000	0.0000	0.0000	0.0000	0.0000	0.0000	0.0000	0.0000	0.0000	0.0000	0.0000	0.0000	0.0000	0.0000	0.0000	0.0000	0.0000	0.0000	0.0000	0.0000	0.0000	0.0000	0.0000	0.0000	0.0000	0.0000	0.0000	0.0000	0.0000	0.0000	0.0000	0.0000	0.0000
hsa-mir-196b	0.6418	6.1182	3.4663	7.1967	4.2610	2.4081	2.8913	6.9022	6.7503	7.2160	3.5601	2.9518	1.2599	2.0972	1.1667	1.2841	5.5256	3.7333	2.5885	3.9229	4.6606	2.1311	5.6828	3.6984	0.5897	9.8748	2.0650	3.0024	5.6433	1.1572	8.1703	3.3381	3.5450	4.5045	1.2679	2.3028	5.3328	5.3718	3.8458	11.6112	7.9799	2.2786	6.8985	2.1638	1.1913	1.7291	5.5919	3.6021	4.1574
hsa-mir-4260	0.0000	0.0000	0.0000	0.0000	0.0000	0.0000	0.0000	0.0000	0.0000	0.0000	0.0000	0.0000	0.0000	0.0000	0.0000	0.0000	0.0000	0.0000	0.0000	0.0000	0.0000	0.0000	0.0000	0.0000	0.0000	0.0000	0.0000	0.0000	0.0000	0.0000	0.0000	0.0000	0.0000	0.0000	0.0000	0.0000	0.0000	0.0000	0.0000	0.0000	0.0000	0.0000	0.0000	0.0000	0.0000	0.0000	0.0000	0.0000	0.0000
hsa-mir-4261	0.0000	0.0000	0.0000	0.0000	0.0000	0.0000	0.0000	0.0000	0.0000	0.0000	0.0000	0.0000	0.0000	0.0000	0.0000	0.0000	0.0000	0.0000	0.0000	0.0000	0.0000	0.0000	0.0000	0.0000	0.0000	0.0000	0.0000	0.0000	0.0000	0.0000	0.0000	0.0000	0.0000	0.0000	0.0000	0.0000	0.0000	0.0000	0.0000	0.0000	0.0000	0.0000	0.0000	0.0000	0.0000	0.0000	0.0000	0.0000	0.0000
hsa-mir-4262	0.0000	0.0000	0.0000	0.0000	0.0000	0.0000	0.0000	0.0000	0.0000	0.0000	0.0000	0.0000	0.0000	0.0000	0.0000	0.0000	0.0000	0.0000	0.0000	0.0000	0.0000	0.0000	0.0000	0.0000	0.0000	0.0000	0.0000	0.0000	0.0000	0.0000	0.0000	0.0000	0.0000	0.0000	0.0000	0.0000	0.0000	0.0000	0.0000	0.0000	0.0000	0.0000	0.0000	0.0000	0.0000	0.0000	0.0000	0.0000	0.0000
hsa-mir-4263	0.0000	0.0000	0.0000	0.0000	0.0000	0.0000	0.0000	0.0000	0.0000	0.0000	0.0000	0.0000	0.0000	0.0000	0.0000	0.0000	0.0000	0.0000	0.0000	0.0000	0.0000	0.0000	0.0000	0.0000	0.0000	0.0000	0.0000	0.0000	0.0000	0.0000	0.0000	0.0000	0.0000	0.0000	0.0000	0.0000	0.0000	0.0000	0.0000	0.0000	0.0000	0.0000	0.0000	0.0000	0.0000	0.0000	0.0000	0.0000	0.0000
hsa-mir-3158-2	0.7257	1.8816	1.6145	0.6878	1.5326	1.5793	1.1915	1.4769	1.3355	2.1632	0.9551	2.4572	2.1658	1.1372	0.3909	1.1572	1.3527	1.8875	1.4564	1.2946	0.9300	0.8837	1.5400	0.0000	0.8134	2.7925	1.3383	3.2878	3.2269	0.0000	2.5125	2.0135	2.2265	0.4021	0.3580	0.0000	1.6929	1.1908	1.5587	2.1454	1.9112	1.4920	0.0000	1.2050	0.0000	1.7291	1.8106	1.8568	1.3399
hsa-mir-196a-1	0.1288	0.9222	4.6570	2.8903	0.0000	0.0000	1.1915	1.6233	0.0000	2.9925	4.2354	1.0860	0.4316	1.5456	3.5338	0.2691	1.7359	0.0000	0.5221	0.0000	2.9755	0.8837	4.1836	2.4164	0.3247	3.9838	4.5729	1.4612	4.9198	0.0000	2.5125	2.8227	3.2424	2.0192	0.0000	1.2087	5.3954	1.8341	4.9159	4.6746	2.2270	0.0000	0.6052	1.4544	0.0000	0.0000	3.2048	0.0000	1.3399
hsa-mir-196a-2	0.0000	0.5336	1.0222	1.6499	0.0000	0.0000	0.0000	0.0000	0.0000	0.4715	1.5248	0.0000	0.0000	0.4853	1.8032	0.0000	0.8294	0.3785	0.0000	0.4471	0.8110	0.0000	0.8182	0.2709	0.3247	1.7533	1.4092	0.4337	2.1966	0.0000	0.0000	0.0000	1.0731	0.2150	0.0000	0.0000	1.2264	0.4013	2.6670	2.3204	0.2438	0.0000	0.0000	0.0000	0.0000	0.0000	1.1724	0.0000	0.0000
hsa-mir-3158-1	0.2470	1.6949	1.0222	0.0000	0.0000	0.4129	0.4016	1.4769	0.0000	1.1108	0.5552	2.3016	0.0000	0.7135	1.3540	0.2691	1.7359	0.6781	0.5221	0.4471	0.2027	0.8837	0.0000	0.0000	0.0000	3.1221	0.1730	2.2801	1.1340	0.4958	2.7328	1.3327	0.4521	0.0000	0.0000	0.0000	1.2264	0.9724	1.4344	0.8922	0.6344	0.5392	0.0000	0.9032	0.7153	0.4708	0.5038	2.3650	0.0000
hsa-mir-4268	0.0000	0.0000	0.0000	0.0000	0.0000	0.0000	0.0000	0.0000	0.0000	0.0000	0.0000	0.0000	0.0000	0.0000	0.0000	0.0000	0.0000	0.0000	0.0000	0.0000	0.0000	0.0000	0.0000	0.0000	0.0000	0.0000	0.0000	0.0000	0.0000	0.0000	0.0000	0.0000	0.0000	0.0000	0.0000	0.0000	0.0000	0.0000	0.0000	0.0000	0.0000	0.0000	0.0000	0.0000	0.0000	0.0000	0.0000	0.0000	0.0000
hsa-mir-219-2	0.0000	0.5336	0.0000	0.3845	0.0000	0.0000	0.0000	0.0000	0.0000	0.0000	0.0000	0.0000	0.0000	0.2140	0.0000	0.0000	0.0000	0.0000	2.3000	0.0000	0.4617	0.0000	0.0000	0.0000	0.8134	0.6716	0.4669	0.0000	0.0000	0.0000	0.0000	0.0000	0.0000	0.2150	0.0000	0.0000	0.0000	0.0000	0.0000	0.0000	0.0000	0.0000	0.0000	0.0000	0.0000	0.0000	0.5038	4.5815	0.0000
hsa-mir-658	0.3563	0.0000	0.5998	0.0000	0.0000	1.9936	0.0000	0.9198	0.0000	0.4715	2.2494	1.6985	0.7633	0.4853	2.0400	0.6917	0.0000	0.6781	2.5352	1.4939	0.6813	0.8837	2.5285	0.2709	1.0070	2.1881	2.4144	1.2646	2.3733	2.4622	0.9570	1.3327	0.4521	0.9740	1.5711	2.3028	1.2264	1.1908	0.5719	1.2790	0.4522	0.2947	0.0000	2.8262	1.1913	1.1095	1.6275	0.5231	0.0000
hsa-mir-617	0.0000	0.0000	0.0000	0.0000	0.0000	0.0000	0.0000	0.0000	0.0000	0.0000	0.0000	0.0000	0.0000	0.0000	0.0000	0.0000	0.0000	0.0000	0.0000	0.0000	0.0000	0.0000	0.0000	0.0000	0.0000	0.0000	0.0000	0.0000	0.0000	0.0000	0.0000	0.0000	0.0000	0.0000	0.0000	0.0000	0.0000	0.0000	0.0000	0.0000	0.0000	0.0000	0.0000	0.0000	0.0000	0.0000	0.0000	0.0000	0.0000
hsa-mir-9-1	3.4827	3.7095	4.3638	5.3254	8.6426	3.5365	4.2701	4.0407	5.3439	3.3615	5.2149	2.5976	5.0172	5.7702	4.9192	3.5182	6.3265	4.6438	2.8724	4.6214	8.6447	5.5303	5.4633	4.0073	6.2618	4.3620	6.6905	4.2656	5.4400	4.5067	4.7232	4.3746	4.2503	2.1293	3.9933	5.2372	4.6761	5.8837	4.8566	5.1156	4.4218	4.2404	4.1007	7.0770	1.8348	4.9041	4.0167	5.8963	2.8329
hsa-mir-9-3	0.0000	0.0000	0.0000	0.0000	0.0000	0.0000	0.0000	0.0000	0.0000	0.0000	0.0000	0.0000	0.0000	0.0000	0.0000	0.0000	0.0000	0.0000	0.2846	0.0000	0.3805	0.0000	0.0000	0.0000	0.3247	0.0000	0.0000	0.0000	0.0000	0.0000	0.0000	0.0000	0.0000	0.0000	0.0000	0.0000	0.0000	0.0000	0.0000	0.0000	0.0000	0.0000	0.0000	0.0000	0.0000	0.0000	0.0000	0.0000	0.0000
hsa-mir-4252	0.0000	0.0000	0.0000	0.0000	0.0000	0.0000	0.0000	0.0000	0.0000	0.0000	0.0000	0.0000	0.0000	0.0000	0.0000	0.0000	0.0000	0.0000	0.0000	0.0000	0.0000	0.0000	0.0000	0.0000	0.0000	0.0000	0.0000	0.0000	0.0000	0.0000	0.0000	0.0000	0.0000	0.0000	0.0000	0.0000	0.0000	0.0000	0.0000	0.0000	0.0000	0.0000	0.0000	0.0000	0.0000	0.0000	0.0000	0.0000	0.0000
hsa-mir-3119-2	0.0000	0.0000	0.0000	0.0000	0.0000	0.0000	0.0000	0.0000	0.0000	0.0000	0.0000	0.0000	0.0000	0.0000	0.0000	0.0000	0.0000	0.0000	0.0000	0.0000	0.0000	0.0000	0.0000	0.0000	0.0000	0.0000	0.0000	0.0000	0.0000	0.0000	0.0000	0.0000	0.0000	0.0000	0.0000	0.0000	0.0000	0.0000	0.0000	0.0000	0.0000	0.0000	0.0000	0.0000	0.0000	0.0000	0.0000	0.0000	0.0000
hsa-mir-3119-1	0.0000	0.0000	0.0000	0.0000	0.0000	0.0000	0.0000	0.0000	0.0000	0.0000	0.0000	0.0000	0.0000	0.0000	0.0000	0.0000	0.0000	0.0000	0.0000	0.0000	0.0000	0.0000	0.0000	0.0000	0.0000	0.0000	0.0000	0.0000	0.0000	0.0000	0.0000	0.0000	0.0000	0.0000	0.0000	0.0000	0.0000	0.0000	0.0000	0.0000	0.0000	0.0000	0.0000	0.0000	0.0000	0.0000	0.0000	0.0000	0.0000
hsa-mir-329-2	0.0000	0.0000	1.0222	0.9383	0.8133	0.7336	0.9730	1.1303	0.0000	1.8899	0.5552	0.6429	0.4316	0.6413	0.3909	0.8641	1.3527	0.0000	0.5221	0.0000	0.4617	1.8219	0.6529	0.8690	0.5897	2.1881	4.2737	0.4337	0.0000	0.0000	1.5273	0.0000	0.0000	0.7162	0.8835	0.0000	1.2264	0.4013	0.7905	0.3621	0.0000	1.0928	0.6052	2.0165	0.7153	1.1095	1.2590	1.2085	0.0000
hsa-mir-7-2	0.2470	0.5336	0.3308	0.3845	0.0000	0.0000	0.0000	0.3755	0.0000	0.0000	0.0000	1.0860	0.0000	0.3102	0.3909	0.0000	0.0000	0.0000	0.0000	0.0000	0.2027	0.5085	0.0000	0.2709	0.0000	1.1281	0.0000	0.0000	0.0000	0.0000	0.0000	0.0000	0.0000	0.2150	0.0000	0.0000	0.9209	0.0000	0.0000	0.0000	0.0000	0.2947	0.0000	0.0000	0.0000	0.0000	0.0000	0.0000	1.3399
hsa-mir-595	0.0000	0.0000	0.0000	0.0000	0.0000	0.0000	0.0000	0.0000	0.0000	0.0000	0.0000	0.0000	0.0000	0.0000	0.0000	0.0000	0.0000	0.0000	0.0000	0.0000	0.0000	0.0000	0.0000	0.0000	0.0000	0.0000	0.0000	0.0000	0.0000	0.0000	0.0000	0.0000	0.0000	0.0000	0.0000	0.0000	0.0000	0.0000	0.0000	0.0000	0.0000	0.0000	0.0000	0.0000	0.0000	0.0000	0.0000	0.0000	1.3399
hsa-mir-3176	0.1288	0.0000	0.3308	0.0000	0.0000	0.7336	0.0000	0.0000	0.0000	0.0000	1.2679	0.0000	1.2599	0.0000	0.9514	1.2841	0.0000	0.0000	0.5221	0.0000	0.0000	0.0000	0.0000	0.0000	0.0000	0.0000	1.4092	0.0000	0.0000	0.0000	0.0000	1.3327	0.0000	0.4021	0.0000	1.8571	0.0000	0.4013	0.0000	0.3621	1.0735	0.0000	0.0000	0.0000	0.7153	0.4708	0.5038	0.0000	3.1138
hsa-mir-323	0.1288	4.3708	2.4281	2.6305	2.0103	2.1089	3.2242	3.0240	4.3790	3.4661	3.1666	2.9518	2.1658	1.7987	2.5801	3.7113	3.4726	1.1375	2.8288	1.2946	0.6813	3.7284	2.9044	2.8475	1.4684	5.0188	7.7919	1.9280	2.5307	1.1572	5.3071	2.8227	2.1083	3.6521	4.1617	2.9177	3.1031	2.8264	3.4235	3.0736	0.9414	2.5813	3.5139	5.6107	0.0000	4.4230	3.6024	3.6021	0.0000
hsa-mir-448	0.0000	0.0000	0.0000	0.0000	0.0000	0.0000	0.0000	0.0000	0.0000	0.0000	0.0000	0.0000	0.0000	0.0000	0.0000	0.0000	0.0000	0.0000	0.0000	0.0000	0.0000	0.0000	0.0000	0.0000	0.0000	0.0000	0.0000	0.0000	0.0000	0.0000	0.0000	0.0000	0.0000	0.0000	0.0000	0.0000	0.0000	0.0000	0.0000	0.0000	0.0000	0.0000	0.0000	0.0000	0.0000	0.0000	0.0000	0.0000	0.0000
hsa-mir-326	0.8800	3.4389	4.6570	3.7244	2.9662	3.1624	2.9524	4.3237	5.0442	7.2122	5.9655	5.0444	4.2840	2.3669	2.7230	5.2209	4.5566	3.6667	5.5614	3.9229	1.0920	6.1441	3.2318	4.1979	3.4722	5.2611	3.1534	4.0985	5.3157	5.6498	6.9133	5.7180	5.6422	1.7005	5.8411	6.2431	7.2305	2.8902	4.4052	5.7025	3.4271	4.2404	4.3788	5.9824	6.8242	4.5473	4.1243	5.6104	4.3859
hsa-mir-4298	0.0000	0.0000	0.0000	0.0000	0.0000	0.0000	0.0000	0.0000	0.0000	0.0000	0.0000	0.0000	0.0000	0.0000	0.0000	0.0000	0.0000	0.0000	0.0000	0.0000	0.0000	0.0000	0.0000	0.0000	0.0000	0.0000	0.0000	0.0000	0.0000	0.0000	0.0000	0.0000	0.0000	0.0000	0.0000	0.0000	0.0000	0.0000	0.0000	0.0000	0.0000	0.0000	0.0000	0.0000	0.0000	0.0000	0.0000	0.0000	0.0000
hsa-mir-324	7.0907	6.6488	7.2556	7.1036	7.2413	5.7465	8.5954	8.1223	8.9592	8.0437	8.0072	7.9866	8.1593	7.9008	7.1932	7.5996	7.0478	7.2724	8.0201	7.1785	4.5810	7.1893	6.3251	6.5823	8.4276	8.8150	7.0199	6.6822	7.9732	7.0197	7.6478	7.7794	6.2837	7.0159	7.1421	9.8231	8.3234	7.1893	7.0977	7.3569	7.3904	8.6850	6.2489	7.6365	6.8405	7.6335	7.1554	8.6888	8.5785
hsa-mir-325	0.0000	0.0000	0.0000	0.0000	0.0000	0.0000	0.0000	0.0000	0.0000	0.0000	0.0000	0.0000	0.0000	0.0000	0.0000	0.0000	0.0000	0.0000	0.0000	0.0000	0.0000	0.0000	0.0000	0.0000	0.0000	0.0000	0.0000	0.0000	0.0000	0.0000	0.0000	0.0000	0.0000	0.0000	0.0000	0.0000	0.0000	0.0000	0.0000	0.0000	0.0000	0.0000	0.0000	0.0000	0.0000	0.0000	0.0000	0.0000	0.0000
hsa-mir-4295	0.0000	0.0000	0.0000	0.0000	0.0000	0.0000	0.0000	0.0000	0.0000	0.0000	0.0000	0.0000	0.0000	0.0000	0.0000	0.0000	0.0000	0.0000	0.0000	0.0000	0.0000	0.0000	0.0000	0.0000	0.0000	0.0000	0.0000	0.0000	0.0000	0.0000	0.0000	0.0000	0.0000	0.0000	0.0000	0.0000	0.0000	0.0000	0.0000	0.0000	0.0000	0.0000	0.0000	0.0000	0.0000	0.0000	0.0000	0.0000	0.0000
hsa-mir-4294	0.0000	0.0000	0.0000	0.0000	0.0000	0.0000	0.0000	0.0000	0.0000	0.0000	0.0000	0.0000	0.0000	0.0000	0.0000	0.0000	0.0000	0.0000	0.0000	0.0000	0.0000	0.0000	0.0000	0.0000	0.0000	0.0000	0.0000	0.0000	0.0000	0.0000	0.0000	0.0000	0.0000	0.0000	0.0000	0.0000	0.0000	0.0000	0.0000	0.0000	0.0000	0.0000	0.0000	0.0000	0.0000	0.0000	0.0000	0.0000	0.0000
hsa-mir-328	5.4518	8.1002	7.3747	7.7345	8.3580	9.1920	8.7900	7.9766	9.7564	9.6370	9.8897	8.9628	8.3471	8.5566	7.6226	9.2839	9.8506	8.6557	7.5213	8.5777	7.4080	10.4509	6.8891	7.5447	9.8658	9.0938	7.0298	7.7166	8.7438	8.4255	9.5385	9.9575	8.3004	7.0807	9.0318	10.6339	8.6156	10.2377	10.1118	8.9394	8.1125	8.4103	8.6484	10.9266	7.4924	9.1464	8.1914	8.5093	8.8176
hsa-mir-4296	0.0000	0.0000	0.0000	0.0000	0.0000	0.0000	0.0000	0.0000	0.0000	0.0000	0.0000	0.0000	0.0000	0.0000	0.0000	0.0000	0.0000	0.0000	0.0000	0.0000	0.0000	0.0000	0.0000	0.0000	0.0000	0.0000	0.0000	0.0000	0.0000	0.0000	0.0000	0.0000	0.0000	0.0000	0.0000	0.0000	0.0000	0.0000	0.0000	0.0000	0.0000	0.0000	0.0000	0.9032	0.0000	0.0000	0.0000	0.0000	0.0000
hsa-mir-4291	0.0000	0.0000	0.0000	0.0000	0.0000	0.0000	0.0000	0.0000	0.0000	0.0000	0.0000	0.0000	0.0000	0.0000	0.0000	0.0000	0.0000	0.0000	0.0000	0.0000	0.0000	0.0000	0.0000	0.0000	0.0000	0.0000	0.0000	0.0000	0.0000	0.0000	0.0000	0.0000	0.0000	0.0000	0.0000	0.0000	0.0000	0.0000	0.0000	0.0000	0.0000	0.0000	0.0000	0.0000	0.0000	0.0000	0.0000	0.0000	0.0000
hsa-mir-4290	0.0000	0.0000	0.0000	0.0000	0.0000	0.0000	0.0000	0.0000	0.0000	0.0000	0.0000	0.0000	0.0000	0.0000	0.0000	0.0000	0.0000	0.0000	0.0000	0.0000	0.0000	0.0000	0.0000	0.0000	0.0000	0.0000	0.0000	0.0000	0.0000	0.0000	0.0000	0.0000	0.0000	0.0000	0.0000	0.0000	0.0000	0.0000	0.0000	0.0000	0.0000	0.0000	0.0000	0.0000	0.0000	0.0000	0.0000	0.0000	0.0000
hsa-mir-4293	0.0000	0.0000	0.0000	0.0000	0.0000	0.0000	0.0000	0.0000	0.0000	0.0000	0.0000	0.0000	0.0000	0.0000	0.0000	0.0000	0.0000	0.0000	0.0000	0.0000	0.0000	0.0000	0.0000	0.0000	0.0000	0.0000	0.0000	0.0000	0.0000	0.0000	0.0000	0.0000	0.0000	0.0000	0.0000	0.0000	0.0000	0.0000	0.0000	0.0000	0.0000	0.0000	0.0000	0.0000	0.0000	0.0000	0.0000	0.0000	0.0000
hsa-mir-3160-2	0.0000	0.0000	0.0000	0.0000	0.0000	0.0000	0.0000	0.0000	0.0000	0.0000	0.0000	0.0000	0.0000	0.0000	0.0000	0.0000	0.0000	0.0000	0.0000	0.0000	0.0000	0.0000	0.0000	0.0000	0.0000	0.0000	0.0000	0.0000	0.0000	0.0000	0.0000	0.0000	0.0000	0.0000	0.0000	0.0000	0.0000	0.0000	0.0000	0.0000	0.0000	0.0000	0.0000	0.0000	0.0000	0.0000	0.0000	0.0000	0.0000
hsa-mir-3940	3.1897	2.6713	3.1264	3.9691	5.1008	2.9926	1.3812	2.5251	3.3422	3.2486	3.1666	3.0529	5.5976	1.2384	2.3352	3.1021	2.2883	3.0356	2.7375	2.7682	1.1421	2.2640	2.2094	2.0352	6.1937	2.6635	2.4484	1.4612	2.1966	2.5658	3.0925	4.8999	1.6817	2.2802	3.2825	5.6676	0.9209	2.2775	1.8780	2.6829	3.5903	2.5257	2.2167	1.6670	3.3198	4.6835	2.2086	1.7670	5.1164
hsa-mir-637	0.0000	0.0000	0.0000	0.0000	0.0000	0.0000	0.0000	0.0000	0.0000	0.0000	0.0000	0.0000	0.0000	0.0000	0.0000	0.0000	0.0000	0.0000	0.0000	0.0000	0.0000	0.0000	0.0000	0.0000	0.0000	0.0000	0.0000	0.0000	0.0000	0.0000	0.0000	0.0000	0.0000	0.0000	0.0000	0.0000	0.0000	0.0000	0.0000	0.0000	0.0000	0.7483	0.0000	0.0000	0.0000	0.0000	0.0000	0.0000	0.0000
hsa-mir-887	0.3563	3.1787	1.3485	3.0045	1.8680	2.4955	3.0110	2.5978	4.0212	2.8450	3.4405	3.5444	2.3742	1.5055	2.9722	3.5690	3.3679	3.9448	3.9843	4.2603	1.2375	4.0924	1.7179	2.1737	2.2590	1.1281	1.4768	1.4612	1.9952	0.4958	3.8255	2.4741	1.8383	2.9839	3.1050	3.1486	2.6689	5.0333	3.5784	1.2790	0.7960	1.2385	3.3016	3.3417	1.1913	4.4740	3.6512	2.6921	2.0224
hsa-mir-3919	0.0000	0.0000	0.0000	0.0000	0.0000	0.0000	0.0000	0.0000	0.0000	0.0000	0.0000	0.0000	0.0000	0.0000	0.0000	0.0000	0.0000	0.0000	0.0000	0.0000	0.0000	0.0000	0.0000	0.0000	0.0000	0.0000	0.0000	0.0000	0.0000	0.0000	0.0000	0.0000	0.0000	0.0000	0.0000	0.0000	0.0000	0.0000	0.0000	0.0000	0.0000	0.0000	0.0000	0.0000	0.0000	0.0000	0.0000	0.0000	0.0000
hsa-mir-885	1.1466	7.0456	1.9393	3.9407	0.0000	2.8671	5.8044	7.4256	4.5762	7.2235	7.4867	5.9324	7.4075	4.6433	3.8772	6.4818	2.0384	5.4363	5.8171	4.9272	8.1785	6.2360	7.0050	4.1816	4.8464	7.8482	8.8040	7.9391	6.9196	6.8608	5.0851	6.7859	2.3357	6.0776	8.9487	7.4971	8.1092	7.4862	6.5496	9.8496	1.1944	6.5391	4.6722	3.4023	4.1446	7.9629	6.6326	5.2861	6.8937
hsa-mir-889	0.1288	0.9222	1.4876	0.0000	0.4632	0.9957	0.0000	0.6731	1.3355	0.8263	0.0000	0.0000	1.2599	0.6413	0.6982	0.6917	0.8294	0.6781	0.9047	0.7879	0.2943	0.5085	1.6317	1.1632	0.0000	0.0000	2.3437	0.4337	1.4813	0.0000	0.0000	0.0000	0.0000	1.1927	0.3580	1.2087	0.9209	0.0000	0.7905	0.0000	0.7960	0.7483	0.0000	2.8262	0.7153	2.0311	0.9820	1.0652	2.0224
hsa-mir-3918	0.1288	0.0000	0.5998	0.0000	0.0000	0.0000	0.0000	0.0000	0.0000	1.7309	0.0000	0.0000	0.0000	0.2140	0.0000	0.4958	0.0000	0.0000	0.2846	0.0000	0.1049	0.0000	0.8182	0.0000	0.3247	0.0000	0.4669	0.0000	0.0000	1.7909	2.2525	0.0000	0.0000	0.4021	0.0000	0.0000	0.0000	0.4013	0.7905	0.3621	0.2438	0.0000	0.0000	0.0000	0.0000	1.1095	0.6390	0.0000	0.0000
hsa-mir-548a-3	0.0000	0.0000	0.0000	0.0000	0.0000	0.0000	0.0000	0.0000	0.0000	0.0000	0.0000	0.0000	0.0000	0.0000	0.0000	0.0000	0.0000	0.0000	0.0000	0.0000	0.0000	0.0000	0.0000	0.2709	0.0000	0.0000	0.0000	0.0000	0.0000	0.0000	0.0000	0.0000	0.0000	0.0000	0.0000	0.0000	0.0000	0.0000	0.0000	0.0000	0.0000	0.0000	0.0000	0.0000	0.0000	0.0000	0.0000	0.0000	0.0000
hsa-mir-548a-2	0.0000	0.0000	0.0000	0.0000	0.0000	0.0000	0.0000	0.0000	0.0000	0.0000	0.0000	0.0000	0.0000	0.0000	0.0000	0.0000	0.0000	0.0000	0.0000	0.0000	0.0000	0.0000	0.0000	0.0000	0.0000	0.0000	0.0000	0.0000	0.0000	0.0000	0.0000	0.0000	0.0000	0.0000	0.0000	0.0000	0.0000	0.0000	0.0000	0.0000	0.0000	0.0000	0.0000	0.0000	0.0000	0.0000	0.0000	0.0000	0.0000
hsa-mir-548a-1	0.0000	0.0000	0.0000	0.0000	0.0000	0.0000	0.0000	0.0000	0.0000	0.0000	0.0000	0.0000	0.0000	0.0000	0.0000	0.0000	0.0000	0.0000	0.0000	0.0000	0.0000	0.0000	0.0000	0.0000	0.0000	0.0000	0.0000	0.0000	0.0000	0.0000	0.0000	0.0000	0.0000	0.0000	0.0000	0.0000	0.0000	0.0000	0.0000	0.0000	0.0000	0.0000	0.0000	0.0000	0.0000	0.0000	0.0000	0.0000	0.0000
hsa-mir-3665	0.0000	0.0000	0.0000	0.0000	0.0000	0.0000	0.0000	0.0000	0.0000	0.0000	0.0000	0.0000	0.0000	0.0000	0.0000	0.0000	0.0000	0.0000	0.0000	0.0000	0.0000	0.0000	0.2519	0.0000	0.0000	0.0000	0.0000	0.0000	0.0000	0.0000	0.0000	0.0000	0.0000	0.0000	0.0000	0.0000	0.0000	0.0000	0.0000	0.0000	0.0000	0.0000	0.0000	0.0000	0.0000	0.0000	0.0000	0.0000	0.0000
hsa-mir-20a	6.7108	4.6533	6.2134	6.1172	3.4388	4.0509	5.0763	4.6988	3.7213	2.4954	3.9589	1.6985	5.9947	5.6490	5.6309	3.8408	5.3717	4.2479	4.2716	4.5108	3.7248	5.3920	4.5786	5.3961	4.3171	3.8117	3.9323	2.2801	3.3161	3.1360	1.9350	2.8227	4.4818	4.6408	0.8835	4.4582	3.3756	3.3646	3.1348	5.0673	3.3248	4.7336	2.3700	5.4761	3.1213	4.6395	4.2028	3.0754	4.4879
hsa-mir-3667	0.0000	0.0000	1.3485	0.0000	0.0000	0.0000	0.4016	0.0000	0.0000	0.8263	0.0000	0.6429	0.0000	0.1110	0.3909	0.2691	0.0000	0.3785	0.0000	0.4471	0.0000	0.0000	0.6529	0.0000	0.0000	0.0000	1.1851	0.0000	0.0000	0.8640	1.5273	0.0000	0.0000	0.5677	0.3580	0.0000	1.4785	0.0000	0.0000	0.0000	0.0000	0.0000	0.0000	0.0000	0.0000	0.0000	0.0000	0.0000	0.0000
hsa-mir-3666	0.0000	0.0000	0.0000	0.0000	0.0000	0.0000	0.0000	0.0000	0.0000	0.0000	0.0000	0.0000	0.0000	0.0000	0.0000	0.0000	0.0000	0.0000	0.0000	0.0000	0.0000	0.0000	0.0000	0.0000	0.0000	0.0000	0.0000	0.0000	0.0000	0.0000	0.0000	0.0000	0.0000	0.0000	0.0000	0.0000	0.0000	0.0000	0.0000	0.0000	0.0000	0.0000	0.0000	0.0000	0.0000	0.0000	0.0000	0.0000	0.0000
hsa-mir-3661	0.1288	0.5336	0.0000	0.3845	0.0000	0.0000	0.0000	0.3755	0.0000	0.0000	0.0000	0.0000	0.4316	0.2140	0.0000	0.0000	0.0000	0.3785	0.0000	0.0000	0.0000	0.0000	0.0000	0.0000	0.3247	0.0000	0.3274	0.4337	0.6757	0.0000	0.9570	0.0000	0.0000	0.0000	0.0000	0.0000	0.0000	0.0000	0.0000	0.0000	0.0000	0.2947	1.3581	0.0000	0.0000	1.1095	0.0000	0.0000	0.0000
hsa-mir-3660	0.1288	0.0000	0.3308	0.0000	0.0000	0.0000	0.0000	0.0000	0.0000	0.0000	0.0000	0.0000	0.0000	0.0000	0.0000	0.0000	0.0000	0.0000	0.0000	0.0000	0.6813	1.1812	0.0000	0.0000	0.0000	0.0000	0.0000	0.0000	1.1340	0.0000	0.0000	0.0000	0.0000	0.5677	0.0000	0.0000	0.0000	0.0000	0.0000	1.0985	0.0000	0.2947	0.0000	0.0000	0.0000	0.4708	0.0000	0.0000	2.8329
hsa-mir-3663	0.0000	0.0000	0.0000	0.0000	0.0000	0.0000	0.0000	0.0000	0.0000	0.0000	0.0000	0.0000	0.0000	0.0000	0.0000	0.2691	0.0000	0.0000	0.0000	0.0000	0.0000	0.5085	0.0000	0.0000	0.0000	0.0000	0.0000	0.4337	0.0000	0.0000	0.0000	0.0000	0.0000	0.0000	0.0000	0.0000	0.0000	0.0000	0.0000	0.0000	0.0000	0.0000	0.0000	0.0000	0.0000	0.0000	0.0000	0.2851	0.0000
hsa-mir-3662	0.7257	0.5336	1.1946	0.3845	0.0000	0.4129	0.0000	1.1303	0.0000	0.0000	0.0000	0.0000	1.6286	0.6413	0.6982	0.2691	0.0000	0.6781	0.0000	1.0634	0.3805	0.0000	0.4663	0.0000	0.0000	0.0000	0.8191	0.4337	0.0000	0.4958	0.0000	0.0000	0.0000	0.9740	0.0000	0.0000	0.0000	0.4013	0.5719	1.5837	0.2438	1.4920	0.0000	0.0000	0.7153	0.0000	0.1882	0.2851	0.0000
hsa-mir-3669	0.0000	0.0000	0.0000	0.0000	0.0000	0.0000	0.0000	0.0000	0.0000	0.0000	0.0000	0.0000	0.0000	0.0000	0.0000	0.0000	0.0000	0.0000	0.0000	0.0000	0.0000	0.0000	0.0000	0.0000	0.0000	0.0000	0.0000	0.0000	0.0000	0.0000	0.0000	0.0000	0.0000	0.0000	0.0000	0.0000	0.0000	0.0000	0.0000	0.0000	0.0000	0.0000	0.0000	0.0000	0.0000	0.0000	0.0000	0.0000	0.0000
hsa-mir-3668	0.0000	0.0000	0.0000	0.0000	0.0000	0.0000	0.0000	0.0000	0.0000	0.0000	0.0000	0.0000	0.0000	0.0000	0.0000	0.0000	0.0000	0.0000	0.0000	0.0000	0.0000	0.0000	0.0000	0.0000	0.0000	0.0000	0.0000	0.0000	0.0000	0.0000	0.0000	0.0000	0.0000	0.0000	0.0000	0.0000	0.0000	0.0000	0.0000	0.0000	0.0000	0.0000	0.0000	0.0000	0.0000	0.0000	0.0000	0.0000	0.0000
hsa-mir-3945	0.0000	0.0000	0.0000	0.0000	0.0000	0.0000	0.0000	0.0000	0.0000	0.0000	0.0000	0.0000	0.0000	0.0000	0.0000	0.0000	0.0000	0.0000	0.0000	0.0000	0.0000	0.0000	0.0000	0.0000	0.0000	0.0000	0.0000	0.0000	0.0000	0.0000	0.0000	0.0000	0.0000	0.0000	0.0000	0.0000	0.0000	0.0000	0.0000	0.0000	0.0000	0.0000	0.0000	0.0000	0.0000	0.0000	0.1882	0.0000	0.0000
hsa-mir-147	0.0000	0.0000	0.0000	0.0000	0.0000	0.0000	0.0000	0.0000	0.0000	0.0000	0.0000	0.0000	0.0000	0.0000	0.0000	0.0000	0.0000	0.0000	0.0000	0.0000	0.0000	0.0000	0.0000	0.0000	0.0000	0.0000	0.0000	0.0000	0.0000	0.0000	0.0000	0.0000	0.0000	0.0000	0.0000	0.0000	0.0000	0.0000	0.0000	0.0000	0.0000	0.0000	0.0000	0.0000	0.0000	0.0000	0.0000	0.0000	0.0000
hsa-mir-144	0.7257	2.3298	2.0332	0.9383	0.0000	0.4129	0.0000	0.6731	1.3355	0.0000	0.9551	0.0000	2.1658	0.3102	0.0000	0.0000	0.0000	0.9260	0.0000	0.0000	0.2027	3.5316	0.8182	0.0000	0.3247	0.0000	0.4669	0.0000	0.0000	0.0000	3.7264	0.0000	1.6817	0.2150	0.0000	2.3028	0.9209	0.0000	0.0000	0.0000	1.7626	1.9803	0.6052	0.9032	0.0000	0.8252	1.1724	0.5231	0.0000
hsa-mir-145	7.4394	10.8191	10.2089	9.6251	9.2823	11.9286	11.1946	11.0133	11.6565	11.6238	11.3054	9.8769	11.4281	10.9955	11.1683	10.2919	12.0162	10.7795	9.0982	10.5299	9.0048	10.5498	8.9151	8.1922	10.9188	9.2282	9.8405	9.9460	8.7009	8.7765	11.9319	12.0794	9.8631	8.7378	11.0022	8.7563	11.3566	10.5096	10.8700	10.0238	7.6020	11.0756	12.1768	12.2395	9.2082	9.7934	9.4192	9.8293	8.8799
hsa-mir-142	1.0195	0.9222	4.5015	2.7000	1.7100	1.7310	1.9593	2.2823	6.3261	3.4147	2.2494	2.9518	3.8330	1.0283	2.0400	1.5087	3.5702	1.7655	1.3370	1.9658	1.1421	2.7899	2.0852	1.8819	2.4037	3.0204	0.4669	2.0552	0.0000	2.8381	5.0851	4.4765	2.7049	1.2907	1.5711	4.4582	4.7010	0.0000	1.4344	5.4991	1.8388	3.0445	2.0451	2.5327	2.0735	1.5506	2.3729	0.0000	3.7280
hsa-mir-143	10.1631	11.3799	12.5909	11.3260	11.3623	12.5865	11.7563	12.6661	12.8633	12.8987	11.2498	10.9582	12.9066	12.9718	12.9815	11.5036	11.4590	11.2877	12.0372	11.2445	12.5309	12.2877	13.2079	12.1622	12.4938	10.5234	11.0315	10.8004	12.2127	12.3039	14.2160	11.9531	12.9259	11.0675	12.7922	11.8161	14.1223	9.6562	11.7554	11.8965	10.7089	13.4701	14.2789	13.1318	11.5850	12.4944	11.9527	12.2492	10.2741
hsa-mir-140	8.4352	10.5366	10.9698	10.2202	8.9326	9.9267	11.1231	10.7055	9.5549	10.5966	8.0765	9.3406	11.1589	10.5995	10.9905	9.8212	8.5467	10.1176	9.4593	9.9319	8.7853	9.2191	10.1439	9.6724	10.4146	7.9416	9.4937	8.9768	8.9582	9.6037	10.7946	7.7992	9.4402	10.0518	8.8153	8.7694	10.4062	10.9843	10.9046	10.9998	8.8435	11.1707	9.8188	9.9128	9.9163	10.0559	10.1886	9.6694	9.5679
hsa-mir-141	6.4290	6.0710	7.5155	6.9481	6.9191	6.2458	6.3498	7.8541	7.0777	6.3124	6.7738	7.8459	7.7629	6.4556	6.1248	6.6024	6.8384	6.7032	7.9210	6.6876	6.4530	7.4555	6.8585	7.7772	7.1662	6.5738	6.2628	6.4473	8.2472	8.0300	7.2441	4.3746	8.8347	7.5025	7.0065	8.7431	6.9045	6.7943	6.3141	8.0464	6.7955	7.0832	6.7804	8.8979	6.0545	7.2972	7.5076	7.2185	8.1356
hsa-mir-645	0.0000	0.0000	0.0000	0.0000	0.0000	0.0000	0.0000	0.0000	0.0000	0.0000	0.0000	0.0000	0.0000	0.0000	0.0000	0.0000	0.0000	0.0000	0.0000	0.0000	0.0000	0.0000	0.0000	0.0000	0.0000	0.0000	0.0000	0.0000	0.0000	0.0000	0.0000	0.0000	0.0000	0.0000	0.0000	0.0000	0.0000	0.0000	0.0000	0.0000	0.0000	0.0000	0.0000	0.0000	0.0000	0.0000	0.0000	0.0000	0.0000
hsa-mir-224	2.4791	5.0539	5.3283	6.7330	0.4632	3.4947	4.9915	5.2426	8.6500	7.4509	5.2149	8.0307	6.2003	5.3025	1.5197	5.0705	6.5935	5.4659	6.8783	5.4065	6.0235	1.8219	3.5928	7.4911	3.7409	5.3685	2.9305	3.6918	3.2269	1.6089	4.1653	8.1625	2.5320	5.0366	4.8936	6.5762	5.4106	6.1082	6.7552	7.1289	1.3061	5.5821	3.8630	3.3417	6.4107	4.0044	6.6921	2.1687	7.0519
hsa-mir-223	2.7830	6.8525	7.2137	4.8780	2.9662	4.0794	5.3391	5.3621	7.2023	6.1093	3.2401	4.5170	7.3896	5.1155	5.2843	4.5327	4.9682	6.2075	7.4743	5.9293	5.5895	4.7429	5.1118	5.4172	4.7139	3.4696	2.5772	3.6521	5.1796	4.7678	6.3731	6.4014	6.3633	5.3526	3.1050	3.8190	6.5392	3.9774	4.3717	7.0961	3.4022	6.8705	4.8126	4.8933	5.2072	4.7262	5.0764	2.1687	5.4041
hsa-mir-222	7.2174	7.5167	8.0240	7.8912	7.4082	7.5151	7.6508	6.1827	8.8202	6.8265	8.4228	8.0794	8.3425	6.5460	8.5379	7.0975	6.3541	6.9646	7.7298	6.9811	5.1971	8.8158	5.9331	8.8267	5.9796	7.4682	6.3997	6.8004	6.4432	7.4669	7.1031	6.8632	6.9702	7.3867	7.2421	6.6153	7.4746	5.2675	7.3953	8.5532	5.5495	6.6955	7.7635	7.7013	5.8450	8.1213	6.7324	6.8517	9.2859
hsa-mir-221	9.0128	9.0114	9.7018	10.3464	9.0619	8.8567	9.2037	7.6213	9.4041	8.8619	8.7931	9.4933	9.9992	8.2483	9.6677	8.5310	6.8960	8.4408	9.5727	8.3621	7.3919	10.3986	7.5293	10.6574	7.4465	8.1058	8.1499	8.4795	8.2781	9.2832	8.6133	7.1675	8.7348	9.0457	8.4648	7.0458	8.8941	6.4043	8.7566	9.9951	6.9517	8.5719	9.2898	8.8700	7.4975	9.7833	7.9429	8.3894	10.0528
hsa-mir-149	6.6382	10.0623	7.6061	6.6121	9.0588	10.4870	8.7710	9.8798	11.3935	9.6044	9.2127	10.2873	8.8988	7.5113	5.9397	8.7076	8.1006	8.6959	9.6017	8.6617	6.0151	10.5102	6.8394	7.9891	8.0210	10.8059	10.1740	10.2207	8.5845	3.9404	9.8450	8.5667	7.3150	7.6916	8.6195	9.8189	9.4803	10.1129	8.6488	7.2365	7.5118	9.5709	10.9267	10.5699	7.3118	10.1787	9.3988	9.7485	4.5831
hsa-mir-1469	0.0000	0.0000	0.0000	0.0000	0.0000	0.0000	0.0000	0.0000	0.0000	0.0000	0.0000	0.0000	0.0000	0.0000	0.0000	0.0000	0.0000	0.0000	0.0000	0.0000	0.0000	0.0000	0.0000	0.0000	0.0000	0.0000	0.0000	0.0000	0.0000	0.0000	0.0000	0.0000	0.0000	0.0000	0.0000	0.0000	0.0000	0.0000	0.0000	0.0000	0.0000	0.0000	0.0000	0.0000	0.0000	0.0000	0.0000	0.0000	0.0000
hsa-mir-1468	5.3727	6.7117	3.7957	4.7529	2.3687	5.2396	5.0486	5.9389	5.1094	5.9011	4.8426	6.1419	5.0016	5.1418	5.3072	7.1189	1.7359	5.6667	4.3814	5.5476	5.7798	4.2608	3.8435	2.6716	4.5053	5.0188	4.6035	5.7441	3.6945	4.1548	4.2391	5.5411	5.7546	3.1234	5.5342	2.9177	5.3167	5.7526	5.7360	6.2702	6.4576	5.2454	5.0353	5.5848	4.7716	4.2289	5.9931	5.0111	4.8361
hsa-mir-4304	0.0000	0.0000	0.0000	0.0000	0.0000	0.0000	0.0000	0.0000	0.0000	0.0000	0.0000	0.0000	0.0000	0.0000	0.0000	0.0000	0.0000	0.0000	0.0000	0.0000	0.0000	0.0000	0.0000	0.0000	0.0000	0.0000	0.0000	0.0000	0.0000	0.0000	0.0000	0.0000	0.0000	0.0000	0.0000	0.0000	0.0000	0.0000	0.0000	0.0000	0.0000	0.0000	0.0000	0.0000	0.0000	0.0000	0.0000	0.0000	0.0000
hsa-mir-374b	2.0618	3.3781	4.4514	2.7000	2.4707	1.9936	1.6990	2.5251	4.2693	2.9206	3.8690	1.9287	4.3096	3.5892	3.3698	1.6091	2.9987	4.2705	3.4345	4.2046	5.4270	2.3856	3.3977	1.7104	2.5967	3.9838	2.4817	0.4337	2.5307	3.2018	3.5051	2.4741	3.8695	3.6521	0.3580	0.0000	2.1931	0.7149	3.4235	2.4006	2.2270	2.8767	2.3700	3.5702	2.6169	2.4933	3.4995	2.5911	3.3488
hsa-mir-374c	0.0000	0.0000	0.3308	0.0000	0.0000	0.0000	0.0000	0.0000	0.0000	0.0000	0.0000	0.0000	0.0000	0.0000	0.0000	0.0000	0.0000	0.0000	0.0000	0.0000	0.0000	0.0000	0.0000	0.0000	0.0000	0.0000	0.0000	0.0000	0.0000	0.0000	0.0000	0.0000	0.0000	0.0000	0.0000	0.0000	0.0000	0.0000	0.0000	0.0000	0.0000	0.2947	0.0000	0.0000	0.0000	0.0000	0.0000	0.0000	0.0000
hsa-mir-374a	1.3715	1.4802	1.4876	0.6878	0.4632	2.8671	0.4016	0.6731	1.3355	2.0330	0.0000	1.6985	2.4681	1.3781	1.3540	1.5087	1.7359	1.1375	1.4564	1.4939	1.6026	3.4779	1.5400	1.0236	0.5897	0.6716	1.7193	2.9378	1.1340	0.4958	4.0054	0.0000	1.5059	1.6273	0.6445	1.8571	1.8796	1.1908	0.7905	2.8634	2.2270	1.8949	1.6251	1.4544	1.5487	1.7291	1.1724	1.9413	0.0000
hsa-mir-762	0.0000	0.0000	0.0000	0.0000	0.0000	0.0000	0.0000	0.0000	0.0000	0.0000	0.0000	0.6429	0.0000	0.0000	0.0000	0.0000	0.0000	0.0000	0.0000	0.0000	0.0000	0.0000	0.0000	0.0000	0.0000	0.0000	0.0000	0.0000	0.0000	0.0000	0.0000	0.0000	0.0000	0.0000	0.0000	0.0000	0.0000	0.0000	0.0000	0.0000	0.0000	0.0000	0.0000	0.0000	0.0000	0.0000	0.0000	0.0000	0.0000
hsa-mir-559	0.0000	0.0000	0.0000	0.0000	0.0000	0.0000	0.0000	0.0000	0.0000	0.0000	0.0000	0.0000	0.0000	0.0000	0.0000	0.0000	0.0000	0.0000	0.0000	0.0000	0.0000	0.0000	0.0000	0.0000	0.0000	0.0000	0.0000	0.0000	0.0000	0.0000	0.0000	0.0000	0.0000	0.0000	0.0000	0.0000	0.0000	0.0000	0.0000	0.0000	0.0000	0.0000	0.0000	0.0000	0.0000	0.0000	0.0000	0.0000	0.0000
hsa-mir-1-1	0.0000	0.0000	0.0000	0.0000	0.0000	0.0000	0.0000	0.0000	0.0000	0.0000	0.0000	0.0000	0.0000	0.0000	0.0000	0.0000	0.0000	0.0000	0.0000	0.0000	0.0000	0.0000	0.0000	0.0000	0.0000	0.0000	0.0000	0.0000	0.0000	0.0000	0.0000	0.0000	0.0000	0.0000	0.0000	0.0000	0.0000	0.0000	0.0000	0.0000	0.0000	0.0000	0.0000	0.0000	0.0000	0.0000	0.0000	0.0000	0.0000
hsa-mir-548z	0.0000	0.0000	0.0000	0.0000	0.0000	0.0000	0.0000	0.0000	0.0000	0.0000	0.0000	0.0000	0.0000	0.0000	0.0000	0.0000	0.0000	0.0000	0.0000	0.0000	0.0000	0.0000	0.0000	0.0000	0.0000	0.0000	0.0000	0.0000	0.0000	0.0000	0.0000	0.0000	0.0000	0.0000	0.0000	0.0000	0.0000	0.0000	0.0000	0.0000	0.0000	0.0000	0.0000	0.0000	0.0000	0.0000	0.0000	0.0000	0.0000
hsa-mir-1-2	0.0000	0.0000	0.3308	0.0000	0.0000	0.0000	0.9730	0.0000	0.0000	0.4715	0.0000	0.0000	0.7633	0.3102	0.0000	0.0000	0.0000	0.0000	0.5221	0.0000	0.0000	0.5085	0.0000	0.8690	0.0000	0.0000	0.1730	0.0000	1.1340	0.0000	0.9570	0.0000	0.0000	0.0000	0.0000	0.0000	0.0000	0.0000	0.0000	0.0000	0.0000	0.0000	0.6052	0.0000	0.0000	0.0000	0.0000	0.0000	0.0000
hsa-mir-619	0.0000	0.0000	0.0000	0.0000	0.0000	0.0000	0.0000	0.0000	0.0000	0.0000	0.0000	0.0000	0.0000	0.0000	0.0000	0.0000	0.0000	0.0000	0.0000	0.0000	0.0000	0.0000	0.0000	0.0000	0.0000	0.0000	0.0000	0.0000	0.0000	0.0000	0.0000	0.0000	0.0000	0.0000	0.0000	0.0000	0.0000	0.0000	0.0000	0.0000	0.0000	0.0000	0.0000	0.0000	0.0000	0.0000	0.0000	0.0000	0.0000
hsa-mir-3184	0.0000	0.0000	0.0000	0.0000	0.0000	0.0000	0.0000	0.0000	0.0000	0.0000	0.0000	0.0000	0.0000	0.0000	0.0000	0.0000	0.0000	0.0000	0.0000	0.0000	0.0000	0.0000	0.0000	0.0000	0.0000	0.0000	0.0000	0.0000	0.0000	0.0000	0.0000	0.0000	0.0000	0.0000	0.0000	0.0000	0.0000	0.0000	0.0000	0.0000	0.0000	0.0000	0.0000	0.0000	0.0000	0.0000	0.0000	0.0000	0.0000
hsa-mir-3185	0.0000	0.0000	0.0000	0.0000	0.0000	0.0000	0.0000	0.0000	0.0000	0.0000	0.0000	0.0000	0.0000	0.0000	0.0000	0.0000	0.0000	0.0000	0.0000	0.0000	0.0000	0.5085	0.0000	0.0000	0.0000	0.0000	0.0000	0.0000	0.0000	0.0000	0.0000	0.0000	0.0000	0.0000	0.0000	0.0000	0.0000	0.0000	0.0000	0.0000	0.0000	0.0000	0.0000	0.0000	0.0000	0.0000	0.0000	0.0000	0.0000
hsa-mir-3186	0.0000	0.0000	0.0000	0.0000	0.0000	0.0000	0.0000	0.0000	0.0000	0.0000	0.0000	0.0000	0.0000	0.0000	0.0000	0.0000	0.0000	0.0000	0.0000	0.0000	0.0000	0.0000	0.0000	0.2709	0.0000	0.0000	0.1730	0.0000	0.0000	0.0000	0.0000	0.0000	0.0000	0.0000	0.0000	0.0000	0.0000	0.0000	0.0000	0.0000	0.0000	0.0000	0.0000	0.0000	0.0000	0.0000	0.3546	0.0000	0.0000
hsa-mir-3187	2.0291	0.5336	3.1264	1.9065	1.5326	1.4097	1.5488	4.3659	4.1506	3.6101	3.3100	3.3984	2.4681	2.0139	2.3352	2.6625	1.7359	2.4594	1.7648	1.2946	0.6117	2.8755	0.6529	1.4074	3.5978	4.9374	2.3795	3.2878	1.9952	4.2197	2.7328	3.1033	2.7049	1.7005	0.6445	2.9177	2.6689	1.1908	1.8780	1.8351	3.2430	2.2786	0.6052	1.8523	3.4097	2.2806	2.0719	3.4661	0.0000
hsa-mir-582	4.5945	0.5336	2.6218	3.3013	4.3169	4.6357	1.6990	3.4343	5.8423	1.3484	2.9205	3.4732	4.4771	2.4109	2.2433	2.1654	4.8947	1.8875	1.4564	2.6055	0.6117	2.7899	4.1683	1.0236	0.5897	2.3645	4.1446	0.7667	1.9952	2.0978	3.9183	0.0000	3.9745	4.3875	0.8835	2.6428	1.6929	0.9724	1.2983	2.5486	0.9414	3.8674	3.0525	3.2784	0.0000	5.3622	0.7627	2.3025	4.9114
hsa-mir-3181	0.0000	0.0000	0.0000	0.0000	0.0000	0.0000	0.7154	0.3755	0.0000	0.0000	0.0000	0.0000	0.0000	0.0000	0.0000	0.0000	0.0000	0.0000	0.5221	0.0000	0.0000	0.0000	0.0000	0.0000	0.0000	0.0000	0.1730	0.7667	0.0000	0.8640	0.0000	0.0000	0.0000	0.0000	0.0000	0.0000	0.5327	0.0000	0.0000	0.0000	0.2438	0.0000	0.0000	0.0000	2.4575	0.0000	0.3546	0.2851	0.0000
hsa-mir-3182	0.0000	0.0000	0.0000	0.0000	0.0000	0.0000	0.0000	0.0000	0.0000	0.0000	0.0000	0.0000	0.0000	0.0000	0.0000	0.0000	0.0000	0.0000	0.0000	0.0000	0.0000	0.0000	0.0000	0.0000	0.0000	0.0000	0.0000	0.0000	0.0000	0.0000	0.0000	0.0000	0.0000	0.0000	0.0000	0.0000	0.0000	0.0000	0.0000	0.0000	0.0000	0.0000	0.0000	0.0000	0.0000	0.0000	0.0000	0.0000	0.0000
hsa-mir-3183	0.0000	0.0000	0.5998	0.9383	0.0000	0.4129	0.0000	0.6731	0.0000	0.0000	0.9551	0.0000	0.4316	0.0000	0.6982	0.2691	0.0000	0.3785	0.2846	0.0000	0.0000	0.0000	0.0000	0.2709	0.0000	0.0000	0.3274	0.0000	0.0000	0.4958	0.0000	2.0135	0.0000	0.4021	0.3580	1.2087	0.0000	0.0000	0.3141	0.3621	0.0000	0.0000	0.0000	0.0000	0.0000	0.0000	0.1882	0.0000	0.0000
hsa-mir-766	1.3715	4.4319	5.1513	5.1253	4.4726	4.1619	4.8701	5.5293	6.4060	6.7404	3.7228	5.6715	5.5661	4.4977	3.8147	6.7389	5.5968	4.8073	4.2219	4.4401	3.0949	4.4117	4.5078	3.9311	3.8957	6.8873	8.7812	5.7347	5.8062	5.0615	6.7589	6.4271	5.5770	3.5568	5.4531	7.0315	6.0489	5.2187	4.5167	5.7870	7.5074	6.7329	4.2661	5.9523	6.8078	5.9263	4.8582	5.8258	6.1274
hsa-mir-1260b	0.1288	0.5336	0.0000	0.3845	0.4632	0.0000	1.8350	1.9901	1.3355	1.3484	0.0000	0.6429	0.0000	0.4853	1.5197	1.5087	1.3527	0.3785	2.0188	0.7879	0.4617	0.0000	0.2519	0.0000	0.5897	3.1221	1.6624	1.7885	1.1340	1.1572	0.9570	0.0000	0.0000	0.0000	0.6445	4.3695	2.0449	0.4013	0.3141	0.3621	2.1691	0.5392	0.0000	3.1428	2.2782	0.8252	0.5038	2.7865	0.0000
hsa-mir-551a	0.9514	2.1953	2.7378	1.3375	0.4632	1.2175	0.7154	1.1303	3.7213	4.1707	3.8690	3.9103	1.9221	0.9706	1.8032	3.7989	2.5013	1.6322	5.5071	1.9658	0.0000	0.8837	0.6529	1.5156	0.8134	2.6635	3.6397	2.2801	2.8018	0.4958	1.9350	3.1033	0.7958	1.2907	3.3637	5.2372	3.4947	1.6981	2.1393	1.4394	3.0955	0.0000	2.5086	0.9032	0.7153	1.1095	1.1724	0.9061	4.5831
hsa-mir-105-2	0.6418	0.0000	2.7378	0.3845	0.4632	0.4129	0.4016	1.3140	2.0170	1.8899	0.9551	2.1272	3.4741	1.1372	0.0000	1.8741	1.3527	1.7655	2.2347	1.4939	0.2027	2.3856	0.4663	0.6958	0.0000	1.9870	3.7116	1.7885	1.1340	7.2740	1.5273	2.0135	0.0000	0.5677	0.0000	3.1486	0.5327	5.1809	4.4541	3.5659	5.2893	0.0000	2.0451	1.6670	2.0735	1.3468	1.0804	2.3650	0.0000
hsa-mir-3130-1	3.8149	4.5742	4.3818	3.2090	2.6554	2.4955	3.0673	3.7533	4.1506	4.4512	4.7946	3.6122	3.9677	3.3724	2.9138	4.6433	3.5702	4.1043	5.7486	3.8154	3.7813	3.4779	4.3814	3.5020	3.4050	5.2158	4.5017	5.3443	3.6945	6.6706	5.0028	4.0168	6.2905	3.8739	4.5905	2.6428	4.1677	4.4279	3.5487	5.4148	4.3713	3.0836	3.9138	3.5164	5.8124	4.2582	3.1828	5.4822	5.4554
hsa-mir-3130-2	0.3563	0.0000	0.0000	0.3845	0.0000	0.0000	0.0000	0.3755	0.0000	0.0000	0.5552	0.0000	0.7633	0.0000	0.6982	0.0000	0.0000	0.0000	0.7261	0.0000	0.1049	0.5085	0.0000	0.0000	0.0000	0.6716	0.3274	0.4337	0.0000	0.0000	0.9570	0.0000	0.0000	0.0000	0.0000	0.0000	0.0000	0.7149	0.3141	0.0000	0.4522	0.0000	0.0000	0.0000	0.0000	0.4708	0.0000	0.2851	0.0000
hsa-mir-105-1	0.5528	0.0000	2.9926	0.3845	0.4632	0.4129	1.6990	0.6731	0.0000	1.7309	0.9551	2.4572	3.4281	1.0283	0.3909	1.7910	0.8294	2.2016	1.5667	1.9658	0.2943	2.1311	0.6529	0.6958	0.0000	1.1281	3.9202	0.4337	0.6757	7.2892	0.0000	0.0000	0.0000	0.5677	0.0000	2.6428	0.9209	5.0888	4.7820	3.7908	5.2825	0.5392	2.7512	0.9032	1.1913	1.1095	1.4912	2.3650	0.0000
hsa-mir-599	0.0000	0.0000	0.3308	0.0000	0.0000	0.0000	0.0000	0.0000	0.0000	0.0000	0.0000	0.0000	0.0000	0.0000	0.0000	0.0000	0.0000	0.0000	0.0000	0.0000	0.5387	0.0000	0.0000	0.0000	0.0000	0.0000	0.0000	0.0000	0.0000	0.0000	0.0000	0.0000	0.0000	0.2150	0.3580	0.0000	0.0000	0.0000	0.0000	0.0000	0.2438	0.2947	0.0000	0.0000	0.0000	0.0000	0.0000	0.2851	0.0000
hsa-mir-744	6.1971	7.5342	6.1256	6.4401	7.2664	7.3810	6.3611	8.1345	7.6913	7.5435	6.7298	7.5756	5.0780	6.6381	6.8088	8.3497	7.6544	7.0090	8.8205	6.9560	6.5584	7.5818	7.9412	6.2438	6.5761	8.4223	7.5565	7.9391	8.0948	7.0908	7.8139	6.5723	6.5674	5.1257	6.8914	8.6139	7.8094	6.8354	6.7323	6.8755	7.5248	7.2276	7.6482	6.8291	8.0311	9.1474	7.1874	7.8023	7.6108
hsa-mir-3065	3.3032	5.7496	4.7973	5.1503	2.7396	3.2148	4.4714	4.7314	3.3422	3.6101	3.9589	4.1573	3.5187	3.6271	2.6533	4.1214	1.3527	2.8073	5.1026	3.3337	2.9616	6.9139	2.0189	5.6247	4.1425	6.8358	3.9796	3.7304	5.1313	3.3250	3.8255	2.4741	5.5318	4.7569	0.8835	3.1486	4.7969	1.8341	1.5587	6.1245	3.9919	2.7365	3.2232	2.0165	2.7605	2.4933	4.8016	4.3068	4.4879
hsa-mir-888	0.0000	0.0000	0.0000	0.0000	0.0000	0.0000	0.0000	0.0000	0.0000	0.0000	0.0000	0.0000	0.0000	0.0000	0.0000	0.0000	0.0000	0.0000	0.0000	0.0000	0.0000	0.0000	0.0000	0.0000	0.0000	0.0000	0.3274	0.0000	0.0000	0.0000	0.0000	0.0000	0.0000	0.0000	0.0000	0.0000	0.0000	0.0000	0.0000	0.0000	0.0000	0.0000	0.0000	0.0000	0.0000	0.0000	0.0000	0.0000	0.0000
hsa-mir-466	0.0000	0.0000	0.0000	0.0000	0.0000	0.0000	0.0000	0.0000	0.0000	0.0000	0.0000	0.0000	0.0000	0.0000	0.0000	0.0000	0.0000	0.0000	0.0000	0.0000	0.1049	0.0000	0.0000	0.0000	0.0000	0.0000	0.0000	0.0000	0.0000	0.0000	0.0000	0.0000	0.0000	0.0000	0.0000	0.0000	0.0000	0.0000	0.0000	0.3621	0.0000	0.0000	1.0302	0.0000	0.0000	0.8252	0.0000	0.0000	0.0000
hsa-mir-132	7.6021	8.5801	8.9159	7.2727	6.8685	7.6257	8.4847	8.3110	7.8897	7.7152	6.4334	6.5316	8.7768	8.8488	8.4288	7.8133	6.0502	7.1649	7.9093	7.1929	8.2649	6.3299	7.9061	7.9365	7.2784	5.9829	6.7134	7.8007	6.8763	6.9827	8.9762	7.5414	6.7996	8.3436	6.3039	6.8466	8.9603	8.1876	8.1129	7.7578	6.8836	8.3302	7.3993	7.1318	7.8260	7.0962	6.8363	8.1147	7.5532
hsa-mir-137	0.0000	0.0000	0.0000	0.0000	0.0000	0.0000	0.4016	0.0000	0.0000	0.0000	0.0000	0.0000	0.0000	0.0000	0.0000	0.0000	0.0000	0.0000	0.0000	0.0000	0.0000	0.0000	0.0000	0.0000	0.0000	0.0000	0.0000	0.0000	0.0000	0.0000	0.0000	0.0000	0.0000	0.0000	0.0000	0.0000	0.0000	0.0000	0.0000	0.0000	0.0000	0.0000	0.0000	0.0000	0.0000	0.0000	0.0000	0.0000	0.0000
hsa-mir-136	0.0000	1.4802	1.3485	1.1517	1.7100	1.5793	0.0000	1.9901	3.1074	1.5523	0.9551	0.0000	1.4560	0.9706	0.9514	0.0000	0.0000	0.0000	0.7261	0.0000	0.0000	2.8755	2.2678	1.7987	0.5897	0.0000	4.4438	0.4337	2.1966	0.0000	3.6200	1.3327	1.3057	0.9740	2.3053	2.6428	3.4947	0.9724	0.3141	0.3621	1.3061	0.7483	2.6350	3.2784	0.0000	2.0311	1.9209	2.1687	0.0000
hsa-mir-134	4.1162	8.3242	8.1046	8.6033	6.9370	8.2614	8.5154	9.6976	9.9555	9.3958	8.6555	8.7870	8.4017	7.0873	8.7214	8.4546	9.0960	6.5729	7.7029	6.3449	5.8885	8.6451	9.2879	7.8094	7.9358	8.9193	10.7489	7.0345	6.8981	5.6019	9.9962	8.0178	8.6776	8.0650	9.2722	6.8951	9.7673	7.8107	7.8928	7.7804	5.4066	8.2922	9.1709	10.7099	7.3690	9.3682	9.1020	8.6039	6.5608
hsa-mir-365-2	4.0115	5.3032	6.2771	6.0323	5.3622	5.0215	5.5215	6.7189	6.0556	6.1570	7.8546	6.6653	6.3310	6.5460	6.4047	6.6266	5.7505	6.5453	5.5002	6.5931	6.0235	6.4181	6.5086	6.1546	6.7887	5.8994	4.6700	5.7441	6.1835	5.8374	6.7961	7.4690	6.4325	6.0569	5.3572	5.4250	6.5042	5.3264	6.4038	5.4622	5.6214	6.9361	6.3629	5.5041	6.2618	6.3238	6.3468	5.6104	6.0628
hsa-mir-139	5.4270	6.3416	7.8037	7.1227	6.3646	6.5665	8.2750	7.9630	7.3032	6.8314	5.5545	6.1759	6.1796	6.5173	7.1809	7.4178	5.8116	6.1293	6.6500	6.3768	5.1852	6.3375	5.5124	6.0684	6.9564	5.6326	6.9203	6.2487	5.4400	7.2035	8.4246	5.3394	5.7546	5.9484	6.5493	8.6983	7.9012	6.8793	7.4979	7.2927	5.6322	7.5295	7.3904	7.9826	6.8565	7.1204	6.7953	7.1177	7.0011
hsa-mir-365-1	3.8804	5.6758	5.8635	5.9491	5.7448	5.0361	5.2199	6.5415	5.6368	6.3124	7.8280	6.4319	5.8713	6.6005	6.5507	6.5779	5.4248	6.5637	5.5209	6.7571	6.0335	6.5410	6.5562	6.1836	6.7418	5.3477	4.4936	5.8532	6.0598	5.9373	6.8203	7.5531	6.5505	6.3291	5.1091	6.2679	6.7869	5.4479	6.3618	5.4340	5.5209	6.9009	6.3629	5.6487	6.3777	6.5002	6.3168	5.6359	6.2486
hsa-mir-1269	13.4018	4.7283	3.2488	8.7670	11.4046	5.5666	13.0869	12.6798	7.1099	5.7946	7.6439	11.1544	12.3653	8.1823	5.5373	4.5580	12.0699	10.9029	15.1271	10.7640	2.1358	3.4779	11.7890	7.7758	11.2267	11.3090	11.1457	9.6580	8.9617	11.1165	4.2391	13.7829	3.6753	11.2515	4.0679	9.0159	10.4302	11.8849	9.4107	8.2069	12.0129	2.9630	6.7317	14.7127	5.1299	4.9766	10.0504	8.4555	11.2383
hsa-mir-1268	0.0000	0.0000	0.0000	0.0000	0.0000	0.0000	0.0000	0.0000	0.0000	0.0000	0.0000	0.0000	0.0000	0.0000	0.0000	0.0000	0.0000	0.0000	0.0000	0.0000	0.0000	0.0000	0.0000	0.0000	0.0000	0.0000	0.0000	0.0000	0.0000	0.0000	0.0000	0.0000	0.0000	0.0000	0.0000	0.0000	0.0000	0.0000	0.0000	0.0000	0.0000	0.0000	0.0000	0.0000	0.0000	0.0000	0.0000	0.0000	0.0000
hsa-mir-550b-2	0.0000	0.0000	0.0000	0.0000	0.0000	0.0000	0.0000	0.0000	0.0000	0.0000	0.0000	0.0000	0.0000	0.0000	0.0000	0.0000	0.0000	0.0000	0.0000	0.0000	0.0000	0.0000	0.0000	0.0000	0.3247	0.0000	0.0000	0.0000	0.0000	0.0000	0.0000	0.0000	0.0000	0.0000	0.0000	0.0000	0.0000	0.0000	0.0000	0.0000	0.0000	0.0000	0.0000	0.0000	0.0000	0.0000	0.0000	0.0000	0.0000
hsa-mir-451	3.0665	7.4592	6.8510	5.4516	4.4478	4.9146	3.1738	4.9553	7.9796	6.0090	3.4405	2.5976	4.7444	4.2042	4.5868	3.6654	3.7476	5.5515	3.9234	5.6346	3.9806	4.3827	3.9542	2.9667	3.1417	0.6716	2.5461	2.0552	4.4134	5.1137	8.2617	2.0135	6.5277	4.9266	1.2679	4.7669	7.1420	3.3646	3.2499	3.3407	4.9544	7.7998	3.0525	4.7373	1.8348	5.4153	4.8016	5.0208	5.8106
hsa-mir-1263	0.0000	0.0000	0.0000	0.0000	0.0000	0.0000	0.0000	0.0000	0.0000	0.0000	0.0000	0.0000	0.0000	0.0000	0.0000	0.0000	0.0000	0.0000	0.0000	0.0000	0.0000	0.0000	0.0000	0.0000	0.0000	0.0000	0.0000	0.0000	0.0000	0.0000	0.0000	0.0000	0.0000	0.0000	0.0000	0.0000	0.0000	0.0000	0.0000	0.0000	0.0000	0.0000	0.0000	0.0000	0.0000	0.0000	0.0000	0.0000	0.0000
hsa-mir-1262	0.5528	2.0470	1.0222	0.6878	2.3687	0.7336	1.3812	1.1303	1.3355	1.7309	1.2679	1.0860	0.7633	1.4643	1.3540	1.7029	1.3527	0.6781	0.2846	0.7879	2.6159	2.1311	1.5400	0.2709	1.1777	2.7925	2.5142	2.1720	1.4813	2.3507	1.9350	0.0000	1.5059	0.5677	0.8835	1.2087	1.2264	1.8341	1.1481	2.6173	1.5063	1.2385	1.0302	2.1638	1.1913	2.9184	0.5038	2.4825	0.0000
hsa-mir-1261	0.0000	0.0000	0.0000	0.0000	0.0000	0.0000	0.0000	0.0000	0.0000	0.0000	0.0000	0.0000	0.0000	0.0000	0.0000	0.0000	0.0000	0.0000	0.0000	0.0000	0.0000	0.0000	0.0000	0.0000	0.0000	0.0000	0.0000	0.0000	0.0000	0.0000	0.0000	0.0000	0.0000	0.0000	0.0000	0.0000	0.0000	0.0000	0.0000	0.0000	0.0000	0.0000	0.0000	0.0000	0.0000	0.0000	0.0000	0.0000	0.0000
hsa-mir-1260	0.0000	0.0000	0.0000	0.0000	0.0000	0.0000	0.0000	0.0000	0.0000	0.0000	0.5552	0.0000	0.0000	0.0000	0.0000	0.0000	0.0000	0.0000	0.0000	0.0000	0.0000	0.0000	0.0000	0.0000	0.0000	1.1281	0.1730	0.0000	0.0000	0.0000	0.0000	1.3327	0.0000	0.0000	0.0000	0.0000	0.0000	0.0000	0.0000	0.0000	0.2438	0.0000	0.0000	0.5212	0.0000	0.0000	0.0000	0.2851	0.0000
hsa-mir-146a	4.3718	4.4319	7.4763	5.1871	3.3343	3.1079	5.3618	4.8699	6.4317	5.6796	6.2587	6.6653	7.6696	4.8088	3.7157	3.7775	5.7295	6.7840	6.1975	6.8001	5.1488	2.4978	6.4085	5.2392	5.1836	4.7275	2.5142	3.9094	5.2717	4.4805	5.6956	5.5874	5.3222	5.4618	4.1155	4.0649	6.3781	3.4934	4.2293	6.9606	2.5326	6.1998	4.4834	4.2687	6.2738	4.1049	4.0893	2.6425	3.5508
hsa-mir-1266	5.8570	5.8538	5.6281	4.5421	5.4770	5.8579	4.5327	5.8375	7.2751	6.8363	7.3850	5.9057	6.3558	6.2128	6.7390	6.3430	4.3522	7.1977	5.3308	7.4149	5.1147	6.0825	4.9431	4.0971	5.8276	7.1746	5.1557	7.9183	5.7432	5.3641	5.4995	6.8632	7.0404	6.0604	6.5493	5.7402	5.0317	6.8273	6.9887	5.3954	7.5897	4.3406	5.5663	5.3277	7.1776	5.8317	6.2681	6.1789	6.6733
hsa-mir-1265	0.0000	0.0000	0.0000	0.0000	0.0000	0.0000	0.0000	0.0000	0.0000	0.0000	0.0000	0.0000	0.0000	0.0000	0.0000	0.0000	0.0000	0.0000	0.0000	0.0000	0.0000	0.0000	0.0000	0.0000	0.0000	0.0000	0.0000	0.0000	0.0000	0.0000	0.0000	0.0000	0.0000	0.0000	0.0000	0.0000	0.0000	0.0000	0.0000	0.0000	0.0000	0.0000	0.0000	0.0000	0.0000	0.0000	0.0000	0.0000	0.0000
hsa-mir-146b	9.2445	10.4951	11.8427	11.6063	8.4390	10.5739	11.3216	10.0903	11.0144	11.2604	10.7386	11.5524	11.5814	10.2541	11.2102	10.0655	8.8606	11.7158	10.0086	11.8257	9.8975	11.0629	10.0528	9.6988	11.9733	9.9293	8.9508	10.4299	11.8712	9.9095	10.9092	9.7594	9.7536	10.6534	9.6937	11.8687	11.1892	9.9196	10.8566	11.1674	9.7753	11.6145	9.6239	10.6876	10.3192	10.5955	9.9679	11.6157	12.3245
hsa-mir-9-2	3.3568	3.2483	4.2897	5.2463	8.5912	3.6167	4.0077	4.1654	5.3439	2.8450	4.8890	2.8431	4.8528	5.6809	5.1517	3.3251	6.4470	4.4195	2.8724	4.7824	8.6327	5.6686	5.0958	3.9115	6.1276	4.0368	6.6617	4.3173	5.6433	4.3415	4.3092	3.8747	4.2222	2.1814	4.2064	5.2865	4.5715	6.0254	5.0277	5.0550	4.1196	4.3882	4.2265	7.0677	2.0735	4.6395	4.2137	5.7280	3.1138
hsa-mir-454	1.9265	0.0000	1.0222	0.3845	1.0948	0.0000	0.0000	1.1303	2.4779	1.8899	0.9551	0.0000	0.7633	0.9105	1.1667	1.0181	2.5013	1.1375	1.6692	1.0634	0.8110	1.1812	0.8182	0.4989	0.8134	0.6716	0.5941	0.0000	1.1340	0.0000	1.5273	0.0000	0.4521	0.0000	0.0000	1.2087	0.0000	0.0000	0.3141	1.2790	0.4522	1.8949	1.0302	0.0000	0.0000	0.4708	0.1882	0.0000	0.0000
hsa-mir-369	0.0000	2.3298	1.1946	0.6878	0.0000	1.5793	1.6990	1.1303	2.0170	2.5911	1.9321	2.1272	2.0491	2.0699	1.5197	1.0181	0.8294	1.4854	1.9390	1.6689	1.1421	2.2640	3.0774	2.0352	1.3304	0.6716	3.6833	1.0370	1.1340	0.4958	2.9239	0.0000	1.0731	2.0192	1.0885	0.0000	1.8796	1.5480	1.1481	0.8922	0.2438	2.3444	2.0451	3.4605	1.5487	2.3909	2.6218	1.0652	0.0000
hsa-mir-1255a	0.0000	0.0000	0.5998	0.0000	0.0000	0.0000	0.4016	0.0000	0.0000	0.0000	0.0000	0.0000	0.0000	0.0000	0.0000	0.4958	0.0000	0.6781	0.0000	0.0000	0.0000	0.0000	0.6529	0.0000	0.0000	0.0000	0.0000	0.0000	0.0000	0.0000	0.0000	0.0000	0.0000	0.0000	0.0000	0.0000	0.0000	0.0000	0.5719	1.0985	0.0000	0.0000	0.0000	0.0000	0.0000	0.0000	0.1882	0.0000	0.0000
hsa-mir-367	0.0000	0.0000	0.0000	0.0000	0.0000	0.0000	0.0000	0.0000	0.0000	0.0000	0.0000	0.0000	0.0000	0.0000	0.0000	0.0000	0.0000	0.0000	0.0000	0.0000	0.0000	0.0000	0.0000	0.0000	0.0000	0.0000	0.0000	0.0000	0.0000	0.0000	0.0000	0.0000	0.0000	0.0000	0.0000	0.0000	0.0000	0.0000	0.0000	0.0000	0.0000	0.0000	0.0000	0.0000	0.0000	0.0000	0.0000	0.0000	0.0000
hsa-mir-3117	0.0000	0.0000	0.0000	0.0000	0.0000	0.0000	0.0000	0.0000	0.0000	0.0000	0.0000	0.0000	0.0000	0.0000	0.3909	0.0000	0.0000	0.0000	0.0000	0.0000	0.0000	0.0000	0.0000	0.0000	0.0000	0.0000	0.1730	0.0000	0.0000	0.0000	0.0000	0.0000	0.0000	0.0000	0.0000	0.0000	0.0000	0.0000	0.0000	0.6514	0.0000	0.0000	0.0000	0.0000	0.0000	0.0000	0.5038	0.0000	0.0000
hsa-mir-558	0.0000	0.0000	0.0000	0.0000	0.0000	0.0000	0.0000	0.0000	0.0000	0.0000	0.0000	0.0000	0.0000	0.0000	0.0000	0.0000	0.0000	0.0000	0.0000	0.0000	0.0000	0.0000	0.0000	0.0000	0.0000	0.0000	0.0000	0.0000	0.0000	0.0000	0.0000	0.0000	0.0000	0.0000	0.0000	0.0000	0.0000	0.0000	0.0000	0.0000	0.0000	0.2947	0.0000	0.0000	0.0000	0.0000	0.0000	0.0000	0.0000
hsa-mir-3115	0.0000	0.0000	0.5998	0.0000	0.0000	0.0000	0.0000	0.0000	0.0000	0.0000	0.0000	0.0000	0.0000	0.0000	0.0000	0.0000	0.0000	0.0000	0.0000	0.0000	0.0000	0.0000	0.0000	0.0000	0.0000	0.0000	0.0000	0.0000	0.0000	0.0000	0.0000	0.0000	0.0000	0.0000	0.0000	0.0000	0.0000	0.0000	0.0000	0.0000	0.2438	0.0000	0.0000	0.0000	0.0000	0.0000	0.0000	0.0000	0.0000
hsa-mir-518a-2	0.0000	0.0000	0.0000	0.0000	0.0000	0.0000	0.0000	0.3755	0.0000	0.0000	0.0000	0.0000	0.4316	0.0000	0.0000	0.0000	0.0000	0.0000	0.0000	0.0000	0.0000	1.8219	0.0000	0.0000	0.0000	0.0000	0.0000	0.0000	0.0000	0.0000	1.5273	0.0000	0.0000	0.0000	0.0000	0.0000	0.9209	0.9724	0.0000	0.0000	0.7960	0.0000	0.0000	0.0000	0.0000	0.0000	0.0000	0.0000	0.0000
hsa-mir-518a-1	0.0000	0.0000	0.0000	0.3845	0.0000	0.0000	0.0000	0.0000	0.0000	0.0000	0.0000	0.0000	1.0329	0.0000	0.0000	0.0000	0.0000	0.0000	0.0000	0.0000	0.0000	1.1812	0.0000	0.0000	0.0000	0.0000	0.0000	0.0000	0.0000	0.0000	2.5125	0.0000	0.0000	0.0000	0.0000	0.0000	0.5327	0.9724	0.0000	0.0000	0.9414	0.0000	0.0000	0.0000	0.0000	0.0000	0.0000	0.0000	0.0000
hsa-mir-101-2	1.7773	0.9222	1.0222	1.3375	0.4632	0.0000	2.3709	0.3755	0.0000	0.0000	0.5552	0.0000	0.4316	1.6956	1.6684	0.0000	0.0000	1.3219	0.5221	1.8250	1.0400	1.4278	1.2237	1.5156	2.0982	0.0000	0.1730	1.0370	0.0000	0.0000	0.0000	0.0000	0.0000	0.5677	0.0000	2.3028	0.0000	0.7149	1.7792	0.3621	0.7960	1.6037	0.6052	0.5212	0.7153	0.4708	0.0000	0.2851	1.3399
hsa-mir-101-1	8.4702	7.0554	8.2151	6.4145	6.4420	6.9419	7.5604	6.1038	6.7297	5.6354	6.6975	7.3510	7.2075	7.5005	6.9643	5.1643	5.8703	6.9472	6.6342	7.0300	6.8463	7.1554	6.9504	7.7621	7.5098	5.2158	4.2832	6.9263	6.0205	7.2967	7.6613	4.8246	7.3415	7.2426	6.9648	9.5579	6.5461	5.3940	7.1505	8.1716	6.5426	7.3608	6.3259	7.7013	5.9233	6.8434	6.5167	6.2798	7.0352
hsa-mir-514b	0.0000	2.3298	0.0000	0.0000	0.0000	0.0000	0.0000	0.0000	0.0000	0.0000	0.0000	0.0000	0.0000	0.2140	0.0000	0.0000	0.0000	0.0000	0.0000	0.4471	0.0000	1.1812	0.0000	0.0000	0.0000	0.0000	1.0137	0.0000	0.0000	0.0000	0.0000	1.3327	0.0000	0.0000	4.1155	0.0000	0.0000	0.9724	1.2983	0.0000	0.0000	0.0000	0.0000	4.8504	0.0000	2.1612	0.0000	0.7273	0.0000
hsa-mir-128-1	6.6012	6.0517	8.1260	6.8787	6.8917	6.2458	7.1969	7.7303	7.8038	7.2530	7.7734	6.2734	7.4484	7.3720	7.4252	7.5609	5.8893	7.4085	7.6206	7.3360	8.5955	8.7676	7.4194	7.1339	6.5685	6.7902	9.0292	7.4361	7.8441	7.6341	7.4981	6.9893	7.3117	7.7552	6.6004	7.0882	6.9676	7.0179	6.0748	8.4628	8.0406	6.9280	5.3437	8.0623	6.9936	6.9144	8.1339	8.1113	8.4581
hsa-mir-128-2	5.7409	5.1839	7.6382	5.8380	5.8241	4.9766	5.9538	6.7787	6.4569	5.6796	6.8462	5.6393	6.8238	6.7441	6.6435	6.4071	4.5566	6.4692	7.3076	6.2722	7.8692	7.8772	6.9144	6.9339	5.7552	5.3891	8.3102	6.0870	7.0424	6.9827	6.7838	5.5874	6.4749	7.3128	5.9237	4.9617	6.0293	5.8993	5.6123	7.9925	7.1479	6.2777	4.3422	6.8779	6.1875	6.1930	7.4582	7.3499	7.8306
hsa-mir-32	0.7257	0.9222	2.0332	1.7839	5.0020	0.9957	1.3812	2.8565	4.4810	3.6550	2.5094	3.1473	2.9308	0.6413	2.2433	2.8383	3.7476	0.6781	1.4564	0.4471	1.5291	1.9848	1.1008	2.0352	1.8174	4.0368	3.2141	1.9280	5.0812	3.2018	0.9570	3.7170	3.5450	1.0875	3.2825	3.5224	4.4879	1.3804	0.0000	2.5486	3.7568	2.2096	2.0451	3.7207	2.4575	2.8428	2.8619	3.1123	3.8857
hsa-mir-31	0.8049	5.6884	1.3485	4.8324	4.9322	0.0000	2.9524	2.6669	5.3439	4.0412	1.9321	4.4812	0.4316	1.2865	0.6982	2.8383	5.1048	4.5909	2.3000	4.5781	0.8110	2.6019	3.7236	3.5536	0.0000	0.6716	4.3657	1.7885	0.6757	0.8640	4.1653	5.5874	2.9985	2.7626	0.6445	1.2087	4.8648	0.9724	4.3374	0.3621	3.0641	1.2385	0.0000	0.0000	0.0000	4.3702	3.1379	4.5683	2.0224
hsa-mir-19b-2	2.0937	1.6949	1.8390	0.6878	1.0948	1.7310	0.7154	1.1303	1.3355	0.0000	0.9551	0.0000	2.2737	1.5456	1.1667	0.6917	2.2883	0.3785	1.5667	0.0000	0.6117	0.0000	0.4663	0.2709	0.8134	1.9870	1.1851	1.4612	0.0000	0.0000	0.9570	0.0000	0.0000	0.7162	0.6445	2.3028	0.0000	0.4013	0.3141	0.6514	0.6344	1.6037	0.0000	2.2975	0.0000	1.3468	0.6390	0.0000	0.0000
hsa-mir-19b-1	1.8907	1.4802	1.6145	1.5021	1.3302	1.4097	0.9730	1.7562	0.0000	0.4715	2.5094	0.6429	1.9221	1.5456	1.6684	1.8741	2.5013	1.3219	0.9047	1.2946	0.2027	1.4278	1.3370	0.8690	0.0000	1.7533	0.7110	1.0370	1.4813	0.4958	0.0000	2.0135	1.0731	1.2907	0.0000	2.3028	0.5327	0.9724	1.4344	2.5486	0.6344	1.0928	0.0000	2.9121	1.1913	2.0311	0.1882	0.7273	0.0000
hsa-mir-181d	6.9210	4.8452	7.5012	5.9420	3.3343	4.4513	5.6469	5.9458	3.5442	3.1887	5.0408	5.9973	5.8968	6.6971	4.8892	4.8213	4.1141	4.6610	5.5345	4.3658	5.6644	5.7273	7.3934	7.4180	6.6649	5.0188	6.8327	6.3390	5.4791	4.6313	4.2391	1.3327	4.9103	6.6715	4.4856	2.6428	5.1989	3.7556	5.0805	5.2297	4.2648	5.7372	4.3788	5.4620	2.8911	5.6441	4.5759	5.5578	6.2486
hsa-mir-4302	0.0000	0.0000	0.0000	0.0000	0.0000	0.0000	0.0000	0.0000	0.0000	0.0000	0.0000	0.0000	0.0000	0.0000	0.0000	0.0000	0.0000	0.0000	0.0000	0.0000	0.0000	0.0000	0.0000	0.0000	0.0000	0.0000	0.0000	0.0000	0.0000	0.0000	0.0000	0.0000	0.0000	0.0000	0.0000	0.0000	0.0000	0.0000	0.0000	0.0000	0.0000	0.0000	0.0000	0.0000	0.0000	0.0000	0.0000	0.0000	0.0000
hsa-mir-4301	0.0000	0.0000	0.0000	0.0000	0.0000	0.0000	0.0000	0.0000	0.0000	0.0000	0.0000	0.0000	0.0000	0.0000	0.0000	0.0000	0.0000	0.0000	0.0000	0.0000	0.0000	0.0000	0.0000	0.0000	0.0000	0.0000	0.0000	0.0000	0.0000	0.0000	0.0000	0.0000	0.0000	0.0000	0.0000	0.0000	0.0000	0.0000	0.0000	0.0000	0.0000	0.0000	0.0000	0.0000	0.0000	0.0000	0.0000	0.0000	0.0000
hsa-mir-4300	0.0000	0.0000	0.0000	0.0000	0.0000	0.0000	0.0000	0.0000	0.0000	0.0000	0.0000	0.0000	0.0000	0.0000	0.0000	0.0000	0.0000	0.0000	0.0000	0.0000	0.0000	0.5085	0.0000	0.0000	0.0000	0.0000	0.0000	0.0000	0.0000	0.0000	0.0000	0.0000	0.0000	0.0000	0.0000	0.0000	0.0000	0.0000	0.0000	0.0000	0.0000	0.0000	0.0000	0.0000	0.0000	0.0000	0.0000	0.0000	0.0000
hsa-mir-4307	0.0000	0.0000	0.0000	0.0000	0.0000	0.0000	0.0000	0.0000	0.0000	0.0000	0.0000	0.0000	0.0000	0.0000	0.0000	0.0000	0.0000	0.0000	0.0000	0.0000	0.0000	0.0000	0.0000	0.0000	0.0000	0.0000	0.0000	0.0000	0.0000	0.0000	0.0000	0.0000	0.0000	0.0000	0.0000	0.0000	0.0000	0.0000	0.0000	0.0000	0.0000	0.0000	0.0000	0.0000	0.0000	0.0000	0.0000	0.0000	0.0000
hsa-mir-4306	0.0000	0.0000	0.0000	0.0000	0.0000	0.0000	0.0000	0.0000	0.0000	0.0000	0.0000	0.0000	0.0000	0.0000	0.0000	0.0000	0.0000	0.0000	0.0000	0.0000	0.1049	0.0000	0.0000	0.0000	0.0000	0.0000	0.0000	0.0000	0.0000	0.0000	0.0000	0.0000	0.0000	0.0000	0.0000	0.0000	0.0000	0.0000	0.0000	0.0000	0.0000	0.0000	0.0000	0.0000	0.0000	0.0000	0.0000	0.0000	0.0000
hsa-mir-3197	0.1288	0.5336	0.0000	0.6878	0.4632	0.0000	0.0000	0.0000	2.0170	0.0000	0.0000	0.6429	0.4316	0.7135	0.6982	0.2691	0.8294	0.9260	0.2846	0.4471	0.5387	1.1812	0.0000	1.4074	1.5943	0.0000	0.0000	0.0000	0.0000	0.4958	0.0000	3.3381	0.0000	0.2150	0.0000	0.0000	0.0000	0.4013	0.0000	0.0000	0.2438	0.2947	0.0000	0.5212	0.0000	0.4708	0.8765	1.4584	0.0000
hsa-mir-181c	8.0634	7.5686	9.1040	7.1997	6.2328	7.2800	7.6645	7.7877	4.9044	6.4206	7.1526	8.2354	7.4797	8.0207	5.9687	6.1689	6.8187	6.3255	7.1371	6.0918	6.6260	7.7125	8.2351	8.5425	8.5434	7.7680	8.6478	8.4290	8.4555	7.2075	6.7714	4.3746	7.1341	7.9088	6.6936	6.7619	7.1601	5.8032	6.8434	6.8110	5.9353	7.7566	6.9420	7.8060	4.8378	7.0082	6.3193	8.6618	8.0631
hsa-mir-4309	0.0000	0.0000	0.0000	0.0000	0.0000	0.0000	0.0000	0.0000	0.0000	0.0000	0.0000	0.0000	0.0000	0.0000	0.0000	0.0000	0.0000	0.0000	0.0000	0.0000	0.0000	0.0000	0.0000	0.0000	0.0000	0.0000	0.0000	0.0000	0.0000	0.0000	0.0000	0.0000	0.0000	0.0000	0.0000	0.0000	0.0000	0.0000	0.0000	0.0000	0.0000	0.0000	0.0000	0.0000	0.0000	0.0000	0.0000	0.0000	0.0000
hsa-mir-4308	0.0000	0.0000	0.0000	0.0000	0.0000	0.0000	0.0000	0.0000	0.0000	0.0000	0.0000	0.0000	0.0000	0.0000	0.0000	0.0000	0.0000	0.0000	0.0000	0.0000	0.0000	0.0000	0.0000	0.0000	0.0000	0.0000	0.0000	0.0000	0.0000	0.0000	0.0000	0.0000	0.0000	0.0000	0.0000	0.0000	0.0000	0.0000	0.0000	0.0000	0.0000	0.0000	0.0000	0.0000	0.0000	0.0000	0.0000	0.0000	0.0000
hsa-mir-3156-1	0.0000	0.0000	0.0000	0.0000	0.0000	0.0000	0.0000	0.0000	0.0000	0.0000	0.0000	0.0000	0.0000	0.0000	0.0000	0.0000	0.0000	0.0000	0.0000	0.0000	0.0000	0.0000	0.0000	0.0000	0.0000	0.0000	0.0000	0.0000	0.0000	0.0000	0.0000	0.0000	0.0000	0.0000	0.0000	0.0000	0.0000	0.0000	0.0000	0.0000	0.0000	0.0000	0.0000	0.0000	0.0000	0.0000	0.0000	0.0000	0.0000
hsa-mir-3156-2	0.0000	0.0000	0.0000	0.0000	0.0000	0.0000	0.0000	0.0000	0.0000	0.0000	0.0000	0.0000	0.0000	0.0000	0.0000	0.0000	0.0000	0.0000	0.0000	0.0000	0.0000	0.0000	0.0000	0.0000	0.0000	0.0000	0.0000	0.0000	0.0000	0.0000	0.0000	0.0000	0.0000	0.0000	0.0000	0.0000	0.0000	0.0000	0.0000	0.0000	0.0000	0.0000	0.0000	0.5212	0.0000	0.0000	0.0000	0.0000	0.0000
hsa-mir-3156-3	0.0000	0.0000	0.0000	0.0000	0.0000	0.0000	0.0000	0.0000	0.0000	0.0000	0.0000	0.0000	0.0000	0.0000	0.0000	0.0000	0.0000	0.0000	0.0000	0.0000	0.0000	0.0000	0.0000	0.0000	0.0000	0.0000	0.0000	0.0000	0.0000	0.0000	0.0000	0.0000	0.0000	0.0000	0.0000	0.0000	0.0000	0.0000	0.0000	0.0000	0.0000	0.0000	0.0000	0.0000	0.0000	0.0000	0.0000	0.0000	0.0000
hsa-mir-612	0.0000	0.5336	0.5998	0.0000	0.4632	0.0000	0.0000	0.0000	2.4779	0.0000	0.0000	0.0000	0.0000	0.3102	0.6982	1.4008	1.3527	0.0000	0.0000	0.0000	0.0000	1.4278	0.2519	0.0000	0.5897	1.1281	0.0000	1.2646	0.0000	0.0000	0.0000	0.0000	0.7958	0.0000	0.8835	2.3028	0.0000	0.4013	0.3141	0.0000	0.0000	2.2786	1.6251	0.0000	0.7153	0.4708	0.9820	0.2851	0.0000
hsa-mir-1185-2	0.0000	0.0000	0.0000	0.0000	0.0000	0.0000	0.0000	0.0000	0.0000	0.0000	0.0000	0.0000	0.0000	0.0000	0.0000	0.0000	0.0000	0.0000	0.0000	0.0000	0.0000	0.0000	0.0000	0.0000	0.0000	0.0000	0.1730	0.0000	0.0000	0.0000	0.0000	0.0000	0.0000	0.0000	0.0000	0.0000	0.0000	0.0000	0.0000	0.0000	0.0000	0.0000	0.0000	0.0000	0.0000	0.0000	0.1882	0.0000	0.0000
hsa-mir-1283-2	0.1288	0.0000	0.0000	0.3845	0.0000	0.0000	0.0000	0.0000	0.0000	0.8263	0.5552	0.0000	0.0000	0.2140	0.9514	0.0000	0.0000	0.0000	0.5221	0.0000	0.0000	1.1812	0.0000	0.0000	0.3247	0.6716	0.0000	0.0000	0.0000	0.4958	0.9570	0.0000	0.0000	0.0000	0.3580	0.0000	0.5327	0.4013	0.0000	0.0000	0.7960	0.0000	0.0000	0.0000	0.0000	0.0000	0.1882	0.0000	0.0000
hsa-mir-1283-1	0.0000	0.0000	0.0000	0.0000	0.0000	0.0000	0.0000	0.3755	0.0000	0.0000	0.0000	0.0000	0.0000	0.1110	0.3909	0.0000	0.0000	0.0000	0.0000	0.0000	0.0000	0.5085	0.0000	0.2709	0.3247	0.0000	0.0000	0.0000	0.0000	1.1572	0.9570	0.0000	0.0000	0.0000	0.0000	0.0000	1.2264	0.0000	0.0000	0.0000	0.0000	0.0000	0.0000	0.0000	1.1913	0.0000	0.1882	0.0000	0.0000
hsa-mir-1185-1	0.0000	0.0000	0.0000	0.0000	0.0000	0.0000	0.0000	0.3755	0.0000	0.0000	0.0000	0.0000	0.0000	0.0000	0.0000	0.0000	0.0000	0.3785	0.0000	0.0000	0.0000	0.0000	0.0000	0.2709	0.0000	0.0000	1.7741	0.0000	0.0000	0.0000	0.0000	0.0000	0.0000	0.0000	0.0000	0.0000	0.0000	0.0000	0.0000	0.0000	0.0000	0.0000	0.0000	0.5212	0.0000	1.1095	0.3546	0.0000	0.0000
hsa-mir-1302-3	0.0000	0.0000	0.0000	0.0000	0.0000	0.0000	0.0000	0.0000	0.0000	0.0000	0.0000	0.0000	0.0000	0.0000	0.0000	0.0000	0.0000	0.0000	0.0000	0.0000	0.0000	0.0000	0.0000	0.0000	0.0000	0.0000	0.0000	0.0000	0.0000	0.0000	0.0000	0.0000	0.0000	0.0000	0.0000	0.0000	0.0000	0.0000	0.0000	0.0000	0.0000	0.0000	0.0000	0.0000	0.0000	0.0000	0.0000	0.0000	0.0000
hsa-mir-362	5.7831	3.3781	5.0084	4.1034	3.4388	4.4513	4.0077	4.0407	5.3971	5.1459	5.2331	3.7983	4.9373	4.1337	5.0332	3.7113	4.5566	5.2211	3.6503	4.9099	2.2546	3.6334	1.5400	4.1816	3.6568	3.5449	3.7116	4.8254	4.3724	5.7954	1.9350	4.2649	3.7561	3.4758	3.4775	2.3028	2.4506	8.1844	5.0701	8.7158	4.0572	3.7986	2.0451	4.8285	3.4943	4.9766	5.4147	5.3022	4.3859
hsa-mir-363	6.4430	2.5662	3.5320	5.5300	2.8192	2.2157	1.5488	3.2209	4.2693	2.8450	2.8282	5.0197	1.9221	2.2505	3.6093	1.8741	5.8703	5.4262	2.8724	5.2362	1.5291	2.9563	3.5465	2.5748	2.2590	2.1881	7.1856	1.0370	5.0812	5.4342	3.7264	3.1033	3.0635	5.1969	6.8462	3.1486	4.3044	2.5386	4.5768	2.3204	7.3665	3.3311	0.6052	2.8262	1.1913	3.6077	2.2086	5.8258	2.8329
hsa-mir-361	9.4413	9.8095	10.7191	10.9544	8.5741	10.1739	9.8138	9.1977	9.4891	9.4763	10.0369	9.9235	12.1433	10.7347	9.3141	9.3250	9.8384	10.6484	10.3936	10.6142	9.0210	10.4734	9.6532	10.0506	10.3985	8.8506	10.2611	9.6037	9.4946	11.2151	9.7088	9.3021	9.3099	10.7308	9.7010	10.3694	9.9014	8.6563	10.0100	9.7853	9.3101	9.8551	8.7374	10.4835	9.5283	10.3295	10.0623	9.4704	10.8468
hsa-mir-1302-7	0.0000	0.0000	0.0000	0.0000	0.0000	0.0000	0.0000	0.0000	0.0000	0.0000	0.0000	0.0000	0.0000	0.0000	0.0000	0.0000	0.0000	0.0000	0.0000	0.0000	0.0000	0.0000	0.0000	0.0000	0.0000	0.0000	0.0000	0.0000	0.0000	0.0000	0.0000	0.0000	0.0000	0.0000	0.0000	0.0000	0.0000	0.0000	0.0000	0.0000	0.0000	0.0000	0.0000	0.0000	0.0000	0.0000	0.0000	0.0000	0.0000
hsa-mir-1302-6	0.0000	0.0000	0.0000	0.0000	0.0000	0.0000	0.0000	0.0000	0.0000	0.0000	0.0000	0.0000	0.0000	0.0000	0.0000	0.0000	0.0000	0.0000	0.0000	0.0000	0.0000	0.0000	0.0000	0.0000	0.0000	0.0000	0.0000	0.0000	0.0000	0.0000	0.0000	0.0000	0.0000	0.0000	0.0000	0.0000	0.0000	0.0000	0.0000	0.0000	0.0000	0.0000	0.0000	0.0000	0.0000	0.0000	0.0000	0.0000	0.0000
hsa-mir-1302-5	0.0000	0.0000	0.0000	0.0000	0.0000	0.0000	0.0000	0.0000	0.0000	0.0000	0.0000	0.0000	0.0000	0.0000	0.0000	0.0000	0.0000	0.0000	0.0000	0.0000	0.0000	0.0000	0.0000	0.0000	0.0000	0.0000	0.0000	0.0000	0.0000	0.0000	0.0000	0.0000	0.0000	0.0000	0.0000	0.0000	0.0000	0.0000	0.0000	0.0000	0.0000	0.0000	0.0000	0.0000	0.0000	0.0000	0.0000	0.0000	0.0000
hsa-mir-1302-4	0.0000	0.0000	0.0000	0.0000	0.0000	0.0000	0.0000	0.0000	0.0000	0.0000	0.0000	0.0000	0.0000	0.0000	0.0000	0.0000	0.0000	0.0000	0.0000	0.0000	0.0000	0.0000	0.0000	0.0000	0.0000	0.0000	0.0000	0.0000	0.0000	0.0000	0.0000	0.0000	0.0000	0.0000	0.0000	0.0000	0.0000	0.0000	0.0000	0.0000	0.0000	0.0000	0.0000	0.0000	0.0000	0.0000	0.0000	0.0000	0.0000
hsa-mir-24-1	4.6705	5.2701	5.1088	6.9624	7.9153	6.3953	5.7793	5.5200	6.6662	6.8748	6.4644	5.7933	5.1647	5.1353	6.4465	7.2472	6.8675	5.9518	6.1182	5.7559	5.1241	5.4064	5.6558	6.1877	4.7684	4.9374	6.6398	5.4977	7.0292	4.9124	6.5135	6.0837	6.0791	4.1856	5.2113	7.6649	6.5936	4.3842	4.1914	4.7531	4.9372	6.1998	6.5906	6.6655	5.5805	5.3756	5.0094	6.2919	4.1574
hsa-mir-1302-2	0.0000	0.0000	0.0000	0.0000	0.0000	0.0000	0.0000	0.0000	0.0000	0.0000	0.0000	0.0000	0.0000	0.0000	0.0000	0.0000	0.0000	0.0000	0.0000	0.0000	0.0000	0.0000	0.0000	0.0000	0.0000	0.0000	0.0000	0.0000	0.0000	0.0000	0.0000	0.0000	0.0000	0.0000	0.0000	0.0000	0.0000	0.0000	0.0000	0.0000	0.0000	0.0000	0.0000	0.0000	0.0000	0.0000	0.0000	0.0000	0.0000
hsa-mir-1302-1	0.0000	0.0000	0.0000	0.0000	0.0000	0.0000	0.0000	0.0000	0.0000	0.0000	0.0000	0.0000	0.0000	0.0000	0.0000	0.0000	0.0000	0.0000	0.0000	0.0000	0.0000	0.0000	0.0000	0.0000	0.0000	0.0000	0.0000	0.0000	0.0000	0.0000	0.0000	0.0000	0.0000	0.0000	0.0000	0.0000	0.0000	0.0000	0.0000	0.0000	0.0000	0.0000	0.0000	0.0000	0.0000	0.0000	0.0000	0.0000	0.0000
hsa-mir-24-2	9.8675	9.9968	11.3578	10.7482	11.2081	9.4199	10.8616	10.3689	10.2615	11.2996	10.3977	10.1197	11.1295	11.2806	10.6159	10.4706	9.9739	10.0825	11.2789	9.8888	11.0640	10.8339	10.6097	11.8339	11.5022	10.5094	10.3703	10.8818	10.3231	10.4810	10.6499	9.4936	9.8941	9.6565	9.6629	10.3822	11.4177	9.0113	9.7819	10.6691	8.7983	12.4945	10.1578	10.1177	9.8496	9.8816	10.5558	10.1926	9.7560
hsa-mir-875	0.0000	0.0000	0.0000	0.0000	0.0000	0.0000	0.0000	0.0000	0.0000	0.0000	0.0000	0.0000	0.0000	0.0000	0.0000	0.0000	0.0000	0.0000	0.0000	0.0000	0.0000	0.0000	0.0000	0.0000	0.0000	0.0000	0.0000	0.0000	0.0000	0.0000	0.0000	0.0000	0.0000	0.0000	0.0000	0.0000	0.0000	0.0000	0.0000	0.0000	0.0000	0.0000	0.0000	0.0000	0.0000	0.0000	0.0000	0.0000	0.0000
hsa-mir-544b	0.0000	0.0000	0.3308	0.0000	0.0000	0.0000	0.0000	0.3755	0.0000	0.4715	0.0000	0.0000	0.0000	0.0000	0.0000	0.0000	0.0000	0.0000	0.0000	0.0000	0.0000	0.0000	0.0000	0.0000	0.0000	0.0000	0.0000	0.0000	0.0000	0.0000	0.0000	0.0000	0.0000	0.0000	0.0000	0.0000	0.0000	0.0000	0.0000	0.0000	0.0000	1.0928	0.0000	0.0000	0.0000	0.0000	0.3546	0.0000	0.0000
hsa-mir-562	0.0000	0.0000	0.0000	0.0000	0.0000	0.0000	0.0000	0.0000	0.0000	0.0000	0.0000	0.0000	0.0000	0.0000	0.0000	0.0000	0.0000	0.0000	0.0000	0.0000	0.0000	0.0000	0.0000	0.0000	0.0000	0.0000	0.0000	0.0000	0.0000	0.0000	0.0000	0.0000	0.0000	0.0000	0.0000	0.0000	0.0000	0.0000	0.0000	0.0000	0.0000	0.0000	0.0000	0.0000	0.0000	0.0000	0.0000	0.0000	0.0000
hsa-mir-563	0.0000	0.0000	0.0000	0.0000	0.0000	0.0000	0.0000	0.0000	0.0000	0.0000	0.0000	0.0000	0.0000	0.0000	0.0000	0.0000	0.0000	0.0000	0.0000	0.0000	0.0000	0.0000	0.0000	0.0000	0.0000	0.0000	0.0000	0.0000	0.0000	0.0000	0.0000	0.0000	0.0000	0.0000	0.0000	0.0000	0.0000	0.0000	0.0000	0.0000	0.0000	0.0000	0.0000	0.0000	0.0000	0.0000	0.0000	0.0000	0.0000
hsa-mir-564	0.2470	0.0000	0.0000	0.3845	0.0000	0.0000	0.0000	0.0000	0.0000	0.0000	0.0000	0.0000	0.4316	0.0000	0.0000	0.0000	1.7359	0.0000	0.0000	0.0000	0.0000	0.5085	0.0000	0.0000	0.0000	0.0000	0.0000	0.0000	0.0000	0.0000	0.0000	0.0000	0.0000	0.0000	0.0000	0.0000	0.5327	0.0000	0.0000	0.0000	0.0000	0.2947	0.0000	0.0000	0.0000	0.0000	0.0000	0.0000	0.0000
hsa-mir-1302-9	0.0000	0.0000	0.0000	0.0000	0.0000	0.0000	0.0000	0.0000	0.0000	0.0000	0.0000	0.0000	0.0000	0.0000	0.0000	0.0000	0.0000	0.0000	0.0000	0.0000	0.0000	0.0000	0.0000	0.0000	0.0000	0.0000	0.0000	0.0000	0.0000	0.0000	0.0000	0.0000	0.0000	0.0000	0.0000	0.0000	0.0000	0.0000	0.0000	0.0000	0.0000	0.0000	0.0000	0.0000	0.0000	0.0000	0.0000	0.0000	0.0000
hsa-mir-1302-8	0.0000	0.0000	0.0000	0.0000	0.0000	0.0000	0.0000	0.0000	0.0000	0.0000	0.0000	0.0000	0.0000	0.0000	0.0000	0.0000	0.0000	0.0000	0.0000	0.0000	0.0000	0.0000	0.0000	0.0000	0.0000	0.0000	0.0000	0.0000	0.0000	0.0000	0.0000	0.0000	0.0000	0.0000	0.0000	0.0000	0.0000	0.0000	0.0000	0.0000	0.0000	0.0000	0.0000	0.0000	0.0000	0.0000	0.0000	0.0000	0.0000
hsa-mir-613	0.0000	0.0000	0.0000	0.0000	0.0000	0.0000	0.0000	0.0000	0.0000	0.0000	0.0000	0.0000	0.0000	0.0000	0.0000	0.0000	0.0000	0.0000	0.0000	0.0000	0.0000	0.0000	0.0000	0.0000	0.0000	0.0000	0.0000	0.0000	0.0000	0.0000	0.0000	0.0000	0.0000	0.0000	0.0000	0.0000	0.0000	0.0000	0.0000	0.0000	0.0000	0.0000	0.0000	0.0000	0.0000	0.0000	0.0000	0.0000	0.0000
hsa-mir-569	0.0000	0.0000	0.0000	0.0000	0.0000	0.0000	0.0000	0.0000	0.0000	0.0000	0.0000	0.0000	0.0000	0.0000	0.0000	0.0000	0.0000	0.0000	0.0000	0.0000	0.0000	0.0000	0.0000	0.0000	0.0000	0.0000	0.0000	0.0000	0.0000	0.0000	0.0000	0.0000	0.0000	0.0000	0.0000	0.0000	0.0000	0.0000	0.0000	0.0000	0.0000	0.0000	0.0000	0.0000	0.0000	0.0000	0.0000	0.0000	0.0000
hsa-mir-561	0.0000	0.0000	0.0000	0.0000	0.0000	0.0000	0.0000	0.0000	1.3355	0.0000	0.0000	0.0000	0.4316	0.0000	0.0000	0.0000	0.0000	0.0000	0.0000	0.0000	0.0000	0.0000	0.0000	0.0000	0.0000	0.0000	0.4669	0.0000	0.6757	0.0000	0.0000	0.0000	0.0000	0.0000	0.0000	0.0000	0.0000	0.0000	0.0000	0.3621	0.2438	0.0000	0.0000	0.0000	0.0000	0.0000	0.0000	0.0000	0.0000
hsa-let-7a-2	16.2530	16.2754	15.9752	16.0546	15.6833	15.9894	16.0182	14.4911	14.0944	15.2176	14.4014	14.3805	15.6103	15.2153	15.9766	14.9736	14.4771	15.5936	14.9694	15.5816	16.5757	14.6283	16.4519	16.0899	14.4658	13.1782	14.7895	14.3855	14.7860	15.4934	15.8855	13.9864	15.6801	15.9296	16.3905	13.2973	15.9248	14.1920	15.6227	15.7480	14.0697	15.4856	16.0637	14.8296	14.9213	15.1267	14.3611	15.0536	14.1699
hsa-let-7a-3	15.2669	15.2829	14.9913	15.0602	14.6930	15.0028	15.0286	13.4903	13.0978	14.2282	13.4169	13.3851	14.6158	14.2317	14.9822	13.9840	13.4910	14.5922	13.9984	14.5889	15.6014	13.6466	15.4640	15.0926	13.4686	12.2318	13.8072	13.4162	13.7895	14.5114	14.9046	13.0262	14.6905	14.9428	15.4020	12.3250	14.9350	13.2051	14.6412	14.7459	13.0927	14.4996	15.0697	13.8408	13.9227	14.1326	13.3882	14.0526	13.1871
hsa-let-7a-1	15.2540	15.2817	14.9795	15.0501	14.6788	14.9885	15.0114	13.4753	13.1135	14.2144	13.4061	13.3911	14.5989	14.2176	14.9693	13.9568	13.4573	14.5887	13.9711	14.5812	15.5752	13.6262	15.4485	15.0861	13.4802	12.1697	13.7896	13.3810	13.7959	14.4938	14.9032	12.9862	14.6759	14.9258	15.3934	12.2493	14.9301	13.1878	14.6162	14.7342	13.0675	14.4861	15.0680	13.8189	13.9200	14.1274	13.3527	14.0418	13.1671
hsa-mir-3610	2.4548	1.2280	2.7925	2.7000	1.3302	2.4081	2.3709	2.0942	0.0000	2.9925	2.2494	2.4572	1.9221	2.8394	3.1846	1.7910	2.9987	2.9818	2.5885	2.6891	0.2943	2.2640	3.2893	3.1116	1.7102	2.5217	2.3437	0.7667	3.9388	2.2297	1.9350	2.4741	4.1934	2.6925	1.9321	4.8348	2.3276	2.1787	1.7792	1.2790	1.1944	3.4555	2.0451	2.0165	3.2240	1.8880	0.1882	3.0375	2.4838
hsa-mir-1273c	0.0000	0.5336	0.0000	0.0000	0.0000	0.0000	0.0000	0.0000	0.0000	0.0000	0.0000	0.0000	0.4316	0.0000	0.0000	0.0000	0.0000	0.0000	0.0000	0.0000	0.0000	0.0000	0.0000	0.0000	0.0000	0.0000	0.0000	0.0000	0.0000	0.0000	0.0000	0.0000	0.0000	0.0000	0.0000	0.0000	0.5327	0.0000	0.0000	0.0000	0.0000	0.0000	0.0000	0.0000	0.0000	0.0000	0.0000	0.0000	0.0000
hsa-mir-1273d	0.0000	0.0000	0.0000	0.0000	0.0000	0.0000	0.0000	0.0000	0.0000	0.0000	0.0000	0.0000	0.0000	0.0000	0.0000	0.0000	0.0000	0.0000	0.0000	0.0000	0.0000	0.0000	0.0000	0.0000	0.0000	0.0000	0.0000	0.0000	0.0000	0.0000	0.0000	0.0000	0.0000	0.0000	0.0000	0.0000	0.0000	0.0000	0.0000	0.0000	0.0000	0.0000	0.0000	0.0000	0.0000	0.0000	0.0000	0.0000	0.0000
hsa-mir-409	2.8593	6.4116	6.1932	6.1299	4.2610	5.3375	6.4110	6.5598	6.9412	6.8700	5.2686	5.6393	5.5120	5.4444	5.7854	5.8884	6.1483	3.4854	4.9784	3.9905	3.3296	5.5303	6.3490	5.6065	5.0360	5.5977	8.3349	4.6750	4.2867	2.3507	6.8559	5.2269	5.0451	6.4347	5.2438	2.3028	6.0586	5.1421	5.8315	5.4148	2.8597	6.0549	5.8136	6.9759	3.8558	6.2453	6.6019	5.7040	4.3859
hsa-mir-662	0.1288	1.2280	1.1946	0.0000	1.0948	0.0000	0.0000	1.7562	0.0000	0.0000	0.5552	0.0000	0.7633	0.1110	0.3909	1.0181	0.0000	0.3785	1.0636	0.4471	0.0000	1.4278	0.2519	0.0000	1.0070	3.6844	0.8191	1.4612	0.0000	1.4007	0.9570	1.3327	0.0000	0.8509	0.0000	0.0000	0.0000	0.0000	0.9804	0.3621	0.0000	1.6037	0.6052	0.0000	0.0000	0.8252	1.8106	0.2851	0.0000
hsa-mir-548f-1	0.0000	0.0000	0.3308	0.0000	0.0000	0.0000	0.0000	0.0000	0.0000	0.0000	0.0000	0.0000	0.0000	0.0000	0.0000	0.0000	0.0000	0.0000	0.0000	0.0000	0.0000	0.0000	0.0000	0.0000	0.0000	0.0000	0.0000	0.0000	0.0000	0.0000	0.0000	0.0000	0.0000	0.0000	0.0000	0.0000	0.0000	0.0000	0.0000	0.0000	0.0000	0.0000	0.0000	0.0000	0.0000	0.0000	0.0000	0.0000	0.0000
hsa-mir-567	0.0000	0.0000	0.0000	0.0000	0.0000	0.0000	0.0000	0.0000	0.0000	0.0000	0.0000	0.0000	0.0000	0.0000	0.0000	0.0000	0.0000	0.0000	0.0000	0.0000	0.0000	0.0000	0.0000	0.0000	0.0000	0.0000	0.0000	0.0000	0.0000	0.0000	0.0000	0.0000	0.0000	0.0000	0.0000	0.0000	0.0000	0.0000	0.0000	0.0000	0.0000	0.0000	0.0000	0.0000	0.0000	0.0000	0.0000	0.0000	0.0000
hsa-mir-548f-2	0.0000	0.0000	0.0000	0.0000	0.0000	0.0000	0.0000	0.0000	0.0000	0.0000	0.0000	0.0000	0.0000	0.0000	0.0000	0.0000	0.0000	0.0000	0.0000	0.0000	0.0000	0.0000	0.0000	0.0000	0.0000	0.0000	0.0000	0.0000	0.0000	0.0000	0.0000	0.0000	0.0000	0.0000	0.0000	0.0000	0.0000	0.0000	0.0000	0.0000	0.0000	0.0000	0.0000	0.0000	0.0000	0.0000	0.0000	0.0000	0.0000
hsa-mir-378b	0.2470	0.0000	0.3308	0.0000	0.0000	0.0000	0.0000	0.0000	0.0000	0.0000	0.0000	0.0000	0.4316	0.0000	0.0000	0.2691	0.0000	0.0000	0.5221	0.0000	0.0000	0.8837	0.2519	0.0000	0.3247	0.0000	0.3274	0.0000	1.4813	0.4958	1.5273	1.3327	0.0000	0.0000	0.0000	0.0000	0.0000	0.0000	0.0000	0.3621	0.2438	0.0000	0.0000	0.0000	0.0000	0.4708	0.0000	0.0000	0.0000
hsa-mir-378c	7.3759	6.1458	4.4514	4.7364	3.7941	3.3143	4.1449	3.8457	4.7496	4.5257	5.4186	4.7150	4.6271	5.8444	5.0332	3.4386	3.5702	4.5546	3.7933	4.4401	3.1450	5.1036	3.8813	5.2392	4.2801	5.0959	1.9744	4.2391	5.3997	3.9404	3.2436	3.3381	5.3871	4.8879	3.9414	3.1486	4.3990	3.7895	5.5906	5.3657	2.8227	4.5364	4.0102	3.5702	5.2072	5.5039	4.0291	2.4825	4.6725
hsa-mir-548f-3	0.0000	0.0000	0.0000	0.0000	0.0000	0.0000	0.0000	0.0000	0.0000	0.0000	0.0000	0.0000	0.0000	0.0000	0.0000	0.0000	0.0000	0.0000	0.0000	0.0000	0.0000	0.0000	0.0000	0.0000	0.0000	0.0000	0.0000	0.0000	0.0000	0.0000	0.0000	0.0000	0.0000	0.0000	0.0000	0.0000	0.0000	0.0000	0.0000	0.0000	0.0000	0.0000	0.0000	0.0000	0.0000	0.0000	0.0000	0.0000	0.0000
hsa-mir-3939	0.1288	0.0000	0.0000	0.0000	1.0948	0.0000	0.0000	1.8779	0.0000	1.1108	0.0000	0.0000	0.0000	0.2140	0.9514	0.8641	0.0000	0.0000	0.7261	0.4471	1.2375	0.5085	0.2519	0.0000	0.0000	0.6716	0.4669	0.7667	0.0000	0.0000	0.0000	0.0000	0.0000	0.0000	0.3580	0.0000	0.0000	0.7149	0.0000	0.0000	1.7626	0.2947	0.0000	0.0000	0.0000	0.8252	0.6390	1.4584	0.0000
hsa-mir-3938	0.1288	0.0000	0.0000	0.0000	0.0000	0.0000	0.4016	0.0000	0.0000	0.0000	0.0000	0.0000	0.0000	0.0000	0.0000	0.0000	0.0000	0.3785	0.0000	0.4471	0.1049	0.0000	0.4663	0.0000	0.0000	0.0000	0.3274	0.0000	0.0000	0.0000	0.0000	0.0000	0.0000	0.0000	0.0000	0.0000	0.0000	0.7149	0.0000	0.0000	0.2438	0.0000	0.0000	0.9032	0.0000	0.0000	0.6390	0.0000	0.0000
hsa-mir-3935	0.0000	0.0000	0.0000	0.0000	0.0000	0.0000	0.0000	0.0000	0.0000	0.0000	0.0000	0.0000	0.0000	0.0000	0.0000	0.0000	0.0000	0.0000	0.0000	0.0000	0.0000	0.0000	0.0000	0.0000	0.0000	0.0000	0.0000	0.0000	0.0000	0.0000	0.0000	0.0000	0.0000	0.0000	0.0000	0.0000	0.0000	0.0000	0.0000	0.0000	0.0000	0.5392	0.0000	0.0000	0.0000	0.0000	0.0000	0.0000	0.0000
hsa-mir-3934	1.4721	1.8816	3.7957	1.5021	1.0948	0.9957	1.6990	4.6138	1.3355	2.4954	1.9321	2.1272	3.9995	2.0139	2.1452	3.1362	0.8294	1.8875	2.0944	1.2946	2.1845	1.4278	2.3238	1.9606	1.5943	1.9870	1.7193	1.2646	2.5307	1.9525	1.9350	2.4741	1.6817	0.7162	2.1307	1.2087	2.0449	0.7149	2.2168	4.6746	2.2270	2.2786	1.0302	1.4544	3.9184	0.4708	2.7468	2.0211	4.6725
hsa-mir-3937	0.0000	0.0000	0.0000	0.0000	0.0000	0.0000	0.0000	0.3755	0.0000	0.0000	0.0000	0.0000	0.0000	0.3102	0.0000	0.2691	0.0000	1.6322	0.2846	1.6689	0.0000	0.0000	0.0000	0.0000	0.0000	1.1281	0.0000	1.2646	0.0000	0.0000	0.0000	0.0000	0.0000	0.0000	0.0000	0.0000	0.0000	0.0000	0.7905	0.3621	1.7626	0.0000	0.0000	0.0000	1.1913	0.0000	0.0000	0.0000	0.0000
hsa-mir-3936	0.0000	0.0000	0.0000	0.3845	0.0000	0.7336	0.0000	0.0000	0.0000	0.4715	0.5552	0.0000	1.0329	0.2140	0.0000	0.0000	0.0000	0.0000	0.2846	0.0000	0.1049	0.8837	0.0000	0.6958	0.0000	1.7533	0.4669	0.4337	0.6757	0.0000	0.0000	0.0000	0.4521	0.0000	1.0885	1.2087	0.0000	0.4013	0.3141	0.8922	0.2438	0.7483	0.0000	1.4544	1.1913	2.0311	0.0000	0.0000	0.0000
hsa-mir-644	0.0000	0.0000	0.0000	0.0000	0.0000	0.0000	0.0000	0.0000	0.0000	0.0000	0.0000	0.0000	0.0000	0.0000	0.0000	0.0000	0.0000	0.0000	0.0000	0.0000	0.0000	0.0000	0.0000	0.0000	0.0000	0.0000	0.0000	0.0000	0.0000	0.0000	0.0000	0.0000	0.0000	0.0000	0.0000	0.0000	0.0000	0.0000	0.0000	0.0000	0.0000	0.0000	0.0000	0.0000	0.0000	0.0000	0.0000	0.0000	0.0000
hsa-mir-3202-1	0.0000	0.0000	0.0000	0.0000	0.0000	0.0000	0.0000	0.0000	0.0000	0.0000	0.0000	0.0000	0.0000	0.0000	0.0000	0.0000	0.0000	0.0000	0.0000	0.0000	0.0000	0.0000	0.0000	0.0000	0.0000	0.0000	0.0000	0.0000	0.0000	0.0000	0.0000	0.0000	0.0000	0.0000	0.0000	0.0000	0.0000	0.0000	0.0000	0.0000	0.0000	0.0000	0.0000	0.0000	0.0000	0.0000	0.0000	0.0000	0.0000
hsa-mir-27a	7.2238	9.0399	9.9055	9.6647	10.3930	8.6317	8.9549	8.7086	9.1415	9.7153	9.7938	10.4108	9.5541	8.5458	8.3744	9.8025	9.3678	8.0741	9.4704	7.9816	7.7952	9.8945	9.0614	10.1022	9.4085	9.7522	8.6515	10.3166	10.8244	10.5759	10.2537	8.7711	9.5434	8.4436	9.1531	10.7116	11.2731	7.9425	8.2825	11.2936	7.6129	9.5553	9.9255	9.1749	9.5195	8.1391	8.7331	9.3049	9.5326
hsa-mir-27b	9.7426	9.6996	10.4893	9.9162	12.1881	10.6275	10.2920	9.3716	10.1225	11.2737	9.6308	9.5869	9.9769	10.6401	10.2888	10.5164	10.4093	10.4119	9.9440	10.2776	10.2039	9.1564	10.5612	10.7071	10.6160	8.6629	10.5135	9.1745	9.5101	9.1448	10.3400	8.4145	9.8614	9.7483	9.5958	8.7431	9.6171	7.9350	9.1260	9.5779	9.0629	10.6223	10.3423	10.5027	9.6416	9.4556	9.3854	9.9812	9.3278
hsa-mir-616	1.7773	2.5662	2.5600	1.6499	1.8680	2.2157	1.8350	2.5978	3.3422	3.5637	2.0995	1.4245	3.1732	1.4643	1.6684	2.6150	2.8512	1.7655	1.2068	1.4939	2.3854	2.2640	2.0852	1.1632	0.8134	5.4293	1.4768	2.6461	1.4813	2.3507	2.2525	1.3327	2.7049	1.9609	1.8215	0.0000	3.1031	3.8225	1.9704	4.8982	1.0735	0.5392	2.7512	2.2975	1.1913	3.3591	2.5549	2.0968	4.0279
hsa-mir-431	1.4721	5.5710	4.7005	5.0869	3.2218	4.7467	5.5012	5.6106	5.4978	5.3374	4.6402	5.2500	4.4312	3.8909	5.8951	6.0399	4.2381	3.1858	4.3039	3.3337	1.4516	6.1782	4.5786	4.2301	4.4228	6.6943	10.0217	4.1845	4.0471	3.1360	6.6550	3.3381	4.5960	5.5585	5.3372	5.4250	5.9689	7.0601	5.6617	3.2133	2.5326	4.1512	5.1242	6.8346	3.1213	6.5307	6.0848	5.4320	3.3488
hsa-mir-3714	0.0000	0.0000	0.0000	0.0000	0.0000	0.0000	0.0000	0.0000	0.0000	0.0000	0.0000	0.0000	0.0000	0.0000	0.0000	0.0000	0.0000	0.0000	0.0000	0.0000	0.0000	0.0000	0.0000	0.0000	0.0000	0.0000	0.0000	0.0000	0.0000	0.0000	0.0000	0.0000	0.0000	0.0000	0.0000	0.0000	0.0000	0.0000	0.0000	0.0000	0.0000	0.0000	0.0000	0.0000	0.0000	0.0000	0.0000	0.0000	0.0000
hsa-mir-659	1.4721	1.8816	1.9393	1.9065	2.3687	2.4955	1.5488	0.3755	2.0170	0.8263	1.9321	1.4245	1.6286	1.7987	2.5801	1.0181	2.2883	2.3785	1.8546	2.5167	1.1421	1.1812	1.7179	1.4074	2.6556	2.1881	1.6031	1.0370	0.6757	2.3507	0.0000	2.0135	1.8383	2.6925	1.0885	0.0000	0.5327	1.3804	1.5587	2.9723	0.2438	1.4920	0.0000	1.4544	0.0000	1.5506	2.7764	2.0968	0.0000
hsa-mir-3658	0.0000	0.0000	0.0000	0.0000	0.0000	0.0000	0.0000	0.0000	0.0000	0.0000	0.0000	0.0000	0.0000	0.0000	0.0000	0.0000	0.0000	0.0000	0.0000	0.0000	0.0000	0.0000	0.0000	0.0000	0.0000	0.0000	0.0000	0.0000	0.0000	0.0000	0.0000	0.0000	0.0000	0.0000	0.0000	0.0000	0.0000	0.0000	0.0000	0.0000	0.0000	0.0000	0.0000	0.0000	0.0000	0.0000	0.0000	0.0000	0.0000
hsa-mir-3659	0.0000	0.0000	0.0000	0.0000	0.0000	0.0000	0.0000	0.0000	0.0000	0.0000	0.0000	0.0000	0.0000	0.0000	0.0000	0.0000	0.0000	0.0000	0.0000	0.0000	0.0000	0.0000	0.0000	0.0000	0.0000	0.0000	0.0000	0.0000	0.0000	0.0000	0.0000	0.0000	0.0000	0.0000	0.0000	0.0000	0.0000	0.0000	0.0000	0.0000	0.0000	0.0000	0.0000	0.0000	0.0000	0.0000	0.0000	0.5231	0.0000
hsa-mir-3713	0.0000	0.0000	0.0000	0.0000	0.0000	0.0000	0.0000	0.0000	0.0000	0.0000	0.0000	0.0000	0.0000	0.0000	0.0000	0.0000	0.0000	0.0000	0.0000	0.0000	0.0000	0.0000	0.0000	0.0000	0.0000	0.0000	0.0000	0.0000	0.0000	0.0000	0.0000	0.0000	0.0000	0.0000	0.0000	0.0000	0.0000	0.0000	0.0000	0.0000	0.0000	0.0000	0.0000	0.0000	0.0000	0.0000	0.0000	0.0000	0.0000
hsa-mir-3654	0.0000	0.0000	0.0000	0.3845	0.0000	0.0000	0.0000	0.0000	0.0000	0.0000	1.2679	1.0860	0.0000	0.3102	0.3909	0.0000	0.0000	0.0000	0.0000	0.0000	0.0000	0.0000	0.0000	0.0000	0.0000	0.6716	0.0000	0.0000	0.0000	0.0000	0.0000	0.0000	0.0000	0.0000	0.3580	0.0000	0.0000	0.0000	0.0000	0.6514	0.0000	0.7483	0.0000	0.0000	0.0000	0.0000	0.0000	0.2851	0.0000
hsa-mir-3655	0.8800	0.5336	1.1946	0.3845	0.4632	0.0000	0.0000	0.3755	1.3355	0.4715	0.5552	1.0860	0.7633	0.7822	0.0000	0.0000	0.8294	0.9260	0.2846	1.2946	0.1049	0.8837	0.0000	0.2709	0.5897	0.0000	0.4669	0.0000	0.6757	0.0000	1.5273	1.3327	1.0731	0.5677	0.6445	0.0000	0.5327	0.7149	0.0000	0.0000	0.9414	0.2947	1.0302	0.5212	0.7153	0.0000	0.5038	0.9061	0.0000
hsa-mir-1193	0.0000	1.4802	0.0000	0.0000	0.0000	0.0000	0.0000	0.3755	0.0000	0.0000	0.0000	0.0000	0.4316	0.2140	0.3909	0.0000	0.0000	0.0000	0.2846	0.0000	0.0000	0.5085	0.4663	0.0000	0.0000	0.0000	1.1851	0.4337	0.0000	0.0000	0.0000	0.0000	0.0000	0.0000	0.0000	0.0000	0.0000	0.4013	0.0000	0.0000	0.4522	0.0000	0.0000	0.0000	0.0000	0.0000	0.1882	0.2851	0.0000
hsa-mir-3657	0.0000	0.0000	0.0000	0.0000	0.0000	0.0000	0.0000	0.0000	0.0000	0.0000	0.0000	0.0000	0.0000	0.0000	0.0000	0.0000	0.0000	0.0000	0.0000	0.0000	0.0000	0.0000	0.0000	0.0000	0.0000	0.0000	0.0000	0.0000	0.0000	0.0000	0.0000	0.0000	0.0000	0.0000	0.0000	0.0000	0.0000	0.0000	0.0000	0.0000	0.0000	0.0000	0.0000	0.0000	0.0000	0.0000	0.0000	0.0000	0.0000
hsa-mir-3650	0.3563	0.0000	0.3308	0.0000	0.8133	0.0000	0.0000	0.9198	0.0000	0.0000	0.0000	1.4245	0.0000	0.5654	0.0000	0.2691	0.0000	0.3785	0.7261	1.0634	0.0000	0.0000	0.4663	0.0000	0.0000	1.4743	0.0000	0.0000	1.1340	0.0000	0.0000	0.0000	1.5059	0.2150	1.0885	0.0000	0.0000	1.1908	0.0000	0.0000	0.2438	0.0000	0.0000	0.0000	0.0000	0.0000	0.0000	0.0000	0.0000
hsa-mir-3651	1.0195	1.2280	1.4876	2.4807	2.7396	3.2148	2.2784	1.1303	4.5762	2.3930	4.0434	4.1573	2.4681	1.1372	2.9722	1.1572	4.6034	2.0000	2.5885	2.4221	0.5387	1.8219	0.6529	2.3594	1.9172	4.3198	3.3821	3.1234	3.6945	2.9948	2.2525	2.4741	2.3357	1.7005	4.5564	6.4946	1.4785	1.6981	1.7792	2.5486	1.9801	2.4074	0.0000	5.1087	2.6169	3.0586	1.9209	1.7670	0.0000
hsa-mir-1197	0.1288	0.9222	0.0000	0.0000	0.0000	0.0000	1.1915	0.0000	0.0000	0.0000	0.0000	0.0000	0.0000	0.6413	0.3909	1.0181	0.0000	0.0000	0.0000	0.0000	0.0000	0.0000	0.0000	0.0000	0.0000	1.7533	3.3282	0.0000	0.0000	0.0000	0.0000	0.0000	0.0000	0.2150	0.8835	0.0000	0.0000	0.7149	0.5719	0.6514	0.0000	0.2947	1.0302	0.0000	0.7153	0.0000	0.1882	0.2851	0.0000
hsa-mir-3653	2.6173	3.8050	3.3250	4.0511	2.8946	4.6736	3.9786	2.2823	7.2023	4.3178	6.4567	5.2711	4.6869	1.8635	2.9138	4.5327	6.4470	3.2780	4.6429	3.4341	1.9790	5.0677	4.3412	3.1790	3.3702	6.0360	3.7116	4.5725	4.4134	4.6783	5.2368	7.6214	3.4016	2.3726	5.2545	5.7752	4.5442	2.6897	3.6914	6.2048	2.6216	3.2982	3.3016	4.2020	4.5123	3.3038	4.5504	2.3650	3.1138
hsa-mir-323b	0.3563	3.3781	2.2043	1.5021	2.7396	2.8001	2.3709	3.2209	3.5442	3.8989	3.9147	3.7983	1.6286	1.1887	1.1667	3.4386	2.9987	0.6781	2.1663	0.0000	0.1049	3.0328	2.8671	2.1061	1.5943	4.5922	6.4945	0.4337	2.1966	1.4007	3.7264	2.8227	3.6332	2.7280	3.9676	1.2087	4.5984	2.7596	2.7213	2.6829	1.3061	1.2385	3.9138	6.3487	1.8348	4.2870	3.9662	2.3025	1.3399
hsa-mir-208b	0.0000	0.0000	0.0000	0.0000	0.0000	0.0000	0.0000	0.0000	0.0000	0.0000	0.0000	0.0000	0.0000	0.0000	0.0000	0.0000	0.0000	0.0000	0.0000	0.0000	0.0000	0.0000	0.0000	0.0000	0.0000	0.0000	0.0000	0.0000	0.0000	0.0000	0.0000	0.0000	0.0000	0.0000	0.0000	0.0000	0.0000	0.0000	0.0000	0.0000	0.0000	0.0000	0.0000	0.0000	0.0000	0.0000	0.0000	0.0000	0.0000
hsa-mir-208a	0.0000	0.0000	0.0000	0.0000	0.0000	0.0000	0.0000	0.0000	0.0000	0.0000	0.0000	0.0000	0.0000	0.0000	0.0000	0.0000	0.0000	0.0000	0.0000	0.0000	0.0000	0.0000	0.0000	0.0000	0.0000	0.0000	0.0000	0.0000	0.6757	0.0000	0.0000	0.0000	0.0000	0.0000	0.0000	0.0000	0.0000	0.4013	0.0000	0.0000	0.0000	0.0000	0.0000	0.0000	0.0000	0.0000	0.0000	0.0000	0.0000
hsa-mir-606	0.0000	0.0000	0.0000	0.0000	0.0000	0.0000	0.0000	0.0000	0.0000	0.0000	0.0000	0.0000	0.0000	0.0000	0.0000	0.0000	0.0000	0.0000	0.0000	0.0000	0.0000	0.0000	0.0000	0.0000	0.0000	0.0000	0.0000	0.0000	0.0000	0.0000	0.0000	0.0000	0.0000	0.0000	0.0000	0.0000	0.0000	0.0000	0.0000	0.0000	0.0000	0.0000	0.0000	0.0000	0.0000	0.0000	0.0000	0.0000	0.0000
hsa-mir-4266	0.0000	0.0000	0.0000	0.0000	0.0000	0.0000	0.0000	0.0000	0.0000	0.0000	0.0000	0.0000	0.0000	0.0000	0.0000	0.0000	0.0000	0.0000	0.0000	0.0000	0.0000	0.0000	0.0000	0.0000	0.0000	0.0000	0.0000	0.0000	0.0000	0.0000	0.0000	0.0000	0.0000	0.0000	0.0000	0.0000	0.0000	0.0000	0.0000	0.0000	0.0000	0.0000	0.0000	0.0000	0.0000	0.0000	0.0000	0.0000	0.0000
hsa-mir-620	0.0000	0.0000	0.0000	0.0000	0.0000	0.0000	0.0000	0.0000	0.0000	0.0000	0.0000	0.0000	0.0000	0.0000	0.0000	0.0000	0.0000	0.0000	0.0000	0.0000	0.0000	0.0000	0.0000	0.0000	0.0000	0.0000	0.0000	0.0000	0.0000	0.0000	0.0000	0.0000	0.0000	0.0000	0.0000	0.0000	0.0000	0.0000	0.0000	0.0000	0.0000	0.0000	0.0000	0.0000	0.0000	0.0000	0.0000	0.0000	0.0000
hsa-mir-646	0.0000	0.0000	0.0000	0.0000	0.0000	0.0000	0.0000	0.0000	0.0000	0.0000	0.0000	0.0000	0.0000	0.0000	0.0000	0.0000	0.0000	0.0000	0.0000	0.0000	0.0000	0.0000	0.0000	0.0000	0.0000	0.0000	0.0000	0.0000	0.0000	0.0000	0.0000	0.0000	0.0000	0.0000	0.0000	0.0000	0.0000	0.0000	0.0000	0.0000	0.0000	0.0000	0.0000	0.0000	0.0000	0.0000	0.0000	0.0000	0.0000
hsa-mir-1270-1	3.2895	3.0285	4.5015	4.6688	0.4632	3.7291	2.6172	5.4033	6.0222	3.3062	2.5094	4.4444	4.6473	5.6987	3.1846	4.6784	5.7295	2.7441	4.1705	2.8431	0.8717	5.5171	4.1058	4.0439	6.3670	2.3645	1.1851	2.2801	3.9388	1.6089	1.9350	4.1462	3.4510	2.5010	5.3473	4.7669	0.5327	4.2201	5.8315	3.0736	0.0000	2.5813	1.0302	3.4023	1.5487	5.2200	1.2590	5.6168	5.5527
hsa-mir-1270-2	3.2189	1.2280	4.5499	4.2951	0.0000	2.7297	3.1215	5.0746	5.8423	3.6986	2.2494	5.0197	5.0630	5.6876	3.4125	4.5327	5.5968	2.8679	4.3509	3.1687	0.8717	5.1559	3.8813	3.9886	6.4401	2.1881	1.3383	2.7248	4.0471	2.3507	1.5273	2.8227	3.2975	2.9240	5.1324	4.2749	2.1931	3.9774	5.7491	2.7456	0.2438	2.6350	1.3581	4.1675	2.4575	4.9225	1.3406	5.6858	5.4554
hsa-mir-769	5.2542	3.6073	5.7227	5.6043	4.6997	5.0506	4.4504	5.6538	6.2702	5.7845	4.9990	4.8334	5.6784	4.6662	5.9900	5.7302	5.8510	5.3434	5.5548	5.3173	3.2170	5.5171	5.4060	4.3518	5.1429	6.3718	6.4127	5.6765	5.7907	5.0437	4.8697	5.8756	5.3615	4.7396	4.7946	5.5912	6.0095	5.3031	4.4380	6.6023	6.5341	5.6422	5.0353	6.5497	5.7100	5.1434	5.8918	5.4025	6.2192
hsa-mir-3621	0.0000	0.0000	0.0000	0.0000	0.0000	0.0000	0.0000	0.0000	0.0000	0.0000	0.0000	0.0000	0.0000	0.0000	0.0000	0.0000	0.0000	0.0000	0.0000	0.0000	0.0000	0.0000	0.0000	0.0000	0.0000	0.0000	0.0000	0.0000	0.0000	0.0000	0.0000	0.0000	0.0000	0.0000	0.0000	0.0000	0.0000	0.0000	0.0000	0.0000	0.0000	0.0000	0.0000	0.0000	0.0000	0.0000	0.0000	0.0000	0.0000
hsa-mir-3620	1.0195	0.9222	1.4876	2.2220	0.4632	0.9957	2.3709	2.2823	2.0170	1.3484	2.5094	3.2359	0.4316	1.0838	1.3540	3.0315	0.8294	1.6322	4.4259	1.4939	0.1049	2.8755	0.6529	1.2905	2.6556	3.6163	2.0650	2.1720	2.9204	2.4622	0.9570	2.8227	1.3057	1.4688	0.0000	4.3695	2.5639	2.0727	1.9704	1.0985	1.1944	2.6350	0.6052	1.2050	1.5487	1.5506	3.5346	2.4249	0.0000
hsa-mir-3199-2	0.3563	1.6949	3.5949	1.7839	2.3687	1.8683	1.9593	1.6233	0.0000	1.1108	0.9551	1.0860	2.4681	0.7135	1.6684	2.5151	0.0000	2.1043	2.3000	2.6055	0.8717	0.0000	1.2237	0.2709	1.1777	1.1281	1.3383	1.0370	1.7610	1.1572	1.5273	1.3327	1.0731	2.0192	2.1307	2.6428	2.5639	0.4013	2.0573	2.5486	1.6821	0.0000	1.0302	1.2050	2.4575	2.1612	2.2086	1.3389	2.0224
hsa-mir-3199-1	0.1288	0.0000	1.0222	0.0000	1.5326	0.0000	0.0000	0.0000	0.0000	0.0000	0.0000	0.6429	1.0329	0.2140	0.3909	0.6917	1.3527	0.9260	0.7261	1.4939	0.8110	0.0000	0.2519	0.2709	0.5897	0.0000	0.1730	0.0000	0.0000	0.8640	1.5273	0.0000	0.0000	0.4021	0.3580	1.2087	1.2264	0.0000	0.5719	0.3621	0.4522	1.0928	0.6052	0.9032	0.0000	0.0000	0.6390	0.0000	1.3399
hsa-mir-4285	0.0000	0.0000	0.0000	0.0000	0.0000	0.0000	0.0000	0.0000	0.0000	0.0000	0.0000	0.0000	0.0000	0.0000	0.0000	0.0000	0.0000	0.0000	0.0000	0.0000	0.0000	0.0000	0.0000	0.0000	0.0000	0.0000	0.0000	0.0000	0.0000	0.0000	0.0000	0.0000	0.0000	0.0000	0.0000	0.0000	0.0000	0.0000	0.0000	0.0000	0.0000	0.0000	0.0000	0.0000	0.0000	0.0000	0.0000	0.0000	0.0000
hsa-mir-508	4.4417	13.0058	4.3086	4.1783	3.8708	6.0649	4.2939	3.9876	6.9232	5.6242	6.7425	3.5444	4.4995	9.0895	7.4613	6.7526	4.2963	7.2036	4.6924	7.3807	2.8300	11.5469	3.9718	2.7176	9.5815	3.3063	7.7353	9.7700	8.2387	1.9525	2.7328	10.4758	4.9103	3.2011	13.5732	8.2722	1.4785	11.1784	12.0154	5.5615	2.2826	3.6240	5.8136	14.5927	2.8911	12.1327	3.7441	10.7020	5.7297
hsa-mir-614	0.0000	0.0000	0.0000	0.0000	0.0000	0.0000	0.0000	0.0000	0.0000	0.0000	0.0000	0.0000	0.0000	0.0000	0.0000	0.0000	0.0000	0.0000	0.0000	0.0000	0.0000	0.0000	0.0000	0.0000	0.0000	0.0000	0.0000	0.0000	0.0000	0.0000	0.0000	1.3327	0.0000	0.0000	0.0000	0.0000	0.0000	0.0000	0.0000	0.0000	0.0000	0.0000	0.0000	0.5212	0.0000	0.0000	0.0000	0.0000	0.0000
hsa-let-7f-1	4.4964	3.8945	3.8990	3.7244	2.7396	2.8671	4.3174	1.9901	3.5442	1.3484	2.5094	0.6429	3.4281	3.5305	4.2752	1.8741	1.7359	2.8679	1.7648	3.3337	5.4816	1.1812	3.2022	3.2115	1.4684	1.7533	0.8191	3.1234	0.6757	1.9525	0.9570	1.3327	2.7049	3.1498	2.3852	1.8571	2.5639	0.7149	3.0526	3.4947	1.4096	4.1875	1.6251	3.1428	1.1913	2.5889	2.3335	2.1687	2.0224
hsa-mir-621	0.0000	0.0000	0.0000	0.0000	0.0000	0.0000	0.0000	0.0000	0.0000	0.0000	0.0000	0.0000	0.0000	0.0000	0.0000	0.0000	0.0000	0.0000	0.0000	0.0000	0.0000	0.0000	0.0000	0.0000	0.0000	0.0000	0.0000	0.0000	0.0000	0.0000	0.0000	0.0000	0.0000	0.0000	0.0000	0.0000	0.0000	0.0000	0.0000	0.0000	0.0000	0.2947	0.0000	0.0000	0.0000	0.0000	0.0000	0.0000	0.0000
hsa-let-7f-2	13.0154	11.5681	12.8777	11.5660	10.9132	10.1772	11.7138	10.1954	11.3878	10.2234	9.0331	8.8374	12.1894	12.2936	12.1473	9.8173	9.6179	10.9008	10.8293	10.8471	13.4780	9.9186	12.2851	12.4481	9.5839	9.2910	9.6128	10.3961	10.1375	10.5902	10.4016	9.5763	11.5822	11.9285	11.6116	10.0613	11.0421	8.7136	11.4438	11.9204	9.7172	12.5728	10.4553	10.9045	10.0577	9.7410	10.7520	10.8830	9.4963
hsa-mir-597	0.0000	0.0000	0.0000	0.6878	1.0948	0.0000	0.0000	0.0000	0.0000	0.0000	0.0000	0.0000	0.0000	0.0000	0.0000	0.0000	0.0000	0.0000	0.5221	0.0000	0.2027	0.0000	0.0000	0.0000	0.3247	0.6716	0.0000	0.0000	0.0000	0.0000	0.0000	0.0000	0.0000	0.0000	0.0000	0.0000	0.5327	0.0000	0.0000	0.0000	0.0000	0.5392	0.0000	0.0000	0.0000	0.0000	0.5038	0.0000	0.0000
hsa-mir-3153	0.0000	0.0000	0.0000	0.0000	0.0000	0.0000	0.0000	0.0000	0.0000	0.0000	0.0000	0.0000	0.0000	0.0000	0.0000	0.0000	0.0000	0.0000	0.0000	0.0000	0.0000	0.0000	0.0000	0.0000	0.0000	0.0000	0.0000	0.4337	0.0000	0.0000	0.0000	0.0000	0.0000	0.0000	0.0000	0.0000	0.0000	0.0000	0.0000	0.0000	0.0000	0.0000	0.0000	0.0000	0.0000	0.0000	0.0000	0.0000	0.0000
hsa-mir-1284	0.1288	0.5336	1.1946	0.0000	0.4632	0.4129	0.0000	0.9198	2.0170	0.4715	0.0000	0.0000	0.4316	0.3102	0.0000	0.4958	0.8294	0.0000	0.7261	0.7879	0.8717	1.4278	0.0000	0.2709	0.3247	0.0000	0.1730	0.0000	0.0000	0.4958	0.0000	1.3327	0.0000	0.4021	0.0000	0.0000	0.5327	0.7149	0.9804	0.6514	0.4522	0.0000	0.0000	0.0000	0.0000	0.4708	0.1882	1.2085	0.0000
hsa-mir-1287	4.9443	4.8675	5.7297	4.2262	5.2802	5.7730	4.1963	6.9925	4.8291	5.2076	6.0082	5.6715	6.0790	5.3257	4.7790	6.9450	3.9784	4.1043	8.0956	4.1759	4.5673	7.0258	4.8316	4.9521	5.9386	5.0188	6.2460	5.1299	6.4726	6.5241	6.0014	5.9124	5.2818	4.3425	6.3395	3.9472	7.0380	2.5386	6.0325	7.0061	6.7042	4.7213	5.1025	6.3564	5.0761	5.7616	4.5068	6.5116	6.9662
hsa-mir-1286	0.0000	0.0000	0.0000	0.0000	0.0000	0.0000	0.0000	0.0000	0.0000	0.0000	0.0000	0.0000	0.0000	0.0000	0.0000	0.0000	0.0000	0.0000	0.0000	0.0000	0.0000	0.5085	0.0000	0.0000	0.0000	0.0000	0.1730	0.0000	0.0000	0.0000	0.0000	0.0000	0.0000	0.0000	0.0000	0.0000	0.0000	0.0000	0.0000	0.0000	0.0000	0.0000	0.0000	0.5212	0.0000	0.0000	0.0000	0.0000	0.0000
hsa-mir-1281	0.0000	0.0000	0.0000	0.0000	0.0000	0.0000	0.0000	0.0000	0.0000	0.0000	0.5552	0.0000	0.4316	0.0000	0.0000	0.0000	0.0000	0.0000	0.0000	0.0000	0.0000	0.0000	0.0000	0.2709	0.0000	0.0000	0.0000	0.0000	0.0000	0.0000	0.0000	0.0000	0.0000	0.0000	0.0000	0.0000	0.0000	0.0000	0.0000	0.0000	0.0000	0.0000	0.0000	0.0000	1.5487	0.0000	0.0000	0.0000	0.0000
hsa-mir-1280	0.0000	0.0000	0.0000	0.0000	0.0000	0.0000	0.0000	0.0000	0.0000	0.0000	0.0000	0.0000	0.0000	0.0000	0.0000	0.2691	0.0000	0.0000	0.0000	0.0000	0.0000	0.0000	0.0000	0.0000	0.0000	0.0000	0.0000	0.0000	0.0000	0.4958	0.0000	0.0000	0.0000	0.0000	0.0000	0.0000	0.0000	0.0000	0.0000	0.0000	0.0000	0.0000	0.0000	0.0000	0.0000	0.0000	0.0000	0.0000	0.0000
hsa-mir-3155	0.1288	0.5336	0.3308	0.6878	0.4632	0.7336	0.0000	0.0000	0.0000	1.3484	0.0000	1.0860	0.0000	0.1110	0.0000	0.0000	1.3527	0.3785	0.0000	0.0000	0.4617	0.0000	0.0000	0.0000	1.0070	0.0000	0.0000	1.0370	0.0000	0.4958	1.5273	0.0000	1.9796	0.4021	0.3580	0.0000	0.0000	0.0000	0.0000	0.8922	0.6344	0.0000	0.0000	0.0000	1.8348	1.1095	0.5038	0.0000	1.3399
hsa-mir-1282	0.0000	0.0000	0.0000	0.0000	0.0000	0.0000	0.0000	0.0000	0.0000	0.0000	0.0000	0.0000	0.0000	0.1110	0.0000	0.0000	0.0000	0.0000	0.0000	0.0000	0.0000	0.0000	0.0000	0.0000	0.0000	0.0000	0.0000	0.0000	0.0000	0.0000	0.0000	0.0000	0.0000	0.0000	0.0000	0.0000	0.0000	0.0000	0.0000	0.0000	0.2438	0.0000	0.0000	0.0000	0.0000	0.0000	0.0000	0.0000	0.0000
hsa-mir-638	0.0000	0.0000	0.0000	0.3845	0.0000	0.0000	0.0000	0.0000	0.0000	0.0000	0.0000	0.0000	0.0000	0.0000	0.0000	0.0000	0.0000	0.0000	0.0000	0.0000	0.0000	0.0000	0.0000	0.0000	0.0000	0.0000	0.0000	0.0000	0.0000	0.0000	0.0000	0.0000	0.0000	0.0000	0.0000	0.0000	0.0000	0.0000	0.0000	0.3621	0.0000	0.2947	0.0000	0.0000	0.0000	0.0000	0.0000	0.0000	0.0000
hsa-mir-548k	0.1288	0.0000	0.0000	0.0000	0.0000	0.0000	0.0000	0.0000	0.0000	0.0000	0.0000	0.0000	0.0000	0.0000	0.0000	0.0000	0.0000	0.0000	0.0000	0.0000	0.2943	0.0000	0.0000	0.0000	0.0000	0.0000	0.1730	0.0000	0.0000	0.0000	0.0000	0.0000	0.0000	0.2150	0.0000	0.0000	0.0000	0.0000	0.0000	0.0000	0.0000	0.0000	0.0000	0.5212	0.0000	0.4708	0.1882	0.0000	0.0000
hsa-mir-3159	0.2470	0.0000	0.0000	0.0000	0.0000	0.0000	0.0000	0.0000	0.0000	0.0000	0.0000	0.0000	0.0000	0.0000	0.0000	0.0000	0.0000	0.0000	0.0000	0.0000	0.1049	0.0000	0.0000	0.0000	0.5897	0.0000	0.0000	0.0000	0.0000	0.0000	0.0000	0.0000	0.0000	0.0000	0.0000	0.0000	0.0000	0.0000	0.0000	0.6514	0.2438	0.0000	0.0000	0.0000	0.0000	0.0000	0.0000	0.0000	0.0000
hsa-mir-124-1	0.0000	0.0000	0.0000	0.0000	0.0000	0.0000	0.0000	0.3755	0.0000	0.0000	0.0000	0.0000	0.0000	0.0000	0.0000	0.0000	0.0000	0.0000	0.2846	0.0000	0.0000	0.0000	0.0000	0.2709	0.0000	0.0000	0.0000	0.0000	0.0000	0.0000	0.0000	0.0000	0.0000	0.0000	0.0000	0.0000	0.0000	0.0000	0.0000	0.0000	0.0000	0.0000	0.0000	0.0000	0.0000	0.4708	0.0000	0.0000	0.0000
hsa-mir-181a-1	11.4042	12.1543	12.8559	12.7524	11.0062	13.3899	12.9420	11.7879	10.6239	12.0744	11.5388	11.7969	12.2518	11.1167	11.4300	12.4936	11.0852	12.1871	11.5483	12.2317	8.8122	11.4298	12.5718	11.5214	12.0633	10.8329	14.3622	10.8179	10.7613	11.5492	13.2485	10.8504	10.8256	12.3111	10.0520	12.5521	12.2724	10.8989	11.4084	12.4033	13.3067	12.3778	12.4128	13.3343	12.2195	12.8468	11.7066	12.2427	14.3714
hsa-mir-129-2	2.5267	5.6884	3.2091	3.2090	3.0996	2.4955	2.8275	2.7960	2.8267	2.9925	4.4674	2.1272	1.9221	3.6730	1.8032	3.5937	3.4726	4.9401	4.9379	4.9443	1.5663	3.0328	4.2859	5.1664	2.9664	1.9870	5.0598	2.1720	6.3299	2.6624	3.8255	4.0168	3.5897	3.6336	4.0186	5.6299	3.6047	7.3050	3.8700	4.0857	6.7978	2.8315	5.5821	3.7207	2.7605	4.1989	4.7201	6.1392	4.6725
hsa-mir-124-2	0.0000	0.0000	0.0000	0.0000	0.0000	0.0000	0.0000	0.0000	0.0000	0.0000	0.0000	0.0000	0.0000	0.0000	0.0000	0.0000	0.0000	0.0000	0.0000	0.0000	0.0000	0.0000	0.0000	0.0000	0.0000	0.0000	0.0000	0.0000	0.0000	0.0000	0.0000	0.0000	0.0000	0.0000	0.0000	0.0000	0.0000	0.0000	0.0000	0.0000	0.0000	0.0000	0.0000	0.0000	0.0000	0.0000	0.0000	0.0000	0.0000
hsa-let-7b	16.4013	17.3745	15.9412	16.8956	16.5601	17.6051	16.1575	14.9779	15.0473	16.0391	16.1655	16.3951	15.4602	14.8105	16.5234	16.1593	16.5183	16.3455	16.1456	16.3005	17.3214	15.4334	17.2907	17.0793	15.0967	15.0149	15.0653	16.3675	15.9628	17.6408	16.8675	16.2807	17.0343	17.1260	17.5029	15.6260	17.1713	15.2771	16.3520	16.5524	14.9664	14.8064	17.7311	16.6527	16.3687	15.6756	14.9165	15.2186	17.4826
hsa-let-7c	14.3976	15.0408	16.0249	14.5051	14.9418	14.2215	12.9727	13.7083	13.4528	13.0618	12.7393	14.0231	13.5593	14.2204	14.3428	14.4333	13.2934	15.4126	10.8624	15.4239	12.4673	12.5479	15.1774	13.6586	16.6539	13.6568	14.7924	14.4420	13.1386	13.8161	13.9813	12.7867	12.8001	14.8077	13.6173	12.0970	13.2671	13.5821	14.8499	15.3777	13.8174	13.3799	14.7065	14.5088	12.6561	14.2640	14.2426	14.6730	11.7744
hsa-mir-505	6.5287	6.5762	6.8954	6.5143	5.8433	6.6545	6.6184	6.9271	8.2123	7.8299	7.6097	8.7778	7.7466	8.0388	7.4965	8.1836	7.5325	8.9135	6.8996	8.9683	6.8791	7.5300	5.6001	6.2280	6.7213	8.3716	7.7144	8.4908	6.6461	6.9780	7.5130	8.2002	7.1640	6.4976	7.0315	5.6299	7.1825	7.3847	6.7810	6.4026	6.8425	6.5178	6.4600	7.3705	6.6600	7.7126	6.5852	6.7470	6.8369
hsa-mir-518f	0.0000	0.0000	0.0000	0.0000	0.0000	0.0000	0.0000	0.0000	1.3355	0.0000	0.0000	0.0000	1.0329	0.0000	0.0000	0.0000	0.0000	0.0000	0.0000	0.0000	0.0000	2.1311	0.0000	0.0000	0.0000	0.0000	0.0000	0.0000	0.0000	0.0000	2.2525	0.0000	0.0000	0.0000	0.0000	0.0000	0.0000	2.6161	0.0000	0.0000	1.0735	0.0000	0.0000	0.0000	0.0000	0.0000	0.1882	0.0000	0.0000
hsa-let-7g	9.1700	8.8161	8.9996	8.1000	8.0798	7.9573	7.9494	7.1548	9.1685	7.3174	7.4289	7.4188	8.9937	8.6598	7.8749	6.9593	8.5997	7.3192	7.9106	7.3164	9.3646	7.4486	9.0020	8.6027	8.1225	7.7161	7.1614	8.0896	7.0292	7.9510	7.7459	8.1238	8.5517	8.3852	9.7305	7.2082	8.5135	6.4579	7.9704	9.1840	6.7689	9.1752	7.9695	8.4565	6.5654	7.1521	6.9881	7.2967	7.9780
hsa-mir-181b-1	9.1780	8.5952	9.7804	9.7490	8.6454	9.7132	8.6529	9.0290	7.9883	8.1158	9.4147	8.3062	9.3192	8.8410	8.5258	9.7360	7.9681	9.6931	8.5505	9.7539	6.5870	8.3873	9.9255	8.5568	9.4821	7.5572	11.7527	7.2853	7.8884	7.9533	9.4921	7.3665	8.5963	9.9948	7.2922	7.0882	8.8276	7.4202	8.1700	9.2805	10.4848	9.5709	8.6276	10.1952	8.5637	9.6974	8.1296	9.5012	12.1204
hsa-let-7e	12.2307	11.9597	12.8468	13.4185	11.1356	12.0952	13.2832	11.8921	11.6366	12.3623	10.7660	10.8774	13.4982	13.2850	13.2459	12.4404	11.7015	12.0285	13.2232	11.9993	13.2324	11.2224	13.5147	12.6714	11.5071	11.0489	12.6289	11.8139	11.6348	12.7814	12.6022	10.7648	12.6821	12.1835	12.2756	11.3838	12.9648	10.7811	12.5404	13.5796	12.1932	12.7382	12.5425	11.3918	12.7202	12.4540	11.8029	11.7741	10.6114
hsa-mir-941-4	0.0000	0.0000	0.0000	0.0000	0.0000	0.0000	0.0000	0.0000	0.0000	0.0000	0.0000	0.0000	0.0000	0.0000	0.0000	0.0000	0.0000	0.0000	0.0000	0.0000	0.0000	0.0000	0.0000	0.0000	0.0000	0.0000	0.0000	0.0000	0.0000	0.0000	0.0000	0.0000	0.0000	0.0000	0.0000	0.0000	0.0000	0.0000	0.0000	0.0000	0.0000	0.0000	0.0000	0.0000	0.0000	0.0000	0.0000	0.0000	0.0000
hsa-let-7i	9.1130	7.9517	9.3710	8.5229	8.2311	8.9868	8.3507	8.1099	8.9723	9.6151	8.4482	9.3128	9.2448	7.8270	8.3374	8.5727	8.5133	8.6492	8.1331	8.7773	8.3561	9.2674	8.3534	8.0522	8.8611	9.5571	6.8439	8.9090	8.4822	10.4106	10.2425	9.1752	8.6395	8.5271	8.9820	8.0113	11.3185	6.8516	8.8553	10.6343	7.9598	9.3637	8.9786	8.9458	8.5315	8.6810	8.3196	8.0159	9.5176
hsa-mir-514-1	0.4579	5.3981	0.3308	0.0000	0.0000	0.7336	0.4016	0.0000	1.3355	0.0000	0.5552	0.0000	0.0000	2.2260	1.3540	0.6917	0.0000	0.3785	0.0000	1.2946	0.1049	4.0924	0.0000	0.0000	2.0982	0.0000	1.7741	1.9280	1.4813	0.0000	0.0000	1.3327	0.7958	0.4021	5.7534	3.1486	0.0000	2.1787	4.5768	1.2790	0.2438	0.2947	0.0000	7.1362	0.7153	4.3430	0.5038	3.0754	0.0000
hsa-mir-103-1	14.7114	13.8472	14.6128	14.9471	12.6445	12.3995	15.0121	15.2363	13.7642	13.6939	13.2394	12.9281	15.1815	15.3915	15.3340	14.2337	12.0599	14.7955	14.1145	14.8930	13.6255	14.7002	13.7625	14.7567	15.6123	12.9838	14.8177	13.8983	13.2560	12.9857	13.3846	11.7950	12.8433	14.2066	13.0430	13.5297	13.3041	13.8639	14.7985	14.1737	14.6825	15.8965	12.6854	13.7978	14.0625	14.4770	14.3502	14.3742	14.1052
hsa-mir-103-2	2.6605	1.6949	3.4663	3.2558	2.0103	0.9957	3.7906	3.2661	4.6655	2.9925	2.8282	0.6429	4.1201	2.7044	5.1767	2.9573	2.0384	2.9260	3.0727	2.9823	2.3854	3.3641	2.5754	3.4484	2.6556	2.3645	3.1326	0.7667	3.2269	2.5658	2.9239	2.0135	1.9796	2.0192	2.1307	3.1486	2.8585	2.3699	2.8239	3.5659	3.4757	4.2745	1.8503	4.6145	2.2782	2.4933	2.9684	3.2840	2.8329
hsa-mir-941-1	0.0000	0.0000	0.0000	0.0000	0.0000	0.0000	0.0000	0.0000	0.0000	0.0000	0.0000	0.0000	0.0000	0.0000	0.0000	0.0000	0.0000	0.0000	0.0000	0.0000	0.0000	0.0000	0.0000	0.0000	0.0000	0.0000	0.0000	0.0000	0.0000	1.4007	0.0000	0.0000	0.0000	0.0000	0.0000	0.0000	0.0000	0.0000	0.3141	0.0000	0.0000	0.0000	0.0000	0.0000	0.0000	0.0000	0.0000	0.0000	0.0000
hsa-mir-548g	0.0000	0.0000	0.0000	0.0000	0.0000	0.0000	0.0000	0.0000	0.0000	0.0000	0.0000	0.0000	0.0000	0.0000	0.0000	0.0000	0.0000	0.0000	0.0000	0.0000	0.0000	0.0000	0.0000	0.0000	0.0000	0.0000	0.0000	0.0000	0.0000	0.0000	0.0000	0.0000	0.0000	0.0000	0.0000	0.0000	0.0000	0.0000	0.0000	0.0000	0.0000	0.0000	0.0000	0.0000	0.0000	0.0000	0.0000	0.0000	0.0000
hsa-mir-514-3	0.1288	5.6758	0.5998	0.0000	0.0000	0.0000	0.0000	0.0000	3.3422	0.0000	0.5552	0.6429	0.4316	2.2012	1.5197	0.4958	0.0000	1.4854	0.0000	0.7879	0.2027	4.3532	0.2519	0.0000	2.4709	0.0000	1.1851	1.7885	1.1340	0.0000	0.0000	3.1033	0.7958	0.0000	5.9237	2.9177	0.0000	1.9583	4.5471	0.0000	0.2438	0.2947	0.0000	6.9908	0.0000	4.1989	0.1882	3.4373	1.3399
hsa-mir-521-1	0.1288	0.0000	0.0000	0.0000	0.0000	0.0000	0.0000	0.0000	0.0000	0.0000	0.0000	0.0000	0.7633	0.0000	0.6982	0.0000	0.0000	0.0000	1.2068	0.0000	0.0000	0.5085	0.2519	0.6958	0.0000	0.0000	0.0000	0.0000	0.0000	1.7909	1.5273	0.0000	0.0000	0.0000	0.3580	0.0000	1.4785	0.9724	0.0000	0.0000	0.2438	0.0000	0.0000	0.0000	0.0000	0.0000	0.0000	1.2085	0.0000
hsa-mir-548e	0.0000	0.0000	0.0000	0.0000	0.0000	0.0000	0.0000	0.0000	0.0000	0.0000	0.0000	0.0000	0.0000	0.0000	0.0000	0.0000	0.0000	0.0000	0.0000	0.0000	0.0000	0.0000	0.0000	0.0000	0.0000	0.0000	0.0000	0.0000	0.0000	0.0000	0.0000	0.0000	0.0000	0.0000	0.0000	0.0000	0.0000	0.0000	0.0000	0.0000	0.0000	0.0000	0.0000	0.0000	0.0000	0.0000	0.0000	0.0000	0.0000
hsa-mir-1184-3	0.0000	0.0000	0.0000	0.0000	0.0000	0.0000	0.0000	0.0000	0.0000	0.0000	0.0000	0.0000	0.0000	0.0000	0.0000	0.0000	0.0000	0.0000	0.0000	0.0000	0.0000	0.0000	0.0000	0.0000	0.0000	0.0000	0.0000	0.0000	0.0000	0.0000	0.0000	0.0000	0.0000	0.0000	0.0000	0.0000	0.0000	0.0000	0.0000	0.0000	0.0000	0.0000	0.0000	0.0000	0.0000	0.0000	0.0000	0.0000	0.0000
hsa-mir-1184-2	0.0000	0.0000	0.0000	0.0000	0.0000	0.0000	0.0000	0.0000	0.0000	0.0000	0.0000	0.0000	0.0000	0.0000	0.0000	0.0000	0.0000	0.3785	0.0000	0.0000	0.0000	0.0000	0.0000	0.0000	0.0000	0.0000	0.0000	0.0000	0.0000	0.0000	0.0000	0.0000	0.0000	0.0000	0.0000	0.0000	0.0000	0.0000	0.0000	0.0000	0.0000	0.0000	0.0000	0.0000	0.0000	0.0000	0.0000	0.0000	0.0000
hsa-mir-1184-1	0.0000	0.0000	0.0000	0.0000	0.0000	0.0000	0.0000	0.0000	0.0000	0.0000	0.0000	0.0000	0.0000	0.0000	0.0000	0.0000	0.0000	0.0000	0.0000	0.0000	0.0000	0.0000	0.0000	0.0000	0.0000	0.0000	0.0000	0.0000	0.0000	0.0000	0.0000	0.0000	0.0000	0.0000	0.0000	0.0000	0.0000	0.0000	0.0000	0.0000	0.0000	0.0000	0.0000	0.0000	0.0000	0.0000	0.0000	0.0000	0.0000
hsa-mir-497	5.5151	3.8945	4.0858	3.6907	4.4478	3.1079	3.6128	3.3526	5.2888	3.8221	4.8890	2.3016	3.6844	3.6820	4.1030	2.8790	3.9784	3.4060	1.8546	3.4818	3.7574	2.9563	2.0852	3.0410	2.7668	2.6635	1.7741	2.5630	1.1340	3.9404	4.2391	3.1033	4.5960	3.8257	4.4112	3.1486	4.0559	0.9724	2.6107	4.4854	0.6344	3.1588	2.7512	4.8720	0.0000	3.7797	2.1645	3.6279	4.1574
hsa-mir-301b	0.1288	0.5336	1.6145	0.6878	0.0000	0.9957	0.0000	0.6731	2.0170	1.7309	1.2679	2.1272	1.0329	0.4004	0.3909	0.6917	0.8294	0.3785	1.3370	0.4471	0.2027	1.4278	0.0000	0.2709	0.5897	3.4696	2.0650	0.4337	0.0000	0.0000	0.0000	0.0000	0.0000	0.5677	0.0000	0.0000	0.0000	0.0000	0.0000	0.6514	0.9414	1.2385	0.0000	0.0000	0.0000	0.8252	0.6390	1.3389	0.0000
hsa-mir-490	0.0000	0.0000	0.0000	0.0000	0.0000	0.0000	0.4016	0.0000	0.0000	0.0000	0.0000	0.0000	0.0000	0.3102	0.3909	1.0181	0.8294	1.1375	0.0000	1.6689	0.2943	0.0000	0.0000	0.2709	0.0000	0.0000	0.0000	0.4337	0.0000	0.0000	0.9570	0.0000	0.0000	0.0000	0.0000	0.0000	0.0000	1.1908	0.0000	0.0000	0.2438	0.0000	1.8503	0.0000	0.0000	1.3468	0.1882	0.5231	0.0000
hsa-mir-301a	0.8049	0.0000	0.3308	0.0000	1.7100	0.0000	0.0000	0.3755	2.4779	1.3484	0.5552	1.0860	1.0329	0.6413	0.3909	0.6917	0.0000	0.0000	1.5667	0.4471	0.5387	0.0000	0.2519	0.6958	0.8134	2.7925	0.5941	1.2646	0.0000	0.4958	0.0000	0.0000	0.0000	0.5677	0.0000	3.6783	0.0000	0.4013	0.0000	0.0000	0.6344	0.5392	0.0000	0.0000	0.0000	1.1095	1.1724	0.2851	0.0000
hsa-mir-491	1.0195	2.4528	3.4995	2.7000	3.2218	2.6558	3.2242	2.6669	3.3422	4.0069	3.8690	4.3681	3.4741	2.3669	2.5030	4.0156	3.4726	3.3645	2.9148	2.9144	1.8641	2.9563	2.1487	1.4074	2.5352	4.8805	3.1115	4.0071	0.0000	1.6089	3.3802	3.7170	2.9305	2.3726	2.9025	1.2087	2.3276	1.5480	3.3219	1.7149	4.7327	1.7075	1.0302	4.8504	1.8348	4.0722	3.4816	2.7865	1.3399
hsa-mir-516a-1	0.1288	0.0000	0.0000	0.3845	0.0000	0.0000	0.0000	0.3755	2.0170	1.1108	0.5552	0.0000	1.7828	0.3102	0.3909	0.6917	0.0000	0.0000	1.6692	0.0000	0.4617	3.8176	0.0000	1.9606	0.8134	0.6716	0.0000	0.0000	2.9204	4.7012	3.9183	0.0000	0.4521	0.0000	2.0349	0.0000	3.4364	1.6981	0.0000	1.2790	1.8388	0.0000	0.0000	0.9032	1.1913	1.5506	0.3546	2.9586	0.0000
hsa-mir-516a-2	0.0000	0.0000	0.0000	0.0000	0.0000	0.0000	0.0000	0.0000	0.0000	0.0000	0.0000	0.0000	1.7828	0.1110	0.3909	0.0000	0.0000	0.0000	0.9047	0.0000	0.0000	3.0328	0.0000	0.8690	0.5897	0.6716	0.0000	0.0000	0.6757	2.0978	2.7328	0.0000	0.0000	0.0000	0.6445	0.0000	2.4506	0.0000	0.0000	0.0000	1.5969	0.0000	0.0000	0.0000	0.0000	1.3468	0.1882	2.2371	0.0000
hsa-mir-199b	4.4040	7.9852	9.2540	7.4819	6.3579	8.6172	8.3507	7.9681	8.6168	8.7982	9.1509	8.1207	9.4772	8.1571	8.5643	6.5717	9.0417	5.4854	8.0358	5.5250	8.0766	6.8091	9.8030	8.6869	7.0391	9.1416	9.5922	6.1666	6.6461	6.7661	9.5674	7.8943	8.0166	8.4072	8.0415	8.2161	9.6171	4.5514	7.5936	9.3901	5.9611	8.8953	8.8213	10.2353	7.0645	7.5198	8.9433	6.7645	7.6333
hsa-mir-492	0.0000	0.0000	0.3308	0.0000	0.0000	0.0000	0.4016	0.0000	0.0000	0.0000	0.0000	0.0000	0.0000	0.0000	0.0000	0.2691	0.0000	0.0000	0.0000	0.0000	0.0000	0.0000	0.0000	0.0000	0.0000	0.6716	0.0000	0.0000	0.0000	0.0000	0.0000	0.0000	0.0000	0.0000	0.0000	1.2087	0.0000	0.0000	0.0000	0.0000	0.0000	0.0000	0.0000	0.0000	0.0000	0.0000	0.0000	0.0000	0.0000
hsa-mir-516b-2	0.0000	0.0000	0.0000	0.0000	0.0000	0.0000	0.0000	0.0000	0.0000	0.4715	0.0000	0.0000	0.4316	0.0000	0.0000	0.0000	0.0000	0.0000	0.0000	0.0000	0.0000	0.8837	0.0000	0.0000	0.0000	0.0000	0.0000	0.0000	0.0000	0.0000	1.5273	0.0000	0.0000	0.0000	0.0000	0.0000	0.0000	0.7149	0.0000	0.0000	1.1944	0.0000	0.0000	0.0000	0.0000	0.0000	0.0000	0.0000	0.0000
hsa-mir-516b-1	0.0000	0.0000	0.0000	0.0000	0.0000	0.0000	0.0000	0.0000	0.0000	0.0000	0.0000	0.0000	1.2599	0.0000	0.0000	0.0000	0.0000	0.0000	0.0000	0.0000	0.0000	2.4978	0.0000	0.0000	0.0000	0.0000	0.0000	0.0000	0.0000	0.0000	2.2525	0.0000	0.0000	0.0000	0.0000	0.0000	0.0000	0.7149	0.0000	0.0000	1.4096	0.0000	0.0000	0.0000	0.0000	0.0000	0.0000	0.0000	0.0000
hsa-mir-3678	0.0000	1.2280	1.0222	0.9383	1.3302	0.9957	0.7154	1.4769	3.1074	0.0000	0.9551	1.4245	0.7633	0.3102	0.6982	1.1572	1.3527	0.0000	1.4564	0.0000	0.5387	0.5085	0.4663	1.0236	0.0000	1.7533	0.1730	0.7667	1.4813	0.0000	0.0000	0.0000	2.1083	0.5677	0.3580	0.0000	0.5327	0.9724	0.0000	0.6514	0.7960	0.5392	0.0000	0.0000	0.0000	0.8252	0.3546	0.9061	2.0224
hsa-mir-96	3.6848	3.1056	2.2828	1.3375	0.4632	2.2157	2.0737	1.3140	2.0170	1.1108	3.8690	1.9287	1.2599	1.6225	1.5197	2.0979	2.0384	2.4594	1.4564	3.0471	5.1334	0.8837	2.6650	1.8819	2.4037	2.6635	2.4484	1.7885	1.4813	1.7909	1.9350	2.4741	1.6817	1.6273	2.5330	1.8571	0.9209	1.3804	1.1481	1.4394	3.1563	2.9630	1.6251	2.4199	0.0000	1.1095	1.5610	2.3025	0.0000
hsa-mir-524	0.0000	0.0000	0.0000	0.0000	0.0000	0.0000	0.0000	0.0000	0.0000	0.0000	0.0000	0.0000	0.0000	0.0000	0.0000	0.0000	0.0000	0.0000	0.0000	0.0000	0.0000	1.1812	0.0000	0.0000	0.0000	0.0000	0.0000	0.0000	0.0000	0.0000	0.9570	0.0000	0.0000	0.0000	0.0000	0.0000	0.0000	1.1908	0.0000	0.0000	0.6344	0.0000	0.0000	0.0000	0.0000	0.0000	0.1882	0.0000	0.0000
hsa-mir-525	0.0000	0.0000	0.0000	0.3845	0.0000	0.0000	0.4016	0.0000	0.0000	0.0000	0.0000	0.0000	2.0491	0.0000	0.0000	0.0000	0.0000	0.0000	0.0000	0.0000	0.0000	3.2405	0.0000	0.0000	0.0000	0.0000	0.0000	0.0000	0.6757	0.0000	3.3802	0.0000	0.0000	0.0000	0.0000	0.0000	0.0000	4.1437	0.0000	0.0000	2.1088	0.0000	0.0000	0.0000	0.0000	0.0000	0.1882	0.7273	0.0000
hsa-mir-527	0.0000	0.0000	0.0000	0.3845	0.0000	0.0000	0.0000	0.0000	0.0000	0.0000	0.0000	0.0000	0.7633	0.0000	0.0000	0.0000	0.0000	0.0000	0.2846	0.0000	0.0000	1.1812	0.0000	0.0000	0.0000	0.0000	0.0000	0.0000	0.0000	0.8640	2.2525	0.0000	0.0000	0.0000	0.0000	0.0000	1.4785	0.0000	0.0000	0.0000	0.7960	0.0000	0.0000	0.0000	0.0000	0.4708	0.0000	0.0000	0.0000
hsa-mir-522	1.0195	0.0000	0.0000	1.3375	0.4632	0.0000	0.0000	0.3755	3.8790	3.2486	2.2494	0.0000	1.2599	1.1372	2.9722	1.0181	0.0000	1.1375	3.7472	1.4939	1.7393	2.6019	0.8182	4.0439	1.5943	1.1281	0.0000	0.4337	4.2418	5.5010	3.5051	0.0000	1.0731	0.0000	3.0073	1.2087	5.8510	3.1204	0.0000	2.8057	0.9414	0.0000	0.0000	2.1638	2.6169	2.7630	0.3546	4.9814	0.0000
hsa-mir-523	0.0000	0.0000	0.0000	0.0000	0.0000	0.0000	0.0000	0.0000	0.0000	0.0000	0.0000	0.0000	0.4316	0.0000	0.0000	0.0000	0.0000	0.0000	0.0000	0.0000	0.0000	1.8219	0.0000	0.0000	0.0000	0.0000	0.0000	0.0000	0.0000	0.0000	0.9570	0.0000	0.0000	0.0000	0.0000	0.0000	0.0000	1.3804	0.0000	0.0000	0.4522	0.0000	0.0000	0.0000	0.0000	0.8252	0.0000	0.0000	0.0000
hsa-mir-4305	0.0000	0.0000	0.0000	0.0000	0.0000	0.0000	0.0000	0.0000	0.0000	0.0000	0.0000	0.0000	0.0000	0.0000	0.0000	0.0000	0.0000	0.0000	0.0000	0.0000	0.0000	0.0000	0.0000	0.0000	0.0000	0.0000	0.0000	0.0000	0.0000	0.0000	0.0000	0.0000	0.0000	0.0000	0.0000	0.0000	0.0000	0.0000	0.0000	0.0000	0.0000	0.0000	0.0000	0.0000	0.0000	0.0000	0.0000	0.0000	0.0000
hsa-mir-135b	4.1239	2.1953	3.2091	2.3135	3.4388	2.7297	2.0737	1.1303	3.8790	2.9925	4.1990	4.7754	3.9352	3.2074	2.3352	1.8741	2.0384	3.5969	3.9025	3.5280	1.2375	2.1311	3.7848	3.4484	3.4050	3.1221	2.0650	2.1720	3.4002	0.4958	0.9570	2.0135	3.9403	5.2709	4.2918	4.6957	2.7668	0.4013	3.7707	0.8922	3.4993	3.1949	2.3700	1.2050	1.1913	2.4933	1.6912	2.4249	4.7566
hsa-mir-643	0.1288	0.0000	0.0000	0.0000	0.0000	0.0000	0.0000	0.0000	0.0000	0.0000	0.0000	0.0000	0.0000	0.0000	0.0000	0.0000	0.0000	0.0000	0.5221	0.0000	0.4617	0.0000	0.0000	0.0000	0.0000	0.0000	0.0000	1.0370	0.0000	0.0000	0.0000	0.0000	0.0000	0.0000	0.0000	0.0000	0.0000	0.0000	0.0000	1.0985	0.7960	0.0000	0.6052	0.0000	0.0000	0.4708	0.3546	0.0000	0.0000
hsa-mir-1274a	0.0000	0.0000	0.0000	0.0000	0.0000	0.0000	0.0000	0.0000	0.0000	0.0000	0.0000	0.0000	0.0000	0.0000	0.0000	0.0000	0.0000	0.0000	0.0000	0.0000	0.0000	0.0000	0.0000	0.0000	0.0000	0.0000	0.0000	0.0000	0.0000	0.0000	0.0000	0.0000	0.0000	0.0000	0.0000	0.0000	0.0000	0.0000	0.0000	0.0000	0.0000	0.0000	0.0000	0.0000	0.0000	0.0000	0.0000	0.0000	0.0000
hsa-mir-3150b	0.0000	3.1056	1.6145	0.9383	3.2218	0.0000	1.1915	0.3755	4.4810	6.4591	0.0000	3.1473	2.5563	1.1887	1.3540	1.7910	0.0000	2.7441	1.9390	2.3208	2.4664	1.8219	3.4986	0.2709	1.0070	0.0000	0.4669	3.0642	0.6757	1.4007	2.2525	4.4765	1.9796	0.4021	6.1234	0.0000	1.4785	3.6116	1.6732	5.4716	1.0735	0.7483	1.6251	0.0000	0.0000	3.2463	1.0804	3.2840	0.0000
hsa-mir-1274b	1.6109	2.9472	3.6254	2.3135	5.3218	4.0509	3.0673	3.5848	5.9880	5.2667	2.9205	4.0635	3.5187	0.7135	2.9722	4.4806	3.6616	2.6088	4.1878	3.1092	0.2027	5.2063	4.8412	2.6240	2.7123	3.1221	4.0699	3.9094	6.2753	5.6140	5.3410	2.8227	5.3997	2.9240	5.5166	5.9688	6.2570	1.9583	2.2168	4.0857	2.9655	3.8449	4.4494	3.9813	5.6187	3.1239	3.2477	4.6459	2.0224
hsa-mir-4273	0.0000	0.0000	0.0000	0.0000	0.0000	0.0000	0.0000	0.0000	0.0000	0.0000	0.0000	0.0000	0.0000	0.0000	0.0000	0.0000	0.0000	0.0000	0.0000	0.0000	0.0000	0.0000	0.0000	0.0000	0.0000	0.0000	0.0000	0.0000	0.0000	0.0000	0.0000	0.0000	0.0000	0.0000	0.0000	0.0000	0.0000	0.0000	0.0000	0.0000	0.0000	0.0000	0.0000	0.0000	0.0000	0.0000	0.0000	0.0000	0.0000
hsa-mir-4272	0.0000	0.0000	0.0000	0.0000	0.0000	0.0000	0.0000	0.0000	0.0000	0.0000	0.0000	0.0000	0.0000	0.0000	0.0000	0.0000	0.0000	0.0000	0.0000	0.0000	0.0000	0.0000	0.0000	0.0000	0.0000	0.0000	0.0000	0.0000	0.0000	0.0000	0.0000	0.0000	0.0000	0.0000	0.0000	0.0000	0.0000	0.0000	0.0000	0.0000	0.0000	0.0000	0.0000	0.0000	0.0000	0.0000	0.0000	0.0000	0.0000
hsa-mir-4271	0.0000	0.0000	0.0000	0.0000	0.0000	0.0000	0.0000	0.0000	0.0000	0.0000	0.0000	0.0000	0.0000	0.0000	0.0000	0.0000	0.0000	0.0000	0.0000	0.0000	0.0000	0.0000	0.0000	0.0000	0.0000	0.0000	0.0000	0.0000	0.0000	0.0000	0.0000	0.0000	0.0000	0.0000	0.0000	0.0000	0.0000	0.0000	0.0000	0.0000	0.0000	0.0000	0.0000	0.0000	0.0000	0.0000	0.0000	0.0000	0.0000
hsa-mir-4270	0.0000	0.0000	0.0000	0.0000	0.0000	0.0000	0.0000	0.0000	0.0000	0.0000	0.0000	0.0000	0.0000	0.0000	0.0000	0.0000	0.0000	0.0000	0.0000	0.0000	0.0000	0.0000	0.0000	0.0000	0.0000	0.0000	0.0000	0.0000	0.0000	0.0000	0.0000	0.0000	0.0000	0.0000	0.0000	0.0000	0.0000	0.0000	0.0000	0.0000	0.0000	0.0000	0.0000	0.0000	0.0000	0.0000	0.0000	0.0000	0.0000
hsa-mir-4277	0.0000	0.0000	0.0000	0.0000	0.0000	0.0000	0.0000	0.0000	0.0000	0.0000	0.0000	0.0000	0.0000	0.0000	0.0000	0.0000	0.0000	0.0000	0.0000	0.0000	0.0000	0.0000	0.0000	0.0000	0.0000	0.0000	0.0000	0.0000	0.0000	0.0000	0.0000	0.0000	0.0000	0.0000	0.0000	0.0000	0.0000	0.0000	0.0000	0.0000	0.0000	0.0000	0.0000	0.0000	0.0000	0.0000	0.0000	0.0000	0.0000
hsa-mir-3133	0.0000	0.0000	0.0000	0.0000	0.0000	0.0000	0.0000	0.0000	0.0000	0.0000	0.0000	0.0000	0.0000	0.0000	0.0000	0.0000	0.0000	0.0000	0.0000	0.0000	0.0000	0.0000	0.0000	0.0000	0.0000	0.0000	0.0000	0.0000	0.0000	0.0000	0.0000	0.0000	0.0000	0.0000	0.0000	0.0000	0.0000	0.0000	0.0000	0.0000	0.0000	0.0000	0.0000	0.0000	0.0000	0.0000	0.0000	0.0000	0.0000
hsa-mir-4275	0.0000	0.0000	0.0000	0.0000	0.0000	0.0000	0.0000	0.0000	0.0000	0.0000	0.0000	0.0000	0.0000	0.0000	0.0000	0.0000	0.0000	0.0000	0.0000	0.0000	0.0000	0.0000	0.0000	0.0000	0.0000	0.0000	0.0000	0.0000	0.0000	0.0000	0.0000	0.0000	0.0000	0.0000	0.0000	0.0000	0.0000	0.0000	0.0000	0.0000	0.0000	0.0000	0.0000	0.0000	0.0000	0.0000	0.0000	0.0000	0.0000
hsa-mir-4274	0.0000	0.0000	0.0000	0.0000	0.0000	0.0000	0.0000	0.0000	0.0000	0.0000	0.0000	0.0000	0.0000	0.0000	0.0000	0.0000	0.0000	0.0000	0.0000	0.0000	0.0000	0.0000	0.0000	0.0000	0.0000	0.0000	0.0000	0.0000	0.0000	0.0000	0.0000	0.0000	0.0000	0.0000	0.0000	0.0000	0.0000	0.0000	0.0000	0.0000	0.0000	0.0000	0.0000	0.0000	0.0000	0.0000	0.0000	0.0000	0.0000
hsa-mir-4279	0.0000	0.0000	0.0000	0.0000	0.0000	0.0000	0.0000	0.0000	0.0000	0.0000	0.0000	0.0000	0.0000	0.0000	0.0000	0.0000	0.0000	0.0000	0.0000	0.0000	0.0000	0.0000	0.0000	0.0000	0.0000	0.0000	0.0000	0.0000	0.0000	0.0000	0.0000	0.0000	0.0000	0.0000	0.0000	0.0000	0.0000	0.0000	0.3141	0.0000	0.0000	0.0000	0.0000	0.0000	0.0000	0.0000	0.0000	0.0000	0.0000
hsa-mir-4278	0.0000	0.0000	0.0000	0.0000	0.0000	0.0000	0.0000	0.0000	0.0000	0.0000	0.0000	0.0000	0.0000	0.0000	0.0000	0.0000	0.0000	0.0000	0.0000	0.0000	0.0000	0.0000	0.0000	0.0000	0.0000	0.0000	0.0000	0.0000	0.0000	0.0000	0.0000	0.0000	0.0000	0.0000	0.0000	0.0000	0.0000	0.0000	0.0000	0.0000	0.0000	0.0000	0.0000	0.0000	0.0000	0.0000	0.0000	0.0000	0.0000
hsa-mir-23a	10.2255	11.6189	12.5839	11.7505	12.1220	10.1229	11.9626	11.0364	11.5505	11.2282	11.8017	11.1860	11.7238	12.0292	11.2324	10.3889	11.9347	10.5421	11.1496	10.2989	12.8927	11.5570	12.0327	12.9417	12.1132	11.7327	10.2436	11.3833	11.8361	11.5459	12.0452	11.7274	11.7528	11.0519	11.2351	10.4528	12.6813	10.6576	11.1180	13.4709	8.4939	12.2648	11.6951	11.4394	10.3954	10.3377	10.8846	10.8120	12.3198
hsa-mir-23b	10.8840	10.4866	11.0659	10.6425	12.1405	10.1743	11.5710	10.2030	11.4930	10.9433	10.5097	9.3293	10.4544	11.8396	11.5550	10.8947	11.6000	11.1830	10.3441	10.9869	12.1789	9.6186	11.3989	11.7462	11.8240	9.9631	10.2287	9.4810	10.2142	10.2591	11.0081	10.1297	9.8835	10.2478	10.0081	9.7503	10.6554	8.6250	9.9121	10.3253	9.3871	11.4295	10.7380	11.1277	9.1260	10.5479	10.1009	10.7443	10.9295
hsa-mir-23c	1.0845	0.0000	0.8264	0.0000	1.5326	0.4129	3.1215	0.0000	4.5762	0.8263	1.5248	0.6429	1.0329	3.7087	0.6982	0.8641	3.6616	0.0000	0.5221	0.4471	0.9300	0.0000	1.5400	0.6958	1.0070	2.3645	0.0000	1.2646	0.0000	0.8640	0.0000	1.3327	0.4521	0.0000	0.6445	0.0000	0.5327	0.0000	1.9704	0.0000	0.0000	0.2947	1.0302	1.2050	0.7153	0.8252	0.6390	0.7273	0.0000
hsa-mir-148b	8.0101	7.3247	8.2300	7.2440	6.7467	6.7553	7.2095	7.5453	8.3601	8.1749	8.8530	7.9180	7.9717	8.4557	7.2415	7.5115	6.8866	7.6731	7.8614	7.6260	6.9273	7.7470	7.5500	7.1591	8.1199	9.2883	8.2939	8.7791	8.4918	8.1804	7.8319	8.3820	6.8326	7.5736	8.1034	7.0169	7.7978	7.8613	8.5151	8.9368	7.9098	9.0745	7.1362	7.1137	7.5577	8.5400	7.5121	8.4831	7.7301
hsa-mir-148a	10.6823	11.2213	12.2724	11.4457	8.9449	10.1400	10.6450	11.1470	12.8092	11.3748	14.1278	11.6360	13.2775	11.1918	9.3674	9.6448	10.4419	12.0147	11.2948	12.0535	10.1237	11.2240	11.6765	12.4499	12.4576	12.5687	9.7701	12.3526	11.7469	10.8911	11.0394	14.0009	9.6122	12.5875	9.8236	10.5187	11.9091	9.8784	11.4623	12.9478	10.3256	11.8962	10.1339	12.2832	9.4484	11.2790	11.9330	11.4578	12.6522
hsa-mir-873	0.0000	0.0000	0.0000	0.3845	0.4632	0.7336	0.7154	0.9198	0.0000	0.0000	0.0000	1.4245	1.9221	0.0000	0.3909	1.2841	2.5013	0.3785	2.9959	1.2946	0.0000	0.8837	0.2519	0.0000	0.0000	1.4743	3.2337	0.0000	0.0000	0.0000	0.0000	0.0000	0.0000	0.4021	0.0000	0.0000	0.0000	0.7149	0.0000	1.7149	0.0000	0.0000	0.0000	0.0000	0.7153	2.7630	0.0000	0.0000	0.0000
hsa-mir-4264	0.0000	0.0000	0.0000	0.0000	0.0000	0.0000	0.0000	0.0000	0.0000	0.0000	0.0000	0.0000	0.0000	0.0000	0.0000	0.0000	0.0000	0.0000	0.0000	0.0000	0.0000	0.0000	0.0000	0.0000	0.0000	0.0000	0.0000	0.0000	0.0000	0.0000	0.0000	0.0000	0.0000	0.0000	0.0000	0.0000	0.0000	0.0000	0.0000	0.0000	0.0000	0.0000	0.0000	0.0000	0.0000	0.0000	0.0000	0.0000	0.0000
hsa-mir-4265	0.0000	0.0000	0.0000	0.0000	0.0000	0.0000	0.0000	0.0000	0.0000	0.0000	0.0000	0.0000	0.0000	0.0000	0.0000	0.0000	0.0000	0.0000	0.0000	0.0000	0.0000	0.0000	0.0000	0.0000	0.0000	0.0000	0.0000	0.0000	0.0000	0.0000	0.0000	0.0000	0.0000	0.0000	0.0000	0.0000	0.0000	0.0000	0.0000	0.0000	0.0000	0.0000	0.0000	0.0000	0.0000	0.0000	0.0000	0.0000	0.0000
hsa-mir-3168	0.0000	0.0000	0.0000	0.0000	0.0000	0.0000	0.0000	0.0000	0.0000	0.0000	0.0000	0.6429	0.0000	0.0000	0.0000	0.0000	0.0000	0.3785	0.0000	0.0000	0.0000	0.0000	0.0000	0.0000	0.0000	0.6716	0.0000	0.0000	0.0000	0.0000	0.0000	1.3327	0.0000	0.0000	0.0000	0.0000	0.0000	0.0000	0.0000	0.0000	0.0000	0.0000	0.0000	0.0000	0.0000	0.0000	0.1882	0.0000	0.0000
hsa-mir-1976	4.0927	6.5069	5.5509	5.8760	3.9436	5.0215	6.7914	4.9691	5.7226	5.3235	5.4027	5.3527	5.8098	3.5504	4.7625	5.4748	5.4248	4.7602	5.3308	4.7824	3.2856	6.1268	4.3814	5.6839	5.5136	5.7163	5.2505	5.7059	5.3792	6.0927	6.4985	5.7590	5.1683	3.2986	4.7650	8.1241	5.9271	4.6833	6.5307	6.7357	4.9966	5.7972	5.0353	4.7373	6.5457	5.0624	5.0341	5.3724	6.9304
hsa-mir-452	1.3185	3.5533	3.7957	4.5421	0.0000	2.2157	2.8275	4.6484	6.6877	5.2521	0.9551	4.4812	4.7255	3.0491	1.5197	3.5182	3.6616	4.6088	5.7427	4.2046	4.6563	2.6990	3.3172	4.5429	3.0123	4.0368	1.8268	2.6461	2.1966	1.7909	3.2436	3.5399	1.0731	3.0692	2.0349	4.2749	3.9762	2.6161	3.3219	4.6420	2.0459	4.9917	2.2167	1.2050	5.5610	3.8586	5.8748	1.0652	3.8857
hsa-mir-4267	0.0000	0.0000	0.0000	0.0000	0.0000	0.0000	0.0000	0.0000	0.0000	0.0000	0.0000	0.0000	0.0000	0.0000	0.0000	0.0000	0.0000	0.0000	0.0000	0.0000	0.0000	0.0000	0.0000	0.0000	0.0000	0.0000	0.0000	0.0000	0.0000	0.0000	0.0000	0.0000	0.0000	0.0000	0.0000	0.0000	0.0000	0.0000	0.0000	0.0000	0.0000	0.0000	0.0000	0.0000	0.0000	0.0000	0.0000	0.0000	0.0000
hsa-mir-1973	0.0000	0.0000	0.0000	0.0000	0.0000	0.0000	0.0000	0.0000	0.0000	0.0000	0.0000	0.0000	0.0000	0.0000	0.0000	0.0000	0.0000	0.0000	0.0000	0.0000	0.0000	0.0000	0.0000	0.0000	0.0000	0.0000	0.0000	0.0000	0.0000	0.0000	0.0000	0.0000	0.0000	0.0000	0.0000	0.0000	0.0000	0.0000	0.0000	0.0000	0.0000	0.0000	0.0000	0.0000	0.0000	0.0000	0.0000	0.0000	0.0000
hsa-mir-455	4.8680	9.0557	8.1234	7.9985	6.6357	8.2203	8.1072	8.7776	9.7178	8.7118	9.6579	8.4590	7.2511	5.7681	6.4567	6.6996	9.5949	4.6438	7.5332	4.4401	6.8865	7.6318	7.7084	8.0767	6.3358	9.4462	8.0327	5.5089	7.1373	5.3350	8.8347	10.4447	9.6687	8.9014	8.9062	8.3554	9.0530	8.0283	7.7272	8.9071	6.4146	6.1455	9.2680	8.4547	6.8565	7.8468	9.5435	7.6076	7.4432
hsa-mir-513b	0.0000	0.9222	0.0000	0.0000	0.0000	0.0000	0.0000	0.0000	0.0000	0.4715	0.0000	0.0000	0.0000	0.1110	0.0000	0.0000	0.0000	0.0000	0.0000	0.0000	0.0000	0.0000	0.0000	0.0000	0.0000	0.0000	0.1730	0.0000	0.0000	0.0000	0.0000	0.0000	0.4521	0.2150	1.9321	1.2087	0.0000	0.0000	0.3141	0.3621	0.0000	0.0000	0.0000	3.3417	0.0000	0.8252	0.0000	0.7273	1.3399
hsa-mir-890	0.0000	0.0000	0.0000	0.0000	0.0000	0.0000	0.0000	0.0000	0.0000	0.0000	0.0000	0.0000	0.0000	0.0000	0.0000	0.0000	0.0000	0.0000	0.0000	0.0000	0.0000	0.0000	0.0000	0.0000	0.0000	0.0000	0.0000	0.0000	0.0000	0.0000	0.0000	0.0000	0.0000	0.0000	0.0000	0.0000	0.0000	0.0000	0.0000	0.0000	0.0000	0.0000	0.0000	0.0000	0.0000	0.0000	0.0000	0.0000	0.0000
hsa-mir-4269	0.0000	0.0000	0.0000	0.0000	0.0000	0.0000	0.0000	0.0000	0.0000	0.0000	0.0000	0.0000	0.0000	0.0000	0.0000	0.0000	0.0000	0.0000	0.0000	0.0000	0.0000	0.0000	0.0000	0.0000	0.0000	0.0000	0.0000	0.0000	0.0000	0.0000	0.0000	0.0000	0.0000	0.0000	0.0000	0.0000	0.0000	0.0000	0.0000	0.0000	0.0000	0.0000	0.0000	0.0000	0.0000	0.0000	0.0000	0.0000	0.0000
hsa-mir-629	4.0526	6.0614	6.7716	4.9932	4.7615	3.8334	5.2445	5.2982	7.1873	7.2009	6.4334	5.2285	6.6742	5.8484	4.7291	6.0534	5.5735	4.8227	6.1495	5.3815	5.6230	4.8525	5.7093	5.7407	4.2612	6.8728	6.7818	6.0944	5.8665	6.3464	6.6277	6.7251	6.3174	5.1585	5.1324	4.6208	6.7927	6.1149	6.0000	8.5825	7.3454	4.8961	5.3803	5.8252	6.7401	5.7820	6.1959	6.2798	8.7319
hsa-mir-920	0.0000	0.0000	0.0000	0.0000	0.0000	0.0000	0.0000	0.0000	0.0000	0.0000	0.0000	0.0000	0.0000	0.0000	0.0000	0.0000	0.0000	0.0000	0.0000	0.0000	0.0000	0.0000	0.0000	0.0000	0.0000	0.0000	0.0000	0.0000	0.0000	0.0000	0.0000	0.0000	0.0000	0.0000	0.0000	0.0000	0.0000	0.0000	0.0000	0.0000	0.0000	0.0000	0.0000	0.0000	0.0000	0.0000	0.0000	0.0000	0.0000
hsa-mir-521-2	0.0000	0.0000	0.0000	0.0000	0.0000	0.0000	0.0000	0.0000	0.0000	0.0000	0.0000	0.0000	0.0000	0.0000	0.0000	0.0000	0.0000	0.0000	0.9047	0.0000	0.0000	0.8837	0.0000	0.6958	0.0000	0.0000	0.0000	0.0000	0.0000	1.6089	0.0000	0.0000	0.0000	0.0000	0.3580	0.0000	0.0000	1.5480	0.0000	0.0000	0.0000	0.0000	0.0000	0.0000	1.8348	0.0000	0.0000	0.7273	0.0000
hsa-mir-25	13.8281	13.5341	14.5077	13.4010	14.1754	13.6878	13.2723	14.3869	14.2069	14.1986	14.0892	12.9719	14.3070	13.7416	13.8029	14.1137	13.3805	14.8792	14.0670	14.9334	15.0023	15.7113	14.2894	12.9566	14.4472	14.0687	15.3998	13.7749	14.3055	13.4325	14.1921	12.6866	14.1832	14.1621	13.1955	11.8503	14.0720	14.3355	13.5095	15.3264	14.9202	14.7701	12.9123	14.4417	13.9853	13.7467	13.9091	14.9161	12.9965
hsa-mir-3611	0.0000	0.0000	0.0000	0.0000	0.0000	0.0000	0.0000	0.0000	0.0000	0.0000	0.0000	0.0000	0.0000	0.0000	0.0000	0.0000	0.0000	0.0000	0.0000	0.0000	0.0000	0.0000	0.0000	0.0000	0.0000	0.0000	0.0000	0.0000	0.0000	0.0000	0.0000	0.0000	0.0000	0.0000	0.0000	0.0000	0.0000	0.0000	0.0000	0.0000	0.0000	0.0000	0.0000	0.0000	0.0000	0.0000	0.0000	0.0000	0.0000
hsa-mir-3612	0.0000	0.0000	1.9393	0.3845	0.0000	0.0000	0.0000	1.9901	0.0000	0.8263	0.0000	0.0000	1.6286	0.9706	0.0000	1.4008	0.8294	0.0000	0.0000	0.0000	0.0000	0.0000	0.0000	0.0000	0.0000	0.0000	0.0000	0.0000	1.9952	0.0000	0.9570	0.0000	0.0000	0.5677	0.0000	0.0000	0.0000	0.0000	0.5719	0.3621	0.0000	0.0000	0.0000	0.0000	0.0000	0.8252	0.0000	0.9061	0.0000
hsa-mir-3613	0.8049	1.4802	1.6145	1.5021	0.8133	1.4097	1.5488	1.6233	1.3355	1.7309	1.5248	1.0860	0.4316	1.0283	1.6684	1.7029	1.3527	1.8875	2.5352	1.9658	1.3270	0.8837	2.1487	1.7987	0.5897	0.0000	1.3383	0.7667	3.1318	0.0000	3.2436	1.3327	1.6817	1.0875	0.3580	0.0000	0.9209	1.9583	0.5719	2.8057	0.9414	2.1371	2.6350	0.5212	0.0000	0.0000	2.2515	1.5688	2.0224
hsa-mir-3614	2.3791	0.9222	4.0637	4.1034	2.8192	2.8001	3.3200	2.9703	4.3790	2.7652	2.6236	3.9103	3.2806	2.5155	5.1133	2.9187	0.8294	4.9818	4.6802	4.4640	0.8110	4.0924	1.4421	2.9280	3.7944	3.6163	1.0137	4.6349	4.2418	4.3704	4.1653	4.0168	1.5059	3.9658	2.7295	5.8093	4.3044	4.2448	2.6670	3.9590	2.6641	4.8628	0.6052	2.7348	3.7219	3.7797	2.2515	3.4079	3.5508
hsa-mir-3615	4.0526	5.4284	6.2771	5.0739	4.5446	5.5152	6.4800	5.4531	6.5998	5.3374	5.6919	5.2919	5.2465	3.6910	4.7291	5.6262	6.2102	5.2326	5.0934	5.3941	2.8603	6.3070	4.0734	4.1651	4.2612	5.4293	5.5144	4.3173	5.5544	4.5827	6.4372	4.8999	5.4851	4.6684	4.6565	7.1020	6.3547	5.1809	4.3199	4.7222	4.5745	5.4159	4.8907	5.3889	6.0957	5.2050	5.9868	5.2030	7.3379
hsa-mir-3616	0.1288	0.5336	0.3308	0.0000	0.0000	0.4129	0.0000	1.6233	0.0000	1.1108	1.2679	0.0000	0.7633	0.5654	0.3909	0.0000	0.0000	0.6781	0.0000	0.0000	0.8110	0.0000	0.0000	0.0000	0.0000	1.9870	0.0000	1.7885	0.0000	0.0000	0.9570	0.0000	0.0000	0.2150	0.3580	0.0000	0.0000	1.6981	0.0000	0.8922	0.0000	0.2947	0.0000	0.0000	0.0000	0.8252	1.0804	0.0000	0.0000
hsa-mir-3617	0.0000	0.0000	0.0000	0.0000	0.0000	0.4129	0.4016	0.0000	0.0000	0.0000	0.0000	0.0000	0.4316	0.1110	0.0000	0.4958	0.0000	0.0000	0.0000	0.0000	0.6117	0.0000	0.0000	0.0000	0.0000	1.7533	0.1730	1.6341	0.0000	1.1572	0.0000	0.0000	0.0000	0.2150	0.0000	0.0000	0.5327	0.0000	0.0000	0.0000	0.4522	0.0000	0.0000	0.0000	0.0000	0.0000	0.5038	0.0000	0.0000
hsa-mir-3618	0.0000	0.0000	0.5998	0.0000	0.0000	0.0000	0.0000	0.0000	1.3355	0.0000	0.0000	0.0000	0.0000	0.0000	0.0000	0.0000	0.8294	0.0000	0.0000	0.0000	0.0000	0.0000	0.2519	0.0000	0.0000	0.0000	0.4669	0.0000	1.7610	0.0000	0.0000	0.0000	0.0000	0.0000	0.0000	0.0000	0.0000	0.0000	0.0000	0.8922	0.4522	0.0000	0.6052	0.0000	0.0000	0.0000	0.5038	0.0000	0.0000
hsa-mir-3619	0.6418	0.0000	0.8264	2.2220	0.0000	0.7336	0.4016	0.3755	2.0170	1.7309	1.7428	1.4245	0.0000	0.2140	1.5197	1.2841	1.3527	0.6781	1.3370	0.4471	0.4617	1.6382	0.2519	0.0000	0.0000	3.0204	0.8191	1.9280	1.7610	1.4007	0.0000	2.8227	1.6817	0.5677	0.6445	2.3028	2.0449	1.1908	0.0000	0.8922	1.3061	0.2947	0.0000	1.4544	0.0000	2.0311	0.7627	0.7273	0.0000
hsa-mir-2355	0.3563	1.4802	2.3573	1.3375	2.0103	0.7336	1.3812	1.7562	3.7213	3.1262	0.5552	2.7256	2.1658	2.1501	2.0400	1.5087	1.3527	1.4854	1.6692	1.9658	3.2744	1.6382	1.4421	1.2905	1.4684	1.7533	0.5941	2.7993	1.1340	2.6624	1.9350	2.0135	1.0731	1.7701	0.6445	0.0000	2.8585	1.1908	1.2983	2.8057	1.9112	2.1371	1.8503	2.0165	2.0735	2.9902	2.5203	0.5231	1.3399
hsa-mir-548y	0.0000	0.0000	0.0000	0.0000	0.0000	0.0000	0.0000	0.0000	0.0000	0.0000	0.0000	0.0000	0.0000	0.0000	0.0000	0.0000	0.0000	0.0000	0.0000	0.0000	0.0000	0.0000	0.0000	0.0000	0.0000	0.0000	0.0000	0.0000	0.0000	0.0000	0.0000	0.0000	0.0000	0.0000	0.0000	0.0000	0.0000	0.0000	0.0000	0.0000	0.0000	0.0000	0.0000	0.0000	0.0000	0.0000	0.0000	0.0000	0.0000
hsa-mir-199a-1	4.0688	8.4272	9.0726	7.2381	6.2615	8.7273	8.8066	8.1811	7.7333	8.9149	8.6920	8.0461	9.2897	8.5045	8.6661	6.2910	8.5822	5.8875	7.4276	5.6133	7.2273	6.4323	9.1269	7.8870	7.4486	8.0553	10.0204	5.7441	6.2301	6.0217	9.3783	7.2272	7.6204	8.6107	7.9260	7.7198	8.7888	6.0395	8.3104	8.8341	5.0537	8.6537	8.3170	9.6390	6.7314	7.0125	8.5871	6.9671	6.8561
hsa-mir-199a-2	4.5024	8.7351	9.4750	7.7304	6.6357	9.1739	9.1113	8.5368	8.5003	9.2840	9.3141	8.4193	9.7671	8.8397	9.0728	6.9061	9.1224	6.2016	7.9895	5.8315	7.8655	7.0898	9.7397	8.5280	7.7040	8.8131	10.3628	6.5317	6.5109	6.4850	9.8972	7.6653	8.1080	8.9682	8.3832	8.1969	9.4749	6.1738	8.5999	9.4271	5.7893	9.1684	8.8894	10.1872	7.0714	7.5995	9.1079	7.3226	7.5532
hsa-mir-487a	0.1288	3.4389	3.2874	2.8296	1.5326	2.8671	3.0673	2.5978	3.3422	3.9358	2.7295	3.5444	2.4681	1.4219	2.3352	3.2338	3.3679	1.6322	1.9390	1.2946	0.6117	3.2405	2.4298	2.3002	2.3332	3.0204	6.3329	1.6341	0.6757	1.1572	4.6709	2.8227	2.3357	2.3726	2.7895	0.0000	3.3122	3.0099	2.7213	2.0492	0.2438	2.2096	4.1007	4.1322	1.5487	3.4124	2.9425	2.6921	0.0000
hsa-mir-487b	0.4579	3.3781	2.1213	2.3135	0.0000	3.4073	2.5396	2.7329	3.1074	3.3615	1.5248	2.7256	2.6394	1.8949	2.8529	3.2338	2.9987	0.9260	1.6692	1.2946	1.2830	2.9563	2.4800	2.3594	2.5967	1.7533	5.6303	1.6341	2.1966	0.4958	2.7328	2.8227	2.3357	1.9609	1.5711	2.9177	2.1931	0.7149	2.9198	1.7149	0.4522	2.8315	2.5086	4.2357	0.7153	3.5613	3.1148	2.6425	0.0000
hsa-mir-607	0.0000	0.0000	0.0000	0.9383	0.4632	0.0000	0.0000	0.3755	0.0000	0.0000	0.0000	0.0000	0.0000	0.0000	0.0000	0.0000	0.0000	0.0000	0.0000	0.0000	0.0000	0.0000	0.0000	0.0000	0.0000	0.0000	0.0000	0.0000	1.1340	0.4958	0.0000	0.0000	0.0000	0.0000	0.0000	0.0000	1.2264	0.0000	0.0000	0.0000	0.2438	0.0000	0.0000	0.0000	0.0000	0.0000	0.0000	0.0000	0.0000
hsa-mir-876	0.0000	0.0000	0.0000	0.0000	0.0000	0.7336	0.0000	0.0000	0.0000	0.0000	0.0000	0.0000	0.0000	0.0000	0.0000	0.0000	0.0000	0.0000	0.0000	0.0000	0.0000	0.0000	0.0000	0.0000	0.0000	0.0000	0.0000	0.0000	0.0000	0.0000	0.0000	0.0000	0.0000	0.0000	0.0000	0.0000	0.0000	0.0000	0.0000	0.0000	0.0000	0.0000	0.0000	0.0000	0.0000	0.0000	0.0000	0.0000	0.0000
hsa-mir-3907	0.0000	0.0000	0.3308	0.0000	0.0000	0.0000	0.0000	0.0000	0.0000	0.0000	0.0000	0.0000	0.0000	0.1110	0.0000	0.0000	0.0000	0.0000	0.2846	0.4471	0.4617	0.0000	0.0000	0.0000	0.0000	1.1281	0.0000	0.4337	0.0000	0.0000	0.0000	0.0000	0.0000	0.0000	0.0000	0.0000	1.8796	0.0000	0.0000	0.0000	0.6344	0.0000	0.0000	0.0000	0.0000	0.0000	0.0000	0.2851	0.0000
hsa-mir-432	1.5199	5.6631	4.7566	5.0070	1.3302	4.2896	5.3730	4.9132	3.7213	4.4255	3.7732	4.1573	4.7255	3.6820	5.2843	5.2445	3.3679	2.8679	3.4916	3.2258	2.5616	5.3477	5.0467	3.6279	4.6134	4.5563	8.9527	2.9378	2.3733	1.6089	6.1233	2.8227	4.1036	5.1454	4.7946	2.3028	4.7735	4.9903	5.3013	3.4197	1.4096	4.1695	4.8651	5.9824	3.1213	6.0321	5.4837	4.1908	0.0000
hsa-mir-3908	0.0000	0.0000	0.0000	0.0000	0.0000	0.0000	0.0000	0.0000	0.0000	0.0000	0.0000	0.0000	0.0000	0.0000	0.0000	0.0000	0.0000	0.0000	0.0000	0.0000	0.0000	0.0000	0.0000	0.0000	0.0000	0.0000	0.0000	0.0000	0.0000	0.0000	0.0000	0.0000	0.0000	0.0000	0.0000	0.0000	0.0000	0.0000	0.0000	0.0000	0.0000	0.0000	0.0000	0.0000	0.0000	0.0000	0.0000	0.0000	0.0000
hsa-mir-3909	0.4579	0.5336	2.5600	1.3375	0.4632	0.9957	2.2784	0.9198	1.3355	1.8899	0.5552	2.3016	2.4681	1.2865	0.3909	1.2841	0.8294	1.1375	1.9390	0.4471	0.6117	0.0000	1.3370	1.7987	1.8174	1.9870	1.8268	1.6341	0.0000	1.9525	1.9350	1.3327	2.5320	0.9740	0.8835	1.8571	1.6929	0.9724	0.5719	2.8057	1.1944	1.3708	1.6251	0.9032	1.1913	0.4708	2.9161	0.7273	0.0000
hsa-mir-600	0.2470	0.0000	0.0000	0.3845	0.0000	0.0000	0.7154	0.0000	1.3355	0.0000	0.0000	0.0000	0.7633	0.0000	0.0000	0.0000	0.0000	0.0000	0.0000	0.0000	0.0000	0.0000	0.0000	0.0000	0.0000	0.0000	0.0000	0.4337	0.0000	0.4958	0.0000	0.0000	0.0000	0.0000	0.0000	0.0000	0.0000	0.0000	0.3141	0.0000	0.4522	0.2947	0.0000	0.0000	0.0000	0.0000	0.0000	0.7273	0.0000
[truncated: 444 more columns]
